# Supplementary material for: Urea use drives niche separation between dominant marine ammonia oxidizing archaea
Source: Nat Commun. 2025 Dec 6;16:10946. doi: 10.1038/s41467-025-67048-1 (PMC12686405; doi:10.1038/s41467-025-67048-1)
Supplement: Supplementary file 3 — Supplementary Data 1 [file 41467_2025_67048_MOESM3_ESM.xlsx]

## Sheet: Combined_CTD_Data
Supplementary Data 1 CTD data, measured nutrient concentrations, process rates, AOA specific CARD-FISH counts and phyloFlash results
CTD data and measured nutrient concentrations for the Gulf of Mexico, the Black Sea and the Angola Gyre samples
Environment	Cruise Name	Experimental Station	Station_Name	Cast	Station_Type	Date(dd-mmm-yy)	Time(hh:mm)	Latitude (deg)	Longitute (deg)	Depth(m)	Salinity(PSU)	Temperature(C)	Oxygen(µmol_kg-1)	PAR(W_m-2)	Fluorescence	Ammonium(µM)	Urea(µM)	NO2(µM)	NO3(µM)
Environment	Cruise Name	Station name used throughout manuscript to refer to experimental stations	Station abbreviation / GeoB Number	CTD Cast	Spatial_Survey Station obtained data: nutrient profiles; Experimental Station obtained data: nutrient profiles, Process rate measurements	Date of CTD cast	Time of CTD cast	Latitude of CTD cast	Longitude of CTD cast	Depth of measured parameters	Salinity from CTD	Temperature from CTD	Oxygen concentration	Photosynthetically active radiation	Fluorescence (Chlorophyll)	Ammonium concentration measured according to Holmes et al. 1999. bld = below detection limit (0.01 µM Gulf of Mexico; 0.042 µM Black Sea; 0.001 µM Angola Gyre)	Urea concentration measured according to Mulvenna & Savidge 1992; Revilla et al. 2005. bld = below detection limit (0.03 µM Gulf of Mexico: 0.028 µM Black Sea; 0.04 µM Angola Gyre)	Nitrite concentration measured according to Grasshoff, K. et al. 1999. bld = below detection limit (0.05 µM Gulf of Mexico & Black Sea)	Nitrate concentration measured according to Braman & Hendrix 1989. bld = below detection limit (0.05 µM & Black Sea)
Gulf of Mexico	PE17-02		C6-C	2	Experimental	2016-07-23	20:39:20	28.8676	-90.4802	1.729	27.7221	31.3737	205.886	1488.5	0.168	0.256723	0.035752	bld	0.275785
Gulf of Mexico	PE17-02		C6-C	2	Experimental	2016-07-23	20:39:20	28.8676	-90.4802	1.944	27.7281	31.3523	206.501	1611	0.1914
Gulf of Mexico	PE17-02		C6-C	2	Experimental	2016-07-23	20:39:20	28.8676	-90.4802	2.686	27.7856	31.2484	204.812	1165.2	0.333
Gulf of Mexico	PE17-02		C6-C	2	Experimental	2016-07-23	20:39:20	28.8676	-90.4802	2.895	27.8194	31.1946	204.542	1210.7	0.3751
Gulf of Mexico	PE17-02		C6-C	2	Experimental	2016-07-23	20:39:20	28.8676	-90.4802	3.453	27.9405	30.9446	196.238	1041.4	0.3793
Gulf of Mexico	PE17-02		C6-C	2	Experimental	2016-07-23	20:39:20	28.8676	-90.4802	3.605	27.9426	30.9314	196.569	909.84	0.379
Gulf of Mexico	PE17-02		C6-C	2	Experimental	2016-07-23	20:39:20	28.8676	-90.4802	3.823	27.9541	30.929	196.932	781.39	0.3827
Gulf of Mexico	PE17-02		C6-C	2	Experimental	2016-07-23	20:39:20	28.8676	-90.4802	4.611	27.984	30.9198	195.838	651.74	0.3906
Gulf of Mexico	PE17-02		C6-C	2	Experimental	2016-07-23	20:39:20	28.8676	-90.4802	4.749	27.9913	30.9138	195.681	617.88	0.4224	0.434056	0.0394842	bld	0.592201
Gulf of Mexico	PE17-02		C6-C	2	Experimental	2016-07-23	20:39:20	28.8676	-90.4802	4.975	29.6035	30.7148	182.476	583.42	0.3472
Gulf of Mexico	PE17-02		C6-C	2	Experimental	2016-07-23	20:39:20	28.8676	-90.4802	5.13	29.6137	30.7188	181.146	572.59	0.2306
Gulf of Mexico	PE17-02		C6-C	2	Experimental	2016-07-23	20:39:20	28.8676	-90.4802	5.296	29.9688	30.6549	179.077	575.64	0.2379
Gulf of Mexico	PE17-02		C6-C	2	Experimental	2016-07-23	20:39:20	28.8676	-90.4802	5.581	30.7593	30.6725	176.002	522.81	0.1974
Gulf of Mexico	PE17-02		C6-C	2	Experimental	2016-07-23	20:39:20	28.8676	-90.4802	5.894	31.1055	30.6784	179.602	462.01	0.2255
Gulf of Mexico	PE17-02		C6-C	2	Experimental	2016-07-23	20:39:20	28.8676	-90.4802	6.041	31.5741	30.6004	173.711	487.17	0.1763
Gulf of Mexico	PE17-02		C6-C	2	Experimental	2016-07-23	20:39:20	28.8676	-90.4802	6.489	31.5984	30.5957	174.598	399.95	0.1925
Gulf of Mexico	PE17-02		C6-C	2	Experimental	2016-07-23	20:39:20	28.8676	-90.4802	6.609	31.732	30.5745	174.67	421.75	0.1942
Gulf of Mexico	PE17-02		C6-C	2	Experimental	2016-07-23	20:39:20	28.8676	-90.4802	7	31.7765	30.5837	174.726	366.54	0.1751
Gulf of Mexico	PE17-02		C6-C	2	Experimental	2016-07-23	20:39:20	28.8676	-90.4802	7.182	31.8789	30.5757	175.094	378.08	0.1888
Gulf of Mexico	PE17-02		C6-C	2	Experimental	2016-07-23	20:39:20	28.8676	-90.4802	7.401	31.9476	30.547	176.088	335.64	0.1723
Gulf of Mexico	PE17-02		C6-C	2	Experimental	2016-07-23	20:39:20	28.8676	-90.4802	7.916	32.106	30.486	171.978	312.39	0.158
Gulf of Mexico	PE17-02		C6-C	2	Experimental	2016-07-23	20:39:20	28.8676	-90.4802	8.141	32.1294	30.4562	171.877	307.49	0.1587
Gulf of Mexico	PE17-02		C6-C	2	Experimental	2016-07-23	20:39:20	28.8676	-90.4802	8.288	32.163	30.4299	171.019	300.78	0.1744
Gulf of Mexico	PE17-02		C6-C	2	Experimental	2016-07-23	20:39:20	28.8676	-90.4802	8.69	32.2351	30.4041	168.946	288.63	0.1796
Gulf of Mexico	PE17-02		C6-C	2	Experimental	2016-07-23	20:39:20	28.8676	-90.4802	8.909	32.2912	30.3737	168.455	269.07	0.2012
Gulf of Mexico	PE17-02		C6-C	2	Experimental	2016-07-23	20:39:20	28.8676	-90.4802	9.102	32.3745	30.3271	167.602	268.47	0.2181
Gulf of Mexico	PE17-02		C6-C	2	Experimental	2016-07-23	20:39:20	28.8676	-90.4802	9.412	32.4573	30.2586	162.793	250.03	0.1374
Gulf of Mexico	PE17-02		C6-C	2	Experimental	2016-07-23	20:39:20	28.8676	-90.4802	9.558	32.4858	30.2371	162.321	243.74	0.1443
Gulf of Mexico	PE17-02		C6-C	2	Experimental	2016-07-23	20:39:20	28.8676	-90.4802	9.887	32.5281	30.21	161.01	238.61	0.1498
Gulf of Mexico	PE17-02		C6-C	2	Experimental	2016-07-23	20:39:20	28.8676	-90.4802	10.089	32.5673	30.1985	160.495	221.01	0.148
Gulf of Mexico	PE17-02		C6-C	2	Experimental	2016-07-23	20:39:20	28.8676	-90.4802	10.533	32.6287	30.1334	160.774	208.62	0.1768
Gulf of Mexico	PE17-02		C6-C	2	Experimental	2016-07-23	20:39:20	28.8676	-90.4802	10.824	32.6791	30.0485	160.245	204.55	0.1779
Gulf of Mexico	PE17-02		C6-C	2	Experimental	2016-07-23	20:39:20	28.8676	-90.4802	10.973	32.7242	30.0182	158.88	196.03	0.1804
Gulf of Mexico	PE17-02		C6-C	2	Experimental	2016-07-23	20:39:20	28.8676	-90.4802	11.317	32.7422	29.9194	150.254	185.12	0.1969
Gulf of Mexico	PE17-02		C6-C	2	Experimental	2016-07-23	20:39:20	28.8676	-90.4802	11.529	32.7688	29.8619	150.98	180.38	0.2079
Gulf of Mexico	PE17-02		C6-C	2	Experimental	2016-07-23	20:39:20	28.8676	-90.4802	11.747	32.9122	29.7218	150.141	172.12	0.2228
Gulf of Mexico	PE17-02		C6-C	2	Experimental	2016-07-23	20:39:20	28.8676	-90.4802	12.33	33.6325	29.115	123.198	167.06	0.2563	0.479526	0.0469486	0.782937	5.32304
Gulf of Mexico	PE17-02		C6-C	2	Experimental	2016-07-23	20:39:20	28.8676	-90.4802	12.492	33.8827	28.9486	110.594	168.55	0.2671
Gulf of Mexico	PE17-02		C6-C	2	Experimental	2016-07-23	20:39:20	28.8676	-90.4802	12.668	34.4791	28.6889	101.958	160.2	0.2702
Gulf of Mexico	PE17-02		C6-C	2	Experimental	2016-07-23	20:39:20	28.8676	-90.4802	12.919	34.8447	28.3749	97.37	156.52	0.2853
Gulf of Mexico	PE17-02		C6-C	2	Experimental	2016-07-23	20:39:20	28.8676	-90.4802	13.077	34.9539	28.2365	88.885	155.01	0.2816
Gulf of Mexico	PE17-02		C6-C	2	Experimental	2016-07-23	20:39:20	28.8676	-90.4802	13.323	35.0702	28.0802	75.14	150.37	0.2957
Gulf of Mexico	PE17-02		C6-C	2	Experimental	2016-07-23	20:39:20	28.8676	-90.4802	13.833	35.2114	27.8676	55.079	142.27	0.3306
Gulf of Mexico	PE17-02		C6-C	2	Experimental	2016-07-23	20:39:20	28.8676	-90.4802	13.993	35.2446	27.8346	51.786	138.1	0.3279
Gulf of Mexico	PE17-02		C6-C	2	Experimental	2016-07-23	20:39:20	28.8676	-90.4802	14.269	35.3033	27.7918	45.427	133.03	0.3229
Gulf of Mexico	PE17-02		C6-C	2	Experimental	2016-07-23	20:39:20	28.8676	-90.4802	14.479	35.3457	27.7587	43.334	127.79	0.3469
Gulf of Mexico	PE17-02		C6-C	2	Experimental	2016-07-23	20:39:20	28.8676	-90.4802	15.138	35.4127	27.6048	37.075	117.61	0.4235
Gulf of Mexico	PE17-02		C6-C	2	Experimental	2016-07-23	20:39:20	28.8676	-90.4802	15.348	35.4169	27.5837	35.12	112.91	0.4259	0.458295	0.0581452	1.31796	9.39192
Gulf of Mexico	PE17-02		C6-C	2	Experimental	2016-07-23	20:39:20	28.8676	-90.4802	15.792	35.4433	27.5442	31.776	95.438	0.4122
Gulf of Mexico	PE17-02		C6-C	2	Experimental	2016-07-23	20:39:20	28.8676	-90.4802	15.999	35.4526	27.5218	32.282	92.067	0.4164
Gulf of Mexico	PE17-02		C6-C	2	Experimental	2016-07-23	20:39:20	28.8676	-90.4802	16.158	35.4663	27.4804	32.242	89.783	0.4179
Gulf of Mexico	PE17-02		C6-C	2	Experimental	2016-07-23	20:39:20	28.8676	-90.4802	16.363	35.4862	27.4073	25.234	84.353	0.5621
Gulf of Mexico	PE17-02		C6-C	2	Experimental	2016-07-23	20:39:20	28.8676	-90.4802	16.548	35.5021	27.3544	23.367	82.015	0.4067
Gulf of Mexico	PE17-02		C6-C	2	Experimental	2016-07-23	20:39:20	28.8676	-90.4802	16.755	35.5126	27.319	16.599	78.315	0.363
Gulf of Mexico	PE17-02		C6-C	2	Experimental	2016-07-23	20:39:20	28.8676	-90.4802	16.89	35.5164	27.308	13.242	76.904	0.3632
Gulf of Mexico	PE17-02		C6-C	2	Experimental	2016-07-23	20:39:20	28.8676	-90.4802	17.348	35.5206	27.2929	9.401	68.777	0.3397
Gulf of Mexico	PE17-02		C6-C	2	Experimental	2016-07-23	20:39:20	28.8676	-90.4802	17.521	35.5227	27.2851	9.19	66.66	0.3379
Gulf of Mexico	PE17-02		C6-C	2	Experimental	2016-07-23	20:39:20	28.8676	-90.4802	17.706	35.5273	27.27	8.807	63.698	0.324
Gulf of Mexico	PE17-02		C6-C	2	Experimental	2016-07-23	20:39:20	28.8676	-90.4802	17.761	35.5269	27.2728	8.151	69.295	0.319
Gulf of Mexico	PE17-02		C6-C	2	Experimental	2016-07-23	20:39:20	28.8676	-90.4802	17.816	35.5299	27.2653	7.909	68.23	0.3236	0.388666	0.0469486	1.51101	9.55247
Gulf of Mexico	PE17-02		C6-C	2	Experimental	2016-07-23	20:39:20	28.8676	-90.4802	18.409	35.5307	27.2613	7.054	59.003	0.307
Gulf of Mexico	PE17-02		C6-C	2	Experimental	2016-07-23	20:39:20	28.8676	-90.4802	18.619	35.5308	27.2613	7.038	56.407	0.312
Gulf of Mexico	PE17-02		C6-C	2	Experimental	2016-07-23	20:39:20	28.8676	-90.4802	18.757	35.5313	27.2603	7.071	54.21	0.3115
Gulf of Mexico	PE17-02	Station 1	C6-C	4	Experimental	2016-07-24	12:05:14	28.8684	-90.4783	1.764	27.1066	30.9419	207.789	83.368	0.4383
Gulf of Mexico	PE17-02	Station 1	C6-C	4	Experimental	2016-07-24	12:05:14	28.8684	-90.4783	2.011	27.754	30.8696	206.561	70.48	0.3551
Gulf of Mexico	PE17-02	Station 1	C6-C	4	Experimental	2016-07-24	12:05:14	28.8684	-90.4783	2.163	27.5695	30.9195	202.537	71.978	0.3439
Gulf of Mexico	PE17-02	Station 1	C6-C	4	Experimental	2016-07-24	12:05:14	28.8684	-90.4783	2.376	27.5618	30.92	199.422	64.221	0.3406
Gulf of Mexico	PE17-02	Station 1	C6-C	4	Experimental	2016-07-24	12:05:14	28.8684	-90.4783	2.583	27.6708	30.9385	202.474	61.712	0.3522
Gulf of Mexico	PE17-02	Station 1	C6-C	4	Experimental	2016-07-24	12:05:14	28.8684	-90.4783	2.76	28.0591	30.932	202.115	57.876	0.338
Gulf of Mexico	PE17-02	Station 1	C6-C	4	Experimental	2016-07-24	12:05:14	28.8684	-90.4783	2.995	28.4768	30.9111	198.062	51.206	0.3021
Gulf of Mexico	PE17-02	Station 1	C6-C	4	Experimental	2016-07-24	12:05:14	28.8684	-90.4783	3.104	28.6365	30.8833	193.958	53.627	0.2927
Gulf of Mexico	PE17-02	Station 1	C6-C	4	Experimental	2016-07-24	12:05:14	28.8684	-90.4783	3.543	28.3674	30.9488	193.219	47.799	0.2586
Gulf of Mexico	PE17-02	Station 1	C6-C	4	Experimental	2016-07-24	12:05:14	28.8684	-90.4783	3.714	28.1102	31.025	192.555	41.647	0.2697
Gulf of Mexico	PE17-02	Station 1	C6-C	4	Experimental	2016-07-24	12:05:14	28.8684	-90.4783	3.925	28.3536	30.9591	194.517	39.463	0.2666
Gulf of Mexico	PE17-02	Station 1	C6-C	4	Experimental	2016-07-24	12:05:14	28.8684	-90.4783	4.343	30.1043	30.5452	182.226	35.937	0.3163
Gulf of Mexico	PE17-02	Station 1	C6-C	4	Experimental	2016-07-24	12:05:14	28.8684	-90.4783	4.481	30.5288	30.4028	168.867	34.145	0.2775
Gulf of Mexico	PE17-02	Station 1	C6-C	4	Experimental	2016-07-24	12:05:14	28.8684	-90.4783	4.668	30.2416	30.3863	162.294	32.411	0.2701
Gulf of Mexico	PE17-02	Station 1	C6-C	4	Experimental	2016-07-24	12:05:14	28.8684	-90.4783	4.821	30.2598	30.3824	159.167	31.386	0.2896
Gulf of Mexico	PE17-02	Station 1	C6-C	4	Experimental	2016-07-24	12:05:14	28.8684	-90.4783	5.099	30.5556	30.3728	157.034	28.757	0.2085
Gulf of Mexico	PE17-02	Station 1	C6-C	4	Experimental	2016-07-24	12:05:14	28.8684	-90.4783	5.216	30.9141	30.3495	157.691	28.625	0.2122
Gulf of Mexico	PE17-02	Station 1	C6-C	4	Experimental	2016-07-24	12:05:14	28.8684	-90.4783	5.704	31.2738	30.3716	157.249	25.759	0.262
Gulf of Mexico	PE17-02	Station 1	C6-C	4	Experimental	2016-07-24	12:05:14	28.8684	-90.4783	5.805	31.2873	30.3884	157.825	26.061	0.2526
Gulf of Mexico	PE17-02	Station 1	C6-C	4	Experimental	2016-07-24	12:05:14	28.8684	-90.4783	5.957	31.1802	30.4144	159.551	25.437	0.2197
Gulf of Mexico	PE17-02	Station 1	C6-C	4	Experimental	2016-07-24	12:05:14	28.8684	-90.4783	6.39	31.1783	30.473	158.632	23.129	0.224
Gulf of Mexico	PE17-02	Station 1	C6-C	4	Experimental	2016-07-24	12:05:14	28.8684	-90.4783	6.582	31.3987	30.5025	161.747	22.216	0.1995
Gulf of Mexico	PE17-02	Station 1	C6-C	4	Experimental	2016-07-24	12:05:14	28.8684	-90.4783	7.197	31.7504	30.5127	169.242	19.002	0.1415
Gulf of Mexico	PE17-02	Station 1	C6-C	4	Experimental	2016-07-24	12:05:14	28.8684	-90.4783	7.368	31.9164	30.3862	170.425	17.761	0.1366
Gulf of Mexico	PE17-02	Station 1	C6-C	4	Experimental	2016-07-24	12:05:14	28.8684	-90.4783	7.524	32.2319	30.1657	169.58	17.162	0.1462
Gulf of Mexico	PE17-02	Station 1	C6-C	4	Experimental	2016-07-24	12:05:14	28.8684	-90.4783	7.836	32.1644	30.2526	153.722	15.845	0.162
Gulf of Mexico	PE17-02	Station 1	C6-C	4	Experimental	2016-07-24	12:05:14	28.8684	-90.4783	8.059	32.1239	30.2652	155.258	14.486	0.1706
Gulf of Mexico	PE17-02	Station 1	C6-C	4	Experimental	2016-07-24	12:05:14	28.8684	-90.4783	8.382	32.408	29.9912	156.788	13.788	0.1973
Gulf of Mexico	PE17-02	Station 1	C6-C	4	Experimental	2016-07-24	12:05:14	28.8684	-90.4783	8.812	32.5792	29.8201	141.567	12.536	0.1931
Gulf of Mexico	PE17-02	Station 1	C6-C	4	Experimental	2016-07-24	12:05:14	28.8684	-90.4783	8.993	32.706	29.7068	139.174	12.277	0.2051
Gulf of Mexico	PE17-02	Station 1	C6-C	4	Experimental	2016-07-24	12:05:14	28.8684	-90.4783	9.184	32.6033	29.7839	133.701	12.237	0.2039
Gulf of Mexico	PE17-02	Station 1	C6-C	4	Experimental	2016-07-24	12:05:14	28.8684	-90.4783	9.591	32.5784	29.8158	135.255	10.979	0.2215
Gulf of Mexico	PE17-02	Station 1	C6-C	4	Experimental	2016-07-24	12:05:14	28.8684	-90.4783	9.794	32.963	29.5194	136.692	10.615	0.2368
Gulf of Mexico	PE17-02	Station 1	C6-C	4	Experimental	2016-07-24	12:05:14	28.8684	-90.4783	10.298	33.4108	29.2655	111.655	10.088	0.1855
Gulf of Mexico	PE17-02	Station 1	C6-C	4	Experimental	2016-07-24	12:05:14	28.8684	-90.4783	10.486	33.2207	29.3683	111.883	9.8903	0.1887
Gulf of Mexico	PE17-02	Station 1	C6-C	4	Experimental	2016-07-24	12:05:14	28.8684	-90.4783	10.714	33.7532	29.0762	113.663	9.2901	0.1958
Gulf of Mexico	PE17-02	Station 1	C6-C	4	Experimental	2016-07-24	12:05:14	28.8684	-90.4783	10.882	33.7918	29.0687	110.095	8.904	0.1893
Gulf of Mexico	PE17-02	Station 1	C6-C	4	Experimental	2016-07-24	12:05:14	28.8684	-90.4783	11.459	34.3326	28.6986	90.526	8.2186	0.1853
Gulf of Mexico	PE17-02	Station 1	C6-C	4	Experimental	2016-07-24	12:05:14	28.8684	-90.4783	11.614	34.4466	28.6111	85.663	7.9533	0.1831
Gulf of Mexico	PE17-02	Station 1	C6-C	4	Experimental	2016-07-24	12:05:14	28.8684	-90.4783	11.84	34.658	28.433	79.978	7.5691	0.1838
Gulf of Mexico	PE17-02	Station 1	C6-C	4	Experimental	2016-07-24	12:05:14	28.8684	-90.4783	12.43	34.4049	28.6491	70.51	6.866	0.1568
Gulf of Mexico	PE17-02	Station 1	C6-C	4	Experimental	2016-07-24	12:05:14	28.8684	-90.4783	12.556	34.3962	28.6584	74.93	6.8055	0.1565
Gulf of Mexico	PE17-02	Station 1	C6-C	4	Experimental	2016-07-24	12:05:14	28.8684	-90.4783	12.698	34.3735	28.6775	76.552	6.7012	0.1502
Gulf of Mexico	PE17-02	Station 1	C6-C	4	Experimental	2016-07-24	12:05:14	28.8684	-90.4783	13.038	34.5683	28.514	77.517	6.3331	0.1464
Gulf of Mexico	PE17-02	Station 1	C6-C	4	Experimental	2016-07-24	12:05:14	28.8684	-90.4783	13.17	34.5637	28.5318	75.272	6.1965	0.1557
Gulf of Mexico	PE17-02	Station 1	C6-C	4	Experimental	2016-07-24	12:05:14	28.8684	-90.4783	13.357	34.6678	28.4475	71.662	5.965	0.1762
Gulf of Mexico	PE17-02	Station 1	C6-C	4	Experimental	2016-07-24	12:05:14	28.8684	-90.4783	13.554	34.929	28.2244	68.537	5.7908	0.1884
Gulf of Mexico	PE17-02	Station 1	C6-C	4	Experimental	2016-07-24	12:05:14	28.8684	-90.4783	13.831	35.0133	28.1394	52.977	5.7165	0.2039	0.305304	0.0420635	0.847887	9.03592
Gulf of Mexico	PE17-02	Station 1	C6-C	4	Experimental	2016-07-24	12:05:14	28.8684	-90.4783	14.629	35.1927	27.9279	48.066	4.5501	0.2397
Gulf of Mexico	PE17-02	Station 1	C6-C	4	Experimental	2016-07-24	12:05:14	28.8684	-90.4783	14.786	35.2101	27.8982	47.572	4.4657	0.2253
Gulf of Mexico	PE17-02	Station 1	C6-C	4	Experimental	2016-07-24	12:05:14	28.8684	-90.4783	15.345	35.2497	27.7929	49.797	4.1597	0.3256
Gulf of Mexico	PE17-02	Station 1	C6-C	4	Experimental	2016-07-24	12:05:14	28.8684	-90.4783	15.536	35.3077	27.6965	44.285	4.0287	0.3142
Gulf of Mexico	PE17-02	Station 1	C6-C	4	Experimental	2016-07-24	12:05:14	28.8684	-90.4783	15.756	35.3598	27.6085	36.341	3.8778	0.3272
Gulf of Mexico	PE17-02	Station 1	C6-C	4	Experimental	2016-07-24	12:05:14	28.8684	-90.4783	16.102	35.3827	27.5654	20.341	3.4508	0.3489	0.319607	0.0277778	0.966197	7.01329
Gulf of Mexico	PE17-02	Station 1	C6-C	4	Experimental	2016-07-24	12:05:14	28.8684	-90.4783	16.314	35.4227	27.5035	21.562	3.3549	0.303
Gulf of Mexico	PE17-02	Station 1	C6-C	4	Experimental	2016-07-24	12:05:14	28.8684	-90.4783	16.579	35.4362	27.4801	18.822	3.1258	0.3037
Gulf of Mexico	PE17-02	Station 1	C6-C	4	Experimental	2016-07-24	12:05:14	28.8684	-90.4783	16.83	35.4473	27.454	15.72	2.9712	0.3077
Gulf of Mexico	PE17-02	Station 1	C6-C	4	Experimental	2016-07-24	12:05:14	28.8684	-90.4783	17.312	35.4405	27.4709	15.182	2.8139	0.3098
Gulf of Mexico	PE17-02	Station 1	C6-C	4	Experimental	2016-07-24	12:05:14	28.8684	-90.4783	17.436	35.448	27.4557	15.417	2.717	0.2959
Gulf of Mexico	PE17-02	Station 1	C6-C	4	Experimental	2016-07-24	12:05:14	28.8684	-90.4783	17.727	35.4592	27.4235	15.045	2.487	0.2807
Gulf of Mexico	PE17-02	Station 1	C6-C	4	Experimental	2016-07-24	12:05:14	28.8684	-90.4783	17.946	35.4779	27.3733	13.556	2.3273	0.2699
Gulf of Mexico	PE17-02	Station 1	C6-C	4	Experimental	2016-07-24	12:05:14	28.8684	-90.4783	18.236	35.481	27.381	9.85	2.2757	0.2398	0.489162	0.0563492	0.830986	7.62049
Gulf of Mexico	PE17-02	Station 1	C6-C	4	Experimental	2016-07-24	12:05:14	28.8684	-90.4783	18.287	35.4811	27.3841	10.43	2.2529	0.2413
Gulf of Mexico	PE17-02		Station4	7	Spatial_Survey	2016-07-25	15:02:47	28.8958	-90.7046	1.623	21.8968	30.9179	199.988	1029	0.6583
Gulf of Mexico	PE17-02		Station4	7	Spatial_Survey	2016-07-25	15:02:47	28.8958	-90.7046	1.727	21.8968	30.9053	200.156	1140.2	0.6661	0.982763	0.0537037	bld	0.353918
Gulf of Mexico	PE17-02		Station4	7	Spatial_Survey	2016-07-25	15:02:47	28.8958	-90.7046	1.996	21.8957	30.8305	200.552	940.72	0.6786
Gulf of Mexico	PE17-02		Station4	7	Spatial_Survey	2016-07-25	15:02:47	28.8958	-90.7046	2.189	21.9083	30.8169	200.429	917.42	0.6994
Gulf of Mexico	PE17-02		Station4	7	Spatial_Survey	2016-07-25	15:02:47	28.8958	-90.7046	2.445	21.9242	30.8248	200.518	814.61	0.7247
Gulf of Mexico	PE17-02		Station4	7	Spatial_Survey	2016-07-25	15:02:47	28.8958	-90.7046	2.543	21.9348	30.8334	200.395	739.27	0.7381
Gulf of Mexico	PE17-02		Station4	7	Spatial_Survey	2016-07-25	15:02:47	28.8958	-90.7046	2.861	22.076	30.9996	198.461	614.25	0.7571
Gulf of Mexico	PE17-02		Station4	7	Spatial_Survey	2016-07-25	15:02:47	28.8958	-90.7046	3.026	22.0884	31.0276	197.971	601.53	0.7389
Gulf of Mexico	PE17-02		Station4	7	Spatial_Survey	2016-07-25	15:02:47	28.8958	-90.7046	3.225	22.1145	31.0573	197.412	545.57	0.7341
Gulf of Mexico	PE17-02		Station4	7	Spatial_Survey	2016-07-25	15:02:47	28.8958	-90.7046	3.423	22.1283	31.0751	197.281	485.37	0.7191
Gulf of Mexico	PE17-02		Station4	7	Spatial_Survey	2016-07-25	15:02:47	28.8958	-90.7046	3.613	22.17	31.1223	199.962	440.08	0.6957
Gulf of Mexico	PE17-02		Station4	7	Spatial_Survey	2016-07-25	15:02:47	28.8958	-90.7046	3.896	22.9678	31.1199	198.487	406.3	0.4955
Gulf of Mexico	PE17-02		Station4	7	Spatial_Survey	2016-07-25	15:02:47	28.8958	-90.7046	4.039	23.7445	31.1511	174.56	349.43	0.476
Gulf of Mexico	PE17-02		Station4	7	Spatial_Survey	2016-07-25	15:02:47	28.8958	-90.7046	4.175	23.9369	31.1801	152.188	351.39	0.4801
Gulf of Mexico	PE17-02		Station4	7	Spatial_Survey	2016-07-25	15:02:47	28.8958	-90.7046	4.477	24.5053	31.1983	142.42	286.98	0.4357
Gulf of Mexico	PE17-02		Station4	7	Spatial_Survey	2016-07-25	15:02:47	28.8958	-90.7046	4.626	24.674	31.1765	144.647	261.1	0.4129
Gulf of Mexico	PE17-02		Station4	7	Spatial_Survey	2016-07-25	15:02:47	28.8958	-90.7046	4.835	25.3222	31.1733	143.171	237.82	0.392
Gulf of Mexico	PE17-02		Station4	7	Spatial_Survey	2016-07-25	15:02:47	28.8958	-90.7046	5.077	25.7229	31.1874	141.544	204.7	0.3899	2.03733	0.168519	0.323944	0.518565
Gulf of Mexico	PE17-02		Station4	7	Spatial_Survey	2016-07-25	15:02:47	28.8958	-90.7046	5.877	28.2545	30.8567	145.581	136.71	0.3153
Gulf of Mexico	PE17-02		Station4	7	Spatial_Survey	2016-07-25	15:02:47	28.8958	-90.7046	5.994	28.5683	30.7709	143.277	135.18	0.3318
Gulf of Mexico	PE17-02		Station4	7	Spatial_Survey	2016-07-25	15:02:47	28.8958	-90.7046	6.41	29.3966	30.5354	139.629	110.92	0.2211
Gulf of Mexico	PE17-02		Station4	7	Spatial_Survey	2016-07-25	15:02:47	28.8958	-90.7046	6.59	29.8139	30.3943	131.778	100.45	0.1921
Gulf of Mexico	PE17-02		Station4	7	Spatial_Survey	2016-07-25	15:02:47	28.8958	-90.7046	6.766	30.2123	30.2688	123.362	97.215	0.1767
Gulf of Mexico	PE17-02		Station4	7	Spatial_Survey	2016-07-25	15:02:47	28.8958	-90.7046	7.207	31.9242	29.8211	96.897	85.427	0.1217
Gulf of Mexico	PE17-02		Station4	7	Spatial_Survey	2016-07-25	15:02:47	28.8958	-90.7046	7.367	32.3747	29.6874	94.066	79.905	0.1051
Gulf of Mexico	PE17-02		Station4	7	Spatial_Survey	2016-07-25	15:02:47	28.8958	-90.7046	7.525	32.5736	29.62	93.085	76.348	0.1056
Gulf of Mexico	PE17-02		Station4	7	Spatial_Survey	2016-07-25	15:02:47	28.8958	-90.7046	7.923	33.0023	29.4535	86.659	67.106	0.0976
Gulf of Mexico	PE17-02		Station4	7	Spatial_Survey	2016-07-25	15:02:47	28.8958	-90.7046	8.07	33.1773	29.3698	79.268	54.388	0.1255
Gulf of Mexico	PE17-02		Station4	7	Spatial_Survey	2016-07-25	15:02:47	28.8958	-90.7046	8.18	33.2785	29.321	78.589	52.671	0.1394	1.40733	0.0944444	1.27042	2.34482
Gulf of Mexico	PE17-02		MK1	8	Spatial_Survey	2016-07-25	20:19:00	28.9048	-90.3026	1.752	25.8983	31.1784	212.655	361.42	0.3748
Gulf of Mexico	PE17-02		MK1	8	Spatial_Survey	2016-07-25	20:19:00	28.9048	-90.3026	1.773	25.8986	31.1796	212.767	355.7	0.3729
Gulf of Mexico	PE17-02		MK1	8	Spatial_Survey	2016-07-25	20:19:00	28.9048	-90.3026	1.807	25.9027	31.166	213.571	361.42	0.3433
Gulf of Mexico	PE17-02		MK1	8	Spatial_Survey	2016-07-25	20:19:00	28.9048	-90.3026	1.831	25.9177	31.0899	212.915	380.72	0.344	0.118885	0.0277778	bld	0.708655
Gulf of Mexico	PE17-02		MK1	8	Spatial_Survey	2016-07-25	20:19:00	28.9048	-90.3026	1.946	25.9136	31.0974	212.887	349.87	0.3543
Gulf of Mexico	PE17-02		MK1	8	Spatial_Survey	2016-07-25	20:19:00	28.9048	-90.3026	2.158	25.9145	31.1022	213.577	327.53	0.3675
Gulf of Mexico	PE17-02		MK1	8	Spatial_Survey	2016-07-25	20:19:00	28.9048	-90.3026	2.333	25.9346	31.0815	212.808	340.4	0.3914
Gulf of Mexico	PE17-02		MK1	8	Spatial_Survey	2016-07-25	20:19:00	28.9048	-90.3026	2.557	25.9764	31.0503	212.894	304.36	0.4272
Gulf of Mexico	PE17-02		MK1	8	Spatial_Survey	2016-07-25	20:19:00	28.9048	-90.3026	2.834	26.2094	30.8902	213.416	293.47	0.3889
Gulf of Mexico	PE17-02		MK1	8	Spatial_Survey	2016-07-25	20:19:00	28.9048	-90.3026	2.916	26.3205	30.8561	213.481	301.15	0.3955
Gulf of Mexico	PE17-02		MK1	8	Spatial_Survey	2016-07-25	20:19:00	28.9048	-90.3026	3.505	26.6058	30.8208	212.64	304.36	0.5607
Gulf of Mexico	PE17-02		MK1	8	Spatial_Survey	2016-07-25	20:19:00	28.9048	-90.3026	3.526	26.6556	30.8129	212.536	311.37	0.5652
Gulf of Mexico	PE17-02		MK1	8	Spatial_Survey	2016-07-25	20:19:00	28.9048	-90.3026	3.877	26.8803	30.7388	211.105	296.83	0.6245
Gulf of Mexico	PE17-02		MK1	8	Spatial_Survey	2016-07-25	20:19:00	28.9048	-90.3026	4.047	26.9288	30.7107	210.805	290.26	0.6613
Gulf of Mexico	PE17-02		MK1	8	Spatial_Survey	2016-07-25	20:19:00	28.9048	-90.3026	4.291	26.9705	30.6976	210.543	272.91	0.6746
Gulf of Mexico	PE17-02		MK1	8	Spatial_Survey	2016-07-25	20:19:00	28.9048	-90.3026	4.486	27.0342	30.6832	210.267	240.5	0.635
Gulf of Mexico	PE17-02		MK1	8	Spatial_Survey	2016-07-25	20:19:00	28.9048	-90.3026	4.949	27.4059	30.7559	205.172	227.71	0.7168
Gulf of Mexico	PE17-02		MK1	8	Spatial_Survey	2016-07-25	20:19:00	28.9048	-90.3026	5.159	27.4525	30.7147	201.389	202.78	0.6637
Gulf of Mexico	PE17-02		MK1	8	Spatial_Survey	2016-07-25	20:19:00	28.9048	-90.3026	5.368	27.6008	30.7287	198.081	203.1	0.6153
Gulf of Mexico	PE17-02		MK1	8	Spatial_Survey	2016-07-25	20:19:00	28.9048	-90.3026	5.585	27.8183	30.8536	187.05	181.76	0.5348
Gulf of Mexico	PE17-02		MK1	8	Spatial_Survey	2016-07-25	20:19:00	28.9048	-90.3026	5.78	28.0069	31.0016	181.09	172.45	0.5148
Gulf of Mexico	PE17-02		MK1	8	Spatial_Survey	2016-07-25	20:19:00	28.9048	-90.3026	5.881	28.1031	31.0881	189.688	185.05	0.4275	bld	0.0314815	bld	bld
Gulf of Mexico	PE17-02		MK1	8	Spatial_Survey	2016-07-25	20:19:00	28.9048	-90.3026	6.06	28.3337	31.169	189.051	194.65	0.385
Gulf of Mexico	PE17-02		MK1	8	Spatial_Survey	2016-07-25	20:19:00	28.9048	-90.3026	6.239	28.5914	31.2362	188.643	180.98	0.3451
Gulf of Mexico	PE17-02		MK1	8	Spatial_Survey	2016-07-25	20:19:00	28.9048	-90.3026	6.724	29.1934	31.4067	188.826	155.36	0.3042
Gulf of Mexico	PE17-02		MK1	8	Spatial_Survey	2016-07-25	20:19:00	28.9048	-90.3026	6.877	29.2793	31.3677	189.314	150.19	0.2868
Gulf of Mexico	PE17-02		MK1	8	Spatial_Survey	2016-07-25	20:19:00	28.9048	-90.3026	7.005	29.3146	31.3308	188.747	160.09	0.2679
Gulf of Mexico	PE17-02		MK1	8	Spatial_Survey	2016-07-25	20:19:00	28.9048	-90.3026	7.562	29.4434	31.1936	186.656	140.45	0.2933
Gulf of Mexico	PE17-02		MK1	8	Spatial_Survey	2016-07-25	20:19:00	28.9048	-90.3026	7.733	29.4742	31.1575	186.449	124.9	0.3107
Gulf of Mexico	PE17-02		MK1	8	Spatial_Survey	2016-07-25	20:19:00	28.9048	-90.3026	7.961	29.5164	31.103	185.892	121.44	0.328
Gulf of Mexico	PE17-02		MK1	8	Spatial_Survey	2016-07-25	20:19:00	28.9048	-90.3026	8.159	29.5642	31.0542	186.041	115.96	0.362
Gulf of Mexico	PE17-02		MK1	8	Spatial_Survey	2016-07-25	20:19:00	28.9048	-90.3026	9.075	30.4745	30.4397	165.236	98.82	0.4216
Gulf of Mexico	PE17-02		MK1	8	Spatial_Survey	2016-07-25	20:19:00	28.9048	-90.3026	9.202	30.627	30.397	154.706	95.118	0.4171
Gulf of Mexico	PE17-02		MK1	8	Spatial_Survey	2016-07-25	20:19:00	28.9048	-90.3026	9.668	31.4481	30.1592	139.099	83.174	0.3085
Gulf of Mexico	PE17-02		MK1	8	Spatial_Survey	2016-07-25	20:19:00	28.9048	-90.3026	9.867	31.8832	30.0645	137.119	80.048	0.2854
Gulf of Mexico	PE17-02		MK1	8	Spatial_Survey	2016-07-25	20:19:00	28.9048	-90.3026	10.027	32.1528	30.013	138.682	76.55	0.2782
Gulf of Mexico	PE17-02		MK1	8	Spatial_Survey	2016-07-25	20:19:00	28.9048	-90.3026	10.409	32.4567	29.9695	150.052	68.041	0.3413
Gulf of Mexico	PE17-02		MK1	8	Spatial_Survey	2016-07-25	20:19:00	28.9048	-90.3026	10.6	32.6592	29.8346	152.597	63.532	0.3199
Gulf of Mexico	PE17-02		MK1	8	Spatial_Survey	2016-07-25	20:19:00	28.9048	-90.3026	11.214	33.5494	29.3168	123.644	57.324	0.209
Gulf of Mexico	PE17-02		MK1	8	Spatial_Survey	2016-07-25	20:19:00	28.9048	-90.3026	11.377	33.6254	29.2612	115.759	54.038	0.1671
Gulf of Mexico	PE17-02		MK1	8	Spatial_Survey	2016-07-25	20:19:00	28.9048	-90.3026	11.6	33.7525	29.162	107.214	52.291	0.1467
Gulf of Mexico	PE17-02		MK1	8	Spatial_Survey	2016-07-25	20:19:00	28.9048	-90.3026	11.749	34.1663	28.9867	102.928	51.845	0.1394
Gulf of Mexico	PE17-02		MK1	8	Spatial_Survey	2016-07-25	20:19:00	28.9048	-90.3026	12.28	34.981	28.3095	77.041	60.789	0.17	0.38895	0.0314815	1.43944	6.47935
Gulf of Mexico	PE17-02		MK1	8	Spatial_Survey	2016-07-25	20:19:00	28.9048	-90.3026	12.407	34.9907	28.2832	77.248	57.963	0.1605
Gulf of Mexico	PE17-02		MK1	8	Spatial_Survey	2016-07-25	20:19:00	28.9048	-90.3026	12.598	34.9993	28.2626	72.002	57.515	0.1747
Gulf of Mexico	PE17-02		MK1	8	Spatial_Survey	2016-07-25	20:19:00	28.9048	-90.3026	12.777	35.0052	28.2477	67.814	56.951	0.1689
Gulf of Mexico	PE17-02		MK1	8	Spatial_Survey	2016-07-25	20:19:00	28.9048	-90.3026	13.195	35.0269	28.1932	63.757	53.971	0.1986
Gulf of Mexico	PE17-02		MK1	8	Spatial_Survey	2016-07-25	20:19:00	28.9048	-90.3026	13.397	35.0539	28.1403	60.764	51.512	0.1985
Gulf of Mexico	PE17-02		MK1	8	Spatial_Survey	2016-07-25	20:19:00	28.9048	-90.3026	13.964	35.1343	27.9878	45.822	50.12	0.1423
Gulf of Mexico	PE17-02		MK1	8	Spatial_Survey	2016-07-25	20:19:00	28.9048	-90.3026	14.117	35.1624	27.9347	51.318	48.39	0.1378
Gulf of Mexico	PE17-02		MK1	8	Spatial_Survey	2016-07-25	20:19:00	28.9048	-90.3026	14.316	35.182	27.9002	56.244	46.742	0.1355
Gulf of Mexico	PE17-02		MK1	8	Spatial_Survey	2016-07-25	20:19:00	28.9048	-90.3026	14.491	35.1906	27.8886	60.344	46.755	0.1321
Gulf of Mexico	PE17-02		MK1	8	Spatial_Survey	2016-07-25	20:19:00	28.9048	-90.3026	14.782	35.1934	27.8841	66.46	44.903	0.1318
Gulf of Mexico	PE17-02		MK1	8	Spatial_Survey	2016-07-25	20:19:00	28.9048	-90.3026	14.913	35.1938	27.8802	66.988	43.984	0.132
Gulf of Mexico	PE17-02		MK1	8	Spatial_Survey	2016-07-25	20:19:00	28.9048	-90.3026	15.484	35.1984	27.8657	66.345	40.115	0.1302
Gulf of Mexico	PE17-02		MK1	8	Spatial_Survey	2016-07-25	20:19:00	28.9048	-90.3026	15.585	35.1989	27.8645	66.67	40.106	0.1301
Gulf of Mexico	PE17-02		MK1	8	Spatial_Survey	2016-07-25	20:19:00	28.9048	-90.3026	15.829	35.2028	27.8528	67.071	37.754	0.1376
Gulf of Mexico	PE17-02		MK1	8	Spatial_Survey	2016-07-25	20:19:00	28.9048	-90.3026	16.051	35.2064	27.842	67.459	37.146	0.1448
Gulf of Mexico	PE17-02		MK1	8	Spatial_Survey	2016-07-25	20:19:00	28.9048	-90.3026	16.256	35.2143	27.8182	68.48	36.182	0.1479
Gulf of Mexico	PE17-02		MK1	8	Spatial_Survey	2016-07-25	20:19:00	28.9048	-90.3026	16.71	35.4568	26.4741	63.129	33.498	0.1003
Gulf of Mexico	PE17-02		MK1	8	Spatial_Survey	2016-07-25	20:19:00	28.9048	-90.3026	16.887	35.4762	26.3104	42.877	33.223	0.0906
Gulf of Mexico	PE17-02		MK1	8	Spatial_Survey	2016-07-25	20:19:00	28.9048	-90.3026	17.133	35.5036	26.0441	28.24	31.342	0.0653
Gulf of Mexico	PE17-02		MK1	8	Spatial_Survey	2016-07-25	20:19:00	28.9048	-90.3026	17.302	35.5322	25.8676	20.951	31.086	0.0601
Gulf of Mexico	PE17-02		MK1	8	Spatial_Survey	2016-07-25	20:19:00	28.9048	-90.3026	17.509	35.5396	25.7569	10.644	29.672	0.0675
Gulf of Mexico	PE17-02		MK1	8	Spatial_Survey	2016-07-25	20:19:00	28.9048	-90.3026	17.654	35.541	25.7253	6.282	29.331	0.0798
Gulf of Mexico	PE17-02		MK1	8	Spatial_Survey	2016-07-25	20:19:00	28.9048	-90.3026	18.24	35.546	25.6907	3.421	26.711	0.0349
Gulf of Mexico	PE17-02		MK1	8	Spatial_Survey	2016-07-25	20:19:00	28.9048	-90.3026	18.38	35.5469	25.6837	3.259	26.234	0.0356	1.98996	0.0537037	0.898592	5.64844
Gulf of Mexico	PE17-02		VOL1	11	Spatial_Survey	2016-07-27	11:24:51	28.8182	-91.4879	1.537	24.6444	30.1898	185.82	15.689	0.5416
Gulf of Mexico	PE17-02		VOL1	11	Spatial_Survey	2016-07-27	11:24:51	28.8182	-91.4879	1.753	24.6462	30.1763	185.724	12.039	0.5539
Gulf of Mexico	PE17-02		VOL1	11	Spatial_Survey	2016-07-27	11:24:51	28.8182	-91.4879	1.845	24.6432	30.1587	186.301	11.864	0.5055
Gulf of Mexico	PE17-02		VOL1	11	Spatial_Survey	2016-07-27	11:24:51	28.8182	-91.4879	1.845	24.6448	30.1609	186.939	12.952	0.5337
Gulf of Mexico	PE17-02		VOL1	11	Spatial_Survey	2016-07-27	11:24:51	28.8182	-91.4879	2.048	24.6451	30.1529	186.539	10.88	0.5079	0.390441	0.05	bld	bld
Gulf of Mexico	PE17-02		VOL1	11	Spatial_Survey	2016-07-27	11:24:51	28.8182	-91.4879	2.326	24.6459	30.1488	186.615	9.2477	0.5188
Gulf of Mexico	PE17-02		VOL1	11	Spatial_Survey	2016-07-27	11:24:51	28.8182	-91.4879	2.717	24.6455	30.1476	186.513	7.6262	0.5064
Gulf of Mexico	PE17-02		VOL1	11	Spatial_Survey	2016-07-27	11:24:51	28.8182	-91.4879	3.007	24.6849	30.1751	186.626	7.2283	0.4981
Gulf of Mexico	PE17-02		VOL1	11	Spatial_Survey	2016-07-27	11:24:51	28.8182	-91.4879	3.139	24.7002	30.1866	186.048	6.2051	0.5023
Gulf of Mexico	PE17-02		VOL1	11	Spatial_Survey	2016-07-27	11:24:51	28.8182	-91.4879	3.435	24.72	30.199	185.947	5.2996	0.5065
Gulf of Mexico	PE17-02		VOL1	11	Spatial_Survey	2016-07-27	11:24:51	28.8182	-91.4879	3.718	24.7313	30.2062	186.31	4.9941	0.4933
Gulf of Mexico	PE17-02		VOL1	11	Spatial_Survey	2016-07-27	11:24:51	28.8182	-91.4879	4.15	24.7956	30.24	185.359	3.7637	0.4668
Gulf of Mexico	PE17-02		VOL1	11	Spatial_Survey	2016-07-27	11:24:51	28.8182	-91.4879	4.262	24.9153	30.2994	184.766	3.8068	0.3803
Gulf of Mexico	PE17-02		VOL1	11	Spatial_Survey	2016-07-27	11:24:51	28.8182	-91.4879	4.917	25.3658	30.4796	184.418	2.5435	0.3482
Gulf of Mexico	PE17-02		VOL1	11	Spatial_Survey	2016-07-27	11:24:51	28.8182	-91.4879	5.51	25.9226	30.6074	184.115	1.8468	0.3369
Gulf of Mexico	PE17-02		VOL1	11	Spatial_Survey	2016-07-27	11:24:51	28.8182	-91.4879	5.567	26.0725	30.6273	178.42	2.0459	0.2546
Gulf of Mexico	PE17-02		VOL1	11	Spatial_Survey	2016-07-27	11:24:51	28.8182	-91.4879	5.82	26.1953	30.6178	179.673	1.7371	0.2157
Gulf of Mexico	PE17-02		VOL1	11	Spatial_Survey	2016-07-27	11:24:51	28.8182	-91.4879	6.289	26.7535	30.7001	179.819	1.3108	0.1515
Gulf of Mexico	PE17-02		VOL1	11	Spatial_Survey	2016-07-27	11:24:51	28.8182	-91.4879	6.679	27.7112	30.688	155.446	1.1415	0.0567
Gulf of Mexico	PE17-02		VOL1	11	Spatial_Survey	2016-07-27	11:24:51	28.8182	-91.4879	7.321	29.2921	30.8395	155.788	0.78368	0.0251
Gulf of Mexico	PE17-02		VOL1	11	Spatial_Survey	2016-07-27	11:24:51	28.8182	-91.4879	7.69	29.6532	30.7828	158.251	0.74869	0.0257
Gulf of Mexico	PE17-02		VOL1	11	Spatial_Survey	2016-07-27	11:24:51	28.8182	-91.4879	7.704	29.6879	30.7699	158.74	0.7239	0.0276
Gulf of Mexico	PE17-02		VOL1	11	Spatial_Survey	2016-07-27	11:24:51	28.8182	-91.4879	7.827	29.3649	30.8971	162.861	0.65709	0.0231
Gulf of Mexico	PE17-02		VOL1	11	Spatial_Survey	2016-07-27	11:24:51	28.8182	-91.4879	8.025	29.9364	30.6607	152.794	0.53582	0.0449
Gulf of Mexico	PE17-02		VOL1	11	Spatial_Survey	2016-07-27	11:24:51	28.8182	-91.4879	8.204	30.0097	30.6108	154.032	0.50795	0.0459
Gulf of Mexico	PE17-02		VOL1	11	Spatial_Survey	2016-07-27	11:24:51	28.8182	-91.4879	8.387	30.2804	30.3937	149.88	0.48427	0.0249	0.818391	0.0722222	bld	0.730117
Gulf of Mexico	PE17-02		VOL1	11	Spatial_Survey	2016-07-27	11:24:51	28.8182	-91.4879	8.939	31.1003	29.817	148.003	0.37262	0.0183
Gulf of Mexico	PE17-02		VOL1	11	Spatial_Survey	2016-07-27	11:24:51	28.8182	-91.4879	9.337	31.8356	29.5162	133.903	0.33335	0.0151
Gulf of Mexico	PE17-02		VOL1	11	Spatial_Survey	2016-07-27	11:24:51	28.8182	-91.4879	9.501	32.0547	29.3985	84.61	0.33816	0.0623
Gulf of Mexico	PE17-02		VOL1	11	Spatial_Survey	2016-07-27	11:24:51	28.8182	-91.4879	9.857	32.4085	29.1714	84.352	0.28539	0.1104
Gulf of Mexico	PE17-02		VOL1	11	Spatial_Survey	2016-07-27	11:24:51	28.8182	-91.4879	10.224	33.2398	28.8208	70.099	0.27227	0.1585
Gulf of Mexico	PE17-02		VOL1	11	Spatial_Survey	2016-07-27	11:24:51	28.8182	-91.4879	10.38	33.6745	28.6539	51.359	0.27598	0.1663
Gulf of Mexico	PE17-02		VOL1	11	Spatial_Survey	2016-07-27	11:24:51	28.8182	-91.4879	10.634	33.996	28.4575	28.355	0.25674	0.1846
Gulf of Mexico	PE17-02		VOL1	11	Spatial_Survey	2016-07-27	11:24:51	28.8182	-91.4879	10.793	34.1366	28.3616	32.776	0.25102	0.1896
Gulf of Mexico	PE17-02		VOL1	11	Spatial_Survey	2016-07-27	11:24:51	28.8182	-91.4879	10.951	34.3753	28.2441	34.063	0.22788	0.1855
Gulf of Mexico	PE17-02		VOL1	11	Spatial_Survey	2016-07-27	11:24:51	28.8182	-91.4879	11.244	34.7259	28.0091	30.597	0.19168	0.1826
Gulf of Mexico	PE17-02		VOL1	11	Spatial_Survey	2016-07-27	11:24:51	28.8182	-91.4879	11.517	34.8687	27.8577	26.414	0.16747	0.186
Gulf of Mexico	PE17-02		VOL1	11	Spatial_Survey	2016-07-27	11:24:51	28.8182	-91.4879	11.708	34.9904	27.8438	22.6	0.16003	0.196
Gulf of Mexico	PE17-02		VOL1	11	Spatial_Survey	2016-07-27	11:24:51	28.8182	-91.4879	12.138	35.1319	27.8712	21.019	0.093179	0.2076
Gulf of Mexico	PE17-02		VOL1	11	Spatial_Survey	2016-07-27	11:24:51	28.8182	-91.4879	12.458	35.2161	27.8293	17.293	0.063495	0.2083
Gulf of Mexico	PE17-02		VOL1	11	Spatial_Survey	2016-07-27	11:24:51	28.8182	-91.4879	12.521	35.268	27.7558	11.124	0.093553	0.2007
Gulf of Mexico	PE17-02		VOL1	11	Spatial_Survey	2016-07-27	11:24:51	28.8182	-91.4879	12.565	35.2914	27.6584	12.943	0.050326	0.1948
Gulf of Mexico	PE17-02		VOL1	11	Spatial_Survey	2016-07-27	11:24:51	28.8182	-91.4879	12.632	35.2959	27.6256	12.916	0.041159	0.1948
Gulf of Mexico	PE17-02		VOL1	11	Spatial_Survey	2016-07-27	11:24:51	28.8182	-91.4879	12.825	35.309	27.5764	13.32	0.030822	0.1623
Gulf of Mexico	PE17-02		VOL1	11	Spatial_Survey	2016-07-27	11:24:51	28.8182	-91.4879	13.178	35.3244	27.4727	13.372	0.013641	0.1526
Gulf of Mexico	PE17-02		VOL1	11	Spatial_Survey	2016-07-27	11:24:51	28.8182	-91.4879	13.392	35.3115	27.3132	16.245	0.016359	0.1377	0.109802	0.0351852	0.0775792	12.9359
Gulf of Mexico	PE17-02		VOL1	11	Spatial_Survey	2016-07-27	11:24:51	28.8182	-91.4879	13.75	35.306	27.2512	15.983	0.0040933	0.1274
Gulf of Mexico	PE17-02		VOL1	11	Spatial_Survey	2016-07-27	11:24:51	28.8182	-91.4879	14.188	35.3036	27.1935	16.26	1e-12	0.1171
Gulf of Mexico	PE17-02		VOL1	11	Spatial_Survey	2016-07-27	11:24:51	28.8182	-91.4879	14.452	35.3655	27.0321	24.063	1e-12	0.1129
Gulf of Mexico	PE17-02		VOL1	11	Spatial_Survey	2016-07-27	11:24:51	28.8182	-91.4879	14.645	35.3752	27.0134	22.9	1e-12	0.1123
Gulf of Mexico	PE17-02		VOL1	11	Spatial_Survey	2016-07-27	11:24:51	28.8182	-91.4879	15.125	35.4166	26.9339	21.369	1e-12	0.113
Gulf of Mexico	PE17-02		VOL1	11	Spatial_Survey	2016-07-27	11:24:51	28.8182	-91.4879	15.374	35.4609	26.8574	26.806	1e-12	0.1156
Gulf of Mexico	PE17-02		VOL1	11	Spatial_Survey	2016-07-27	11:24:51	28.8182	-91.4879	15.556	35.4832	26.8199	26.364	1e-12	0.115
Gulf of Mexico	PE17-02		VOL1	11	Spatial_Survey	2016-07-27	11:24:51	28.8182	-91.4879	16.026	35.5056	26.7831	26.847	1e-12	0.116
Gulf of Mexico	PE17-02		VOL1	11	Spatial_Survey	2016-07-27	11:24:51	28.8182	-91.4879	16.199	35.5213	26.7572	27.648	1e-12	0.1164
Gulf of Mexico	PE17-02		VOL1	11	Spatial_Survey	2016-07-27	11:24:51	28.8182	-91.4879	16.443	35.5292	26.7435	29.262	1e-12	0.1144
Gulf of Mexico	PE17-02		VOL1	11	Spatial_Survey	2016-07-27	11:24:51	28.8182	-91.4879	16.872	35.5411	26.7223	30.455	1e-12	0.1153
Gulf of Mexico	PE17-02		VOL1	11	Spatial_Survey	2016-07-27	11:24:51	28.8182	-91.4879	17.181	35.5469	26.7148	30.429	1e-12	0.1176
Gulf of Mexico	PE17-02		VOL1	11	Spatial_Survey	2016-07-27	11:24:51	28.8182	-91.4879	17.44	35.5515	26.7074	30.493	1e-12	0.1171
Gulf of Mexico	PE17-02		VOL1	11	Spatial_Survey	2016-07-27	11:24:51	28.8182	-91.4879	17.77	35.5562	26.6988	31.118	1e-12	0.1247
Gulf of Mexico	PE17-02		VOL1	11	Spatial_Survey	2016-07-27	11:24:51	28.8182	-91.4879	17.854	35.5565	26.6976	31.304	1e-12	0.123
Gulf of Mexico	PE17-02		VOL1	11	Spatial_Survey	2016-07-27	11:24:51	28.8182	-91.4879	18.047	35.5613	26.6916	31.348	1e-12	0.1312
Gulf of Mexico	PE17-02		VOL1	11	Spatial_Survey	2016-07-27	11:24:51	28.8182	-91.4879	18.492	35.5592	26.6954	31.348	1e-12	0.1329	0.051766	0.0537037	0.333469	11.335
Gulf of Mexico	PE17-02		VOL1	11	Spatial_Survey	2016-07-27	11:24:51	28.8182	-91.4879	18.745	35.5607	26.6927	31.349	1e-12	0.131
Gulf of Mexico	PE17-02		F2A	12	Spatial_Survey	2016-07-27	13:56:24	28.9995	-91.5982	1.288	20.4055	30.1582	175.553	411.37	0.9591
Gulf of Mexico	PE17-02		F2A	12	Spatial_Survey	2016-07-27	13:56:24	28.9995	-91.5982	1.348	19.9864	30.1086	176.166	373.5	0.8495
Gulf of Mexico	PE17-02		F2A	12	Spatial_Survey	2016-07-27	13:56:24	28.9995	-91.5982	1.451	20.0182	30.1245	176.52	284.9	0.8349
Gulf of Mexico	PE17-02		F2A	12	Spatial_Survey	2016-07-27	13:56:24	28.9995	-91.5982	1.757	20.0126	30.1307	176	200.32	0.8361
Gulf of Mexico	PE17-02		F2A	12	Spatial_Survey	2016-07-27	13:56:24	28.9995	-91.5982	1.967	19.7747	30.0972	176.145	176.91	0.8093	1.43482	0.192961	0.111698	1.66746
Gulf of Mexico	PE17-02		F2A	12	Spatial_Survey	2016-07-27	13:56:24	28.9995	-91.5982	2.285	20.618	30.2286	174.813	145.46	0.5581
Gulf of Mexico	PE17-02		F2A	12	Spatial_Survey	2016-07-27	13:56:24	28.9995	-91.5982	2.51	20.8412	30.333	170.254	106	0.5204
Gulf of Mexico	PE17-02		F2A	12	Spatial_Survey	2016-07-27	13:56:24	28.9995	-91.5982	2.713	21.1073	30.3793	167.945	83.45	0.4458
Gulf of Mexico	PE17-02		F2A	12	Spatial_Survey	2016-07-27	13:56:24	28.9995	-91.5982	3.154	24.011	30.6953	165.588	53.227	0.2676
Gulf of Mexico	PE17-02		F2A	12	Spatial_Survey	2016-07-27	13:56:24	28.9995	-91.5982	3.295	25.2631	30.8395	155.805	48.407	0.2414
Gulf of Mexico	PE17-02		F2A	12	Spatial_Survey	2016-07-27	13:56:24	28.9995	-91.5982	3.479	26.3887	30.8875	152.694	33.786	0.2363
Gulf of Mexico	PE17-02		F2A	12	Spatial_Survey	2016-07-27	13:56:24	28.9995	-91.5982	3.674	26.975	30.8897	153.292	32.762	0.2386
Gulf of Mexico	PE17-02		F2A	12	Spatial_Survey	2016-07-27	13:56:24	28.9995	-91.5982	3.952	27.2211	30.8852	159.474	28.7	0.1993
Gulf of Mexico	PE17-02		F2A	12	Spatial_Survey	2016-07-27	13:56:24	28.9995	-91.5982	4.107	27.4268	30.8666	160.077	22.96	0.1646
Gulf of Mexico	PE17-02		F2A	12	Spatial_Survey	2016-07-27	13:56:24	28.9995	-91.5982	4.455	27.8996	30.8282	153.587	17.585	0.1563
Gulf of Mexico	PE17-02		F2A	12	Spatial_Survey	2016-07-27	13:56:24	28.9995	-91.5982	4.956	28.304	30.7647	153.592	9.0283	0.1321
Gulf of Mexico	PE17-02		F2A	12	Spatial_Survey	2016-07-27	13:56:24	28.9995	-91.5982	5.222	28.4325	30.7389	151.751	7.3412	0.1301
Gulf of Mexico	PE17-02		F2A	12	Spatial_Survey	2016-07-27	13:56:24	28.9995	-91.5982	5.361	28.5111	30.7115	145.707	8.6424	0.0926
Gulf of Mexico	PE17-02		F2A	12	Spatial_Survey	2016-07-27	13:56:24	28.9995	-91.5982	5.609	28.5954	30.6815	145.145	6.9125	0.0913
Gulf of Mexico	PE17-02		F2A	12	Spatial_Survey	2016-07-27	13:56:24	28.9995	-91.5982	5.984	28.7797	30.602	140.573	6.8431	0.0755
Gulf of Mexico	PE17-02		F2A	12	Spatial_Survey	2016-07-27	13:56:24	28.9995	-91.5982	6.279	28.972	30.5151	138.798	5.9581	0.0796
Gulf of Mexico	PE17-02		F2A	12	Spatial_Survey	2016-07-27	13:56:24	28.9995	-91.5982	6.45	29.0947	30.4633	136.19	5.4444	0.084
Gulf of Mexico	PE17-02		F2A	12	Spatial_Survey	2016-07-27	13:56:24	28.9995	-91.5982	6.514	29.2771	30.3971	110.843	5.0018	0.0762
Gulf of Mexico	PE17-02		F2A	12	Spatial_Survey	2016-07-27	13:56:24	28.9995	-91.5982	6.848	29.5134	30.3169	114.561	3.5866	0.0894
Gulf of Mexico	PE17-02		F2A	12	Spatial_Survey	2016-07-27	13:56:24	28.9995	-91.5982	7.296	29.8675	30.1985	110.063	3.2416	0.1037
Gulf of Mexico	PE17-02		F2A	12	Spatial_Survey	2016-07-27	13:56:24	28.9995	-91.5982	7.451	29.9144	30.1775	92.401	3.3477	0.1148
Gulf of Mexico	PE17-02		F2A	12	Spatial_Survey	2016-07-27	13:56:24	28.9995	-91.5982	7.527	29.9937	30.1515	90.827	2.6933	0.1226	1.71884	0.192961	2.29529	2.24987
Gulf of Mexico	PE17-02		F2A	12	Spatial_Survey	2016-07-27	13:56:24	28.9995	-91.5982	7.603	30.013	30.1171	79.472	3.0352	0.2783
Gulf of Mexico	PE17-02		F2A	12	Spatial_Survey	2016-07-27	13:56:24	28.9995	-91.5982	7.798	31.2366	29.5997	95.093	2.6064	0.3002
Gulf of Mexico	PE17-02		F2A	12	Spatial_Survey	2016-07-27	13:56:24	28.9995	-91.5982	7.964	31.7379	29.3957	95.111	2.6075	0.3047
Gulf of Mexico	PE17-02		F2A	12	Spatial_Survey	2016-07-27	13:56:24	28.9995	-91.5982	8.275	32.8021	28.9984	18.161	2.5537	0.3172
Gulf of Mexico	PE17-02		F2A	12	Spatial_Survey	2016-07-27	13:56:24	28.9995	-91.5982	8.744	34.4809	28.3214	25.119	1.9569	0.3445
Gulf of Mexico	PE17-02		F2A	12	Spatial_Survey	2016-07-27	13:56:24	28.9995	-91.5982	9.125	35.0058	27.9863	13.831	1.5533	0.3427
Gulf of Mexico	PE17-02		F2A	12	Spatial_Survey	2016-07-27	13:56:24	28.9995	-91.5982	9.214	34.939	28.1064	0.161	1.7391	0.3944
Gulf of Mexico	PE17-02		F2A	12	Spatial_Survey	2016-07-27	13:56:24	28.9995	-91.5982	9.408	35.0146	28.0615	0.474	1.3668	0.4073
Gulf of Mexico	PE17-02		F2A	12	Spatial_Survey	2016-07-27	13:56:24	28.9995	-91.5982	9.732	35.1272	27.9013	0.222	1.026	0.4489
Gulf of Mexico	PE17-02		F2A	12	Spatial_Survey	2016-07-27	13:56:24	28.9995	-91.5982	9.907	35.1748	27.8045	-0.056	0.97432	0.4679
Gulf of Mexico	PE17-02		F2A	12	Spatial_Survey	2016-07-27	13:56:24	28.9995	-91.5982	10.055	35.1984	27.7855	0.137	0.95511	0.4592
Gulf of Mexico	PE17-02		F2A	12	Spatial_Survey	2016-07-27	13:56:24	28.9995	-91.5982	10.261	35.2612	27.7006	-0.221	0.65674	0.4676	2.04106	0.083301	2.55118	8.59574
Gulf of Mexico	PE17-02		F2A	12	Spatial_Survey	2016-07-27	13:56:24	28.9995	-91.5982	10.904	35.2867	27.6788	-0.174	0.34431	0.472
Gulf of Mexico	PE17-02		F2A	12	Spatial_Survey	2016-07-27	13:56:24	28.9995	-91.5982	11.255	35.2989	27.6665	-0.208	0.37271	0.4525
Gulf of Mexico	PE17-02		I3	13	Experimental	2016-07-27	22:28:24	29.3009	-92.8002	1.563	29.3693	30.3677	185.513	1113	0.1846
Gulf of Mexico	PE17-02		I3	13	Experimental	2016-07-27	22:28:24	29.3009	-92.8002	1.604	29.3699	30.3675	185.317	1170.7	0.2091
Gulf of Mexico	PE17-02		I3	13	Experimental	2016-07-27	22:28:24	29.3009	-92.8002	1.884	29.3734	30.3653	185.921	968.48	0.2026	0.094851	bld	bld	bld
Gulf of Mexico	PE17-02		I3	13	Experimental	2016-07-27	22:28:24	29.3009	-92.8002	2.188	29.3856	30.3595	185.337	883.62	0.2017
Gulf of Mexico	PE17-02		I3	13	Experimental	2016-07-27	22:28:24	29.3009	-92.8002	2.618	29.3727	30.3651	184.999	745.64	0.2063
Gulf of Mexico	PE17-02		I3	13	Experimental	2016-07-27	22:28:24	29.3009	-92.8002	2.911	29.3873	30.3582	185.743	690.93	0.2038
Gulf of Mexico	PE17-02		I3	13	Experimental	2016-07-27	22:28:24	29.3009	-92.8002	3.252	29.427	30.3438	185.509	599.63	0.212
Gulf of Mexico	PE17-02		I3	13	Experimental	2016-07-27	22:28:24	29.3009	-92.8002	3.446	29.4332	30.3415	184.788	595.35	0.2154
Gulf of Mexico	PE17-02		I3	13	Experimental	2016-07-27	22:28:24	29.3009	-92.8002	3.835	29.4449	30.3361	183.585	540.57	0.2073
Gulf of Mexico	PE17-02		I3	13	Experimental	2016-07-27	22:28:24	29.3009	-92.8002	4.114	29.44	30.3396	182.869	484.17	0.2071
Gulf of Mexico	PE17-02		I3	13	Experimental	2016-07-27	22:28:24	29.3009	-92.8002	4.391	29.4177	30.3474	183.357	463.37	0.2059
Gulf of Mexico	PE17-02		I3	13	Experimental	2016-07-27	22:28:24	29.3009	-92.8002	4.541	29.4104	30.3496	184.066	397.68	0.21
Gulf of Mexico	PE17-02		I3	13	Experimental	2016-07-27	22:28:24	29.3009	-92.8002	4.822	29.4395	30.3395	184.672	364.7	0.2079
Gulf of Mexico	PE17-02		I3	13	Experimental	2016-07-27	22:28:24	29.3009	-92.8002	5.01	29.417	30.3421	183.958	371.23	0.215
Gulf of Mexico	PE17-02		I3	13	Experimental	2016-07-27	22:28:24	29.3009	-92.8002	5.256	29.4322	30.3346	183.048	375.62	0.2108
Gulf of Mexico	PE17-02		I3	13	Experimental	2016-07-27	22:28:24	29.3009	-92.8002	5.525	29.4246	30.3355	183.439	305.75	0.2192
Gulf of Mexico	PE17-02		I3	13	Experimental	2016-07-27	22:28:24	29.3009	-92.8002	5.736	29.4299	30.3326	183.62	292.94	0.2107
Gulf of Mexico	PE17-02		I3	13	Experimental	2016-07-27	22:28:24	29.3009	-92.8002	6.014	29.4418	30.3311	182.943	259.76	0.2038
Gulf of Mexico	PE17-02		I3	13	Experimental	2016-07-27	22:28:24	29.3009	-92.8002	6.109	29.426	30.3352	182.807	255.72	0.2161
Gulf of Mexico	PE17-02		I3	13	Experimental	2016-07-27	22:28:24	29.3009	-92.8002	6.433	29.4538	30.3173	182.326	260.26	0.2488
Gulf of Mexico	PE17-02		I3	13	Experimental	2016-07-27	22:28:24	29.3009	-92.8002	6.588	29.4943	30.3086	182.767	248.69	0.2508
Gulf of Mexico	PE17-02		I3	13	Experimental	2016-07-27	22:28:24	29.3009	-92.8002	6.922	29.5738	30.2993	182.183	213.56	0.2499
Gulf of Mexico	PE17-02		I3	13	Experimental	2016-07-27	22:28:24	29.3009	-92.8002	7.286	29.6542	30.3116	180.012	194.8	0.2742
Gulf of Mexico	PE17-02		I3	13	Experimental	2016-07-27	22:28:24	29.3009	-92.8002	7.692	29.6397	30.307	179.858	185.27	0.2619
Gulf of Mexico	PE17-02		I3	13	Experimental	2016-07-27	22:28:24	29.3009	-92.8002	8.007	29.701	30.3202	179.576	176.87	0.2579
Gulf of Mexico	PE17-02		I3	13	Experimental	2016-07-27	22:28:24	29.3009	-92.8002	8.38	29.9426	30.3749	179.072	154.31	0.2538
Gulf of Mexico	PE17-02		I3	13	Experimental	2016-07-27	22:28:24	29.3009	-92.8002	8.559	30.0524	30.4	178.094	147.86	0.2577
Gulf of Mexico	PE17-02		I3	13	Experimental	2016-07-27	22:28:24	29.3009	-92.8002	8.839	29.9274	30.3673	174.919	126.21	0.3392
Gulf of Mexico	PE17-02		I3	13	Experimental	2016-07-27	22:28:24	29.3009	-92.8002	8.967	29.885	30.3638	174.497	126.08	0.3386
Gulf of Mexico	PE17-02		I3	13	Experimental	2016-07-27	22:28:24	29.3009	-92.8002	9.221	29.8406	30.3468	175.673	119.5	0.3319
Gulf of Mexico	PE17-02		I3	13	Experimental	2016-07-27	22:28:24	29.3009	-92.8002	9.432	29.8872	30.367	176.486	121.91	0.353
Gulf of Mexico	PE17-02		I3	13	Experimental	2016-07-27	22:28:24	29.3009	-92.8002	9.743	30.0091	30.3958	176.426	113.61	0.2727
Gulf of Mexico	PE17-02		I3	13	Experimental	2016-07-27	22:28:24	29.3009	-92.8002	10.005	30.2365	30.4253	175.774	105.21	0.2262	0.159554	0.0772087	1.28879	bld
Gulf of Mexico	PE17-02		I3	13	Experimental	2016-07-27	22:28:24	29.3009	-92.8002	10.204	30.0678	30.4148	173.588	96.978	0.2528
Gulf of Mexico	PE17-02		I3	13	Experimental	2016-07-27	22:28:24	29.3009	-92.8002	10.454	32.0596	29.7395	147.372	61.949	0.3435
Gulf of Mexico	PE17-02		I3	13	Experimental	2016-07-27	22:28:24	29.3009	-92.8002	11.104	32.8502	29.0954	82.294	54.849	0.4357
Gulf of Mexico	PE17-02		I3	13	Experimental	2016-07-27	22:28:24	29.3009	-92.8002	11.313	33.0885	28.8761	72.477	52.113	0.4817
Gulf of Mexico	PE17-02		I3	13	Experimental	2016-07-27	22:28:24	29.3009	-92.8002	11.547	33.2923	28.6804	67.001	50.386	0.5327
Gulf of Mexico	PE17-02		I3	13	Experimental	2016-07-27	22:28:24	29.3009	-92.8002	11.809	33.5087	28.4409	52.01	48.113	0.5691
Gulf of Mexico	PE17-02		I3	13	Experimental	2016-07-27	22:28:24	29.3009	-92.8002	11.964	33.5069	28.4443	45.246	47.24	0.5692
Gulf of Mexico	PE17-02		I3	13	Experimental	2016-07-27	22:28:24	29.3009	-92.8002	12.298	33.618	28.3254	33.378	47.34	0.7922
Gulf of Mexico	PE17-02		I3	13	Experimental	2016-07-27	22:28:24	29.3009	-92.8002	12.467	33.5707	28.3742	34.462	46.007	0.8048
Gulf of Mexico	PE17-02		I3	13	Experimental	2016-07-27	22:28:24	29.3009	-92.8002	12.675	33.7755	28.1062	35.68	43.738	0.7682
Gulf of Mexico	PE17-02		I3	13	Experimental	2016-07-27	22:28:24	29.3009	-92.8002	12.786	33.6891	28.201	26.638	37.935	0.7064
Gulf of Mexico	PE17-02		I3	13	Experimental	2016-07-27	22:28:24	29.3009	-92.8002	12.875	33.7377	28.1364	29.059	36.757	0.7135
Gulf of Mexico	PE17-02		I3	13	Experimental	2016-07-27	22:28:24	29.3009	-92.8002	12.949	33.8834	27.941	18.697	34.957	0.7098
Gulf of Mexico	PE17-02		I3	13	Experimental	2016-07-27	22:28:24	29.3009	-92.8002	13.083	34.0178	27.7	11.203	34.498	0.8201	0.0346408	0.125947	4.3424	2.28704
Gulf of Mexico	PE17-02		I3	13	Experimental	2016-07-27	22:28:24	29.3009	-92.8002	13.205	34.0178	27.6998	10.718	33.399	0.9149
Gulf of Mexico	PE17-02		I3	13	Experimental	2016-07-27	22:28:24	29.3009	-92.8002	13.708	34.0165	27.701	10.524	30.314	0.7473
Gulf of Mexico	PE17-02		I3	13	Experimental	2016-07-27	22:28:24	29.3009	-92.8002	13.935	34.0187	27.6985	10.56	27.832	0.7502
Gulf of Mexico	PE17-02		I3	13	Experimental	2016-07-27	22:28:24	29.3009	-92.8002	14.087	34.0207	27.6954	10.551	26.422	0.7482
Gulf of Mexico	PE17-02		I3	13	Experimental	2016-07-27	22:28:24	29.3009	-92.8002	14.511	34.0201	27.6961	10.3	22.467	0.9055
Gulf of Mexico	PE17-02		I3	13	Experimental	2016-07-27	22:28:24	29.3009	-92.8002	14.693	34.0196	27.696	10.262	20.755	1.0427
Gulf of Mexico	PE17-02		I3	13	Experimental	2016-07-27	22:28:24	29.3009	-92.8002	15.164	34.0189	27.6981	10.331	18.245	0.7796
Gulf of Mexico	PE17-02		I3	13	Experimental	2016-07-27	22:28:24	29.3009	-92.8002	15.308	33.9748	27.7445	12.894	15.528	0.7843
Gulf of Mexico	PE17-02		I3	13	Experimental	2016-07-27	22:28:24	29.3009	-92.8002	15.308	34.013	27.7048	10.523	15.956	0.7332
Gulf of Mexico	PE17-02		I3	13	Experimental	2016-07-27	22:28:24	29.3009	-92.8002	15.353	34.0185	27.6976	10.548	16.667	0.978
Gulf of Mexico	PE17-02		I3	13	Experimental	2016-07-27	22:28:24	29.3009	-92.8002	15.356	33.963	27.7613	14.258	15.44	0.7344
Gulf of Mexico	PE17-02		I3	13	Experimental	2016-07-27	22:28:24	29.3009	-92.8002	15.515	33.9737	27.75	14.386	13.897	0.7902
Gulf of Mexico	PE17-02		I3	13	Experimental	2016-07-27	22:28:24	29.3009	-92.8002	15.713	34.0045	27.7194	14.208	12.498	0.881	0.0815738	0.10767	4.35946	3.46895
Gulf of Mexico	PE17-02	Station 2	I3	15	Experimental	2016-07-28	12:18:33	29.3013	-92.8011	1.894	29.6807	30.136	174.956	183.11	0.2219
Gulf of Mexico	PE17-02	Station 2	I3	15	Experimental	2016-07-28	12:18:33	29.3013	-92.8011	2.088	29.6785	30.135	175.046	166.57	0.2187
Gulf of Mexico	PE17-02	Station 2	I3	15	Experimental	2016-07-28	12:18:33	29.3013	-92.8011	2.256	29.6906	30.1384	175.026	167.06	0.2154
Gulf of Mexico	PE17-02	Station 2	I3	15	Experimental	2016-07-28	12:18:33	29.3013	-92.8011	2.488	29.6835	30.1385	175.098	145.2	0.2388
Gulf of Mexico	PE17-02	Station 2	I3	15	Experimental	2016-07-28	12:18:33	29.3013	-92.8011	2.81	29.6887	30.1377	174.624	136.22	0.2456
Gulf of Mexico	PE17-02	Station 2	I3	15	Experimental	2016-07-28	12:18:33	29.3013	-92.8011	3.014	29.6781	30.1384	174.344	126.67	0.2514
Gulf of Mexico	PE17-02	Station 2	I3	15	Experimental	2016-07-28	12:18:33	29.3013	-92.8011	3.264	29.6792	30.1391	175.101	110.23	0.2507
Gulf of Mexico	PE17-02	Station 2	I3	15	Experimental	2016-07-28	12:18:33	29.3013	-92.8011	3.696	29.6763	30.1427	175.016	100.69	0.3825
Gulf of Mexico	PE17-02	Station 2	I3	15	Experimental	2016-07-28	12:18:33	29.3013	-92.8011	3.969	29.6733	30.1442	175.278	91.13	0.5766
Gulf of Mexico	PE17-02	Station 2	I3	15	Experimental	2016-07-28	12:18:33	29.3013	-92.8011	4.493	29.6909	30.1433	174.172	77.894	0.2507
Gulf of Mexico	PE17-02	Station 2	I3	15	Experimental	2016-07-28	12:18:33	29.3013	-92.8011	4.706	29.6972	30.1418	174.363	73.502	0.2331
Gulf of Mexico	PE17-02	Station 2	I3	15	Experimental	2016-07-28	12:18:33	29.3013	-92.8011	4.918	29.6935	30.143	174.862	68.304	0.2245
Gulf of Mexico	PE17-02	Station 2	I3	15	Experimental	2016-07-28	12:18:33	29.3013	-92.8011	5.029	29.7258	30.14	174.871	66.804	0.2276
Gulf of Mexico	PE17-02	Station 2	I3	15	Experimental	2016-07-28	12:18:33	29.3013	-92.8011	5.44	29.6852	30.1432	173.82	59.651	0.248
Gulf of Mexico	PE17-02	Station 2	I3	15	Experimental	2016-07-28	12:18:33	29.3013	-92.8011	5.635	29.6761	30.1442	174.457	57.099	0.2423
Gulf of Mexico	PE17-02	Station 2	I3	15	Experimental	2016-07-28	12:18:33	29.3013	-92.8011	5.832	29.6987	30.1419	174.974	54.966	0.2507
Gulf of Mexico	PE17-02	Station 2	I3	15	Experimental	2016-07-28	12:18:33	29.3013	-92.8011	6.228	29.683	30.1427	174.45	47.547	0.3433
Gulf of Mexico	PE17-02	Station 2	I3	15	Experimental	2016-07-28	12:18:33	29.3013	-92.8011	6.396	29.6868	30.1437	174.633	46.636	0.27
Gulf of Mexico	PE17-02	Station 2	I3	15	Experimental	2016-07-28	12:18:33	29.3013	-92.8011	6.574	29.7456	30.14	174.894	44.946	0.2338
Gulf of Mexico	PE17-02	Station 2	I3	15	Experimental	2016-07-28	12:18:33	29.3013	-92.8011	6.966	29.7219	30.1407	172.68	41.248	0.2292
Gulf of Mexico	PE17-02	Station 2	I3	15	Experimental	2016-07-28	12:18:33	29.3013	-92.8011	7.178	29.6975	30.1431	172.801	38.635	0.2332
Gulf of Mexico	PE17-02	Station 2	I3	15	Experimental	2016-07-28	12:18:33	29.3013	-92.8011	7.673	29.725	30.1377	172.455	35.996	0.3172
Gulf of Mexico	PE17-02	Station 2	I3	15	Experimental	2016-07-28	12:18:33	29.3013	-92.8011	7.902	29.686	30.1401	172.974	33.845	0.2622
Gulf of Mexico	PE17-02	Station 2	I3	15	Experimental	2016-07-28	12:18:33	29.3013	-92.8011	8.109	29.7199	30.1406	173.9	31.789	0.2498
Gulf of Mexico	PE17-02	Station 2	I3	15	Experimental	2016-07-28	12:18:33	29.3013	-92.8011	8.461	29.7173	30.1416	172.939	29.875	0.2586
Gulf of Mexico	PE17-02	Station 2	I3	15	Experimental	2016-07-28	12:18:33	29.3013	-92.8011	8.646	29.7107	30.142	172.931	28.274	0.2392
Gulf of Mexico	PE17-02	Station 2	I3	15	Experimental	2016-07-28	12:18:33	29.3013	-92.8011	8.821	29.7508	30.1423	174.145	27.565	0.2243
Gulf of Mexico	PE17-02	Station 2	I3	15	Experimental	2016-07-28	12:18:33	29.3013	-92.8011	9.197	29.7087	30.1438	170.832	25.864	0.239
Gulf of Mexico	PE17-02	Station 2	I3	15	Experimental	2016-07-28	12:18:33	29.3013	-92.8011	9.452	29.838	30.1455	172.245	24.832	0.2362
Gulf of Mexico	PE17-02	Station 2	I3	15	Experimental	2016-07-28	12:18:33	29.3013	-92.8011	9.625	29.8985	30.1459	172.809	23.351	0.2303
Gulf of Mexico	PE17-02	Station 2	I3	15	Experimental	2016-07-28	12:18:33	29.3013	-92.8011	9.888	29.8717	30.1436	168.017	23.167	0.2356
Gulf of Mexico	PE17-02	Station 2	I3	15	Experimental	2016-07-28	12:18:33	29.3013	-92.8011	10.117	29.7928	30.1483	168.61	22.212	0.2278
Gulf of Mexico	PE17-02	Station 2	I3	15	Experimental	2016-07-28	12:18:33	29.3013	-92.8011	10.433	29.9234	30.1486	171.145	20.385	0.2012
Gulf of Mexico	PE17-02	Station 2	I3	15	Experimental	2016-07-28	12:18:33	29.3013	-92.8011	10.947	29.8745	30.1524	166.84	19.194	0.25
Gulf of Mexico	PE17-02	Station 2	I3	15	Experimental	2016-07-28	12:18:33	29.3013	-92.8011	11.322	30.0567	30.1396	169.625	17.623	0.2729
Gulf of Mexico	PE17-02	Station 2	I3	15	Experimental	2016-07-28	12:18:33	29.3013	-92.8011	11.627	30.3671	30.1427	166.949	16.644	0.2303
Gulf of Mexico	PE17-02	Station 2	I3	15	Experimental	2016-07-28	12:18:33	29.3013	-92.8011	11.792	31.9193	30.2671	157.397	15.923	0.141
Gulf of Mexico	PE17-02	Station 2	I3	15	Experimental	2016-07-28	12:18:33	29.3013	-92.8011	11.872	31.9206	30.2449	158.559	14.861	0.154	0.238226	0.0963313	0.807512	bld
Gulf of Mexico	PE17-02	Station 2	I3	15	Experimental	2016-07-28	12:18:33	29.3013	-92.8011	11.922	32.5007	29.4985	75.11	13.695	0.213
Gulf of Mexico	PE17-02	Station 2	I3	15	Experimental	2016-07-28	12:18:33	29.3013	-92.8011	12.096	32.8457	29.127	92.818	13.587	0.2181
Gulf of Mexico	PE17-02	Station 2	I3	15	Experimental	2016-07-28	12:18:33	29.3013	-92.8011	12.279	33.3377	28.6446	101.958	13.417	0.2293
Gulf of Mexico	PE17-02	Station 2	I3	15	Experimental	2016-07-28	12:18:33	29.3013	-92.8011	12.844	33.5042	28.5106	42.131	12.229	0.2311
Gulf of Mexico	PE17-02	Station 2	I3	15	Experimental	2016-07-28	12:18:33	29.3013	-92.8011	13.01	33.6166	28.3957	43.34	11.529	0.2441
Gulf of Mexico	PE17-02	Station 2	I3	15	Experimental	2016-07-28	12:18:33	29.3013	-92.8011	13.298	33.7542	28.2457	35.422	11.02	0.2679
Gulf of Mexico	PE17-02	Station 2	I3	15	Experimental	2016-07-28	12:18:33	29.3013	-92.8011	13.463	33.7894	28.1979	28.615	10.785	0.2816
Gulf of Mexico	PE17-02	Station 2	I3	15	Experimental	2016-07-28	12:18:33	29.3013	-92.8011	13.743	33.8452	28.1204	19.57	10.468	0.2847
Gulf of Mexico	PE17-02	Station 2	I3	15	Experimental	2016-07-28	12:18:33	29.3013	-92.8011	13.775	33.8415	28.1305	18.196	10.559	0.2896
Gulf of Mexico	PE17-02	Station 2	I3	15	Experimental	2016-07-28	12:18:33	29.3013	-92.8011	13.83	33.8376	28.131	18.25	9.6577	0.3098
Gulf of Mexico	PE17-02	Station 2	I3	15	Experimental	2016-07-28	12:18:33	29.3013	-92.8011	13.844	33.8237	28.1473	20.634	9.5032	0.315	0.062358	0.123902	4.34038	0.408477
Gulf of Mexico	PE17-02	Station 2	I3	15	Experimental	2016-07-28	12:18:33	29.3013	-92.8011	13.86	33.7476	28.2503	24.958	9.5032	0.3868
Gulf of Mexico	PE17-02	Station 2	I3	15	Experimental	2016-07-28	12:18:33	29.3013	-92.8011	13.963	33.9107	27.9594	17.421	7.8688	0.4427
Gulf of Mexico	PE17-02	Station 2	I3	15	Experimental	2016-07-28	12:18:33	29.3013	-92.8011	14.186	33.9156	27.9418	14.302	7.9159	0.5694
Gulf of Mexico	PE17-02	Station 2	I3	15	Experimental	2016-07-28	12:18:33	29.3013	-92.8011	14.5	33.9258	27.9338	13.555	7.3175	0.5197
Gulf of Mexico	PE17-02	Station 2	I3	15	Experimental	2016-07-28	12:18:33	29.3013	-92.8011	14.722	33.9223	27.8793	12.447	6.7485	0.6265
Gulf of Mexico	PE17-02	Station 2	I3	15	Experimental	2016-07-28	12:18:33	29.3013	-92.8011	15.068	33.9319	27.8707	10.65	6.1922	0.5512
Gulf of Mexico	PE17-02	Station 2	I3	15	Experimental	2016-07-28	12:18:33	29.3013	-92.8011	15.239	33.9396	27.8372	10.802	5.6999	0.6006
Gulf of Mexico	PE17-02	Station 2	I3	15	Experimental	2016-07-28	12:18:33	29.3013	-92.8011	15.411	33.9418	27.8271	10.561	5.126	0.6825
Gulf of Mexico	PE17-02	Station 2	I3	15	Experimental	2016-07-28	12:18:33	29.3013	-92.8011	15.755	33.9805	27.7847	8.886	4.3729	0.8322
Gulf of Mexico	PE17-02	Station 2	I3	15	Experimental	2016-07-28	12:18:33	29.3013	-92.8011	16.029	33.9764	27.7892	7.917	3.7319	0.6884
Gulf of Mexico	PE17-02	Station 2	I3	15	Experimental	2016-07-28	12:18:33	29.3013	-92.8011	16.2	33.9796	27.795	8.172	2.8222	0.7038
Gulf of Mexico	PE17-02	Station 2	I3	15	Experimental	2016-07-28	12:18:33	29.3013	-92.8011	16.206	33.9883	27.7751	7.471	3.3585	0.6045
Gulf of Mexico	PE17-02	Station 2	I3	15	Experimental	2016-07-28	12:18:33	29.3013	-92.8011	16.264	33.9814	27.792	8.441	2.76	0.7102
Gulf of Mexico	PE17-02	Station 2	I3	15	Experimental	2016-07-28	12:18:33	29.3013	-92.8011	16.381	33.9821	27.7843	7.696	2.5579	0.692
Gulf of Mexico	PE17-02	Station 2	I3	15	Experimental	2016-07-28	12:18:33	29.3013	-92.8011	16.485	33.9968	27.7677	7.925	2.466	0.7559	0.0635923	0.101845	4.17606	2.24835
Gulf of Mexico	PE17-02		Station6	20	Spatial_Survey	2016-07-29	20:56:15	29.1009	-92.2019	1.555	26.8062	30.4078	191.793	1785	0.8751
Gulf of Mexico	PE17-02		Station6	20	Spatial_Survey	2016-07-29	20:56:15	29.1009	-92.2019	1.627	26.5363	30.6907	196.559	1884.3	0.8006
Gulf of Mexico	PE17-02		Station6	20	Spatial_Survey	2016-07-29	20:56:15	29.1009	-92.2019	1.707	27.0359	30.4582	191.996	1669.7	0.797
Gulf of Mexico	PE17-02		Station6	20	Spatial_Survey	2016-07-29	20:56:15	29.1009	-92.2019	1.755	26.9844	30.4768	191.708	1633	0.7922
Gulf of Mexico	PE17-02		Station6	20	Spatial_Survey	2016-07-29	20:56:15	29.1009	-92.2019	1.799	27.0774	30.4537	191.017	1629.2	0.7596
Gulf of Mexico	PE17-02		Station6	20	Spatial_Survey	2016-07-29	20:56:15	29.1009	-92.2019	1.949	26.8711	30.5055	189.227	1492.2	0.7724	0.113449	0.068761	0.144487	bld
Gulf of Mexico	PE17-02		Station6	20	Spatial_Survey	2016-07-29	20:56:15	29.1009	-92.2019	2.119	27.697	30.2323	185.529	1407.2	0.8678
Gulf of Mexico	PE17-02		Station6	20	Spatial_Survey	2016-07-29	20:56:15	29.1009	-92.2019	2.371	27.6553	30.2098	185.576	1271.1	0.8481
Gulf of Mexico	PE17-02		Station6	20	Spatial_Survey	2016-07-29	20:56:15	29.1009	-92.2019	2.69	27.4918	30.2206	184.664	1041.2	0.8152
Gulf of Mexico	PE17-02		Station6	20	Spatial_Survey	2016-07-29	20:56:15	29.1009	-92.2019	3.023	27.4762	30.2066	184.287	912.58	0.7467
Gulf of Mexico	PE17-02		Station6	20	Spatial_Survey	2016-07-29	20:56:15	29.1009	-92.2019	3.35	27.7754	30.1261	185.225	717.36	0.8242
Gulf of Mexico	PE17-02		Station6	20	Spatial_Survey	2016-07-29	20:56:15	29.1009	-92.2019	3.648	27.8613	30.1009	176.067	738.24	0.7614
Gulf of Mexico	PE17-02		Station6	20	Spatial_Survey	2016-07-29	20:56:15	29.1009	-92.2019	3.883	28.0051	30.1443	175.595	624.04	0.74
Gulf of Mexico	PE17-02		Station6	20	Spatial_Survey	2016-07-29	20:56:15	29.1009	-92.2019	4.065	28.0674	30.1657	175.951	549.14	0.7363
Gulf of Mexico	PE17-02		Station6	20	Spatial_Survey	2016-07-29	20:56:15	29.1009	-92.2019	4.38	28.1684	30.1908	179.116	492.97	0.6693
Gulf of Mexico	PE17-02		Station6	20	Spatial_Survey	2016-07-29	20:56:15	29.1009	-92.2019	4.721	28.2253	30.2041	179.775	396.53	0.5501
Gulf of Mexico	PE17-02		Station6	20	Spatial_Survey	2016-07-29	20:56:15	29.1009	-92.2019	4.917	28.2624	30.2171	180.697	363.11	0.5274
Gulf of Mexico	PE17-02		Station6	20	Spatial_Survey	2016-07-29	20:56:15	29.1009	-92.2019	5.094	28.3219	30.238	182.343	344.79	0.6123
Gulf of Mexico	PE17-02		Station6	20	Spatial_Survey	2016-07-29	20:56:15	29.1009	-92.2019	5.296	28.3664	30.2506	182.072	289.53	0.506
Gulf of Mexico	PE17-02		Station6	20	Spatial_Survey	2016-07-29	20:56:15	29.1009	-92.2019	5.587	28.4597	30.2636	183.576	263.77	0.5349
Gulf of Mexico	PE17-02		Station6	20	Spatial_Survey	2016-07-29	20:56:15	29.1009	-92.2019	6.396	28.7589	30.1546	185.662	215.4	0.5632
Gulf of Mexico	PE17-02		Station6	20	Spatial_Survey	2016-07-29	20:56:15	29.1009	-92.2019	6.52	28.8031	30.136	186.12	196.85	0.6082
Gulf of Mexico	PE17-02		Station6	20	Spatial_Survey	2016-07-29	20:56:15	29.1009	-92.2019	6.779	28.9505	30.1045	185.685	169.53	0.587
Gulf of Mexico	PE17-02		Station6	20	Spatial_Survey	2016-07-29	20:56:15	29.1009	-92.2019	7.06	29.3848	30.0242	182.736	156.53	0.4614
Gulf of Mexico	PE17-02		Station6	20	Spatial_Survey	2016-07-29	20:56:15	29.1009	-92.2019	7.207	29.7012	29.9807	178.107	154.12	0.4283
Gulf of Mexico	PE17-02		Station6	20	Spatial_Survey	2016-07-29	20:56:15	29.1009	-92.2019	7.534	30.2921	29.9746	166.927	134.72	0.1991
Gulf of Mexico	PE17-02		Station6	20	Spatial_Survey	2016-07-29	20:56:15	29.1009	-92.2019	7.96	30.6649	29.9592	171.909	108.12	0.1868
Gulf of Mexico	PE17-02		Station6	20	Spatial_Survey	2016-07-29	20:56:15	29.1009	-92.2019	8.378	30.9606	29.9467	175.746	96.025	0.1937
Gulf of Mexico	PE17-02		Station6	20	Spatial_Survey	2016-07-29	20:56:15	29.1009	-92.2019	8.777	31.0863	29.918	171.176	84.682	0.2077
Gulf of Mexico	PE17-02		Station6	20	Spatial_Survey	2016-07-29	20:56:15	29.1009	-92.2019	8.919	31.2013	29.8863	168.614	81.713	0.2688	0.0766715	0.074275	bld	bld
Gulf of Mexico	PE17-02		Station6	20	Spatial_Survey	2016-07-29	20:56:15	29.1009	-92.2019	9.226	31.2704	29.8578	169.129	70.037	0.2953
Gulf of Mexico	PE17-02		Station6	20	Spatial_Survey	2016-07-29	20:56:15	29.1009	-92.2019	9.487	31.294	29.8478	166.877	63.078	0.308
Gulf of Mexico	PE17-02		Station6	20	Spatial_Survey	2016-07-29	20:56:15	29.1009	-92.2019	9.766	31.3329	29.8207	163.677	61.439	0.3477
Gulf of Mexico	PE17-02		Station6	20	Spatial_Survey	2016-07-29	20:56:15	29.1009	-92.2019	10.055	31.3973	29.7756	161.832	56.598	0.4279
Gulf of Mexico	PE17-02		Station6	20	Spatial_Survey	2016-07-29	20:56:15	29.1009	-92.2019	10.344	31.5389	29.7163	158.779	52.694	0.5439
Gulf of Mexico	PE17-02		Station6	20	Spatial_Survey	2016-07-29	20:56:15	29.1009	-92.2019	10.488	31.8825	29.4917	135.588	47.433	0.5011
Gulf of Mexico	PE17-02		Station6	20	Spatial_Survey	2016-07-29	20:56:15	29.1009	-92.2019	10.739	32.4404	29.1201	139.824	42	0.6022
Gulf of Mexico	PE17-02		Station6	20	Spatial_Survey	2016-07-29	20:56:15	29.1009	-92.2019	11.162	33.4158	28.3746	123.048	36.258	0.8038
Gulf of Mexico	PE17-02		Station6	20	Spatial_Survey	2016-07-29	20:56:15	29.1009	-92.2019	11.452	34.2876	27.699	8.57	36.553	0.6767
Gulf of Mexico	PE17-02		Station6	20	Spatial_Survey	2016-07-29	20:56:15	29.1009	-92.2019	11.673	34.6512	27.4374	3.556	33.317	0.9608	0.516315	0.0522188	3.14322	1.21992
Gulf of Mexico	PE17-02		Station6	20	Spatial_Survey	2016-07-29	20:56:15	29.1009	-92.2019	11.98	34.7735	27.338	3.752	29.63	0.9208
Gulf of Mexico	PE17-02		Station6	20	Spatial_Survey	2016-07-29	20:56:15	29.1009	-92.2019	12.381	34.9125	27.2326	3.416	25.773	1.0887
Gulf of Mexico	PE17-02		Station6	20	Spatial_Survey	2016-07-29	20:56:15	29.1009	-92.2019	12.721	35.0176	27.1562	3.663	23.164	1.1882
Gulf of Mexico	PE17-02		Station6	20	Spatial_Survey	2016-07-29	20:56:15	29.1009	-92.2019	12.935	35.0415	27.1407	3.562	20.697	1.1552
Gulf of Mexico	PE17-02		Station6	20	Spatial_Survey	2016-07-29	20:56:15	29.1009	-92.2019	13.182	35.0476	27.1364	3.131	18.568	1.1597
Gulf of Mexico	PE17-02		Station6	20	Spatial_Survey	2016-07-29	20:56:15	29.1009	-92.2019	13.474	35.0525	27.1325	2.37	16.82	1.1781
Gulf of Mexico	PE17-02		Station6	20	Spatial_Survey	2016-07-29	20:56:15	29.1009	-92.2019	13.731	35.0525	27.1326	2.402	14.578	1.2327
Gulf of Mexico	PE17-02		Station6	20	Spatial_Survey	2016-07-29	20:56:15	29.1009	-92.2019	13.932	35.0523	27.1326	2.334	13.515	1.221
Gulf of Mexico	PE17-02		Station6	20	Spatial_Survey	2016-07-29	20:56:15	29.1009	-92.2019	14.227	35.0538	27.1316	2.292	12.661	1.1399
Gulf of Mexico	PE17-02		Station6	20	Spatial_Survey	2016-07-29	20:56:15	29.1009	-92.2019	14.359	35.0547	27.1309	2.301	11.946	1.1929
Gulf of Mexico	PE17-02		Station6	20	Spatial_Survey	2016-07-29	20:56:15	29.1009	-92.2019	14.593	35.0538	27.1313	2.281	10.61	1.1921
Gulf of Mexico	PE17-02		Station6	20	Spatial_Survey	2016-07-29	20:56:15	29.1009	-92.2019	15.116	35.0551	27.1295	2.301	8.0021	1.1786	1.69093	0.068761	2.39797	2.63041
Gulf of Mexico	PE17-02		Station6	20	Spatial_Survey	2016-07-29	20:56:15	29.1009	-92.2019	15.26	35.0562	27.129	2.1	8.7911	1.2424
Gulf of Mexico	PE17-02		Station5	22	Spatial_Survey	2016-07-30	11:31:46	28.8988	-91.3973	1.752	26.136	30.3893	181.076	26.535	0.2412
Gulf of Mexico	PE17-02		Station5	22	Spatial_Survey	2016-07-30	11:31:46	28.8988	-91.3973	1.995	26.1419	30.3869	180.748	24.079	0.2494	NA	0.0577329	bld	bld
Gulf of Mexico	PE17-02		Station5	22	Spatial_Survey	2016-07-30	11:31:46	28.8988	-91.3973	2.321	26.1464	30.3789	181.201	18.697	0.2605
Gulf of Mexico	PE17-02		Station5	22	Spatial_Survey	2016-07-30	11:31:46	28.8988	-91.3973	2.527	26.1953	30.3727	181.165	19.147	0.3003
Gulf of Mexico	PE17-02		Station5	22	Spatial_Survey	2016-07-30	11:31:46	28.8988	-91.3973	2.715	26.1749	30.3611	181.681	18.652	0.2881
Gulf of Mexico	PE17-02		Station5	22	Spatial_Survey	2016-07-30	11:31:46	28.8988	-91.3973	3.156	26.3753	30.4038	180.699	14.452	0.2819
Gulf of Mexico	PE17-02		Station5	22	Spatial_Survey	2016-07-30	11:31:46	28.8988	-91.3973	3.41	26.4364	30.4156	180.483	13.648	0.2665
Gulf of Mexico	PE17-02		Station5	22	Spatial_Survey	2016-07-30	11:31:46	28.8988	-91.3973	3.643	26.588	30.4445	181.336	11.963	0.2472
Gulf of Mexico	PE17-02		Station5	22	Spatial_Survey	2016-07-30	11:31:46	28.8988	-91.3973	4.057	26.7584	30.4482	180.876	10.313	0.2774
Gulf of Mexico	PE17-02		Station5	22	Spatial_Survey	2016-07-30	11:31:46	28.8988	-91.3973	4.381	26.9168	30.4405	180.372	9.914	0.2399
Gulf of Mexico	PE17-02		Station5	22	Spatial_Survey	2016-07-30	11:31:46	28.8988	-91.3973	4.581	26.9641	30.4375	180.334	9.1273	0.2024
Gulf of Mexico	PE17-02		Station5	22	Spatial_Survey	2016-07-30	11:31:46	28.8988	-91.3973	4.713	26.9883	30.4367	181.138	9.0177	0.2267
Gulf of Mexico	PE17-02		Station5	22	Spatial_Survey	2016-07-30	11:31:46	28.8988	-91.3973	4.964	27.1269	30.4342	181.038	8.0986	0.2074
Gulf of Mexico	PE17-02		Station5	22	Spatial_Survey	2016-07-30	11:31:46	28.8988	-91.3973	5.221	27.2748	30.4333	180.358	7.3979	0.2102
Gulf of Mexico	PE17-02		Station5	22	Spatial_Survey	2016-07-30	11:31:46	28.8988	-91.3973	5.337	27.3672	30.4269	179.296	6.257	0.2317
Gulf of Mexico	PE17-02		Station5	22	Spatial_Survey	2016-07-30	11:31:46	28.8988	-91.3973	5.699	27.5594	30.4115	179.147	5.3885	0.2355
Gulf of Mexico	PE17-02		Station5	22	Spatial_Survey	2016-07-30	11:31:46	28.8988	-91.3973	6.183	27.7386	30.3453	179.175	4.5924	0.2449
Gulf of Mexico	PE17-02		Station5	22	Spatial_Survey	2016-07-30	11:31:46	28.8988	-91.3973	6.366	27.7845	30.2854	179.204	4.4386	0.2461
Gulf of Mexico	PE17-02		Station5	22	Spatial_Survey	2016-07-30	11:31:46	28.8988	-91.3973	6.581	28.677	29.9034	180.991	4.2656	0.2529
Gulf of Mexico	PE17-02		Station5	22	Spatial_Survey	2016-07-30	11:31:46	28.8988	-91.3973	6.791	31.0664	29.3715	169.261	3.8095	0.2278
Gulf of Mexico	PE17-02		Station5	22	Spatial_Survey	2016-07-30	11:31:46	28.8988	-91.3973	7.176	32.3518	29.0951	95.834	3.3712	0.197	0.300372	0.068761	bld	bld
Gulf of Mexico	PE17-02		Station5	22	Spatial_Survey	2016-07-30	11:31:46	28.8988	-91.3973	7.362	32.5199	29.0572	44.914	3.2292	0.1892
Gulf of Mexico	PE17-02		Station5	22	Spatial_Survey	2016-07-30	11:31:46	28.8988	-91.3973	8.205	34.617	28.2512	2.352	2.3734	0.0923
Gulf of Mexico	PE17-02		Station5	22	Spatial_Survey	2016-07-30	11:31:46	28.8988	-91.3973	8.361	34.7285	28.1709	0.026	2.2617	0.1184
Gulf of Mexico	PE17-02		Station5	22	Spatial_Survey	2016-07-30	11:31:46	28.8988	-91.3973	8.582	34.8864	28.0741	-0.575	2.0419	0.1523
Gulf of Mexico	PE17-02		Station5	22	Spatial_Survey	2016-07-30	11:31:46	28.8988	-91.3973	8.787	34.9328	28.0458	-0.442	1.8181	0.1893	0.577999	0.0797891	2.64639	5.27615
Gulf of Mexico	PE17-02		Station5	22	Spatial_Survey	2016-07-30	11:31:46	28.8988	-91.3973	8.994	35.0423	27.9849	-0.447	1.6553	0.2229
Gulf of Mexico	PE17-02		Station5	22	Spatial_Survey	2016-07-30	11:31:46	28.8988	-91.3973	9.256	35.0626	27.9652	-0.467	1.4842	0.2637
Gulf of Mexico	PE17-02		Station5	22	Spatial_Survey	2016-07-30	11:31:46	28.8988	-91.3973	9.829	35.0996	27.9094	-0.449	1.2117	0.236
Gulf of Mexico	PE17-02		Station5	22	Spatial_Survey	2016-07-30	11:31:46	28.8988	-91.3973	9.978	35.1114	27.8918	-0.449	1.1316	0.2381
Gulf of Mexico	PE17-02		Station5	22	Spatial_Survey	2016-07-30	11:31:46	28.8988	-91.3973	10.227	35.1187	27.8797	-0.449	1.0344	0.2454
Gulf of Mexico	PE17-02		Station5	22	Spatial_Survey	2016-07-30	11:31:46	28.8988	-91.3973	10.359	35.1208	27.8767	-0.449	0.98508	0.25
Gulf of Mexico	PE17-02		Station5	22	Spatial_Survey	2016-07-30	11:31:46	28.8988	-91.3973	10.727	35.131	27.8584	-0.45	0.89147	0.2708
Gulf of Mexico	PE17-02		Station5	22	Spatial_Survey	2016-07-30	11:31:46	28.8988	-91.3973	10.853	35.132	27.8566	-0.45	0.82856	0.2817
Gulf of Mexico	PE17-02		Station5	22	Spatial_Survey	2016-07-30	11:31:46	28.8988	-91.3973	11.087	35.1332	27.8544	-0.45	0.7163	0.3138
Gulf of Mexico	PE17-02		Station5	22	Spatial_Survey	2016-07-30	11:31:46	28.8988	-91.3973	11.333	35.1339	27.8526	-0.451	0.61551	0.3153
Gulf of Mexico	PE17-02		Station5	22	Spatial_Survey	2016-07-30	11:31:46	28.8988	-91.3973	11.564	35.134	27.8524	-0.453	0.53518	0.323
Gulf of Mexico	PE17-02		Station5	22	Spatial_Survey	2016-07-30	11:31:46	28.8988	-91.3973	11.994	35.1345	27.851	-0.439	0.38746	0.3364
Gulf of Mexico	PE17-02		Station5	22	Spatial_Survey	2016-07-30	11:31:46	28.8988	-91.3973	12.255	35.1343	27.851	-0.445	0.30874	0.3486
Gulf of Mexico	PE17-02		Station5	22	Spatial_Survey	2016-07-30	11:31:46	28.8988	-91.3973	12.405	35.1341	27.8511	-0.446	0.27163	0.3741	2.78807	0.107359	3.35615	3.7163
Gulf of Mexico	PE17-02		CP1	23	Experimental	2016-07-30	12:44:17	28.8068	-91.3296	1.785	26.6216	30.4976	177.009	225.32	0.306
Gulf of Mexico	PE17-02		CP1	23	Experimental	2016-07-30	12:44:17	28.8068	-91.3296	1.813	26.6215	30.4975	177.005	230.13	0.306
Gulf of Mexico	PE17-02		CP1	23	Experimental	2016-07-30	12:44:17	28.8068	-91.3296	1.914	26.6295	30.5261	176.574	218.92	0.3197
Gulf of Mexico	PE17-02		CP1	23	Experimental	2016-07-30	12:44:17	28.8068	-91.3296	1.964	26.6373	30.5555	176.293	209.73	0.2744	0.296068	0.0853032	0.268695	bld
Gulf of Mexico	PE17-02		CP1	23	Experimental	2016-07-30	12:44:17	28.8068	-91.3296	2.134	26.6372	30.5557	176.549	216.27	0.2898
Gulf of Mexico	PE17-02		CP1	23	Experimental	2016-07-30	12:44:17	28.8068	-91.3296	2.304	26.6299	30.5239	176.991	190.6	0.306
Gulf of Mexico	PE17-02		CP1	23	Experimental	2016-07-30	12:44:17	28.8068	-91.3296	2.588	26.625	30.5061	176.358	163.51	0.2978
Gulf of Mexico	PE17-02		CP1	23	Experimental	2016-07-30	12:44:17	28.8068	-91.3296	2.7	26.6271	30.5103	176.182	153.69	0.3124
Gulf of Mexico	PE17-02		CP1	23	Experimental	2016-07-30	12:44:17	28.8068	-91.3296	2.947	26.622	30.4922	176.674	161.67	0.2726
Gulf of Mexico	PE17-02		CP1	23	Experimental	2016-07-30	12:44:17	28.8068	-91.3296	3.49	26.6327	30.5149	176.904	133.06	0.2709
Gulf of Mexico	PE17-02		CP1	23	Experimental	2016-07-30	12:44:17	28.8068	-91.3296	3.679	26.629	30.5069	176.759	118.91	0.2714
Gulf of Mexico	PE17-02		CP1	23	Experimental	2016-07-30	12:44:17	28.8068	-91.3296	3.891	26.6297	30.5091	176.441	102.61	0.2839
Gulf of Mexico	PE17-02		CP1	23	Experimental	2016-07-30	12:44:17	28.8068	-91.3296	4.344	26.6362	30.5128	176.64	94.864	0.2869
Gulf of Mexico	PE17-02		CP1	23	Experimental	2016-07-30	12:44:17	28.8068	-91.3296	4.688	26.6289	30.5008	176.561	85.751	0.3164
Gulf of Mexico	PE17-02		CP1	23	Experimental	2016-07-30	12:44:17	28.8068	-91.3296	5.138	26.6476	30.4151	176.061	78.672	0.3439
Gulf of Mexico	PE17-02		CP1	23	Experimental	2016-07-30	12:44:17	28.8068	-91.3296	5.38	26.6585	30.2688	176.818	69.89	0.3618
Gulf of Mexico	PE17-02		CP1	23	Experimental	2016-07-30	12:44:17	28.8068	-91.3296	5.833	26.8914	30.0363	165.806	59.133	0.3207
Gulf of Mexico	PE17-02		CP1	23	Experimental	2016-07-30	12:44:17	28.8068	-91.3296	6.118	27.0053	30.0808	163.374	53.329	0.3001
Gulf of Mexico	PE17-02		CP1	23	Experimental	2016-07-30	12:44:17	28.8068	-91.3296	6.475	27.0822	30.1318	161.156	49.292	0.258
Gulf of Mexico	PE17-02		CP1	23	Experimental	2016-07-30	12:44:17	28.8068	-91.3296	6.851	27.1343	30.2114	163.531	46.733	0.2523
Gulf of Mexico	PE17-02		CP1	23	Experimental	2016-07-30	12:44:17	28.8068	-91.3296	7.155	27.1864	30.2246	166.465	40.585	0.2697
Gulf of Mexico	PE17-02		CP1	23	Experimental	2016-07-30	12:44:17	28.8068	-91.3296	7.572	27.4859	30.2776	169.998	34.857	0.2588
Gulf of Mexico	PE17-02		CP1	23	Experimental	2016-07-30	12:44:17	28.8068	-91.3296	7.794	27.6331	30.3163	169.244	34.062	0.2876
Gulf of Mexico	PE17-02		CP1	23	Experimental	2016-07-30	12:44:17	28.8068	-91.3296	8.277	27.7918	30.1766	169.354	31.122	0.3378
Gulf of Mexico	PE17-02		CP1	23	Experimental	2016-07-30	12:44:17	28.8068	-91.3296	8.403	28.7377	29.9655	172.312	28.537	0.3141
Gulf of Mexico	PE17-02		CP1	23	Experimental	2016-07-30	12:44:17	28.8068	-91.3296	8.746	31.2149	29.4473	144.933	26.046	0.2311
Gulf of Mexico	PE17-02		CP1	23	Experimental	2016-07-30	12:44:17	28.8068	-91.3296	8.947	32.2325	29.2085	100.584	25.03	0.2125
Gulf of Mexico	PE17-02		CP1	23	Experimental	2016-07-30	12:44:17	28.8068	-91.3296	9.108	33.4653	28.7206	42.161	20.692	0.1764	0.247936	0.118388	1.59949	1.53199
Gulf of Mexico	PE17-02		CP1	23	Experimental	2016-07-30	12:44:17	28.8068	-91.3296	9.26	33.751	28.529	39.26	19.539	0.188
Gulf of Mexico	PE17-02		CP1	23	Experimental	2016-07-30	12:44:17	28.8068	-91.3296	9.428	33.8155	28.4888	22.015	18.962	0.1632
Gulf of Mexico	PE17-02		CP1	23	Experimental	2016-07-30	12:44:17	28.8068	-91.3296	9.744	34.1077	28.3153	18.173	17.289	0.159
Gulf of Mexico	PE17-02		CP1	23	Experimental	2016-07-30	12:44:17	28.8068	-91.3296	9.928	34.2691	28.1903	13.681	16.479	0.1521
Gulf of Mexico	PE17-02		CP1	23	Experimental	2016-07-30	12:44:17	28.8068	-91.3296	10.223	34.6055	27.9032	4.894	15.266	0.1456
Gulf of Mexico	PE17-02		CP1	23	Experimental	2016-07-30	12:44:17	28.8068	-91.3296	10.574	34.7382	27.783	3.559	14.102	0.1279
Gulf of Mexico	PE17-02		CP1	23	Experimental	2016-07-30	12:44:17	28.8068	-91.3296	10.624	34.7485	27.774	3.573	14.032	0.1308
Gulf of Mexico	PE17-02		CP1	23	Experimental	2016-07-30	12:44:17	28.8068	-91.3296	10.702	34.7345	27.7869	3.6	13.446	0.1264
Gulf of Mexico	PE17-02		CP1	23	Experimental	2016-07-30	12:44:17	28.8068	-91.3296	10.773	34.7203	27.7928	3.761	13.137	0.1366
Gulf of Mexico	PE17-02		CP1	23	Experimental	2016-07-30	12:44:17	28.8068	-91.3296	10.78	34.7956	27.7368	3.55	12.518	0.1326
Gulf of Mexico	PE17-02		CP1	23	Experimental	2016-07-30	12:44:17	28.8068	-91.3296	10.923	34.965	27.585	2.882	11.567	0.1562	0.109485	0.074275	1.04943	8.62232
Gulf of Mexico	PE17-02		CP1	23	Experimental	2016-07-30	12:44:17	28.8068	-91.3296	11.064	35.0296	27.5367	2.731	10.916	0.1555
Gulf of Mexico	PE17-02		CP1	23	Experimental	2016-07-30	12:44:17	28.8068	-91.3296	11.518	35.0819	27.5037	1.343	9.667	0.1629
Gulf of Mexico	PE17-02		CP1	23	Experimental	2016-07-30	12:44:17	28.8068	-91.3296	11.79	35.1157	27.4816	1.174	8.8922	0.1718
Gulf of Mexico	PE17-02		CP1	23	Experimental	2016-07-30	12:44:17	28.8068	-91.3296	12.4	35.1657	27.4516	0.163	7.3984	0.1927
Gulf of Mexico	PE17-02		CP1	23	Experimental	2016-07-30	12:44:17	28.8068	-91.3296	12.588	35.1632	27.4529	0.135	6.9702	0.1866
Gulf of Mexico	PE17-02		CP1	23	Experimental	2016-07-30	12:44:17	28.8068	-91.3296	12.872	35.1721	27.4479	0.149	6.0844	0.1795
Gulf of Mexico	PE17-02		CP1	23	Experimental	2016-07-30	12:44:17	28.8068	-91.3296	13.115	35.1766	27.4459	0.072	5.3511	0.1891
Gulf of Mexico	PE17-02		CP1	23	Experimental	2016-07-30	12:44:17	28.8068	-91.3296	13.714	35.1798	27.4451	-0.112	3.9689	0.2067
Gulf of Mexico	PE17-02		CP1	23	Experimental	2016-07-30	12:44:17	28.8068	-91.3296	13.848	35.1798	27.445	-0.113	3.8194	0.21
Gulf of Mexico	PE17-02		CP1	23	Experimental	2016-07-30	12:44:17	28.8068	-91.3296	13.903	35.1823	27.4435	0.089	3.5561	0.1936	0.770153	0.0853032	0.978454	9.56019
Gulf of Mexico	PE17-02	Station 3	CP1	27	Experimental	2016-07-31	12:09:23	28.8065	-91.331	2.221	28.3054	30.9577	190.801	204.19	0.149
Gulf of Mexico	PE17-02	Station 3	CP1	27	Experimental	2016-07-31	12:09:23	28.8065	-91.331	2.361	28.3035	30.963	191.202	239	0.1315
Gulf of Mexico	PE17-02	Station 3	CP1	27	Experimental	2016-07-31	12:09:23	28.8065	-91.331	2.593	28.3057	30.9587	191.429	208.54	0.1226
Gulf of Mexico	PE17-02	Station 3	CP1	27	Experimental	2016-07-31	12:09:23	28.8065	-91.331	2.821	28.3206	30.934	190.76	206.65	0.1468
Gulf of Mexico	PE17-02	Station 3	CP1	27	Experimental	2016-07-31	12:09:23	28.8065	-91.331	2.977	28.3287	30.9202	190.354	190.32	0.139
Gulf of Mexico	PE17-02	Station 3	CP1	27	Experimental	2016-07-31	12:09:23	28.8065	-91.331	3.356	28.3665	30.865	190.424	139.66	0.1346
Gulf of Mexico	PE17-02	Station 3	CP1	27	Experimental	2016-07-31	12:09:23	28.8065	-91.331	3.508	28.3167	30.9459	189.78	155.16	0.1409
Gulf of Mexico	PE17-02	Station 3	CP1	27	Experimental	2016-07-31	12:09:23	28.8065	-91.331	3.729	28.3509	30.8811	189.439	156.49	0.1489
Gulf of Mexico	PE17-02	Station 3	CP1	27	Experimental	2016-07-31	12:09:23	28.8065	-91.331	4.263	28.3352	30.9181	189.866	130.28	0.1871
Gulf of Mexico	PE17-02	Station 3	CP1	27	Experimental	2016-07-31	12:09:23	28.8065	-91.331	4.484	28.3902	30.8215	189.95	102.86	0.1989
Gulf of Mexico	PE17-02	Station 3	CP1	27	Experimental	2016-07-31	12:09:23	28.8065	-91.331	5.013	28.5269	30.6473	184.919	82.203	0.178
Gulf of Mexico	PE17-02	Station 3	CP1	27	Experimental	2016-07-31	12:09:23	28.8065	-91.331	5.185	28.6181	30.5228	184.92	79.457	0.1761
Gulf of Mexico	PE17-02	Station 3	CP1	27	Experimental	2016-07-31	12:09:23	28.8065	-91.331	5.455	28.6108	30.472	181.531	76.608	0.1608
Gulf of Mexico	PE17-02	Station 3	CP1	27	Experimental	2016-07-31	12:09:23	28.8065	-91.331	5.915	28.6058	30.4773	179.672	65.286	0.1604
Gulf of Mexico	PE17-02	Station 3	CP1	27	Experimental	2016-07-31	12:09:23	28.8065	-91.331	6.201	28.6298	30.4372	179.012	57.306	0.1647
Gulf of Mexico	PE17-02	Station 3	CP1	27	Experimental	2016-07-31	12:09:23	28.8065	-91.331	6.671	28.6913	30.3797	176.68	46.457	0.1449
Gulf of Mexico	PE17-02	Station 3	CP1	27	Experimental	2016-07-31	12:09:23	28.8065	-91.331	7.103	28.6893	30.3799	175.9	44.433	0.1544
Gulf of Mexico	PE17-02	Station 3	CP1	27	Experimental	2016-07-31	12:09:23	28.8065	-91.331	7.279	28.7093	30.3676	176.085	41.204	0.1609
Gulf of Mexico	PE17-02	Station 3	CP1	27	Experimental	2016-07-31	12:09:23	28.8065	-91.331	7.475	28.8001	30.3136	175.914	39.131	0.164
Gulf of Mexico	PE17-02	Station 3	CP1	27	Experimental	2016-07-31	12:09:23	28.8065	-91.331	7.73	28.7069	30.3698	171.253	36.624	0.1792
Gulf of Mexico	PE17-02	Station 3	CP1	27	Experimental	2016-07-31	12:09:23	28.8065	-91.331	7.969	28.8485	30.286	174.971	33.263	0.2026
Gulf of Mexico	PE17-02	Station 3	CP1	27	Experimental	2016-07-31	12:09:23	28.8065	-91.331	8.24	29.4386	30.0679	177.022	30.977	0.2247
Gulf of Mexico	PE17-02	Station 3	CP1	27	Experimental	2016-07-31	12:09:23	28.8065	-91.331	8.485	29.6296	30.018	145.734	28.644	0.2644
Gulf of Mexico	PE17-02	Station 3	CP1	27	Experimental	2016-07-31	12:09:23	28.8065	-91.331	8.653	29.9341	29.9109	147.208	27.926	0.2495
Gulf of Mexico	PE17-02	Station 3	CP1	27	Experimental	2016-07-31	12:09:23	28.8065	-91.331	8.969	30.3222	29.7863	142.81	24.631	0.3
Gulf of Mexico	PE17-02	Station 3	CP1	27	Experimental	2016-07-31	12:09:23	28.8065	-91.331	9.159	31.002	29.5748	130.529	23.767	0.3337
Gulf of Mexico	PE17-02	Station 3	CP1	27	Experimental	2016-07-31	12:09:23	28.8065	-91.331	9.611	30.7907	29.616	101.415	20.976	0.4394
Gulf of Mexico	PE17-02	Station 3	CP1	27	Experimental	2016-07-31	12:09:23	28.8065	-91.331	9.8	32.1741	29.228	105.826	19.403	0.4688	0.120517	0.0689078	bld	bld
Gulf of Mexico	PE17-02	Station 3	CP1	27	Experimental	2016-07-31	12:09:23	28.8065	-91.331	10.239	34.8197	27.6892	4.999	17.439	0.1592
Gulf of Mexico	PE17-02	Station 3	CP1	27	Experimental	2016-07-31	12:09:23	28.8065	-91.331	10.395	34.9272	27.6332	4.754	16.614	0.1547
Gulf of Mexico	PE17-02	Station 3	CP1	27	Experimental	2016-07-31	12:09:23	28.8065	-91.331	10.54	34.7574	27.7288	4.204	16.317	0.1558
Gulf of Mexico	PE17-02	Station 3	CP1	27	Experimental	2016-07-31	12:09:23	28.8065	-91.331	10.952	35.0699	27.5369	1.674	15.281	0.1456
Gulf of Mexico	PE17-02	Station 3	CP1	27	Experimental	2016-07-31	12:09:23	28.8065	-91.331	11.12	35.0845	27.5288	1.551	14.486	0.1466
Gulf of Mexico	PE17-02	Station 3	CP1	27	Experimental	2016-07-31	12:09:23	28.8065	-91.331	11.398	35.1294	27.497	1.398	13.08	0.1392
Gulf of Mexico	PE17-02	Station 3	CP1	27	Experimental	2016-07-31	12:09:23	28.8065	-91.331	11.552	35.1531	27.4825	1.196	12.395	0.1407
Gulf of Mexico	PE17-02	Station 3	CP1	27	Experimental	2016-07-31	12:09:23	28.8065	-91.331	11.796	35.1675	27.4737	0.257	11.033	0.1553
Gulf of Mexico	PE17-02	Station 3	CP1	27	Experimental	2016-07-31	12:09:23	28.8065	-91.331	11.862	35.1397	27.4939	0.747	10.233	0.1439	0.275164	0.0631482	0.985075	10.0582
Gulf of Mexico	PE17-02	Station 3	CP1	27	Experimental	2016-07-31	12:09:23	28.8065	-91.331	11.963	35.1457	27.4897	0.81	9.9551	0.1493
Gulf of Mexico	PE17-02	Station 3	CP1	27	Experimental	2016-07-31	12:09:23	28.8065	-91.331	12.615	35.168	27.4787	0.556	8.0447	0.1502
Gulf of Mexico	PE17-02	Station 3	CP1	27	Experimental	2016-07-31	12:09:23	28.8065	-91.331	12.724	35.1695	27.4774	0.456	7.7889	0.1528
Gulf of Mexico	PE17-02	Station 3	CP1	27	Experimental	2016-07-31	12:09:23	28.8065	-91.331	13.131	35.1628	27.482	0.302	6.6202	0.1505
Gulf of Mexico	PE17-02	Station 3	CP1	27	Experimental	2016-07-31	12:09:23	28.8065	-91.331	13.337	35.164	27.482	0.473	6.0848	0.1571
Gulf of Mexico	PE17-02	Station 3	CP1	27	Experimental	2016-07-31	12:09:23	28.8065	-91.331	13.525	35.1673	27.4802	0.578	5.5634	0.1642
Gulf of Mexico	PE17-02	Station 3	CP1	27	Experimental	2016-07-31	12:09:23	28.8065	-91.331	13.849	35.1899	27.4632	1.267	4.9805	0.1735	0.440768	0.0631482	0.758706	8.88278
Black Sea	POS539	W1	GeoB230901		Experimental	2019-11-08	14:04:00	42.4508	29.2498	4.971	8.2858	17.3412	277.967
Black Sea	POS539	W1	GeoB230901		Experimental	2019-11-08	14:04:00	42.4508	29.2498	5.504	8.4837	17.3404	271.748			bld	NA	bld	bld
Black Sea	POS539	W1	GeoB230901		Experimental	2019-11-08	14:04:00	42.4508	29.2498	6.053	14.6335	17.3404	280.339
Black Sea	POS539	W1	GeoB230901		Experimental	2019-11-08	14:04:00	42.4508	29.2498	7.81	13.22	17.3312	270.641			bld	NA	bld	bld
Black Sea	POS539	W1	GeoB230901		Experimental	2019-11-08	14:04:00	42.4508	29.2498	9.594	17.8101	17.3004	279.281
Black Sea	POS539	W1	GeoB230901		Experimental	2019-11-08	14:04:00	42.4508	29.2498	9.648	17.758	17.3201	278.177			0.0470809	NA	bld	0.362
Black Sea	POS539	W1	GeoB230901		Experimental	2019-11-08	14:04:00	42.4508	29.2498	10.327	17.7802	17.2941	277.392
Black Sea	POS539	W1	GeoB230901		Experimental	2019-11-08	14:04:00	42.4508	29.2498	10.407	17.7987	17.2702	278.019			0.0729719	NA	bld	bld
Black Sea	POS539	W1	GeoB230901		Experimental	2019-11-08	14:04:00	42.4508	29.2498	11.639	17.8334	17.2546	272.101
Black Sea	POS539	W1	GeoB230901		Experimental	2019-11-08	14:04:00	42.4508	29.2498	13.385	17.8284	17.2938	276.145			bld	NA	bld	0.508
Black Sea	POS539	W1	GeoB230901		Experimental	2019-11-08	14:04:00	42.4508	29.2498	13.833	17.8312	17.3063	273.371
Black Sea	POS539	W1	GeoB230901		Experimental	2019-11-08	14:04:00	42.4508	29.2498	14.2	17.8264	17.3229	274.547			bld	NA	bld	bld
Black Sea	POS539	W1	GeoB230901		Experimental	2019-11-08	14:04:00	42.4508	29.2498	15.027	17.8245	17.3348	271.647
Black Sea	POS539	W1	GeoB230901		Experimental	2019-11-08	14:04:00	42.4508	29.2498	16.381	17.8554	17.349	272.76			NA	NA	bld	bld
Black Sea	POS539	W1	GeoB230901		Experimental	2019-11-08	14:04:00	42.4508	29.2498	18.126	18.2203	17.3388	273.932
Black Sea	POS539	W1	GeoB230901		Experimental	2019-11-08	14:04:00	42.4508	29.2498	19.995	18.2975	17.0498	251.708			bld	NA	bld	bld
Black Sea	POS539	W1	GeoB230901		Experimental	2019-11-08	14:04:00	42.4508	29.2498	22.162	18.3485	13.7286	251.485
Black Sea	POS539	W1	GeoB230901		Experimental	2019-11-08	14:04:00	42.4508	29.2498	24.075	18.3728	11.8763	250.417			bld	NA	bld	bld
Black Sea	POS539	W1	GeoB230901		Experimental	2019-11-08	14:04:00	42.4508	29.2498	26.193	18.1405	11.6587	233.631
Black Sea	POS539	W1	GeoB230901		Experimental	2019-11-08	14:04:00	42.4508	29.2498	27.658	18.3365	10.1213	228.246			0.0673283	NA	bld	0.495
Black Sea	POS539	W1	GeoB230901		Experimental	2019-11-08	14:04:00	42.4508	29.2498	29.593	18.3759	9.8164	227.1
Black Sea	POS539	W1	GeoB230901		Experimental	2019-11-08	14:04:00	42.4508	29.2498	30.965	18.347	9.8744	212.677			0.0666301	NA	bld	0.547
Black Sea	POS539	W1	GeoB230901		Experimental	2019-11-08	14:04:00	42.4508	29.2498	32.425	18.3881	9.3641	199.27
Black Sea	POS539	W1	GeoB230901		Experimental	2019-11-08	14:04:00	42.4508	29.2498	34.276	18.2357	10.2343	197.97			0.0893793	NA	bld	0.923
Black Sea	POS539	W1	GeoB230901		Experimental	2019-11-08	14:04:00	42.4508	29.2498	35.716	18.4216	9.0276	213.366
Black Sea	POS539	W1	GeoB230901		Experimental	2019-11-08	14:04:00	42.4508	29.2498	37.558	18.4375	9.004	192.835			bld	NA	bld	2.29
Black Sea	POS539	W1	GeoB230901		Experimental	2019-11-08	14:04:00	42.4508	29.2498	39.002	18.4176	8.7305	182.901
Black Sea	POS539	W1	GeoB230901		Experimental	2019-11-08	14:04:00	42.4508	29.2498	40.641	18.4254	8.5454	185.193			bld	NA	bld	2.803
Black Sea	POS539	W1	GeoB230901		Experimental	2019-11-08	14:04:00	42.4508	29.2498	42.338	18.4328	8.4902	186.538
Black Sea	POS539	W1	GeoB230901		Experimental	2019-11-08	14:04:00	42.4508	29.2498	43.1	18.4393	8.413	166.083			bld	NA	bld	3.272
Black Sea	POS539	W1	GeoB230901		Experimental	2019-11-08	14:04:00	42.4508	29.2498	44.836	18.4247	8.1988	162.418
Black Sea	POS539	W1	GeoB230901		Experimental	2019-11-08	14:04:00	42.4508	29.2498	46.593	18.4225	8.1441	163.109			bld	NA	bld	3.749
Black Sea	POS539	W1	GeoB230901		Experimental	2019-11-08	14:04:00	42.4508	29.2498	48.285	18.4337	8.1487	164.668
Black Sea	POS539	W1	GeoB230901		Experimental	2019-11-08	14:04:00	42.4508	29.2498	50.082	18.4525	8.2052	170.733			bld	NA	bld	4.117
Black Sea	POS539	W1	GeoB230901		Experimental	2019-11-08	14:04:00	42.4508	29.2498	51.255	18.4751	8.2743	164.739
Black Sea	POS539	W1	GeoB230901		Experimental	2019-11-08	14:04:00	42.4508	29.2498	52.768	18.5379	8.2532	176.506			bld	NA	bld	3.678
Black Sea	POS539	W1	GeoB230901		Experimental	2019-11-08	14:04:00	42.4508	29.2498	54.67	18.6036	8.3962	174.092
Black Sea	POS539	W1	GeoB230901		Experimental	2019-11-08	14:04:00	42.4508	29.2498	55.429	18.6842	8.4377	182.71
Black Sea	POS539	W1	GeoB230901		Experimental	2019-11-08	14:04:00	42.4508	29.2498	57.312	18.7227	8.4601	175.499
Black Sea	POS539	W1	GeoB230901		Experimental	2019-11-08	14:04:00	42.4508	29.2498	59.358	18.7433	8.4071	169.065			bld	NA	bld	3.867
Black Sea	POS539	W1	GeoB230901		Experimental	2019-11-08	14:04:00	42.4508	29.2498	60.593	18.9046	8.412	166.63
Black Sea	POS539	W1	GeoB230901		Experimental	2019-11-08	14:04:00	42.4508	29.2498	62.336	18.7591	8.4193	161.093			NA	NA	bld	3.326
Black Sea	POS539	W1	GeoB230901		Experimental	2019-11-08	14:04:00	42.4508	29.2498	64.214	18.9762	8.3827	151.349
Black Sea	POS539	W1	GeoB230901		Experimental	2019-11-08	14:04:00	42.4508	29.2498	65.736	19.075	8.3948	148.262			bld	NA	bld	3.713
Black Sea	POS539	W1	GeoB230901		Experimental	2019-11-08	14:04:00	42.4508	29.2498	66.831	19.084	8.3991	134.777
Black Sea	POS539	W1	GeoB230901		Experimental	2019-11-08	14:04:00	42.4508	29.2498	68.196	19.187	8.3968	112.54			bld	NA	bld	4.397
Black Sea	POS539	W1	GeoB230901		Experimental	2019-11-08	14:04:00	42.4508	29.2498	69.794	19.3625	8.4157	100.527
Black Sea	POS539	W1	GeoB230901		Experimental	2019-11-08	14:04:00	42.4508	29.2498	70.938	19.3614	8.4283	92.707			bld	NA	bld	4.981
Black Sea	POS539	W1	GeoB230901		Experimental	2019-11-08	14:04:00	42.4508	29.2498	72	19.5012	8.4462	77.957
Black Sea	POS539	W1	GeoB230901		Experimental	2019-11-08	14:04:00	42.4508	29.2498	73.671	19.6007	8.4689	69.816			bld	NA	bld	5.944
Black Sea	POS539	W1	GeoB230901		Experimental	2019-11-08	14:04:00	42.4508	29.2498	74.967	19.647	8.4678	65.711
Black Sea	POS539	W1	GeoB230901		Experimental	2019-11-08	14:04:00	42.4508	29.2498	75.678	19.6725	8.4727	58.089			bld	NA	bld	6.021
Black Sea	POS539	W1	GeoB230901		Experimental	2019-11-08	14:04:00	42.4508	29.2498	77.609	19.7623	8.5097	45.272
Black Sea	POS539	W1	GeoB230901		Experimental	2019-11-08	14:04:00	42.4508	29.2498	79.631	19.8685	8.5262	31.997			NA	NA	bld	5.959
Black Sea	POS539	W1	GeoB230901		Experimental	2019-11-08	14:04:00	42.4508	29.2498	81.581	19.9489	8.5375	15.81			bld	NA	bld	5.771
Black Sea	POS539	W1	GeoB230901		Experimental	2019-11-08	14:04:00	42.4508	29.2498	83.616	19.9671	8.5414	15.239
Black Sea	POS539	W1	GeoB230901		Experimental	2019-11-08	14:04:00	42.4508	29.2498	85.978	20.0565	8.5576	13.519			bld	NA	bld	5.865
Black Sea	POS539	W1	GeoB230901		Experimental	2019-11-08	14:04:00	42.4508	29.2498	87.432	20.1122	8.5668	10.561
Black Sea	POS539	W1	GeoB230901		Experimental	2019-11-08	14:04:00	42.4508	29.2498	88.971	20.1563	8.5781	8.491			bld	NA	bld	4.873
Black Sea	POS539	W1	GeoB230901		Experimental	2019-11-08	14:04:00	42.4508	29.2498	90.692	20.1859	8.5858	8.116
Black Sea	POS539	W1	GeoB230901		Experimental	2019-11-08	14:04:00	42.4508	29.2498	91.558	20.1949	8.5861	7.462			bld	NA	bld	4.165
Black Sea	POS539	W1	GeoB230901		Experimental	2019-11-08	14:04:00	42.4508	29.2498	93.132	20.2387	8.5973	6.259
Black Sea	POS539	W1	GeoB230901		Experimental	2019-11-08	14:04:00	42.4508	29.2498	94.83	20.2798	8.6077	5.568			bld	NA	bld	3.362
Black Sea	POS539	W1	GeoB230901		Experimental	2019-11-08	14:04:00	42.4508	29.2498	96.169	20.3318	8.6184	4.17
Black Sea	POS539	W1	GeoB230901		Experimental	2019-11-08	14:04:00	42.4508	29.2498	97.704	20.3703	8.6244	3.392			bld	NA	bld	3.586
Black Sea	POS539	W1	GeoB230901		Experimental	2019-11-08	14:04:00	42.4508	29.2498	99.068	20.2892	8.6149	2.767
Black Sea	POS539	W1	GeoB230901		Experimental	2019-11-08	14:04:00	42.4508	29.2498	100.071	20.4326	8.6363	1.769			bld	NA	bld	2.737
Black Sea	POS539	W1	GeoB230901		Experimental	2019-11-08	14:04:00	42.4508	29.2498	101.399	20.4569	8.6368	0.817
Black Sea	POS539	W1	GeoB230901		Experimental	2019-11-08	14:04:00	42.4508	29.2498	102.782	20.467	8.6389	0.42			bld	NA	bld	1.814
Black Sea	POS539	W1	GeoB230901		Experimental	2019-11-08	14:04:00	42.4508	29.2498	103.928	20.5078	8.6456	0.214
Black Sea	POS539	W1	GeoB230901		Experimental	2019-11-08	14:04:00	42.4508	29.2498	105.427	20.5322	8.65	0			bld	NA	bld	0.48
Black Sea	POS539	W1	GeoB230901		Experimental	2019-11-08	14:04:00	42.4508	29.2498	106.81	20.5206	8.6484	0
Black Sea	POS539	W1	GeoB230901		Experimental	2019-11-08	14:04:00	42.4508	29.2498	106.61	20.5822	8.65911	0			bld	NA	bld	2.048
Black Sea	POS539	W1	GeoB230901		Experimental	2019-11-08	14:04:00	42.4508	29.2498	108.019	20.5809	8.6584	0			0.107008	NA	bld	0.411
Black Sea	POS539	W1	GeoB230901		Experimental	2019-11-08	14:04:00	42.4508	29.2498	109.281	20.6199	8.6638	0
Black Sea	POS539	W1	GeoB230901		Experimental	2019-11-08	14:04:00	42.4508	29.2498	110.79	20.6482	8.6674	0			0.437206	NA	bld	bld
Black Sea	POS539	W1	GeoB230901		Experimental	2019-11-08	14:04:00	42.4508	29.2498	112.195	20.6808	8.6702	0
Black Sea	POS539	W1	GeoB230901		Experimental	2019-11-08	14:04:00	42.4508	29.2498	114.128	20.7154	8.673	0			0.800486	NA	bld	bld
Black Sea	POS539	W1	GeoB230901		Experimental	2019-11-08	14:04:00	42.4508	29.2498	115.606	20.7364	8.6747	0
Black Sea	POS539	W1	GeoB230901		Experimental	2019-11-08	14:04:00	42.4508	29.2498	116.846	20.7586	8.6774	0			1.35306	NA	bld	bld
Black Sea	POS539	W1	GeoB230901		Experimental	2019-11-08	14:04:00	42.4508	29.2498	118.497	20.7684	8.6784	0
Black Sea	POS539	W1	GeoB230901		Experimental	2019-11-08	14:04:00	42.4508	29.2498	119.438	20.7971	8.6796	0			1.85473	NA	bld	bld
Black Sea	POS539	W1	GeoB230901		Experimental	2019-11-08	14:04:00	42.4508	29.2498	120.593	20.8341	8.682	0
Black Sea	POS539	W1	GeoB230901		Experimental	2019-11-08	14:04:00	42.4508	29.2498	121.32	20.8481	8.68377	0			1.52572	NA	bld	bld
Black Sea	POS539	W1	GeoB230901		Experimental	2019-11-08	14:04:00	42.4508	29.2498	122.525	20.8631	8.6841	0			2.29158	NA	bld	bld
Black Sea	POS539	W1	GeoB230901		Experimental	2019-11-08	14:04:00	42.4508	29.2498	123.949	20.8885	8.6866	0
Black Sea	POS539	W1	GeoB230901		Experimental	2019-11-08	14:04:00	42.4508	29.2498	125.49	20.9084	8.6888	0			2.80313	NA	bld	bld
Black Sea	POS539	W1	GeoB230901		Experimental	2019-11-08	14:04:00	42.4508	29.2498	127.21	20.9253	8.6911	0
Black Sea	POS539	W1	GeoB230901		Experimental	2019-11-08	14:04:00	42.4508	29.2498	128.184	20.8891	8.6906	0			NA	NA	bld	bld
Black Sea	POS539	W1	GeoB230901		Experimental	2019-11-08	14:04:00	42.4508	29.2498	129.851	20.9638	8.6958	0
Black Sea	POS539	W1	GeoB230901		Experimental	2019-11-08	14:04:00	42.4508	29.2498	130.935	20.9823	8.6979	0			NA	NA	bld	bld
Black Sea	POS539	W1	GeoB230901		Experimental	2019-11-08	14:04:00	42.4508	29.2498	132.217	20.9181	8.6954	0
Black Sea	POS539	W1	GeoB230901		Experimental	2019-11-08	14:04:00	42.4508	29.2498	133.792	21.0044	8.7001	0			4.60442	NA	bld	bld
Black Sea	POS539	W1	GeoB230901		Experimental	2019-11-08	14:04:00	42.4508	29.2498	134.25	21.0127	8.70272	0			4.16856	NA	bld	bld
Black Sea	POS539	W1	GeoB230901		Experimental	2019-11-08	14:04:00	42.4508	29.2498	135.07	21.0065	8.7013	0
Black Sea	POS539	W1	GeoB230901		Experimental	2019-11-08	14:04:00	42.4508	29.2498	136.415	21.0266	8.7034	0			5.03219	NA	bld	bld
Black Sea	POS539	W1	GeoB230901		Experimental	2019-11-08	14:04:00	42.4508	29.2498	137.773	21.0458	8.7046	0
Black Sea	POS539	W1	GeoB230901		Experimental	2019-11-08	14:04:00	42.4508	29.2498	139.408	21.0378	8.7051	0			5.58152	NA	bld	bld
Black Sea	POS539	W1	GeoB230901		Experimental	2019-11-08	14:04:00	42.4508	29.2498	140.678	21.0758	8.7079	0
Black Sea	POS539	W1	GeoB230901		Experimental	2019-11-08	14:04:00	42.4508	29.2498	142.03	21.1007	8.711	0			6.10095	NA	bld	bld
Black Sea	POS539	W1	GeoB230901		Experimental	2019-11-08	14:04:00	42.4508	29.2498	143.643	21.0926	8.7121	0
Black Sea	POS539	W1	GeoB230901		Experimental	2019-11-08	14:04:00	42.4508	29.2498	144.76	21.1305	8.7151	0			NA	NA	bld	bld
Black Sea	POS539	W1	GeoB230901		Experimental	2019-11-08	14:04:00	42.4508	29.2498	146.455	21.1518	8.7181	0
Black Sea	POS539	W1	GeoB230901		Experimental	2019-11-08	14:04:00	42.4508	29.2498	147.744	21.1773	8.7208	0			6.8578	NA	bld	bld
Black Sea	POS539	W1	GeoB230901		Experimental	2019-11-08	14:04:00	42.4508	29.2498	149.124	21.1902	8.7226	0
Black Sea	POS539	W1	GeoB230901		Experimental	2019-11-08	14:04:00	42.4508	29.2498	150.83	21.2096	8.7255	0			7.17528	NA	bld	bld
Black Sea	POS539	W1	GeoB230901		Experimental	2019-11-08	14:04:00	42.4508	29.2498	152.079	21.2089	8.7258	0
Black Sea	POS539	W1	GeoB230901		Experimental	2019-11-08	14:04:00	42.4508	29.2498	153.564	21.24	8.7303	0			7.18596	NA	bld	bld
Black Sea	POS539	W1	GeoB230901		Experimental	2019-11-08	14:04:00	42.4508	29.2498	155.265	21.2551	8.7328	0
Black Sea	POS539	W1	GeoB230901		Experimental	2019-11-08	14:04:00	42.4508	29.2498	155.784	21.2071	8.7296	0			7.07268	NA	bld	bld
Black Sea	POS539	W1	GeoB230901		Experimental	2019-11-08	14:04:00	42.4508	29.2498	155.99	21.2347	8.7327	0
Black Sea	POS539	W2	GeoB230902		Experimental	2019-11-09	09:07:00	43.1333	30.5833	6.98	6.5537	16.8212	271.294			0.150314	0.0490385	bld	0.257
Black Sea	POS539	W2	GeoB230902		Experimental	2019-11-09	09:07:00	43.1333	30.5833	6.985	6.554	16.8207	267.708
Black Sea	POS539	W2	GeoB230902		Experimental	2019-11-09	09:07:00	43.1333	30.5833	7.054	6.566	16.8194	270.892			0.135003	bld	bld	0.304
Black Sea	POS539	W2	GeoB230902		Experimental	2019-11-09	09:07:00	43.1333	30.5833	7.089	6.5741	16.8186	269.791
Black Sea	POS539	W2	GeoB230902		Experimental	2019-11-09	09:07:00	43.1333	30.5833	8.035	7.0946	16.8189	271.244			0.072696	0.0630342	bld	0.321
Black Sea	POS539	W2	GeoB230902		Experimental	2019-11-09	09:07:00	43.1333	30.5833	8.819	11.309	16.8183	269.094
Black Sea	POS539	W2	GeoB230902		Experimental	2019-11-09	09:07:00	43.1333	30.5833	9.945	13.5782	16.818	268.597			0.0913217	0.119017	bld	0.296
Black Sea	POS539	W2	GeoB230902		Experimental	2019-11-09	09:07:00	43.1333	30.5833	10.748	13.8972	16.815	268.845
Black Sea	POS539	W2	GeoB230902		Experimental	2019-11-09	09:07:00	43.1333	30.5833	11.443	13.7622	16.8088	268.994			0.135931	0.0490385	bld	0.287
Black Sea	POS539	W2	GeoB230902		Experimental	2019-11-09	09:07:00	43.1333	30.5833	11.442	13.7615	16.8085	266.725
Black Sea	POS539	W2	GeoB230902		Experimental	2019-11-09	09:07:00	43.1333	30.5833	11.406	13.8907	16.8056	269.243			0.0785289	0.0910256	bld	0.296
Black Sea	POS539	W2	GeoB230902		Experimental	2019-11-09	09:07:00	43.1333	30.5833	12.954	15.2463	16.7972	272.456
Black Sea	POS539	W2	GeoB230902		Experimental	2019-11-09	09:07:00	43.1333	30.5833	14.159	15.4204	16.7917	266.921			0.0432659	bld	bld	0.309
Black Sea	POS539	W2	GeoB230902		Experimental	2019-11-09	09:07:00	43.1333	30.5833	15.316	16.1734	16.7739	268.746
Black Sea	POS539	W2	GeoB230902		Experimental	2019-11-09	09:07:00	43.1333	30.5833	16.776	16.3561	16.7633	268.053			0.070376	0.0910256	bld	0.322
Black Sea	POS539	W2	GeoB230902		Experimental	2019-11-09	09:07:00	43.1333	30.5833	18.431	18.1996	16.7508	265.797
Black Sea	POS539	W2	GeoB230902		Experimental	2019-11-09	09:07:00	43.1333	30.5833	19.9	18.3191	16.7414	269.741			0.0661338	bld	bld	bld
Black Sea	POS539	W2	GeoB230902		Experimental	2019-11-09	09:07:00	43.1333	30.5833	21.574	18.3225	16.7371	267.02
Black Sea	POS539	W2	GeoB230902		Experimental	2019-11-09	09:07:00	43.1333	30.5833	22.975	18.3284	16.7311	265.749			0.07084	0.0490385	bld	0.548
Black Sea	POS539	W2	GeoB230902		Experimental	2019-11-09	09:07:00	43.1333	30.5833	24.578	18.3456	16.7227	269.841
Black Sea	POS539	W2	GeoB230902		Experimental	2019-11-09	09:07:00	43.1333	30.5833	26.27	18.3586	16.6903	262.613			0.32431	0.119017	bld	0.458
Black Sea	POS539	W2	GeoB230902		Experimental	2019-11-09	09:07:00	43.1333	30.5833	27.897	18.3672	16.6143	258.553
Black Sea	POS539	W2	GeoB230902		Experimental	2019-11-09	09:07:00	43.1333	30.5833	29.803	18.4381	16.2832	260.382			0.203607	0.202991	bld	0.288
Black Sea	POS539	W2	GeoB230902		Experimental	2019-11-09	09:07:00	43.1333	30.5833	31.554	18.4402	15.3549	251.128
Black Sea	POS539	W2	GeoB230902		Experimental	2019-11-09	09:07:00	43.1333	30.5833	33.42	18.3343	10.7935	255.826			0.122409	NA	bld	bld
Black Sea	POS539	W2	GeoB230902		Experimental	2019-11-09	09:07:00	43.1333	30.5833	35.243	18.3611	10.2402	249.666
Black Sea	POS539	W2	GeoB230902		Experimental	2019-11-09	09:07:00	43.1333	30.5833	36.919	18.3854	9.886	248.086			NA	0.0770299	bld	bld
Black Sea	POS539	W2	GeoB230902		Experimental	2019-11-09	09:07:00	43.1333	30.5833	38.485	18.3998	9.7084	239.548
Black Sea	POS539	W2	GeoB230902		Experimental	2019-11-09	09:07:00	43.1333	30.5833	39.815	18.4141	9.5346	239.879			0.116311	0.0770299	bld	0.288
Black Sea	POS539	W2	GeoB230902		Experimental	2019-11-09	09:07:00	43.1333	30.5833	41.238	18.4231	9.3726	245.145
Black Sea	POS539	W2	GeoB230902		Experimental	2019-11-09	09:07:00	43.1333	30.5833	42.736	18.4414	9.1604	236.722			NA	0.0630342	0.202	0.392
Black Sea	POS539	W2	GeoB230902		Experimental	2019-11-09	09:07:00	43.1333	30.5833	44.157	18.4473	9.0439	229.825
Black Sea	POS539	W2	GeoB230902		Experimental	2019-11-09	09:07:00	43.1333	30.5833	45.662	18.4595	8.9529	222.94			0.324973	0.0350427	0.153	0.52
Black Sea	POS539	W2	GeoB230902		Experimental	2019-11-09	09:07:00	43.1333	30.5833	47.155	18.4812	8.9625	220.74
Black Sea	POS539	W2	GeoB230902		Experimental	2019-11-09	09:07:00	43.1333	30.5833	48.488	18.4548	8.6295	211.855			0.0657361	0.127536	bld	0.729
Black Sea	POS539	W2	GeoB230902		Experimental	2019-11-09	09:07:00	43.1333	30.5833	50.051	18.4686	8.636	208.547
Black Sea	POS539	W2	GeoB230902		Experimental	2019-11-09	09:07:00	43.1333	30.5833	51.469	18.489	8.6023	208.581			0.0588426	0.139918	0.117	1.122
Black Sea	POS539	W2	GeoB230902		Experimental	2019-11-09	09:07:00	43.1333	30.5833	53.013	18.5097	8.5807	215.314
Black Sea	POS539	W2	GeoB230902		Experimental	2019-11-09	09:07:00	43.1333	30.5833	54.66	18.5333	8.5977	214.824			NA	NA	bld	bld
Black Sea	POS539	W2	GeoB230902		Experimental	2019-11-09	09:07:00	43.1333	30.5833	56.161	18.5515	8.6138	215.699
Black Sea	POS539	W2	GeoB230902		Experimental	2019-11-09	09:07:00	43.1333	30.5833	57.774	18.5686	8.5978	223.421			0.0487675	NA	bld	bld
Black Sea	POS539	W2	GeoB230902		Experimental	2019-11-09	09:07:00	43.1333	30.5833	59.404	18.5806	8.5573	215.945
Black Sea	POS539	W2	GeoB230902		Experimental	2019-11-09	09:07:00	43.1333	30.5833	60.998	18.5932	8.5284	223.718			0.074817	0.127536	bld	0.581
Black Sea	POS539	W2	GeoB230902		Experimental	2019-11-09	09:07:00	43.1333	30.5833	62.698	18.6194	8.4803	217.644
Black Sea	POS539	W2	GeoB230902		Experimental	2019-11-09	09:07:00	43.1333	30.5833	64.225	18.6425	8.4238	214.754			bld	0.0903907	bld	0.708
Black Sea	POS539	W2	GeoB230902		Experimental	2019-11-09	09:07:00	43.1333	30.5833	65.928	18.66	8.4103	210.698
Black Sea	POS539	W2	GeoB230902		Experimental	2019-11-09	09:07:00	43.1333	30.5833	67.527	18.6882	8.3622	207.849			0.0856213	NA	bld	bld
Black Sea	POS539	W2	GeoB230902		Experimental	2019-11-09	09:07:00	43.1333	30.5833	69.127	18.711	8.3485	203.09
Black Sea	POS539	W2	GeoB230902		Experimental	2019-11-09	09:07:00	43.1333	30.5833	70.874	18.7432	8.3529	198.649			0.0562575	0.709483	0.275	1.617
Black Sea	POS539	W2	GeoB230902		Experimental	2019-11-09	09:07:00	43.1333	30.5833	72.409	18.782	8.3305	187.528
Black Sea	POS539	W2	GeoB230902		Experimental	2019-11-09	09:07:00	43.1333	30.5833	74.13	18.8547	8.3432	178.812			bld	0.102773	bld	1.134
Black Sea	POS539	W2	GeoB230902		Experimental	2019-11-09	09:07:00	43.1333	30.5833	75.7	18.9027	8.3452	172.125
Black Sea	POS539	W2	GeoB230902		Experimental	2019-11-09	09:07:00	43.1333	30.5833	77.359	18.9224	8.3394	166.702			0.0465801	0.0903907	bld	0.962
Black Sea	POS539	W2	GeoB230902		Experimental	2019-11-09	09:07:00	43.1333	30.5833	79.054	18.9743	8.3482	154.081
Black Sea	POS539	W2	GeoB230902		Experimental	2019-11-09	09:07:00	43.1333	30.5833	80.593	19.0256	8.3452	149.702			0.069448	0.127536	bld	1.597
Black Sea	POS539	W2	GeoB230902		Experimental	2019-11-09	09:07:00	43.1333	30.5833	82.264	19.0694	8.3813	145.716
Black Sea	POS539	W2	GeoB230902		Experimental	2019-11-09	09:07:00	43.1333	30.5833	83.835	19.1194	8.4037	135.751			0.0902612	0.139918	bld	3.293
Black Sea	POS539	W2	GeoB230902		Experimental	2019-11-09	09:07:00	43.1333	30.5833	85.422	19.2055	8.4086	124.638
Black Sea	POS539	W2	GeoB230902		Experimental	2019-11-09	09:07:00	43.1333	30.5833	87.097	19.264	8.4167	116.005			0.0534736	0.115154	bld	bld
Black Sea	POS539	W2	GeoB230902		Experimental	2019-11-09	09:07:00	43.1333	30.5833	88.551	19.3172	8.4213	104.073
Black Sea	POS539	W2	GeoB230902		Experimental	2019-11-09	09:07:00	43.1333	30.5833	90.222	19.4507	8.4367	88.334			0.0651396	0.139918	bld	4.043
Black Sea	POS539	W2	GeoB230902		Experimental	2019-11-09	09:07:00	43.1333	30.5833	91.766	19.5472	8.4511	76.648
Black Sea	POS539	W2	GeoB230902		Experimental	2019-11-09	09:07:00	43.1333	30.5833	93.327	19.6456	8.4667	61.414			bld	0.1523	bld	4.621
Black Sea	POS539	W2	GeoB230902		Experimental	2019-11-09	09:07:00	43.1333	30.5833	95.022	19.7536	8.4827	53.684
Black Sea	POS539	W2	GeoB230902		Experimental	2019-11-09	09:07:00	43.1333	30.5833	96.557	19.8023	8.4907	44.287			bld	0.127536	bld	5.278
Black Sea	POS539	W2	GeoB230902		Experimental	2019-11-09	09:07:00	43.1333	30.5833	98.158	19.901	8.5107	38.33
Black Sea	POS539	W2	GeoB230902		Experimental	2019-11-09	09:07:00	43.1333	30.5833	99.808	19.9556	8.525	30.051			bld	0.0903907	bld	3.453
Black Sea	POS539	W2	GeoB230902		Experimental	2019-11-09	09:07:00	43.1333	30.5833	101.422	19.9908	8.5389	18.816
Black Sea	POS539	W2	GeoB230902		Experimental	2019-11-09	09:07:00	43.1333	30.5833	103.135	20.0696	8.5623	14.248			bld	0.0780088	bld	5.819
Black Sea	POS539	W2	GeoB230902		Experimental	2019-11-09	09:07:00	43.1333	30.5833	104.43	20.116	8.57071	15.6844			bld	0.0832633	bld	5.844
Black Sea	POS539	W2	GeoB230902		Experimental	2019-11-09	09:07:00	43.1333	30.5833	104.672	20.116	8.5709	10.668
Black Sea	POS539	W2	GeoB230902		Experimental	2019-11-09	09:07:00	43.1333	30.5833	106.384	20.2115	8.585	7.129			bld	0.164682	bld	4.202
Black Sea	POS539	W2	GeoB230902		Experimental	2019-11-09	09:07:00	43.1333	30.5833	107.983	20.2659	8.5984	6.012
Black Sea	POS539	W2	GeoB230902		Experimental	2019-11-09	09:07:00	43.1333	30.5833	109.664	20.3487	8.6185	3.979			bld	0.0532451	bld	5.409
Black Sea	POS539	W2	GeoB230902		Experimental	2019-11-09	09:07:00	43.1333	30.5833	111.447	20.3981	8.6259	2.862
Black Sea	POS539	W2	GeoB230902		Experimental	2019-11-09	09:07:00	43.1333	30.5833	112.55	20.4003	8.63306	3.34441			0.190018	0.0695028	bld	3.93
Black Sea	POS539	W2	GeoB230902		Experimental	2019-11-09	09:07:00	43.1333	30.5833	113.052	20.441	8.6335	2.274			bld	0.0532451	0.054	3.111
Black Sea	POS539	W2	GeoB230902		Experimental	2019-11-09	09:07:00	43.1333	30.5833	114.805	20.4707	8.6391	1.549
Black Sea	POS539	W2	GeoB230902		Experimental	2019-11-09	09:07:00	43.1333	30.5833	116.423	20.4964	8.6426	1.296			bld	0.0532451	bld	2.786
Black Sea	POS539	W2	GeoB230902		Experimental	2019-11-09	09:07:00	43.1333	30.5833	118.207	20.5277	8.6473	0.858
Black Sea	POS539	W2	GeoB230902		Experimental	2019-11-09	09:07:00	43.1333	30.5833	119.983	20.5675	8.654	0.46			bld	0.0780088	bld	bld
Black Sea	POS539	W2	GeoB230902		Experimental	2019-11-09	09:07:00	43.1333	30.5833	121.708	20.5958	8.6597	0.366			bld	0.0780088	bld	2.392
Black Sea	POS539	W2	GeoB230902		Experimental	2019-11-09	09:07:00	43.1333	30.5833	122.1	20.5963	8.66121	0.0903104			0.0451218	0.193347	bld	1.677
Black Sea	POS539	W2	GeoB230902		Experimental	2019-11-09	09:07:00	43.1333	30.5833	123.518	20.6268	8.6654	0
Black Sea	POS539	W2	GeoB230902		Experimental	2019-11-09	09:07:00	43.1333	30.5833	125.262	20.6643	8.6704	0			0.0434647	0.0419818	0.078	1.377
Black Sea	POS539	W2	GeoB230902		Experimental	2019-11-09	09:07:00	43.1333	30.5833	127.059	20.6999	8.6746	0
Black Sea	POS539	W2	GeoB230902		Experimental	2019-11-09	09:07:00	43.1333	30.5833	128.757	20.7364	8.676	0			0.248216	0.0282213	0.062	0.665
Black Sea	POS539	W2	GeoB230902		Experimental	2019-11-09	09:07:00	43.1333	30.5833	130.379	20.7442	8.677	0
Black Sea	POS539	W2	GeoB230902		Experimental	2019-11-09	09:07:00	43.1333	30.5833	131.735	20.7678	8.6804	0			0.525017	0.0557423	bld	0.774
Black Sea	POS539	W2	GeoB230902		Experimental	2019-11-09	09:07:00	43.1333	30.5833	133.003	20.7857	8.6835	0
Black Sea	POS539	W2	GeoB230902		Experimental	2019-11-09	09:07:00	43.1333	30.5833	134.362	20.8408	8.6911	0			1.32891	0.0557423	0.076	0.342
Black Sea	POS539	W2	GeoB230902		Experimental	2019-11-09	09:07:00	43.1333	30.5833	134.65	20.8379	8.69009	0			1.2501	0.0419818	bld	0.333
Black Sea	POS539	W2	GeoB230902		Experimental	2019-11-09	09:07:00	43.1333	30.5833	135.739	20.8583	8.6913	0
Black Sea	POS539	W2	GeoB230902		Experimental	2019-11-09	09:07:00	43.1333	30.5833	137.018	20.8738	8.6918	0			2.28134	0.0832633	bld	0.419
Black Sea	POS539	W2	GeoB230902		Experimental	2019-11-09	09:07:00	43.1333	30.5833	138.406	20.9051	8.6919	0
Black Sea	POS539	W2	GeoB230902		Experimental	2019-11-09	09:07:00	43.1333	30.5833	139.794	20.9277	8.6932	0			3.06223	0.0419818	bld	0.271
Black Sea	POS539	W2	GeoB230902		Experimental	2019-11-09	09:07:00	43.1333	30.5833	141.153	20.9452	8.6955	0
Black Sea	POS539	W2	GeoB230902		Experimental	2019-11-09	09:07:00	43.1333	30.5833	142.522	20.9573	8.6972	0			3.73952	0.0419818	bld	bld
Black Sea	POS539	W2	GeoB230902		Experimental	2019-11-09	09:07:00	43.1333	30.5833	143.913	20.9763	8.7	0
Black Sea	POS539	W2	GeoB230902		Experimental	2019-11-09	09:07:00	43.1333	30.5833	145.344	21.0004	8.7087	0			4.06339	0.0419818	bld	0.276
Black Sea	POS539	W2	GeoB230902		Experimental	2019-11-09	09:07:00	43.1333	30.5833	146.703	21.0161	8.7045	0
Black Sea	POS539	W2	GeoB230902		Experimental	2019-11-09	09:07:00	43.1333	30.5833	148.035	21.0388	8.7049	0			4.53493	0.0557423	0.098	0.269
Black Sea	POS539	W2	GeoB230902		Experimental	2019-11-09	09:07:00	43.1333	30.5833	149.253	21.0614	8.7137	0
Black Sea	POS539	W2	GeoB230902		Experimental	2019-11-09	09:07:00	43.1333	30.5833	149.729	21.0406	8.7125	0			4.45572	bld	bld	bld
Black Sea	POS539	W3	GeoB230903		Experimental	2019-11-11	06:35:00	43.6667	31.1665	6.363	6.9517	16.1009	265.992			bld	0.0370515	bld	bld
Black Sea	POS539	W3	GeoB230903		Experimental	2019-11-11	06:35:00	43.6667	31.1665	6.864	6.9687	16.0998	272.76
Black Sea	POS539	W3	GeoB230903		Experimental	2019-11-11	06:35:00	43.6667	31.1665	6.772	9.2844	16.1009	271.395			bld	0.0370515	bld	bld
Black Sea	POS539	W3	GeoB230903		Experimental	2019-11-11	06:35:00	43.6667	31.1665	8.092	8.1084	16.0965	265.651
Black Sea	POS539	W3	GeoB230903		Experimental	2019-11-11	06:35:00	43.6667	31.1665	9.584	15.3549	16.0951	270.842			bld	0.0574883	bld	bld
Black Sea	POS539	W3	GeoB230903		Experimental	2019-11-11	06:35:00	43.6667	31.1665	10.085	14.7634	16.0934	271.244
Black Sea	POS539	W3	GeoB230903		Experimental	2019-11-11	06:35:00	43.6667	31.1665	10.512	15.0826	16.085	265.02			bld	0.0881435	bld	bld
Black Sea	POS539	W3	GeoB230903		Experimental	2019-11-11	06:35:00	43.6667	31.1665	11.099	15.4845	16.076	272.507
Black Sea	POS539	W3	GeoB230903		Experimental	2019-11-11	06:35:00	43.6667	31.1665	12.755	16.3586	16.0331	273.065			0.184524	0.0677067	bld	bld
Black Sea	POS539	W3	GeoB230903		Experimental	2019-11-11	06:35:00	43.6667	31.1665	14.493	15.8363	16.0286	273.065
Black Sea	POS539	W3	GeoB230903		Experimental	2019-11-11	06:35:00	43.6667	31.1665	14.972	15.8257	16.0062	266.872			bld	0.0574883	bld	bld
Black Sea	POS539	W3	GeoB230903		Experimental	2019-11-11	06:35:00	43.6667	31.1665	16.742	16.0991	15.9839	265.165
Black Sea	POS539	W3	GeoB230903		Experimental	2019-11-11	06:35:00	43.6667	31.1665	18.446	16.9113	15.9539	265.749			bld	0.0779251	bld	bld
Black Sea	POS539	W3	GeoB230903		Experimental	2019-11-11	06:35:00	43.6667	31.1665	18.764	16.2122	15.9878	271.093
Black Sea	POS539	W3	GeoB230903		Experimental	2019-11-11	06:35:00	43.6667	31.1665	19.81	16.9301	15.8508	269.94			NA	0.0677067	bld	bld
Black Sea	POS539	W3	GeoB230903		Experimental	2019-11-11	06:35:00	43.6667	31.1665	21.512	18.2559	15.6162	262.708
Black Sea	POS539	W3	GeoB230903		Experimental	2019-11-11	06:35:00	43.6667	31.1665	22.879	18.5587	12.9889	263.86			0.0880034	0.159672	bld	bld
Black Sea	POS539	W3	GeoB230903		Experimental	2019-11-11	06:35:00	43.6667	31.1665	24.138	18.5859	10.9298	256.838
Black Sea	POS539	W3	GeoB230903		Experimental	2019-11-11	06:35:00	43.6667	31.1665	26.206	18.5984	10.1076	261.28			0.14288	0.0574883	bld	bld
Black Sea	POS539	W3	GeoB230903		Experimental	2019-11-11	06:35:00	43.6667	31.1665	27.45	18.6173	9.989	257.902
Black Sea	POS539	W3	GeoB230903		Experimental	2019-11-11	06:35:00	43.6667	31.1665	29.162	18.6411	9.776	255.14			bld	bld	bld	bld
Black Sea	POS539	W3	GeoB230903		Experimental	2019-11-11	06:35:00	43.6667	31.1665	31.133	18.7299	9.4801	251.574
Black Sea	POS539	W3	GeoB230903		Experimental	2019-11-11	06:35:00	43.6667	31.1665	32.199	18.6715	9.2592	250.639			bld	0.0574883	bld	bld
Black Sea	POS539	W3	GeoB230903		Experimental	2019-11-11	06:35:00	43.6667	31.1665	34.297	18.6977	9.0438	245.402
Black Sea	POS539	W3	GeoB230903		Experimental	2019-11-11	06:35:00	43.6667	31.1665	35.753	18.7162	8.9026	233.71			bld	0.0370515	bld	bld
Black Sea	POS539	W3	GeoB230903		Experimental	2019-11-11	06:35:00	43.6667	31.1665	37.621	18.7339	8.7602	228.629
Black Sea	POS539	W3	GeoB230903		Experimental	2019-11-11	06:35:00	43.6667	31.1665	39.336	18.7611	8.6446	225.399			bld	0.0472699	bld	bld
Black Sea	POS539	W3	GeoB230903		Experimental	2019-11-11	06:35:00	43.6667	31.1665	40.329	18.7719	8.6006	226.455
Black Sea	POS539	W3	GeoB230903		Experimental	2019-11-11	06:35:00	43.6667	31.1665	42.423	18.8107	8.51	212.574			bld	0.0370515	bld	bld
Black Sea	POS539	W3	GeoB230903		Experimental	2019-11-11	06:35:00	43.6667	31.1665	43.777	18.8397	8.4249	201.783
Black Sea	POS539	W3	GeoB230903		Experimental	2019-11-11	06:35:00	43.6667	31.1665	45.359	18.887	8.3937	184.194			0.0731101	0.10858	bld	bld
Black Sea	POS539	W3	GeoB230903		Experimental	2019-11-11	06:35:00	43.6667	31.1665	47.063	18.9468	8.3813	174.372
Black Sea	POS539	W3	GeoB230903		Experimental	2019-11-11	06:35:00	43.6667	31.1665	47.815	18.9718	8.3799	164.224			0.0850247	0.0779251	bld	bld
Black Sea	POS539	W3	GeoB230903		Experimental	2019-11-11	06:35:00	43.6667	31.1665	49.152	19.0148	8.382	150.894			bld	0.0779251	0.104	0.248
Black Sea	POS539	W3	GeoB230903		Experimental	2019-11-11	06:35:00	43.6667	31.1665	50.555	19.0715	8.4439	143.692
Black Sea	POS539	W3	GeoB230903		Experimental	2019-11-11	06:35:00	43.6667	31.1665	51.022	18.911	8.5623	145.834			bld	0.0881435	bld	0.595
Black Sea	POS539	W3	GeoB230903		Experimental	2019-11-11	06:35:00	43.6667	31.1665	51.23	19.0856	8.4507	140.171
Black Sea	POS539	W3	GeoB230903		Experimental	2019-11-11	06:35:00	43.6667	31.1665	52.705	19.124	8.4542	133.919			0.087316	0.0612847	bld	1.133
Black Sea	POS539	W3	GeoB230903		Experimental	2019-11-11	06:35:00	43.6667	31.1665	54.354	19.2103	8.4531	124.165
Black Sea	POS539	W3	GeoB230903		Experimental	2019-11-11	06:35:00	43.6667	31.1665	55.238	19.066	8.5005	127.543			0.0755159	bld	bld	1.312
Black Sea	POS539	W3	GeoB230903		Experimental	2019-11-11	06:35:00	43.6667	31.1665	56.239	19.2467	8.4629	115.534
Black Sea	POS539	W3	GeoB230903		Experimental	2019-11-11	06:35:00	43.6667	31.1665	57.908	19.3473	8.4568	108.293			bld	0.129514	bld	1.461
Black Sea	POS539	W3	GeoB230903		Experimental	2019-11-11	06:35:00	43.6667	31.1665	58.903	19.3691	8.4578	108.568
Black Sea	POS539	W3	GeoB230903		Experimental	2019-11-11	06:35:00	43.6667	31.1665	59.263	19.2454	8.4785	111.651			bld	bld	bld	2.316
Black Sea	POS539	W3	GeoB230903		Experimental	2019-11-11	06:35:00	43.6667	31.1665	59.167	19.3341	8.4603	107.282
Black Sea	POS539	W3	GeoB230903		Experimental	2019-11-11	06:35:00	43.6667	31.1665	59.789	19.3439	8.4717	102.467			bld	bld	bld	3.585
Black Sea	POS539	W3	GeoB230903		Experimental	2019-11-11	06:35:00	43.6667	31.1665	61.406	19.4618	8.4645	89.748
Black Sea	POS539	W3	GeoB230903		Experimental	2019-11-11	06:35:00	43.6667	31.1665	63.054	19.5361	8.4663	85.456			bld	0.0499132	bld	3.285
Black Sea	POS539	W3	GeoB230903		Experimental	2019-11-11	06:35:00	43.6667	31.1665	64.118	19.5498	8.466	81.026
Black Sea	POS539	W3	GeoB230903		Experimental	2019-11-11	06:35:00	43.6667	31.1665	65.845	19.6212	8.4718	68.856			bld	0.0385417	bld	4.158
Black Sea	POS539	W3	GeoB230903		Experimental	2019-11-11	06:35:00	43.6667	31.1665	67.448	19.6786	8.4803	49.923
Black Sea	POS539	W3	GeoB230903		Experimental	2019-11-11	06:35:00	43.6667	31.1665	69.229	19.7863	8.4961	36.927			bld	0.0385417	bld	4.308
Black Sea	POS539	W3	GeoB230903		Experimental	2019-11-11	06:35:00	43.6667	31.1665	71.261	19.9098	8.5146	29.928
Black Sea	POS539	W3	GeoB230903		Experimental	2019-11-11	06:35:00	43.6667	31.1665	72.598	19.9426	8.5155	24.694			bld	0.0499132	bld	1.955
Black Sea	POS539	W3	GeoB230903		Experimental	2019-11-11	06:35:00	43.6667	31.1665	72.87	19.9778	8.52409	27.5787			bld	0.0321486	bld	5.339
Black Sea	POS539	W3	GeoB230903		Experimental	2019-11-11	06:35:00	43.6667	31.1665	74.717	20.0093	8.5631	12.358
Black Sea	POS539	W3	GeoB230903		Experimental	2019-11-11	06:35:00	43.6667	31.1665	76.32	20.0881	8.592	7.225			bld	0.0612847	bld	4.277
Black Sea	POS539	W3	GeoB230903		Experimental	2019-11-11	06:35:00	43.6667	31.1665	77.963	20.1581	8.6105	9.636
Black Sea	POS539	W3	GeoB230903		Experimental	2019-11-11	06:35:00	43.6667	31.1665	79.071	20.1569	8.6015	7.902			0.0994598	0.0385417	bld	5.414
Black Sea	POS539	W3	GeoB230903		Experimental	2019-11-11	06:35:00	43.6667	31.1665	79.975	20.1381	8.6023	10.068
Black Sea	POS539	W3	GeoB230903		Experimental	2019-11-11	06:35:00	43.6667	31.1665	79.953	20.2129	8.6122	6.518			bld	0.0499132	bld	5.934
Black Sea	POS539	W3	GeoB230903		Experimental	2019-11-11	06:35:00	43.6667	31.1665	81.61	20.2725	8.5913	3.974
Black Sea	POS539	W3	GeoB230903		Experimental	2019-11-11	06:35:00	43.6667	31.1665	83.615	20.3383	8.6167	3.853			0.0719072	bld	bld	5.874
Black Sea	POS539	W3	GeoB230903		Experimental	2019-11-11	06:35:00	43.6667	31.1665	84.088	20.3518	8.6337	8.915
Black Sea	POS539	W3	GeoB230903		Experimental	2019-11-11	06:35:00	43.6667	31.1665	84.47	20.3482	8.61435	4.57927			bld	0.0427302	bld	4.324
Black Sea	POS539	W3	GeoB230903		Experimental	2019-11-11	06:35:00	43.6667	31.1665	85.516	20.3964	8.657	6.115			bld	bld	bld	5.208
Black Sea	POS539	W3	GeoB230903		Experimental	2019-11-11	06:35:00	43.6667	31.1665	87.35	20.4867	8.6528	3.055
Black Sea	POS539	W3	GeoB230903		Experimental	2019-11-11	06:35:00	43.6667	31.1665	87.583	20.4292	8.6476	4.41			bld	bld	bld	4.299
Black Sea	POS539	W3	GeoB230903		Experimental	2019-11-11	06:35:00	43.6667	31.1665	88.073	20.5153	8.6554	4.756
Black Sea	POS539	W3	GeoB230903		Experimental	2019-11-11	06:35:00	43.6667	31.1665	89.353	20.5605	8.6622	2.224			bld	bld	bld	4.704
Black Sea	POS539	W3	GeoB230903		Experimental	2019-11-11	06:35:00	43.6667	31.1665	91.767	20.5737	8.6595	1.761
Black Sea	POS539	W3	GeoB230903		Experimental	2019-11-11	06:35:00	43.6667	31.1665	93.391	20.5908	8.663	2.646			0.0458439	bld	bld	2.567
Black Sea	POS539	W3	GeoB230903		Experimental	2019-11-11	06:35:00	43.6667	31.1665	95.917	20.6317	8.6779	3.514
Black Sea	POS539	W3	GeoB230903		Experimental	2019-11-11	06:35:00	43.6667	31.1665	96.57	20.6305	8.67706	3.52284			bld	0.0850565	bld	1.58
Black Sea	POS539	W3	GeoB230903		Experimental	2019-11-11	06:35:00	43.6667	31.1665	97.673	20.6545	8.6824	2.912			0.0665227	bld	bld	2.475
Black Sea	POS539	W3	GeoB230903		Experimental	2019-11-11	06:35:00	43.6667	31.1665	100.217	20.6951	8.6714	0.151
Black Sea	POS539	W3	GeoB230903		Experimental	2019-11-11	06:35:00	43.6667	31.1665	102.367	20.7409	8.6753	0.098			bld	0.0499132	bld	2.786
Black Sea	POS539	W3	GeoB230903		Experimental	2019-11-11	06:35:00	43.6667	31.1665	103.9	20.7762	8.68181	0			0.625333	0.0427302	bld	bld
Black Sea	POS539	W3	GeoB230903		Experimental	2019-11-11	06:35:00	43.6667	31.1665	104.489	20.7777	8.6847	0.055
Black Sea	POS539	W3	GeoB230903		Experimental	2019-11-11	06:35:00	43.6667	31.1665	107.071	20.8305	8.6903	0.07			bld	0.0533118	bld	1.88
Black Sea	POS539	W3	GeoB230903		Experimental	2019-11-11	06:35:00	43.6667	31.1665	108.969	20.8508	8.6926	0.088
Black Sea	POS539	W3	GeoB230903		Experimental	2019-11-11	06:35:00	43.6667	31.1665	111.792	20.8968	8.6954	0.106			0.0657207	0.0850565	bld	0.88
Black Sea	POS539	W3	GeoB230903		Experimental	2019-11-11	06:35:00	43.6667	31.1665	113.524	20.9168	8.6943	0.07
Black Sea	POS539	W3	GeoB230903		Experimental	2019-11-11	06:35:00	43.6667	31.1665	116.337	20.9543	8.6962	0.095			0.521079	0.0638934	bld	0.452
Black Sea	POS539	W3	GeoB230903		Experimental	2019-11-11	06:35:00	43.6667	31.1665	118.3	20.9804	8.6987	0.088
Black Sea	POS539	W3	GeoB230903		Experimental	2019-11-11	06:35:00	43.6667	31.1665	120.88	21.0164	8.7012	0.09			1.28398	0.0533118	bld	bld
Black Sea	POS539	W3	GeoB230903		Experimental	2019-11-11	06:35:00	43.6667	31.1665	123.329	21.0439	8.704	0.083
Black Sea	POS539	W3	GeoB230903		Experimental	2019-11-11	06:35:00	43.6667	31.1665	125.25	21.069	8.7066	0.073			1.89729	0.0956381	bld	bld
Black Sea	POS539	W3	GeoB230903		Experimental	2019-11-11	06:35:00	43.6667	31.1665	127.542	21.0813	8.7081	0.088
Black Sea	POS539	W3	GeoB230903		Experimental	2019-11-11	06:35:00	43.6667	31.1665	129.07	21.0946	8.7096	0.07			2.88962	0.0638934	bld	bld
Black Sea	POS539	W3	GeoB230903		Experimental	2019-11-11	06:35:00	43.6667	31.1665	131.368	21.1177	8.7135	0.055
Black Sea	POS539	W3	GeoB230903		Experimental	2019-11-11	06:35:00	43.6667	31.1665	132.765	21.1369	8.7182	0.106			4.18813	0.0638934	bld	bld
Black Sea	POS539	W3	GeoB230903		Experimental	2019-11-11	06:35:00	43.6667	31.1665	135.223	21.1489	8.7195	0.073
Black Sea	POS539	W3	GeoB230903		Experimental	2019-11-11	06:35:00	43.6667	31.1665	136.818	21.1657	8.7212	0.083			5.01351	0.0638934	bld	bld
Black Sea	POS539	W3	GeoB230903		Experimental	2019-11-11	06:35:00	43.6667	31.1665	139.139	21.1867	8.7234	0.088
Black Sea	POS539	W3	GeoB230903		Experimental	2019-11-11	06:35:00	43.6667	31.1665	140.928	21.1974	8.7249	0.106			5.4736	0.159128	bld	bld
Black Sea	POS539	W3	GeoB230903		Experimental	2019-11-11	06:35:00	43.6667	31.1665	143.219	21.2143	8.728	0.073
Black Sea	POS539	W3	GeoB230903		Experimental	2019-11-11	06:35:00	43.6667	31.1665	145.08	21.2324	8.731	0.088			5.9804	0.0850565	bld	bld
Black Sea	POS539	W3	GeoB230903		Experimental	2019-11-11	06:35:00	43.6667	31.1665	147.353	21.2534	8.734	0.07
Black Sea	POS539	W3	GeoB230903		Experimental	2019-11-11	06:35:00	43.6667	31.1665	149.222	21.2646	8.7355	0.063			NA	0.0533118	bld	bld
Black Sea	POS539	W3	GeoB230903		Experimental	2019-11-11	06:35:00	43.6667	31.1665	149.322	21.243	8.7357	0.083
Black Sea	POS539	W3	GeoB230903		Experimental	2019-11-11	06:35:00	43.6667	31.1665	149.646	21.2451	8.7372	0.106			6.76148	0.0427302	bld	bld
Black Sea	POS539	S2	GeoB230905		Experimental	2019-11-13	06:21:00	43.4993	30.6508	7.175	10.0059	17.1344	268.647			0.0552099	0.0544479	bld	bld
Black Sea	POS539	S2	GeoB230905		Experimental	2019-11-13	06:21:00	43.4993	30.6508	7.614	18.5803	17.1347	270.04
Black Sea	POS539	S2	GeoB230905		Experimental	2019-11-13	06:21:00	43.4993	30.6508	8.673	18.569	17.1341	266.579			0.0624401	0.0946319	bld	0.28
Black Sea	POS539	S2	GeoB230905		Experimental	2019-11-13	06:21:00	43.4993	30.6508	9.984	18.5644	17.134	269.591
Black Sea	POS539	S2	GeoB230905		Experimental	2019-11-13	06:21:00	43.4993	30.6508	10.18	18.553	17.1333	268.845			bld	0.0745399	bld	0.306
Black Sea	POS539	S2	GeoB230905		Experimental	2019-11-13	06:21:00	43.4993	30.6508	11.258	18.5335	17.1341	267.955
Black Sea	POS539	S2	GeoB230905		Experimental	2019-11-13	06:21:00	43.4993	30.6508	13.072	18.4297	17.1341	269.094			bld	0.0745399	bld	bld
Black Sea	POS539	S2	GeoB230905		Experimental	2019-11-13	06:21:00	43.4993	30.6508	14.424	18.3871	17.1352	269.99
Black Sea	POS539	S2	GeoB230905		Experimental	2019-11-13	06:21:00	43.4993	30.6508	15.278	18.3897	17.135	267.757			bld	0.0444018	bld	bld
Black Sea	POS539	S2	GeoB230905		Experimental	2019-11-13	06:21:00	43.4993	30.6508	17.514	18.39	17.1353	268.697
Black Sea	POS539	S2	GeoB230905		Experimental	2019-11-13	06:21:00	43.4993	30.6508	18.417	18.3898	17.1359	268.449			bld	0.0845859	bld	bld
Black Sea	POS539	S2	GeoB230905		Experimental	2019-11-13	06:21:00	43.4993	30.6508	19.463	18.3896	17.1345	269.89
Black Sea	POS539	S2	GeoB230905		Experimental	2019-11-13	06:21:00	43.4993	30.6508	21.599	18.3897	17.1351	268.895			bld	0.0946319	bld	bld
Black Sea	POS539	S2	GeoB230905		Experimental	2019-11-13	06:21:00	43.4993	30.6508	22.435	18.3898	17.1347	268.697
Black Sea	POS539	S2	GeoB230905		Experimental	2019-11-13	06:21:00	43.4993	30.6508	24.459	18.3897	17.135	269.094			bld	0.0644939	bld	bld
Black Sea	POS539	S2	GeoB230905		Experimental	2019-11-13	06:21:00	43.4993	30.6508	26.261	18.3902	17.134	268.746
Black Sea	POS539	S2	GeoB230905		Experimental	2019-11-13	06:21:00	43.4993	30.6508	27.903	18.391	17.1318	268.399			bld	0.0544479	bld	bld
Black Sea	POS539	S2	GeoB230905		Experimental	2019-11-13	06:21:00	43.4993	30.6508	29.853	18.3992	17.0721	265.165
Black Sea	POS539	S2	GeoB230905		Experimental	2019-11-13	06:21:00	43.4993	30.6508	30.885	18.4266	16.4694	261.517			bld	0.0745399	bld	0.542
Black Sea	POS539	S2	GeoB230905		Experimental	2019-11-13	06:21:00	43.4993	30.6508	32.23	18.4535	16.2767	264.246
Black Sea	POS539	S2	GeoB230905		Experimental	2019-11-13	06:21:00	43.4993	30.6508	34.087	18.4863	16.2048	266.432			bld	0.0845859	bld	bld
Black Sea	POS539	S2	GeoB230905		Experimental	2019-11-13	06:21:00	43.4993	30.6508	34.865	18.4891	16.1807	260.523
Black Sea	POS539	S2	GeoB230905		Experimental	2019-11-13	06:21:00	43.4993	30.6508	35.956	18.4913	16.0564	261.565			bld	0.0544479	bld	bld
Black Sea	POS539	S2	GeoB230905		Experimental	2019-11-13	06:21:00	43.4993	30.6508	37.766	18.4634	15.3917	258.74
Black Sea	POS539	S2	GeoB230905		Experimental	2019-11-13	06:21:00	43.4993	30.6508	38.701	18.4597	15.4918	258.833			bld	0.0644939	bld	bld
Black Sea	POS539	S2	GeoB230905		Experimental	2019-11-13	06:21:00	43.4993	30.6508	38.292	18.464	15.3041	260.854
Black Sea	POS539	S2	GeoB230905		Experimental	2019-11-13	06:21:00	43.4993	30.6508	40.092	18.4311	14.1408	256.193			bld	0.0745399	bld	bld
Black Sea	POS539	S2	GeoB230905		Experimental	2019-11-13	06:21:00	43.4993	30.6508	41.467	18.3552	11.2421	249.622
Black Sea	POS539	S2	GeoB230905		Experimental	2019-11-13	06:21:00	43.4993	30.6508	43.538	18.3482	10.1668	244.332			0.146166	0.0644939	bld	bld
Black Sea	POS539	S2	GeoB230905		Experimental	2019-11-13	06:21:00	43.4993	30.6508	44.922	18.3755	9.5052	243.609
Black Sea	POS539	S2	GeoB230905		Experimental	2019-11-13	06:21:00	43.4993	30.6508	46.951	18.4121	9.4722	236.682			0.0977235	0.104678	bld	bld
Black Sea	POS539	S2	GeoB230905		Experimental	2019-11-13	06:21:00	43.4993	30.6508	48.928	18.4313	9.341	242.89
Black Sea	POS539	S2	GeoB230905		Experimental	2019-11-13	06:21:00	43.4993	30.6508	50.448	18.4498	9.2466	230.992			0.113341	0.0644939	bld	bld
Black Sea	POS539	S2	GeoB230905		Experimental	2019-11-13	06:21:00	43.4993	30.6508	53.044	18.4163	8.8119	200.993
Black Sea	POS539	S2	GeoB230905		Experimental	2019-11-13	06:21:00	43.4993	30.6508	54.669	18.4221	8.6965	220.995			0.137779	0.0946319	bld	bld
Black Sea	POS539	S2	GeoB230905		Experimental	2019-11-13	06:21:00	43.4993	30.6508	57.106	18.4838	8.7428	217.858
Black Sea	POS539	S2	GeoB230905		Experimental	2019-11-13	06:21:00	43.4993	30.6508	58.831	18.4903	9.0061	222.46			0.156939	0.104678	bld	bld
Black Sea	POS539	S2	GeoB230905		Experimental	2019-11-13	06:21:00	43.4993	30.6508	59.771	18.5046	8.6808	217.289
Black Sea	POS539	S2	GeoB230905		Experimental	2019-11-13	06:21:00	43.4993	30.6508	62.481	18.5125	8.6596	218.86			bld	0.0946319	0.169	0.272
Black Sea	POS539	S2	GeoB230905		Experimental	2019-11-13	06:21:00	43.4993	30.6508	63.131	18.5155	8.6604	222.166
Black Sea	POS539	S2	GeoB230905		Experimental	2019-11-13	06:21:00	43.4993	30.6508	65.483	18.5325	8.6001	225.474			bld	0.104678	0.105	0.512
Black Sea	POS539	S2	GeoB230905		Experimental	2019-11-13	06:21:00	43.4993	30.6508	66.578	18.5424	8.6407	217.537
Black Sea	POS539	S2	GeoB230905		Experimental	2019-11-13	06:21:00	43.4993	30.6508	68.463	18.5668	8.5712	223.199			bld	0.0975269	bld	0.828
Black Sea	POS539	S2	GeoB230905		Experimental	2019-11-13	06:21:00	43.4993	30.6508	70.319	18.5774	8.5322	216.863
Black Sea	POS539	S2	GeoB230905		Experimental	2019-11-13	06:21:00	43.4993	30.6508	71.875	18.6116	8.4239	220.086			bld	0.0341398	bld	1.479
Black Sea	POS539	S2	GeoB230905		Experimental	2019-11-13	06:21:00	43.4993	30.6508	74.386	18.6375	8.3108	215.981
Black Sea	POS539	S2	GeoB230905		Experimental	2019-11-13	06:21:00	43.4993	30.6508	75.569	18.6476	8.2917	210.023			bld	0.0763978	bld	0.992
Black Sea	POS539	S2	GeoB230905		Experimental	2019-11-13	06:21:00	43.4993	30.6508	78.214	18.6749	8.2931	207.451
Black Sea	POS539	S2	GeoB230905		Experimental	2019-11-13	06:21:00	43.4993	30.6508	79.134	18.7001	8.3229	199.925			bld	0.0763978	bld	0.97
Black Sea	POS539	S2	GeoB230905		Experimental	2019-11-13	06:21:00	43.4993	30.6508	81.57	18.7528	8.3359	193.905
Black Sea	POS539	S2	GeoB230905		Experimental	2019-11-13	06:21:00	43.4993	30.6508	83.244	18.8056	8.2923	176.118			bld	0.0552688	bld	0.809
Black Sea	POS539	S2	GeoB230905		Experimental	2019-11-13	06:21:00	43.4993	30.6508	85.364	18.9064	8.3467	158.58
Black Sea	POS539	S2	GeoB230905		Experimental	2019-11-13	06:21:00	43.4993	30.6508	87.637	19.0393	8.3735	143.711			bld	0.0763978	bld	0.849
Black Sea	POS539	S2	GeoB230905		Experimental	2019-11-13	06:21:00	43.4993	30.6508	89.815	19.158	8.385	122.023
Black Sea	POS539	S2	GeoB230905		Experimental	2019-11-13	06:21:00	43.4993	30.6508	91.803	19.2638	8.4086	111.814			bld	0.0869624	bld	1.101
Black Sea	POS539	S2	GeoB230905		Experimental	2019-11-13	06:21:00	43.4993	30.6508	94.149	19.3554	8.4298	100.895
Black Sea	POS539	S2	GeoB230905		Experimental	2019-11-13	06:21:00	43.4993	30.6508	95.972	19.4362	8.4347	87.066			bld	0.0763978	bld	1.4
Black Sea	POS539	S2	GeoB230905		Experimental	2019-11-13	06:21:00	43.4993	30.6508	98.297	19.55	8.4483	72.032
Black Sea	POS539	S2	GeoB230905		Experimental	2019-11-13	06:21:00	43.4993	30.6508	100.819	19.6532	8.4676	63.013			bld	0.0658333	bld	1.686
Black Sea	POS539	S2	GeoB230905		Experimental	2019-11-13	06:21:00	43.4993	30.6508	102.732	19.7595	8.4848	49.673
Black Sea	POS539	S2	GeoB230905		Experimental	2019-11-13	06:21:00	43.4993	30.6508	105.398	19.8487	8.5056	37.631			bld	0.0975269	bld	2.586
Black Sea	POS539	S2	GeoB230905		Experimental	2019-11-13	06:21:00	43.4993	30.6508	107.239	19.9439	8.5277	31.13
Black Sea	POS539	S2	GeoB230905		Experimental	2019-11-13	06:21:00	43.4993	30.6508	109.48	20.013	8.54256	25.8791			bld	0.0670719	bld	5.594
Black Sea	POS539	S2	GeoB230905		Experimental	2019-11-13	06:21:00	43.4993	30.6508	109.549	20.0233	8.5439	15.922			bld	0.0447043	bld	3.702
Black Sea	POS539	S2	GeoB230905		Experimental	2019-11-13	06:21:00	43.4993	30.6508	111.27	19.9341	8.5288	17.322
Black Sea	POS539	S2	GeoB230905		Experimental	2019-11-13	06:21:00	43.4993	30.6508	112.436	20.0935	8.5635	11.232			bld	0.0341398	bld	2.141
Black Sea	POS539	S2	GeoB230905		Experimental	2019-11-13	06:21:00	43.4993	30.6508	115.111	20.1737	8.5811	7.788
Black Sea	POS539	S2	GeoB230905		Experimental	2019-11-13	06:21:00	43.4993	30.6508	115.956	20.1899	8.5842	7.056			bld	0.0447043	bld	5.045
Black Sea	POS539	S2	GeoB230905		Experimental	2019-11-13	06:21:00	43.4993	30.6508	116.23	20.2242	8.59204	8.55531			bld	0.0670719	bld	4.882
Black Sea	POS539	S2	GeoB230905		Experimental	2019-11-13	06:21:00	43.4993	30.6508	119.318	20.3372	8.6113	5.138
Black Sea	POS539	S2	GeoB230905		Experimental	2019-11-13	06:21:00	43.4993	30.6508	119.358	20.3028	8.6063	4.294			bld	bld	bld	5.577
Black Sea	POS539	S2	GeoB230905		Experimental	2019-11-13	06:21:00	43.4993	30.6508	121.3	20.4491	8.63443	3.35451			bld	0.056456	bld	2.565
Black Sea	POS539	S2	GeoB230905		Experimental	2019-11-13	06:21:00	43.4993	30.6508	121.999	20.4554	8.6357	2.086			bld	0.0341398	bld	5.695
Black Sea	POS539	S2	GeoB230905		Experimental	2019-11-13	06:21:00	43.4993	30.6508	123.569	20.556	8.6517	0.46
Black Sea	POS539	S2	GeoB230905		Experimental	2019-11-13	06:21:00	43.4993	30.6508	125.82	20.6747	8.6697	0.103			bld	0.0552688	bld	5.568
Black Sea	POS539	S2	GeoB230905		Experimental	2019-11-13	06:21:00	43.4993	30.6508	127.941	20.7209	8.6752	0.073
Black Sea	POS539	S2	GeoB230905		Experimental	2019-11-13	06:21:00	43.4993	30.6508	128.46	20.7634	8.67846	0			1.34105	0.0458401	bld	bld
Black Sea	POS539	S2	GeoB230905		Experimental	2019-11-13	06:21:00	43.4993	30.6508	129.655	20.7616	8.6806	0.118			bld	0.0552688	bld	5.627
Black Sea	POS539	S2	GeoB230905		Experimental	2019-11-13	06:21:00	43.4993	30.6508	131.284	20.6885	8.6699	0.065
Black Sea	POS539	S2	GeoB230905		Experimental	2019-11-13	06:21:00	43.4993	30.6508	133.206	20.8237	8.6854	0.073			bld	0.0975269	bld	5.178
Black Sea	POS539	S2	GeoB230905		Experimental	2019-11-13	06:21:00	43.4993	30.6508	134.57	20.8451	8.6869	0.113
Black Sea	POS539	S2	GeoB230905		Experimental	2019-11-13	06:21:00	43.4993	30.6508	137.239	20.9034	8.6916	0.103			bld	0.0763978	bld	2.806
Black Sea	POS539	S2	GeoB230905		Experimental	2019-11-13	06:21:00	43.4993	30.6508	138.904	20.9147	8.6931	0.058
Black Sea	POS539	S2	GeoB230905		Experimental	2019-11-13	06:21:00	43.4993	30.6508	141.129	20.9405	8.6953	0.065			0.216585	0.0763978	bld	2.168
Black Sea	POS539	S2	GeoB230905		Experimental	2019-11-13	06:21:00	43.4993	30.6508	142.529	20.9636	8.6974	0.068
Black Sea	POS539	S2	GeoB230905		Experimental	2019-11-13	06:21:00	43.4993	30.6508	144.461	20.996	8.7004	0.07			0.750757	0.0658333	bld	0.541
Black Sea	POS539	S2	GeoB230905		Experimental	2019-11-13	06:21:00	43.4993	30.6508	145.603	21.0084	8.7018	0.085
Black Sea	POS539	S2	GeoB230905		Experimental	2019-11-13	06:21:00	43.4993	30.6508	147.724	21.0413	8.7053	0.08			1.50765	0.0458401	bld	0.274
Black Sea	POS539	S2	GeoB230905		Experimental	2019-11-13	06:21:00	43.4993	30.6508	147.703	20.9896	8.7035	0.085
Black Sea	POS539	S2	GeoB230905		Experimental	2019-11-13	06:21:00	43.4993	30.6508	149.238	21.0527	8.7065	0.08			2.51752	0.0352242	bld	bld
Black Sea	POS539	S2	GeoB230905		Experimental	2019-11-13	06:21:00	43.4993	30.6508	150.174	21.0314	8.7089	0.121
Black Sea	POS539	S3	GeoB230908		Experimental	2019-11-17	11:20:00	43.6347	30.584	7.986	6.7089	16.7956	265.846			bld	0.0668797	bld	bld
Black Sea	POS539	S3	GeoB230908		Experimental	2019-11-17	11:20:00	43.6347	30.584	7.991	6.7064	16.7952	269.292
Black Sea	POS539	S3	GeoB230908		Experimental	2019-11-17	11:20:00	43.6347	30.584	8.002	6.802	16.7955	268.399			0.0493307	0.0564164	bld	bld
Black Sea	POS539	S3	GeoB230908		Experimental	2019-11-17	11:20:00	43.6347	30.584	8.869	8.2986	16.7961	270.04
Black Sea	POS539	S3	GeoB230908		Experimental	2019-11-17	11:20:00	43.6347	30.584	9.799	12.9093	16.7956	271.697			bld	0.0773429	bld	bld
Black Sea	POS539	S3	GeoB230908		Experimental	2019-11-17	11:20:00	43.6347	30.584	10.364	13.0007	16.7954	269.89
Black Sea	POS539	S3	GeoB230908		Experimental	2019-11-17	11:20:00	43.6347	30.584	10.502	13.019	16.7958	265.554			0.0521265	0.0354899	bld	bld
Black Sea	POS539	S3	GeoB230908		Experimental	2019-11-17	11:20:00	43.6347	30.584	10.655	13.1681	16.7959	267.61
Black Sea	POS539	S3	GeoB230908		Experimental	2019-11-17	11:20:00	43.6347	30.584	11.185	14.3462	16.7963	267.659			bld	0.0564164	bld	bld
Black Sea	POS539	S3	GeoB230908		Experimental	2019-11-17	11:20:00	43.6347	30.584	12.786	14.1144	16.7969	266.774
Black Sea	POS539	S3	GeoB230908		Experimental	2019-11-17	11:20:00	43.6347	30.584	14.747	15.0007	16.7977	270.892			bld	0.0668797	bld	bld
Black Sea	POS539	S3	GeoB230908		Experimental	2019-11-17	11:20:00	43.6347	30.584	15.884	14.885	16.7976	266.921
Black Sea	POS539	S3	GeoB230908		Experimental	2019-11-17	11:20:00	43.6347	30.584	17.653	17.0523	16.7987	267.462			bld	0.0982694	bld	bld
Black Sea	POS539	S3	GeoB230908		Experimental	2019-11-17	11:20:00	43.6347	30.584	19.497	16.905	16.8002	266.236
Black Sea	POS539	S3	GeoB230908		Experimental	2019-11-17	11:20:00	43.6347	30.584	21.005	18.4134	16.7988	270.992			bld	0.0773429	bld	bld
Black Sea	POS539	S3	GeoB230908		Experimental	2019-11-17	11:20:00	43.6347	30.584	23.142	18.4308	16.8011	269.541			bld	0.0982694	bld	bld
Black Sea	POS539	S3	GeoB230908		Experimental	2019-11-17	11:20:00	43.6347	30.584	24.46	18.4327	16.8008	269.591
Black Sea	POS539	S3	GeoB230908		Experimental	2019-11-17	11:20:00	43.6347	30.584	26.459	18.4345	16.7977	267.708			bld	0.0878062	bld	bld
Black Sea	POS539	S3	GeoB230908		Experimental	2019-11-17	11:20:00	43.6347	30.584	27.916	18.4345	16.7964	269.691
Black Sea	POS539	S3	GeoB230908		Experimental	2019-11-17	11:20:00	43.6347	30.584	29.77	18.4408	16.7807	263.86			0.0610427	0.0668797	bld	bld
Black Sea	POS539	S3	GeoB230908		Experimental	2019-11-17	11:20:00	43.6347	30.584	31.537	18.4506	16.1761	261.85
Black Sea	POS539	S3	GeoB230908		Experimental	2019-11-17	11:20:00	43.6347	30.584	33.34	18.4774	15.947	255.049			bld	0.0878062	bld	bld
Black Sea	POS539	S3	GeoB230908		Experimental	2019-11-17	11:20:00	43.6347	30.584	35.234	18.5045	15.7026	255.78
Black Sea	POS539	S3	GeoB230908		Experimental	2019-11-17	11:20:00	43.6347	30.584	36.734	18.489	15.3315	253.099			bld	0.0773429	bld	bld
Black Sea	POS539	S3	GeoB230908		Experimental	2019-11-17	11:20:00	43.6347	30.584	38.867	18.4631	14.5072	251.574
Black Sea	POS539	S3	GeoB230908		Experimental	2019-11-17	11:20:00	43.6347	30.584	40.321	18.4562	14.1894	249.181			bld	0.0564164	bld	bld
Black Sea	POS539	S3	GeoB230908		Experimental	2019-11-17	11:20:00	43.6347	30.584	42.091	18.3689	11.5677	255.78
Black Sea	POS539	S3	GeoB230908		Experimental	2019-11-17	11:20:00	43.6347	30.584	43.967	18.3666	10.6404	252.29			0.0548467	0.0354899	bld	bld
Black Sea	POS539	S3	GeoB230908		Experimental	2019-11-17	11:20:00	43.6347	30.584	44.973	18.3854	10.3952	248.436
Black Sea	POS539	S3	GeoB230908		Experimental	2019-11-17	11:20:00	43.6347	30.584	46.851	18.4049	10.076	243.864			0.0705635	bld	bld	bld
Black Sea	POS539	S3	GeoB230908		Experimental	2019-11-17	11:20:00	43.6347	30.584	48.054	18.4243	9.726	244.503
Black Sea	POS539	S3	GeoB230908		Experimental	2019-11-17	11:20:00	43.6347	30.584	49.546	18.436	9.5801	228.476			0.181336	0.0354899	bld	bld
Black Sea	POS539	S3	GeoB230908		Experimental	2019-11-17	11:20:00	43.6347	30.584	51.171	18.4516	9.2664	229.864
Black Sea	POS539	S3	GeoB230908		Experimental	2019-11-17	11:20:00	43.6347	30.584	52.622	18.4597	9.1534	222.313			0.22486	0.0668797	bld	bld
Black Sea	POS539	S3	GeoB230908		Experimental	2019-11-17	11:20:00	43.6347	30.584	54.11	18.4643	9.0428	214.545
Black Sea	POS539	S3	GeoB230908		Experimental	2019-11-17	11:20:00	43.6347	30.584	55.954	18.4677	8.8702	211.582			0.10774	0.108733	bld	bld
Black Sea	POS539	S3	GeoB230908		Experimental	2019-11-17	11:20:00	43.6347	30.584	57.04	18.4649	8.7807	209.854
Black Sea	POS539	S3	GeoB230908		Experimental	2019-11-17	11:20:00	43.6347	30.584	58.968	18.4786	8.6836	209.35			bld	0.0982694	0.088	bld
Black Sea	POS539	S3	GeoB230908		Experimental	2019-11-17	11:20:00	43.6347	30.584	60.323	18.498	8.6122	206.266
Black Sea	POS539	S3	GeoB230908		Experimental	2019-11-17	11:20:00	43.6347	30.584	62.107	18.5071	8.5224	211.208			bld	0.0982694	0.097	0.213
Black Sea	POS539	S3	GeoB230908		Experimental	2019-11-17	11:20:00	43.6347	30.584	63.649	18.5416	8.5663	214.163
Black Sea	POS539	S3	GeoB230908		Experimental	2019-11-17	11:20:00	43.6347	30.584	64.874	18.5685	8.5746	215.314			bld	0.0369732	bld	0.36
Black Sea	POS539	S3	GeoB230908		Experimental	2019-11-17	11:20:00	43.6347	30.584	66.554	18.5916	8.565	216.157
Black Sea	POS539	S3	GeoB230908		Experimental	2019-11-17	11:20:00	43.6347	30.584	68.083	18.6018	8.5444	216.368			bld	0.0463841	bld	0.894
Black Sea	POS539	S3	GeoB230908		Experimental	2019-11-17	11:20:00	43.6347	30.584	69.643	18.6134	8.5366	210.428
Black Sea	POS539	S3	GeoB230908		Experimental	2019-11-17	11:20:00	43.6347	30.584	71.431	18.6221	8.5332	209.72			bld	0.0463841	bld	0.946
Black Sea	POS539	S3	GeoB230908		Experimental	2019-11-17	11:20:00	43.6347	30.584	72.583	18.64	8.5237	209.049
Black Sea	POS539	S3	GeoB230908		Experimental	2019-11-17	11:20:00	43.6347	30.584	74.298	18.6721	8.4907	200.521			0.0975389	0.0652059	bld	1.571
Black Sea	POS539	S3	GeoB230908		Experimental	2019-11-17	11:20:00	43.6347	30.584	75.746	18.6931	8.4345	199.022
Black Sea	POS539	S3	GeoB230908		Experimental	2019-11-17	11:20:00	43.6347	30.584	77.626	18.703	8.434	196.225			bld	0.0652059	bld	1.678
Black Sea	POS539	S3	GeoB230908		Experimental	2019-11-17	11:20:00	43.6347	30.584	79.252	18.7174	8.4279	193.28
Black Sea	POS539	S3	GeoB230908		Experimental	2019-11-17	11:20:00	43.6347	30.584	80.972	18.7312	8.4178	191.334			bld	0.0746169	bld	0.462
Black Sea	POS539	S3	GeoB230908		Experimental	2019-11-17	11:20:00	43.6347	30.584	82.758	18.7355	8.4161	191.275
Black Sea	POS539	S3	GeoB230908		Experimental	2019-11-17	11:20:00	43.6347	30.584	84.08	18.7376	8.4164	190.808			bld	0.0746169	bld	1.026
Black Sea	POS539	S3	GeoB230908		Experimental	2019-11-17	11:20:00	43.6347	30.584	85.907	18.741	8.4141	189.763
Black Sea	POS539	S3	GeoB230908		Experimental	2019-11-17	11:20:00	43.6347	30.584	87.39	18.7495	8.4083	188.126			bld	0.0746169	bld	0.311
Black Sea	POS539	S3	GeoB230908		Experimental	2019-11-17	11:20:00	43.6347	30.584	89.071	18.7653	8.4019	181.758
Black Sea	POS539	S3	GeoB230908		Experimental	2019-11-17	11:20:00	43.6347	30.584	90.734	18.928	8.3875	123.617			bld	0.0652059	bld	1.464
Black Sea	POS539	S3	GeoB230908		Experimental	2019-11-17	11:20:00	43.6347	30.584	92.412	19.2916	8.4103	110.209
Black Sea	POS539	S3	GeoB230908		Experimental	2019-11-17	11:20:00	43.6347	30.584	93.829	19.357	8.4202	98.221			bld	0.0746169	bld	1.812
Black Sea	POS539	S3	GeoB230908		Experimental	2019-11-17	11:20:00	43.6347	30.584	95.741	19.438	8.4328	91.473
Black Sea	POS539	S3	GeoB230908		Experimental	2019-11-17	11:20:00	43.6347	30.584	97.042	19.4638	8.4372	80.322			bld	0.159315	bld	1.388
Black Sea	POS539	S3	GeoB230908		Experimental	2019-11-17	11:20:00	43.6347	30.584	98.958	19.6266	8.4639	67.905
Black Sea	POS539	S3	GeoB230908		Experimental	2019-11-17	11:20:00	43.6347	30.584	100.415	19.6647	8.4711	59.838			bld	0.0652059	bld	2.244
Black Sea	POS539	S3	GeoB230908		Experimental	2019-11-17	11:20:00	43.6347	30.584	102.195	19.7317	8.4846	51.083
Black Sea	POS539	S3	GeoB230908		Experimental	2019-11-17	11:20:00	43.6347	30.584	103.95	19.8045	8.4999	41.367			bld	0.0463841	bld	2.284
Black Sea	POS539	S3	GeoB230908		Experimental	2019-11-17	11:20:00	43.6347	30.584	104.44	19.8135	8.50456	53.4644			0.0588515	bld	NA	NA
Black Sea	POS539	S3	GeoB230908		Experimental	2019-11-17	11:20:00	43.6347	30.584	105.592	20.1113	8.5575	18.159
Black Sea	POS539	S3	GeoB230908		Experimental	2019-11-17	11:20:00	43.6347	30.584	107.264	20.2319	8.5792	15.883			bld	bld	bld	3.56
Black Sea	POS539	S3	GeoB230908		Experimental	2019-11-17	11:20:00	43.6347	30.584	108.738	20.3197	8.5938	12.961
Black Sea	POS539	S3	GeoB230908		Experimental	2019-11-17	11:20:00	43.6347	30.584	109.3	20.3694	8.60323	15.7899			1.02135	0.0300267	bld	3.012
Black Sea	POS539	S3	GeoB230908		Experimental	2019-11-17	11:20:00	43.6347	30.584	110.325	20.5819	8.6403	3.185			bld	0.0463841	bld	4.786
Black Sea	POS539	S3	GeoB230908		Experimental	2019-11-17	11:20:00	43.6347	30.584	112.076	20.641	8.6506	1.699
Black Sea	POS539	S3	GeoB230908		Experimental	2019-11-17	11:20:00	43.6347	30.584	113.47	20.7118	8.66293	0			2.19882	0.0195467	bld	0.978
Black Sea	POS539	S3	GeoB230908		Experimental	2019-11-17	11:20:00	43.6347	30.584	113.501	20.6948	8.6595	0.516			0.122701	bld	bld	1.981
Black Sea	POS539	S3	GeoB230908		Experimental	2019-11-17	11:20:00	43.6347	30.584	115.068	20.7458	8.6668	0.103
Black Sea	POS539	S3	GeoB230908		Experimental	2019-11-17	11:20:00	43.6347	30.584	116.858	20.7969	8.6746	0.123			NA	0.0369732	bld	5.582
Black Sea	POS539	S3	GeoB230908		Experimental	2019-11-17	11:20:00	43.6347	30.584	118.178	20.8149	8.6775	0.085
Black Sea	POS539	S3	GeoB230908		Experimental	2019-11-17	11:20:00	43.6347	30.584	120	20.8778	8.688	0.128			0.300648	0.0652059	bld	bld
Black Sea	POS539	S3	GeoB230908		Experimental	2019-11-17	11:20:00	43.6347	30.584	121.312	20.9051	8.6924	0.1
Black Sea	POS539	S3	GeoB230908		Experimental	2019-11-17	11:20:00	43.6347	30.584	123.034	20.9514	8.6987	0.08			0.937478	0.0746169	bld	2.581
Black Sea	POS539	S3	GeoB230908		Experimental	2019-11-17	11:20:00	43.6347	30.584	124.666	20.9903	8.7025	0.123
Black Sea	POS539	S3	GeoB230908		Experimental	2019-11-17	11:20:00	43.6347	30.584	126.124	21.0007	8.7027	0			1.75467	0.0934387	bld	2.273
Black Sea	POS539	S3	GeoB230908		Experimental	2019-11-17	11:20:00	43.6347	30.584	127.881	21.0201	8.7069	0.118
Black Sea	POS539	S3	GeoB230908		Experimental	2019-11-17	11:20:00	43.6347	30.584	129.356	21.0494	8.7098	0.073			2.04159	0.0652059	bld	1.155
Black Sea	POS539	S3	GeoB230908		Experimental	2019-11-17	11:20:00	43.6347	30.584	130.871	21.0729	8.7107	0.128
Black Sea	POS539	S3	GeoB230908		Experimental	2019-11-17	11:20:00	43.6347	30.584	130.97	21.0809	8.71142	0			5.00099	0.0509867	bld	bld
Black Sea	POS539	S3	GeoB230908		Experimental	2019-11-17	11:20:00	43.6347	30.584	132.01	21.102	8.7132	0.224			2.40779	0.0300267	bld	bld
Black Sea	POS539	S3	GeoB230908		Experimental	2019-11-17	11:20:00	43.6347	30.584	133.29	21.1114	8.7142	0.267
Black Sea	POS539	S3	GeoB230908		Experimental	2019-11-17	11:20:00	43.6347	30.584	134.482	21.1302	8.7137	0.308			2.92986	bld	bld	bld
Black Sea	POS539	S3	GeoB230908		Experimental	2019-11-17	11:20:00	43.6347	30.584	135.94	21.1448	8.7168	0.308
Black Sea	POS539	S3	GeoB230908		Experimental	2019-11-17	11:20:00	43.6347	30.584	137.02	21.1585	8.7178	0.293			3.60175	0.0405067	bld	bld
Black Sea	POS539	S3	GeoB230908		Experimental	2019-11-17	11:20:00	43.6347	30.584	138.415	21.1647	8.7192	0.318
Black Sea	POS539	S3	GeoB230908		Experimental	2019-11-17	11:20:00	43.6347	30.584	139.551	21.1667	8.7196	0.288			4.24765	0.0614667	bld	bld
Black Sea	POS539	S3	GeoB230908		Experimental	2019-11-17	11:20:00	43.6347	30.584	140.884	21.1707	8.7202	0.305
Black Sea	POS539	S3	GeoB230908		Experimental	2019-11-17	11:20:00	43.6347	30.584	141.849	21.1792	8.722	0.326			4.85215	0.0405067	bld	bld
Black Sea	POS539	S3	GeoB230908		Experimental	2019-11-17	11:20:00	43.6347	30.584	143.584	21.1955	8.7249	0.331
Black Sea	POS539	S3	GeoB230908		Experimental	2019-11-17	11:20:00	43.6347	30.584	144.529	21.2026	8.7259	0.305			5.40114	0.0300267	bld	bld
Black Sea	POS539	S3	GeoB230908		Experimental	2019-11-17	11:20:00	43.6347	30.584	145.835	21.2116	8.7268	0.31
Black Sea	POS539	S3	GeoB230908		Experimental	2019-11-17	11:20:00	43.6347	30.584	147.362	21.2175	8.7278	0.305			5.87423	0.0824267	bld	bld
Black Sea	POS539	S3	GeoB230908		Experimental	2019-11-17	11:20:00	43.6347	30.584	148.469	21.2198	8.7282	0.316
Black Sea	POS539	S3	GeoB230908		Experimental	2019-11-17	11:20:00	43.6347	30.584	149.55	21.2241	8.7288	0.351			6.24071	0.0509867	bld	bld
Black Sea	POS539	S3	GeoB230908		Experimental	2019-11-17	11:20:00	43.4832	30.1833	151.059	21.2252	8.7299	0.326			6.86995	bld	bld	bld
Black Sea	POS539	P1	GeoB230910		Experimental	2019-11-19	14:06:00	43.4832	30.1833	8.011	7.3656	17.0805	272.76
Black Sea	POS539	P1	GeoB230910		Experimental	2019-11-19	14:06:00	43.4832	30.1833	9.215	15.838	17.0817	273.014			0.0887963	0.0823493	bld	bld
Black Sea	POS539	P1	GeoB230910		Experimental	2019-11-19	14:06:00	43.4832	30.1833	10.437	15.6403	17.0812	273.983
Black Sea	POS539	P1	GeoB230910		Experimental	2019-11-19	14:06:00	43.4832	30.1833	11.323	15.7588	17.0822	271.596			0.173018	0.106519	bld	bld
Black Sea	POS539	P1	GeoB230910		Experimental	2019-11-19	14:06:00	43.4832	30.1833	12.786	15.7802	17.0827	271.193
Black Sea	POS539	P1	GeoB230910		Experimental	2019-11-19	14:06:00	43.4832	30.1833	14.373	16.4521	17.0805	271.496			0.070744	0.0823493	bld	bld
Black Sea	POS539	P1	GeoB230910		Experimental	2019-11-19	14:06:00	43.4832	30.1833	15.852	16.1616	17.0838	264.923
Black Sea	POS539	P1	GeoB230910		Experimental	2019-11-19	14:06:00	43.4832	30.1833	17.465	17.631	17.0836	270.24			0.0664964	0.0823493	bld	bld
Black Sea	POS539	P1	GeoB230910		Experimental	2019-11-19	14:06:00	43.4832	30.1833	18.974	16.8673	17.0831	264.584
Black Sea	POS539	P1	GeoB230910		Experimental	2019-11-19	14:06:00	43.4832	30.1833	20.462	17.3675	17.0843	272.659			0.0678901	0.0944342	bld	bld
Black Sea	POS539	P1	GeoB230910		Experimental	2019-11-19	14:06:00	43.4832	30.1833	22.149	18.3676	17.0814	263.235
Black Sea	POS539	P1	GeoB230910		Experimental	2019-11-19	14:06:00	43.4832	30.1833	23.608	18.3749	17.0813	270.14			0.0883317	0.106519	bld	bld
Black Sea	POS539	P1	GeoB230910		Experimental	2019-11-19	14:06:00	43.4832	30.1833	25.151	18.3757	17.0824	270.641
Black Sea	POS539	P1	GeoB230910		Experimental	2019-11-19	14:06:00	43.4832	30.1833	26.868	18.3757	17.0809	271.143			0.0842832	0.106519	bld	bld
Black Sea	POS539	P1	GeoB230910		Experimental	2019-11-19	14:06:00	43.4832	30.1833	28.385	18.3753	17.0811	273.014
Black Sea	POS539	P1	GeoB230910		Experimental	2019-11-19	14:06:00	43.4832	30.1833	30.095	18.3742	17.0749	270.641			0.105388	0.118604	bld	bld
Black Sea	POS539	P1	GeoB230910		Experimental	2019-11-19	14:06:00	43.4832	30.1833	31.557	18.3751	17.0765	264.149
Black Sea	POS539	P1	GeoB230910		Experimental	2019-11-19	14:06:00	43.4832	30.1833	33.276	18.3724	17.0671	263.716			0.0794383	0.154859	bld	bld
Black Sea	POS539	P1	GeoB230910		Experimental	2019-11-19	14:06:00	43.4832	30.1833	34.973	18.3665	17.0406	272.152
Black Sea	POS539	P1	GeoB230910		Experimental	2019-11-19	14:06:00	43.4832	30.1833	36.537	18.3654	17.0293	262.565			0.337413	0.130689	bld	bld
Black Sea	POS539	P1	GeoB230910		Experimental	2019-11-19	14:06:00	43.4832	30.1833	38.151	18.3753	16.9508	254.957			0.0972251	0.106519	bld	bld
Black Sea	POS539	P1	GeoB230910		Experimental	2019-11-19	14:06:00	43.4832	30.1833	39.824	18.4098	16.5864	259.114
Black Sea	POS539	P1	GeoB230910		Experimental	2019-11-19	14:06:00	43.4832	30.1833	41.358	18.4529	16.2478	249.269			0.0929775	0.106519	bld	bld
Black Sea	POS539	P1	GeoB230910		Experimental	2019-11-19	14:06:00	43.4832	30.1833	42.818	18.4525	15.4466	251.976
Black Sea	POS539	P1	GeoB230910		Experimental	2019-11-19	14:06:00	43.4832	30.1833	44.205	18.3514	13.4188	255.505			0.0872034	0.0581796	bld	bld
Black Sea	POS539	P1	GeoB230910		Experimental	2019-11-19	14:06:00	43.4832	30.1833	45.485	18.3732	11.8851	248.261
Black Sea	POS539	P1	GeoB230910		Experimental	2019-11-19	14:06:00	43.4832	30.1833	47.112	18.3718	10.5218	252.649			0.117268	0.0944342	bld	bld
Black Sea	POS539	P1	GeoB230910		Experimental	2019-11-19	14:06:00	43.4832	30.1833	48.421	18.3866	10.2246	248.874
Black Sea	POS539	P1	GeoB230910		Experimental	2019-11-19	14:06:00	43.4832	30.1833	49.923	18.4071	9.7876	249.975			0.117401	0.118604	bld	bld
Black Sea	POS539	P1	GeoB230910		Experimental	2019-11-19	14:06:00	43.4832	30.1833	51.368	18.4159	9.6009	248.567
Black Sea	POS539	P1	GeoB230910		Experimental	2019-11-19	14:06:00	43.4832	30.1833	52.97	18.4276	9.4205	247.824			0.198172	0.106519	bld	bld
Black Sea	POS539	P1	GeoB230910		Experimental	2019-11-19	14:06:00	43.4832	30.1833	54.326	18.4423	9.2468	245.23
Black Sea	POS539	P1	GeoB230910		Experimental	2019-11-19	14:06:00	43.4832	30.1833	55.954	18.4546	9.1109	236.115			0.197774	0.384471	bld	bld
Black Sea	POS539	P1	GeoB230910		Experimental	2019-11-19	14:06:00	43.4832	30.1833	57.303	18.4666	8.9951	233.949
Black Sea	POS539	P1	GeoB230910		Experimental	2019-11-19	14:06:00	43.4832	30.1833	58.835	18.4812	8.8586	229.67			0.0809648	0.130689	0.131	0.241
Black Sea	POS539	P1	GeoB230910		Experimental	2019-11-19	14:06:00	43.4832	30.1833	60.392	18.4922	8.78	231.579
Black Sea	POS539	P1	GeoB230910		Experimental	2019-11-19	14:06:00	43.4832	30.1833	61.893	18.5009	8.7331	230.369			0.0984198	0.154859	0.085	0.491
Black Sea	POS539	P1	GeoB230910		Experimental	2019-11-19	14:06:00	43.4832	30.1833	63.447	18.5129	8.6794	224.127
Black Sea	POS539	P1	GeoB230910		Experimental	2019-11-19	14:06:00	43.4832	30.1833	64.801	18.5208	8.6397	224.276			0.10718	0.0823493	0.096	0.316
Black Sea	POS539	P1	GeoB230910		Experimental	2019-11-19	14:06:00	43.4832	30.1833	66.348	18.5339	8.5858	220.413
Black Sea	POS539	P1	GeoB230910		Experimental	2019-11-19	14:06:00	43.4832	30.1833	67.837	18.5482	8.5333	219.977			0.106716	0.0696441	0.154	bld
Black Sea	POS539	P1	GeoB230910		Experimental	2019-11-19	14:06:00	43.4832	30.1833	69.31	18.5703	8.5159	217.147
Black Sea	POS539	P1	GeoB230910		Experimental	2019-11-19	14:06:00	43.4832	30.1833	70.872	18.5712	8.4578	221.469			0.0806993	0.0427447	0.206	0.137
Black Sea	POS539	P1	GeoB230910		Experimental	2019-11-19	14:06:00	43.4832	30.1833	72.332	18.5795	8.4347	220.667
Black Sea	POS539	P1	GeoB230910		Experimental	2019-11-19	14:06:00	43.4832	30.1833	73.878	18.5979	8.4562	214.441			0.163527	0.0427447	bld	0.417
Black Sea	POS539	P1	GeoB230910		Experimental	2019-11-19	14:06:00	43.4832	30.1833	75.473	18.6131	8.4572	217.822
Black Sea	POS539	P1	GeoB230910		Experimental	2019-11-19	14:06:00	43.4832	30.1833	76.903	18.6215	8.4414	212.471			0.122246	0.0427447	bld	bld
Black Sea	POS539	P1	GeoB230910		Experimental	2019-11-19	14:06:00	43.4832	30.1833	78.641	18.6367	8.4324	211.958
Black Sea	POS539	P1	GeoB230910		Experimental	2019-11-19	14:06:00	43.4832	30.1833	80.015	18.6468	8.4039	215.524			0.0804338	0.0427447	bld	0.48
Black Sea	POS539	P1	GeoB230910		Experimental	2019-11-19	14:06:00	43.4832	30.1833	81.641	18.654	8.3527	210.36
Black Sea	POS539	P1	GeoB230910		Experimental	2019-11-19	14:06:00	43.4832	30.1833	83.35	18.6671	8.3063	208.214			0.0668282	0.0561944	bld	0.628
Black Sea	POS539	P1	GeoB230910		Experimental	2019-11-19	14:06:00	43.4832	30.1833	84.773	18.6756	8.3058	204.896
Black Sea	POS539	P1	GeoB230910		Experimental	2019-11-19	14:06:00	43.4832	30.1833	86.619	18.6939	8.2812	204.41			0.0724696	0.0830938	bld	0.712
Black Sea	POS539	P1	GeoB230910		Experimental	2019-11-19	14:06:00	43.4832	30.1833	88.027	18.7096	8.2694	201.245
Black Sea	POS539	P1	GeoB230910		Experimental	2019-11-19	14:06:00	43.4832	30.1833	89.822	18.7371	8.2693	195.831			0.0638417	0.0696441	bld	0.872
Black Sea	POS539	P1	GeoB230910		Experimental	2019-11-19	14:06:00	43.4832	30.1833	91.361	18.7528	8.2747	192.008
Black Sea	POS539	P1	GeoB230910		Experimental	2019-11-19	14:06:00	43.4832	30.1833	92.91	18.7889	8.2847	186.116			0.182642	0.0830938	bld	0.566
Black Sea	POS539	P1	GeoB230910		Experimental	2019-11-19	14:06:00	43.4832	30.1833	94.742	18.8134	8.3002	184.166
Black Sea	POS539	P1	GeoB230910		Experimental	2019-11-19	14:06:00	43.4832	30.1833	96.005	18.8403	8.3208	179.608			0.176005	0.0427447	bld	1.227
Black Sea	POS539	P1	GeoB230910		Experimental	2019-11-19	14:06:00	43.4832	30.1833	97.548	18.8525	8.3081	175.782
Black Sea	POS539	P1	GeoB230910		Experimental	2019-11-19	14:06:00	43.4832	30.1833	99.104	18.8874	8.3129	167.733			0.306884	0.0427447	bld	1.303
Black Sea	POS539	P1	GeoB230910		Experimental	2019-11-19	14:06:00	43.4832	30.1833	100.467	18.9319	8.3236	162.395
Black Sea	POS539	P1	GeoB230910		Experimental	2019-11-19	14:06:00	43.4832	30.1833	102.089	18.9659	8.3317	158.247			0.211446	0.0427447	bld	1.85
Black Sea	POS539	P1	GeoB230910		Experimental	2019-11-19	14:06:00	43.4832	30.1833	103.651	18.9997	8.3382	152.706
Black Sea	POS539	P1	GeoB230910		Experimental	2019-11-19	14:06:00	43.4832	30.1833	105.294	19.0369	8.3435	146.981			0.201557	0.0561944	bld	1.973
Black Sea	POS539	P1	GeoB230910		Experimental	2019-11-19	14:06:00	43.4832	30.1833	106.891	19.0953	8.3604	139.985
Black Sea	POS539	P1	GeoB230910		Experimental	2019-11-19	14:06:00	43.4832	30.1833	108.436	19.1361	8.3828	133.954			0.0870043	0.0427447	bld	2.532
Black Sea	POS539	P1	GeoB230910		Experimental	2019-11-19	14:06:00	43.4832	30.1833	109.983	19.1707	8.3917	127.055
Black Sea	POS539	P1	GeoB230910		Experimental	2019-11-19	14:06:00	43.4832	30.1833	111.604	19.226	8.3959	120.396			0.0868716	0.0561944	bld	2.755
Black Sea	POS539	P1	GeoB230910		Experimental	2019-11-19	14:06:00	43.4832	30.1833	113.247	19.3008	8.4148	108.411
Black Sea	POS539	P1	GeoB230910		Experimental	2019-11-19	14:06:00	43.4832	30.1833	114.948	19.3807	8.4257	100.705			0.0966278	0.0830938	bld	3.058
Black Sea	POS539	P1	GeoB230910		Experimental	2019-11-19	14:06:00	43.4832	30.1833	116.549	19.4131	8.4312	96.061
Black Sea	POS539	P1	GeoB230910		Experimental	2019-11-19	14:06:00	43.4832	30.1833	117.14	19.5077	8.44795	83.6986			bld	bld	bld	5.297
Black Sea	POS539	P1	GeoB230910		Experimental	2019-11-19	14:06:00	43.4832	30.1833	118.128	19.4609	8.4382	85.609			0.0945704	0.0427447	bld	2.606
Black Sea	POS539	P1	GeoB230910		Experimental	2019-11-19	14:06:00	43.4832	30.1833	119.807	19.5439	8.4546	76.824
Black Sea	POS539	P1	GeoB230910		Experimental	2019-11-19	14:06:00	43.4832	30.1833	121.278	19.6607	8.4749	63.026			0.0860088	0.0965435	bld	2.066
Black Sea	POS539	P1	GeoB230910		Experimental	2019-11-19	14:06:00	43.4832	30.1833	122.889	19.759	8.4929	48.637
Black Sea	POS539	P1	GeoB230910		Experimental	2019-11-19	14:06:00	43.4832	30.1833	123.83	19.8327	8.50922	43.8979			bld	0.0326087	bld	5.707
Black Sea	POS539	P1	GeoB230910		Experimental	2019-11-19	14:06:00	43.4832	30.1833	124.453	19.8439	8.5107	36.371			0.126228	0.0561944	bld	2.631
Black Sea	POS539	P1	GeoB230910		Experimental	2019-11-19	14:06:00	43.4832	30.1833	126.265	19.9993	8.5416	16.389
Black Sea	POS539	P1	GeoB230910		Experimental	2019-11-19	14:06:00	43.4832	30.1833	127.6	20.1299	8.5707	8.756			0.11614	0.0696441	bld	2.212
Black Sea	POS539	P1	GeoB230910		Experimental	2019-11-19	14:06:00	43.4832	30.1833	129.36	20.2066	8.5896	7.462
Black Sea	POS539	P1	GeoB230910		Experimental	2019-11-19	14:06:00	43.4832	30.1833	131.038	20.2987	8.6107	5.409			0.111959	0.0696441	bld	4.655
Black Sea	POS539	P1	GeoB230910		Experimental	2019-11-19	14:06:00	43.4832	30.1833	131.59	20.3066	8.61399	6.56352			bld	bld	bld	3.19
Black Sea	POS539	P1	GeoB230910		Experimental	2019-11-19	14:06:00	43.4832	30.1833	132.336	20.3458	8.6206	4.941
Black Sea	POS539	P1	GeoB230910		Experimental	2019-11-19	14:06:00	43.4832	30.1833	134.205	20.4637	8.6334	1.792			0.102999	bld	bld	4.738
Black Sea	POS539	P1	GeoB230910		Experimental	2019-11-19	14:06:00	43.4832	30.1833	135.625	20.5554	8.6486	0.661
Black Sea	POS539	P1	GeoB230910		Experimental	2019-11-19	14:06:00	43.4832	30.1833	137.377	20.6849	8.6699	0.351			0.114016	bld	bld	5.276
Black Sea	POS539	P1	GeoB230910		Experimental	2019-11-19	14:06:00	43.4832	30.1833	138.932	20.7291	8.6765	0.343
Black Sea	POS539	P1	GeoB230910		Experimental	2019-11-19	14:06:00	43.4832	30.1833	140.603	20.7644	8.6804	0.402			0.124436	0.0326087	bld	5.561
Black Sea	POS539	P1	GeoB230910		Experimental	2019-11-19	14:06:00	43.4832	30.1833	142.264	20.8065	8.6843	0.381
Black Sea	POS539	P1	GeoB230910		Experimental	2019-11-19	14:06:00	43.4832	30.1833	143.839	20.8253	8.6865	0.371			0.115609	bld	bld	2.664
Black Sea	POS539	P1	GeoB230910		Experimental	2019-11-19	14:06:00	43.4832	30.1833	145.544	20.8358	8.6879	0.384
Black Sea	POS539	P1	GeoB230910		Experimental	2019-11-19	14:06:00	43.4832	30.1833	147.16	20.8531	8.6902	0.394			0.119923	0.0455534	bld	3.548
Black Sea	POS539	P1	GeoB230910		Experimental	2019-11-19	14:06:00	43.4832	30.1833	147.955	20.8744	8.6926	0.379
Black Sea	POS539	P1	GeoB230910		Experimental	2019-11-19	14:06:00	43.4832	30.1833	148.844	20.8837	8.6944	0.381			0.135918	0.058498	bld	3.562
Black Sea	POS539	P1	GeoB230910		Experimental	2019-11-19	14:06:00	43.4832	30.1833	149.216	20.8838	8.6944	0.397
Angola_Gyre	M148-2	210	210	1	Spatial_Survey	2018-07-07	17:21:00	-13.38	3.85678	494.425	34.6914	7.6572	40.7978		0.0264	0.0015471	0.0402242	bld	40.869
Angola_Gyre	M148-2	210	210	1	Spatial_Survey	2018-07-07	17:21:00	-13.38	3.85678	462.198	34.7312	8.0823	35.3358		0.0275	0.00412273	0.0938864	bld	40.566
Angola_Gyre	M148-2	210	210	1	Spatial_Survey	2018-07-07	17:21:00	-13.38	3.85678	429.335	34.7818	8.6195	34.3309		0.0345	bld	0.104619	bld	39.477
Angola_Gyre	M148-2	210	210	1	Spatial_Survey	2018-07-07	17:21:00	-13.38	3.85678	396.673	34.8425	9.2012	28.2079		0.0193	0.00325411	0.0724215	bld	38.752
Angola_Gyre	M148-2	210	210	1	Spatial_Survey	2018-07-07	17:21:00	-13.38	3.85678	371.188	34.8735	9.511	29.5745		0.0246	bld	0.0616891	bld	37.812
Angola_Gyre	M148-2	210	210	1	Spatial_Survey	2018-07-07	17:21:00	-13.38	3.85678	348.295	34.9103	9.8344	21.9598		0.0248	bld	0.0509567	bld	37.886
Angola_Gyre	M148-2	210	210	1	Spatial_Survey	2018-07-07	17:21:00	-13.38	3.85678	322.634	34.9438	10.1456	26.2696		0.0289	bld	bld	bld	36.856
Angola_Gyre	M148-2	210	210	1	Spatial_Survey	2018-07-07	17:21:00	-13.38	3.85678	297.791	34.987	10.5249	26.935		0.0259	bld	0.437324	bld	36.048
Angola_Gyre	M148-2	210	210	1	Spatial_Survey	2018-07-07	17:21:00	-13.38	3.85678	273.189	35.0234	10.8277	24.1661		0.0302	0.00503457	0.104619	bld	35.527
Angola_Gyre	M148-2	210	210	1	Spatial_Survey	2018-07-07	17:21:00	-13.38	3.85678	248.395	35.0744	11.2484	31.6646		0.0223	0.00719101	0.0616891	bld	33.791
Angola_Gyre	M148-2	210	210	1	Spatial_Survey	2018-07-07	17:21:00	-13.38	3.85678	224.223	35.1283	11.6995	33.5985		0.0193	0.0083535	0.0402242	bld	33.052
Angola_Gyre	M148-2	210	210	1	Spatial_Survey	2018-07-07	17:21:00	-13.38	3.85678	199.552	35.18	12.0972	51.5433		0.0225	0.00787381	0.0724215	bld	30.158
Angola_Gyre	M148-2	210	210	1	Spatial_Survey	2018-07-07	17:21:00	-13.38	3.85678	174.96	35.2498	12.6386	52.5124		0.0152	0.0226621		bld	29.349
Angola_Gyre	M148-2	210	210	1	Spatial_Survey	2018-07-07	17:21:00	-13.38	3.85678	150.327	35.3337	13.3246	43.4105		0.0268	0.0248271	0.0938864	bld	29.392
Angola_Gyre	M148-2	210	210	1	Spatial_Survey	2018-07-07	17:21:00	-13.38	3.85678	125.803	35.4186	14.023	51.5656		0.0963	0.0108341	0.0509567	bld	27.489
Angola_Gyre	M148-2	210	210	1	Spatial_Survey	2018-07-07	17:21:00	-13.38	3.85678	101.125	35.5804	15.0708	61.3508		0.2737	0.0299179	bld	bld	25.224
Angola_Gyre	M148-2	210	210	1	Spatial_Survey	2018-07-07	17:21:00	-13.38	3.85678	76.898	35.652	16.4203	122.041		0.796	0.0103933	bld	0.603	16.575
Angola_Gyre	M148-2	210	210	1	Spatial_Survey	2018-07-07	17:21:00	-13.38	3.85678	51.907	36.5867	22.0417	205.124		1.3238	0.0642178	bld	0.04	1.393
Angola_Gyre	M148-2	210	210	1	Spatial_Survey	2018-07-07	17:21:00	-13.38	3.85678	27.156	36.579	22.1562	208.116		1.1832	0.0318799	0.0402242	bld	0.796
Angola_Gyre	M148-2	210	210	1	Spatial_Survey	2018-07-07	17:21:00	-13.38	3.85678	10.901	36.5754	22.2513	209.398		0.9322	0.0437511	0.126084	0.036	0.872
Angola_Gyre	M148-2	210	210	1	Spatial_Survey	2018-07-07	17:21:00	-13.38	3.85678	10.94	36.5755	22.2509	209.21		0.9068
Angola_Gyre	M148-2	210	210	7	Experimental	2018-07-07	20:53:00	-13.3818	3.85675	100.227	35.5276	14.6388			0.1833
Angola_Gyre	M148-2	210	210	7	Experimental	2018-07-07	20:53:00	-13.3818	3.85675	76.656	35.6054	15.4878			0.43002
Angola_Gyre	M148-2	210	210	7	Experimental	2018-07-07	20:53:00	-13.3818	3.85675	52.116	36.0302	18.8197			1.01026
Angola_Gyre	M148-2	210	210	7	Experimental	2018-07-07	20:53:00	-13.3818	3.85675	10.695	36.5784	22.1712			1.2545
Angola_Gyre	M148-2	211	211	1	Experimental	2018-07-09	03:09:00	-8.81678	-0.27955	149.943	35.3683	13.5755	89.2907		0.0271	0.0606865	0.296682
Angola_Gyre	M148-2	211	211	1	Experimental	2018-07-09	03:09:00	-8.81678	-0.27955	150.002	35.3747	13.6224	90.2465		0.0245
Angola_Gyre	M148-2	211	211	1	Experimental	2018-07-09	03:09:00	-8.81678	-0.27955	100.02	35.5851	15.5834	85.2355		0.3863	0.0323036	bld
Angola_Gyre	M148-2	211	211	1	Experimental	2018-07-09	03:09:00	-8.81678	-0.27955	99.985	35.5854	15.5719	86.0171		0.3827
Angola_Gyre	M148-2	211	211	1	Experimental	2018-07-09	03:09:00	-8.81678	-0.27955	100.118	35.5887	15.5978	85.1641		0.3706
Angola_Gyre	M148-2	211	211	1	Experimental	2018-07-09	03:09:00	-8.81678	-0.27955	100.016	35.5941	15.5634	86.1511		0.3832
Angola_Gyre	M148-2	211	211	1	Experimental	2018-07-09	03:09:00	-8.81678	-0.27955	99.782	35.5942	15.5549	85.6553		0.417
Angola_Gyre	M148-2	211	211	1	Experimental	2018-07-09	03:09:00	-8.81678	-0.27955	65.566	35.936	20.3457	158.399		1.3317	0.0591687	0.0412452
Angola_Gyre	M148-2	211	211	1	Experimental	2018-07-09	03:09:00	-8.81678	-0.27955	65.008	35.9273	20.2207	157.05		1.3822
Angola_Gyre	M148-2	211	211	1	Experimental	2018-07-09	03:09:00	-8.81678	-0.27955	64.723	35.9398	20.0887	157.97		1.3286
Angola_Gyre	M148-2	211	211	1	Experimental	2018-07-09	03:09:00	-8.81678	-0.27955	64.679	35.9313	20.2483	162.807		1.3083
Angola_Gyre	M148-2	211	211	1	Experimental	2018-07-09	03:09:00	-8.81678	-0.27955	65.587	35.9311	20.2885	162.347		1.2752
Angola_Gyre	M148-2	211	211	1	Experimental	2018-07-09	03:09:00	-8.81678	-0.27955	40.65	36.3256	25.0679	200.001		0.1613
Angola_Gyre	M148-2	211	211	1	Experimental	2018-07-09	03:09:00	-8.81678	-0.27955	40.244	36.3251	25.068	200.229		0.157	0.0438544
Angola_Gyre	M148-2	211	211	1	Experimental	2018-07-09	03:09:00	-8.81678	-0.27955	40.099	36.3243	25.0754	199.452		0.1543
Angola_Gyre	M148-2	211	211	1	Experimental	2018-07-09	03:09:00	-8.81678	-0.27955	40.011	36.3245	25.0728	199.742		0.1397
Angola_Gyre	M148-2	211	211	1	Experimental	2018-07-09	03:09:00	-8.81678	-0.27955	10.027	36.3241	25.0698	199.746		0.1504
Angola_Gyre	M148-2	211	211	1	Experimental	2018-07-09	03:09:00	-8.81678	-0.27955	10.258	36.3238	25.0743	199.952		0.12	0.0117742	bld
Angola_Gyre	M148-2	211	211	1	Experimental	2018-07-09	03:09:00	-8.81678	-0.27955	10.342	36.324	25.0722	200.188		0.1261
Angola_Gyre	M148-2	211	211	1	Experimental	2018-07-09	03:09:00	-8.81678	-0.27955	10.382	36.324	25.0711	199.474		0.1266
Angola_Gyre	M148-2	211	211	1	Experimental	2018-07-09	03:09:00	-8.81678	-0.27955	10.573	36.324	25.0723	199.97		0.1222
Angola_Gyre	M148-2	211	211	6	Spatial_Survey	2018-07-09	06:36:00	-8.81678	-0.27955	495.606	34.769	8.4641	40.2217	3.99	0.0216	0.00119934	0.0412452	bld	38.936
Angola_Gyre	M148-2	211	211	6	Spatial_Survey	2018-07-09	06:36:00	-8.81678	-0.27955	461.02	34.8022	8.7913	34.6525	3.99	0.0307	0.00159222		bld	38.907
Angola_Gyre	M148-2	211	211	6	Spatial_Survey	2018-07-09	06:36:00	-8.81678	-0.27955	430.548	34.8317	9.0941	35.4117	3.99	0.0198	0.00702647	0.085669	bld	38.231
Angola_Gyre	M148-2	211	211	6	Spatial_Survey	2018-07-09	06:36:00	-8.81678	-0.27955	396.991	34.8652	9.5347	42.7138	3.99	0.0327	bld	bld	bld	36.345
Angola_Gyre	M148-2	211	211	6	Spatial_Survey	2018-07-09	06:36:00	-8.81678	-0.27955	371.458	34.9062	9.8338	45.6614	3.99	0.0316	0.00162117	bld	bld	35.319
Angola_Gyre	M148-2	211	211	6	Spatial_Survey	2018-07-09	06:36:00	-8.81678	-0.27955	347.878	34.9501	10.2621	67.9919	3.99	0.0252	0.00268404	bld	bld	32.531
Angola_Gyre	M148-2	211	211	6	Spatial_Survey	2018-07-09	06:36:00	-8.81678	-0.27955	323.019	34.9756	10.5138	74.3516	3.99	0.0191	bld	0.0634571	bld	31.004
Angola_Gyre	M148-2	211	211	6	Spatial_Survey	2018-07-09	06:36:00	-8.81678	-0.27955	297.968	35.0056	10.7816	79.7735	3.99	0.0194	bld	0.241152	bld	29.861
Angola_Gyre	M148-2	211	211	6	Spatial_Survey	2018-07-09	06:36:00	-8.81678	-0.27955	272.99	35.035	11.0378	83.0829	3.99	0.0116	0.00171629	bld	bld	29.017
Angola_Gyre	M148-2	211	211	6	Spatial_Survey	2018-07-09	06:36:00	-8.81678	-0.27955	249.093	35.1047	11.5981	85.8652	3.99	0.0127	0.00152605	bld	bld	27.861
Angola_Gyre	M148-2	211	211	6	Spatial_Survey	2018-07-09	06:36:00	-8.81678	-0.27955	224.134	35.1961	12.2927	74.4767	3.99	0.0119	0.0477213	bld	bld	27.658
Angola_Gyre	M148-2	211	211	6	Spatial_Survey	2018-07-09	06:36:00	-8.81678	-0.27955	199.595	35.241	12.6409	70.743	3.99	0.0148	0.00314309	0.0967749	bld	27.448
Angola_Gyre	M148-2	211	211	6	Spatial_Survey	2018-07-09	06:36:00	-8.81678	-0.27955	174.257	35.2911	13.0339	68.0678	3.99	0.0253	bld	bld	bld	26.877
Angola_Gyre	M148-2	211	211	6	Spatial_Survey	2018-07-09	06:36:00	-8.81678	-0.27955	148.891	35.3806	13.6702	91.4568	3.99	0.0298	bld	bld	bld	23.463
Angola_Gyre	M148-2	211	211	6	Spatial_Survey	2018-07-09	06:36:00	-8.81678	-0.27955	125.652	35.4707	14.3944	84.9095	3.99	0.1745	bld	bld	0.013	23.743
Angola_Gyre	M148-2	211	211	6	Spatial_Survey	2018-07-09	06:36:00	-8.81678	-0.27955	101.026	35.546	15.1121	80.8096	3.99	0.3418	0.00720017	bld	0.01	23.212
Angola_Gyre	M148-2	211	211	6	Spatial_Survey	2018-07-09	06:36:00	-8.81678	-0.27955	77.491	35.6445	16.2721	91.2112	3.99	0.5094	0.00228288	0.130093	0.152	20.489
Angola_Gyre	M148-2	211	211	6	Spatial_Survey	2018-07-09	06:36:00	-8.81678	-0.27955	51.658	36.3318	24.9843	198.295	3.99	0.2137	0.00384615	bld	bld	bld
Angola_Gyre	M148-2	211	211	6	Spatial_Survey	2018-07-09	06:36:00	-8.81678	-0.27955	26.74	36.3274	25.0798	199.804	4.8104	0.1177	bld	bld	bld	bld
Angola_Gyre	M148-2	211	211	6	Spatial_Survey	2018-07-09	06:36:00	-8.81678	-0.27955	10.327	36.3273	25.0888	199.572	10.65	0.1009	bld	0.0523511	bld	bld
Angola_Gyre	M148-2	211	211	6	Spatial_Survey	2018-07-09	06:36:00	-8.81678	-0.27955	10.308	36.3272	25.09	200.086	10.653	0.0943
Angola_Gyre	M148-2	212	212	1	Spatial_Survey	2018-07-10	08:14:00	-5.01898	-3.6717	1486.52	34.9449	4.1658	214.551	3.99	0.0148	0.00191756	0.182838	bld	22.52
Angola_Gyre	M148-2	212	212	1	Spatial_Survey	2018-07-10	08:14:00	-5.01898	-3.6717	1388.28	34.9084	4.2971	200.765	3.99	0.0127	bld	0.0868632	bld	24.621
Angola_Gyre	M148-2	212	212	1	Spatial_Survey	2018-07-10	08:14:00	-5.01898	-3.6717	1288.53	34.8671	4.326	189.09	3.99	0.0141	bld	bld	bld	26.233
Angola_Gyre	M148-2	212	212	1	Spatial_Survey	2018-07-10	08:14:00	-5.01898	-3.6717	1187.74	34.7732	4.3315	169.484	3.99	0.0225	bld	bld	bld	29.433
Angola_Gyre	M148-2	212	212	1	Spatial_Survey	2018-07-10	08:14:00	-5.01898	-3.6717	1089.92	34.6989	4.3705	157.542	3.99	0.0155	bld	bld	bld	31.795
Angola_Gyre	M148-2	212	212	1	Spatial_Survey	2018-07-10	08:14:00	-5.01898	-3.6717	991.19	34.6247	4.3742	151.794	3.99	0.0209	0.00102599	bld	bld	33.315
Angola_Gyre	M148-2	212	212	1	Spatial_Survey	2018-07-10	08:14:00	-5.01898	-3.6717	892.029	34.5522	4.4414	145.997	3.99	0.0153	bld	bld	bld	34.66
Angola_Gyre	M148-2	212	212	1	Spatial_Survey	2018-07-10	08:14:00	-5.01898	-3.6717	792.783	34.5135	4.7746	126.994	3.99	0.0155	bld	bld	bld	36.689
Angola_Gyre	M148-2	212	212	1	Spatial_Survey	2018-07-10	08:14:00	-5.01898	-3.6717	693.95	34.5034	5.2717	122.697	3.99	0.0195	bld	bld	bld	36.933
Angola_Gyre	M148-2	212	212	1	Spatial_Survey	2018-07-10	08:14:00	-5.01898	-3.6717	594.918	34.5372	5.9967	114.609	3.99	0.0212	bld	bld	bld	36.326
Angola_Gyre	M148-2	212	212	1	Spatial_Survey	2018-07-10	08:14:00	-5.01898	-3.6717	495.979	34.6442	7.1642	77.661	3.99	0.018	bld	bld	bld	38.05
Angola_Gyre	M148-2	212	212	1	Spatial_Survey	2018-07-10	08:14:00	-5.01898	-3.6717	445.92	34.7007	7.817	67.447	3.99	0.0243	bld	bld	bld	37.728
Angola_Gyre	M148-2	212	212	1	Spatial_Survey	2018-07-10	08:14:00	-5.01898	-3.6717	396.541	34.753	8.3577	63.3874	3.99	0.0246	bld	0.0548715	bld	36.957
Angola_Gyre	M148-2	212	212	1	Spatial_Survey	2018-07-10	08:14:00	-5.01898	-3.6717	346.581	34.8321	9.1846	74.0747	3.99	0.0248	bld	bld	bld	33.701
Angola_Gyre	M148-2	212	212	1	Spatial_Survey	2018-07-10	08:14:00	-5.01898	-3.6717	296.813	34.9283	10.1201	87.2721	3.99	0.0207	bld	bld	bld	30.162
Angola_Gyre	M148-2	212	212	1	Spatial_Survey	2018-07-10	08:14:00	-5.01898	-3.6717	247.237	34.9781	10.5591	98.0979	3.99	0.0102	0.00366487	bld	bld	28.173
Angola_Gyre	M148-2	212	212	1	Spatial_Survey	2018-07-10	08:14:00	-5.01898	-3.6717	196.846	35.0494	11.1217	100.344	3.99	0.0036	bld	bld	bld	26.419
Angola_Gyre	M148-2	212	212	1	Spatial_Survey	2018-07-10	08:14:00	-5.01898	-3.6717	148.778	35.255	12.6533	99.996	3.99	0.0139	bld	bld	bld	24.052
Angola_Gyre	M148-2	212	212	1	Spatial_Survey	2018-07-10	08:14:00	-5.01898	-3.6717	98.955	35.5867	15.2579	93.4487	3.99	0.1969	bld	bld	bld	21.369
Angola_Gyre	M148-2	212	212	1	Spatial_Survey	2018-07-10	08:14:00	-5.01898	-3.6717	52.155	36.0019	21.1979	167.273	14.351	0.7678	0.290045	0.0761993	0.134	5.398
Angola_Gyre	M148-2	212	212	1	Spatial_Survey	2018-07-10	08:14:00	-5.01898	-3.6717	10.701	35.8556	24.6121	204.521	245.64	0.3807	0.00646505	bld	bld	0
Angola_Gyre	M148-2	213	213	1	Spatial_Survey	2018-07-10	14:25:00	-4.31213	-4.30865	991.588	34.6257	4.4085	147.904	3.99	0.0096	0.00542772		bld	33.671
Angola_Gyre	M148-2	213	213	1	Spatial_Survey	2018-07-10	14:25:00	-4.31213	-4.30865	892.981	34.5534	4.4391	146.251	3.99	0.0207	bld	bld	bld	35.815
Angola_Gyre	M148-2	213	213	1	Spatial_Survey	2018-07-10	14:25:00	-4.31213	-4.30865	793.736	34.5099	4.7024	134.586	3.99	0.0103	0.00985089	bld	bld	36.46
Angola_Gyre	M148-2	213	213	1	Spatial_Survey	2018-07-10	14:25:00	-4.31213	-4.30865	694.74	34.5223	5.4199	106.972	3.99	0.0237	0.0009	bld	bld	38.697
Angola_Gyre	M148-2	213	213	1	Spatial_Survey	2018-07-10	14:25:00	-4.31213	-4.30865	595.135	34.5929	6.5387	83.1766	3.99	0.02	bld	bld	bld	39.35
Angola_Gyre	M148-2	213	213	1	Spatial_Survey	2018-07-10	14:25:00	-4.31213	-4.30865	495.653	34.7127	7.8709	57.2956	3.99	0.0261	0.00489421	0.0577322	bld	38.748
Angola_Gyre	M148-2	213	213	1	Spatial_Survey	2018-07-10	14:25:00	-4.31213	-4.30865	446.737	34.7892	8.7262	64.7361	3.99	0.0189	0.00574236	0.429973	bld	36.063
Angola_Gyre	M148-2	213	213	1	Spatial_Survey	2018-07-10	14:25:00	-4.31213	-4.30865	396.784	34.8896	9.7424	80.3407	3.99	0.0202	0.0309544	0.0896386	bld	32.142
Angola_Gyre	M148-2	213	213	1	Spatial_Survey	2018-07-10	14:25:00	-4.31213	-4.30865	347.389	34.9754	10.4745	73.9586	3.99	0.0227	0.00551436	0.387431	bld	31.119
Angola_Gyre	M148-2	213	213	1	Spatial_Survey	2018-07-10	14:25:00	-4.31213	-4.30865	297.09	35.0648	11.279	89.1568	3.99	0.0237	0.00457957	bld	bld	27.787
Angola_Gyre	M148-2	213	213	1	Spatial_Survey	2018-07-10	14:25:00	-4.31213	-4.30865	248.15	35.1592	12.0359	94.8287	3.99	0.018	bld	bld	bld	26.099
Angola_Gyre	M148-2	213	213	1	Spatial_Survey	2018-07-10	14:25:00	-4.31213	-4.30865	197.842	35.2173	12.4484	91.2916	3.99	0.008	0.00253671	bld	bld	25.299
Angola_Gyre	M148-2	213	213	1	Spatial_Survey	2018-07-10	14:25:00	-4.31213	-4.30865	174.142	35.2899	12.9747	85.4633	3.99	0.0128	0.00985089	bld	bld	24.91
Angola_Gyre	M148-2	213	213	1	Spatial_Survey	2018-07-10	14:25:00	-4.31213	-4.30865	148.245	35.3473	13.4096	93.7881	3.99	0.0107	0.00206703	bld	bld	23.715
Angola_Gyre	M148-2	213	213	1	Spatial_Survey	2018-07-10	14:25:00	-4.31213	-4.30865	123.446	35.3812	13.6362	94.6411	3.99	0.0173	0.011073	bld	bld	22.964
Angola_Gyre	M148-2	213	213	1	Spatial_Survey	2018-07-10	14:25:00	-4.31213	-4.30865	98.976	35.4429	14.0868	93.6095	3.99	0.1182	0.0116658	bld	bld	23.359
Angola_Gyre	M148-2	213	213	1	Spatial_Survey	2018-07-10	14:25:00	-4.31213	-4.30865	74.507	35.7209	16.4983	100.429	14.435	0.4031	0.0200743	bld	0.056	19.09
Angola_Gyre	M148-2	213	213	1	Spatial_Survey	2018-07-10	14:25:00	-4.31213	-4.30865	51.871	36.0721	23.3874	185.392	59.77	1.0683	0.0443561	0.0683676	0.081	2.102
Angola_Gyre	M148-2	213	213	1	Spatial_Survey	2018-07-10	14:25:00	-4.31213	-4.30865	27.212	35.9685	25.874	197.205	274.45	0.1061	0.0145477	bld	bld	0
Angola_Gyre	M148-2	213	213	1	Spatial_Survey	2018-07-10	14:25:00	-4.31213	-4.30865	11.09	35.9724	26.0055	198.259	681.8	0.0672	0.00732011	0.121545	bld	0
Angola_Gyre	M148-2	213	213	1	Spatial_Survey	2018-07-10	14:25:00	-4.31213	-4.30865	10.972	35.9724	26.0047	198.103	675.47	0.0623
Angola_Gyre	M148-2	213	213	7	Experimental	2018-07-10	17:51:00	-4.31213	-4.30865	100.656	35.4151	13.9222	94.6679	3.99	0.0414	0.00825186	bld
Angola_Gyre	M148-2	213	213	7	Experimental	2018-07-10	17:51:00	-4.31213	-4.30865	100.654	35.415	13.9238	95.1011	3.99	0.0375
Angola_Gyre	M148-2	213	213	7	Experimental	2018-07-10	17:51:00	-4.31213	-4.30865	80.395	35.521	14.8737	88.9111	3.99	0.2708	0.00994748	bld
Angola_Gyre	M148-2	213	213	7	Experimental	2018-07-10	17:51:00	-4.31213	-4.30865	81.096	35.5224	14.8618	88.8307	3.99	0.248
Angola_Gyre	M148-2	213	213	7	Experimental	2018-07-10	17:51:00	-4.31213	-4.30865	81.654	35.5236	14.8818	88.6432	3.99	0.27
Angola_Gyre	M148-2	213	213	7	Experimental	2018-07-10	17:51:00	-4.31213	-4.30865	81.862	35.5227	14.8691	88.6699	3.99	0.2424
Angola_Gyre	M148-2	213	213	7	Experimental	2018-07-10	17:51:00	-4.31213	-4.30865	81.585	35.5205	14.8564	88.6967	3.99	0.2351
Angola_Gyre	M148-2	213	213	7	Experimental	2018-07-10	17:51:00	-4.31213	-4.30865	56.642	36.0094	21.4809	167.331	3.99	1.0808	0.0533842	0.0683676
Angola_Gyre	M148-2	213	213	7	Experimental	2018-07-10	17:51:00	-4.31213	-4.30865	56.438	36.0064	21.3567	166.304	3.99	1.1852
Angola_Gyre	M148-2	213	213	7	Experimental	2018-07-10	17:51:00	-4.31213	-4.30865	56.653	36.0086	21.4672	162.16	3.99	1.2164
Angola_Gyre	M148-2	213	213	7	Experimental	2018-07-10	17:51:00	-4.31213	-4.30865	56.906	36.0067	21.5405	164.946	3.99	1.0245
Angola_Gyre	M148-2	213	213	7	Experimental	2018-07-10	17:51:00	-4.31213	-4.30865	56.63	36.0027	21.4905	171.48	3.99	1.3163
Angola_Gyre	M148-2	213	213	7	Experimental	2018-07-10	17:51:00	-4.31213	-4.30865	39.814	35.9726	25.8742	197.969	5.3657	0.1845
Angola_Gyre	M148-2	213	213	7	Experimental	2018-07-10	17:51:00	-4.31213	-4.30865	39.604	35.973	25.8649	198.737	5.4097	0.1999	0.0077225
Angola_Gyre	M148-2	213	213	7	Experimental	2018-07-10	17:51:00	-4.31213	-4.30865	39.654	35.9732	25.8686	199.166	5.3566	0.1849
Angola_Gyre	M148-2	213	213	7	Experimental	2018-07-10	17:51:00	-4.31213	-4.30865	40.079	35.9724	25.8895	199.871	5.2317	0.1663
Angola_Gyre	M148-2	213	213	7	Experimental	2018-07-10	17:51:00	-4.31213	-4.30865	10.647	35.9753	26.0584	199.349	18.341	0.0902
Angola_Gyre	M148-2	213	213	7	Experimental	2018-07-10	17:51:00	-4.31213	-4.30865	10.526	35.9753	26.0576	199.465	18.782	0.1027	0.015361	bld
Angola_Gyre	M148-2	213	213	7	Experimental	2018-07-10	17:51:00	-4.31213	-4.30865	10.277	35.9753	26.0555	199.126	19.224	0.0959
Angola_Gyre	M148-2	213	213	7	Experimental	2018-07-10	17:51:00	-4.31213	-4.30865	10.069	35.9753	26.0536	198.505	19.231	0.0956
Angola_Gyre	M148-2	213	213	7	Experimental	2018-07-10	17:51:00	-4.31213	-4.30865	10.133	35.9754	26.0553	198.701	19.567	0.0839
Angola_Gyre	M148-2	214	214	1	Experimental	2018-07-11	12:11:00	-1.49192	-6.81838	107.481	35.4263	13.9612	128.539	3.99	0.0427	0.00387706
Angola_Gyre	M148-2	214	214	1	Experimental	2018-07-11	12:11:00	-1.49192	-6.81838	84.978	35.5271	14.659	131.044	3.99	0.2667
Angola_Gyre	M148-2	214	214	1	Experimental	2018-07-11	12:11:00	-1.49192	-6.81838	84.963	35.528	14.6555	131.178	3.99	0.234	0.00682603	0.0520098
Angola_Gyre	M148-2	214	214	1	Experimental	2018-07-11	12:11:00	-1.49192	-6.81838	85.45	35.5238	14.6282	130.933	3.99	0.2587
Angola_Gyre	M148-2	214	214	1	Experimental	2018-07-11	12:11:00	-1.49192	-6.81838	85.11	35.5283	14.6606	131.259	3.99	0.2471
Angola_Gyre	M148-2	214	214	1	Experimental	2018-07-11	12:11:00	-1.49192	-6.81838	84.827	35.5286	14.6578	131.04	3.99	0.2771
Angola_Gyre	M148-2	214	214	1	Experimental	2018-07-11	12:11:00	-1.49192	-6.81838	36.298	35.7634	21.2873	172.668	27.678	1.0862
Angola_Gyre	M148-2	214	214	1	Experimental	2018-07-11	12:11:00	-1.49192	-6.81838	35.696	35.7609	21.3281	174.723	29.452	1.0658	0.15628	bld
Angola_Gyre	M148-2	214	214	1	Experimental	2018-07-11	12:11:00	-1.49192	-6.81838	36.047	35.7613	21.3405	175.317	29.104	1.0862
Angola_Gyre	M148-2	214	214	1	Experimental	2018-07-11	12:11:00	-1.49192	-6.81838	36.774	35.7625	21.3459	174.776	27.693	1.0613
Angola_Gyre	M148-2	214	214	1	Experimental	2018-07-11	12:11:00	-1.49192	-6.81838	37.341	35.7651	21.3327	173.039	26.351	1.059
Angola_Gyre	M148-2	214	214	1	Experimental	2018-07-11	12:11:00	-1.49192	-6.81838	21.89	35.5332	23.1476	199.309	87.99	0.9909
Angola_Gyre	M148-2	214	214	1	Experimental	2018-07-11	12:11:00	-1.49192	-6.81838	21.98	35.5329	23.1503	198.951	87.305	0.9799
Angola_Gyre	M148-2	214	214	1	Experimental	2018-07-11	12:11:00	-1.49192	-6.81838	22.03	35.5292	23.1667	200.166	85.23	0.9811	0.106537
Angola_Gyre	M148-2	214	214	1	Experimental	2018-07-11	12:11:00	-1.49192	-6.81838	21.784	35.5299	23.1626	199.152	86.802	0.9557
Angola_Gyre	M148-2	214	214	1	Experimental	2018-07-11	12:11:00	-1.49192	-6.81838	5	35.4483	23.9944	207.325	468.42	0.5694
Angola_Gyre	M148-2	214	214	1	Experimental	2018-07-11	12:11:00	-1.49192	-6.81838	4.542	35.4483	23.9951	207.102	511.65	0.573
Angola_Gyre	M148-2	214	214	1	Experimental	2018-07-11	12:11:00	-1.49192	-6.81838	4.654	35.4482	23.9998	206.999	521.79	0.5655	0.0517999	0.105061
Angola_Gyre	M148-2	214	214	1	Experimental	2018-07-11	12:11:00	-1.49192	-6.81838	4.738	35.4482	24.0373	207.767	517.26	0.5691
Angola_Gyre	M148-2	214	214	1	Experimental	2018-07-11	12:11:00	-1.49192	-6.81838	4.843	35.4488	24.0311	206.914	492.17	0.5716
Angola_Gyre	M148-2	214	214	3	Spatial_Survey	2018-07-11	13:29:00	-1.49192	-6.81838	995.256	34.6023	4.4451	152.205	3.99	0.0152	bld	0.0413994	bld	33.441
Angola_Gyre	M148-2	214	214	3	Spatial_Survey	2018-07-11	13:29:00	-1.49192	-6.81838	893.06	34.5401	4.5855	141.348	3.99	0.0121	0.033403	bld	0.001	35.346
Angola_Gyre	M148-2	214	214	3	Spatial_Survey	2018-07-11	13:29:00	-1.49192	-6.81838	793.695	34.4995	4.8223	142.531	3.99	0.0166	bld	bld	bld	35.541
Angola_Gyre	M148-2	214	214	3	Spatial_Survey	2018-07-11	13:29:00	-1.49192	-6.81838	695.032	34.4957	5.6123	146.872	3.99	0.006	0.0742788	bld	bld	33.888
Angola_Gyre	M148-2	214	214	3	Spatial_Survey	2018-07-11	13:29:00	-1.49192	-6.81838	595.745	34.5552	6.5367	139.767	3.99	0.0162	0.00486541	0.0626201	bld	32.648
Angola_Gyre	M148-2	214	214	3	Spatial_Survey	2018-07-11	13:29:00	-1.49192	-6.81838	496.349	34.6297	7.2753	119.45	3.99	0.0202	bld	0.0413994	bld	32.759
Angola_Gyre	M148-2	214	214	3	Spatial_Survey	2018-07-11	13:29:00	-1.49192	-6.81838	446.258	34.6971	7.9167	107.584	3.99	0.025	0.00417035	0.0413994	bld	33.094
Angola_Gyre	M148-2	214	214	3	Spatial_Survey	2018-07-11	13:29:00	-1.49192	-6.81838	396.685	34.7777	8.6378	89.3354	3.99	0.025	0.0214263	0.264216	bld	33.499
Angola_Gyre	M148-2	214	214	3	Spatial_Survey	2018-07-11	13:29:00	-1.49192	-6.81838	347.703	34.829	9.0705	82.5157	3.99	0.0246	0.00688228	bld	bld	33.267
Angola_Gyre	M148-2	214	214	3	Spatial_Survey	2018-07-11	13:29:00	-1.49192	-6.81838	297.263	34.9124	9.7749	77.7369	3.99	0.0207	0.0018642	bld	0.001	32.173
Angola_Gyre	M148-2	214	214	3	Spatial_Survey	2018-07-11	13:29:00	-1.49192	-6.81838	248.595	35.2343	12.541	87.0934	3.99	0.0171	bld	bld	0.007	26.272
Angola_Gyre	M148-2	214	214	3	Spatial_Survey	2018-07-11	13:29:00	-1.49192	-6.81838	198.256	35.3583	13.5037	109.361	3.99	0.012	0.00234632	bld	0.017	21.59
Angola_Gyre	M148-2	214	214	3	Spatial_Survey	2018-07-11	13:29:00	-1.49192	-6.81838	173.542	35.369	13.5681	115.502	3.99	0.0139	0.000936119	bld	0.054	20.829
Angola_Gyre	M148-2	214	214	3	Spatial_Survey	2018-07-11	13:29:00	-1.49192	-6.81838	148.996	35.3897	13.704	119.821	3.99	0.0164	bld		0.007	20.006
Angola_Gyre	M148-2	214	214	3	Spatial_Survey	2018-07-11	13:29:00	-1.49192	-6.81838	124.271	35.4155	13.8797	128.007	3.99	0.0193	0.00142628	bld	0.03	18.758
Angola_Gyre	M148-2	214	214	3	Spatial_Survey	2018-07-11	13:29:00	-1.49192	-6.81838	98.866	35.4473	14.0842	129.218	3.99	0.107	0.00387706	0.136892	0.008	18.595
Angola_Gyre	M148-2	214	214	3	Spatial_Survey	2018-07-11	13:29:00	-1.49192	-6.81838	73.773	35.5829	15.0857	121.902	5.8368	0.3557	0.00335476	0.487033	0.038	17.833
Angola_Gyre	M148-2	214	214	3	Spatial_Survey	2018-07-11	13:29:00	-1.49192	-6.81838	52.016	35.6687	16.3072	109.455	14.924	0.7808	0.0532061	bld	0.289	17.619
Angola_Gyre	M148-2	214	214	3	Spatial_Survey	2018-07-11	13:29:00	-1.49192	-6.81838	27.09	35.7388	21.4958	174.571	86.248	1.1623	0.147083	0.115672	0.259	5.235
Angola_Gyre	M148-2	214	214	3	Spatial_Survey	2018-07-11	13:29:00	-1.49192	-6.81838	9.667	35.4496	23.7471	207.406	488.11	0.6657	0.0429168	bld	0.046	0.855
Angola_Gyre	M148-2	214	214	3	Spatial_Survey	2018-07-11	13:29:00	-1.49192	-6.81838	10.203	35.4496	23.7686	207.602	508.54	0.6414
Angola_Gyre	M148-2	215	215	1	Experimental	2018-07-12	03:10:00	0.666	-8.74732	126.488	35.5053	14.5347	120.857	3.99	0.1256	0.0225873	0.126719
Angola_Gyre	M148-2	215	215	1	Experimental	2018-07-12	03:10:00	0.666	-8.74732	126.597	35.5052	14.5339	120.598	3.99	0.1232
Angola_Gyre	M148-2	215	215	1	Experimental	2018-07-12	03:10:00	0.666	-8.74732	100.875	35.5653	14.9479	127.284	3.99	0.3103	0.00410317	0.0383367
Angola_Gyre	M148-2	215	215	1	Experimental	2018-07-12	03:10:00	0.666	-8.74732	100.35	35.5659	14.9518	127.052	3.99	0.3341
Angola_Gyre	M148-2	215	215	1	Experimental	2018-07-12	03:10:00	0.666	-8.74732	100.192	35.5661	14.9517	127.047	3.99	0.3386
Angola_Gyre	M148-2	215	215	1	Experimental	2018-07-12	03:10:00	0.666	-8.74732	100.538	35.566	14.9514	127.293	3.99	0.3248
Angola_Gyre	M148-2	215	215	1	Experimental	2018-07-12	03:10:00	0.666	-8.74732	100.645	35.5656	14.9493	127.177	3.99	0.2858
Angola_Gyre	M148-2	215	215	1	Experimental	2018-07-12	03:10:00	0.666	-8.74732	29.96	35.575	22.5028	201.095	3.99	3.2404	0.136548	bld
Angola_Gyre	M148-2	215	215	1	Experimental	2018-07-12	03:10:00	0.666	-8.74732	29.839	35.5704	22.5474	202.547	3.99	1.8779
Angola_Gyre	M148-2	215	215	1	Experimental	2018-07-12	03:10:00	0.666	-8.74732	29.777	35.572	22.5303	199.465	3.99	1.5902
Angola_Gyre	M148-2	215	215	1	Experimental	2018-07-12	03:10:00	0.666	-8.74732	29.96	35.6109	22.215	195.794	3.99	1.4936
Angola_Gyre	M148-2	215	215	1	Experimental	2018-07-12	03:10:00	0.666	-8.74732	30.03	35.6078	22.2384	187.232	3.99	1.5079
Angola_Gyre	M148-2	215	215	1	Experimental	2018-07-12	03:10:00	0.666	-8.74732	17.383	35.1127	26.5252	198.353	3.99	0.1688
Angola_Gyre	M148-2	215	215	1	Experimental	2018-07-12	03:10:00	0.666	-8.74732	18.1	35.1167	26.5004	198.643	3.99	0.1569	0.0459762
Angola_Gyre	M148-2	215	215	1	Experimental	2018-07-12	03:10:00	0.666	-8.74732	18.095	35.1171	26.4942	198.098	3.99	0.1497
Angola_Gyre	M148-2	215	215	1	Experimental	2018-07-12	03:10:00	0.666	-8.74732	17.713	35.1153	26.5083	198.612	3.99	0.1426
Angola_Gyre	M148-2	215	215	1	Experimental	2018-07-12	03:10:00	0.666	-8.74732	9.68	35.0991	26.6671	198.036	3.99	0.1095
Angola_Gyre	M148-2	215	215	1	Experimental	2018-07-12	03:10:00	0.666	-8.74732	9.343	35.0991	26.6666	197.897	3.99	0.1191	0.142675	bld
Angola_Gyre	M148-2	215	215	1	Experimental	2018-07-12	03:10:00	0.666	-8.74732	9.142	35.099	26.6692	197.152	3.99	0.1086
Angola_Gyre	M148-2	215	215	1	Experimental	2018-07-12	03:10:00	0.666	-8.74732	8.882	35.0991	26.6697	197.143	3.99	0.1297
Angola_Gyre	M148-2	215	215	1	Experimental	2018-07-12	03:10:00	0.666	-8.74732	9.061	35.0995	26.6695	197.509	3.99	0.1045
Angola_Gyre	M148-2	215	215	6	Spatial_Survey	2018-07-12	08:26:00	0.666	-8.74732	991.964	34.6238	4.6066	151.115	3.99	0.0207	bld	bld	bld	33.391
Angola_Gyre	M148-2	215	215	6	Spatial_Survey	2018-07-12	08:26:00	0.666	-8.74732	893.041	34.558	4.6952	144.648	3.99	0.0178	bld	bld	bld	34.8
Angola_Gyre	M148-2	215	215	6	Spatial_Survey	2018-07-12	08:26:00	0.666	-8.74732	794.285	34.5087	4.864	144.778	3.99	0.0186	0.00219577	bld	bld	35.037
Angola_Gyre	M148-2	215	215	6	Spatial_Survey	2018-07-12	08:26:00	0.666	-8.74732	694.818	34.5292	5.4646	135.984	3.99	0.0198	0.00500529	bld	bld	35.271
Angola_Gyre	M148-2	215	215	6	Spatial_Survey	2018-07-12	08:26:00	0.666	-8.74732	595.619	34.5554	6.1205	130.942	3.99	0.0409	0.000878307	bld	bld	34.509
Angola_Gyre	M148-2	215	215	6	Spatial_Survey	2018-07-12	08:26:00	0.666	-8.74732	496.141	34.6056	6.8872	124.819	3.99	0.0159	bld	bld	bld	33.421
Angola_Gyre	M148-2	215	215	6	Spatial_Survey	2018-07-12	08:26:00	0.666	-8.74732	446.808	34.6541	7.4126	125.207	3.99	0.0175	bld	bld	bld	32.33
Angola_Gyre	M148-2	215	215	6	Spatial_Survey	2018-07-12	08:26:00	0.666	-8.74732	397.067	34.7449	8.3009	99.1474	3.99	0.0302	bld	bld	bld	33.081
Angola_Gyre	M148-2	215	215	6	Spatial_Survey	2018-07-12	08:26:00	0.666	-8.74732	347.561	34.8187	8.9868	89.6391	3.99	0.0218	0.00286772	0.0604324	bld	32.795
Angola_Gyre	M148-2	215	215	6	Spatial_Survey	2018-07-12	08:26:00	0.666	-8.74732	297.924	34.9345	9.8952	86.4414	3.99	0.0202	0.000772487	bld	bld	31.205
Angola_Gyre	M148-2	215	215	6	Spatial_Survey	2018-07-12	08:26:00	0.666	-8.74732	248.306	35.1391	11.6256	80.7605	3.99	0.0191	bld	bld	bld	28.51
Angola_Gyre	M148-2	215	215	6	Spatial_Survey	2018-07-12	08:26:00	0.666	-8.74732	198.352	35.4082	13.8503	111.085	3.99	0.01	bld	bld	bld	20.892
Angola_Gyre	M148-2	215	215	6	Spatial_Survey	2018-07-12	08:26:00	0.666	-8.74732	173.287	35.4514	14.1392	120.062	3.99	0.0207	bld	bld	0.043	19.239
Angola_Gyre	M148-2	215	215	6	Spatial_Survey	2018-07-12	08:26:00	0.666	-8.74732	149.309	35.4864	14.3771	121.545	3.99	0.0579	bld	bld	bld	18.703
Angola_Gyre	M148-2	215	215	6	Spatial_Survey	2018-07-12	08:26:00	0.666	-8.74732	123.978	35.5074	14.5311	121.031	3.99	0.1436	bld	bld	bld	18.622
Angola_Gyre	M148-2	215	215	6	Spatial_Survey	2018-07-12	08:26:00	0.666	-8.74732	98.997	35.5527	14.8476	126.078	3.99	0.2637	0.00336508	bld	bld	17.587
Angola_Gyre	M148-2	215	215	6	Spatial_Survey	2018-07-12	08:26:00	0.666	-8.74732	74.504	35.5827	15.0031	128.892	3.99	0.2285	0.0104921	bld	bld	17.206
Angola_Gyre	M148-2	215	215	6	Spatial_Survey	2018-07-12	08:26:00	0.666	-8.74732	50						0.00871429	bld	0.099	16.467
Angola_Gyre	M148-2	215	215	7	Spatial_Survey	2018-07-12	08:26:00	0.666	-8.74732	25						0.105788	bld	bld	bld

## Sheet: process_rates_Gulf_of_Mexico
Statistics for rate calculations at all stations and depths over triplicates in the Gulf of Mexico
Process investigated	Note	Station	Depth	Rate (nM-N d-1)	Standard error of rate (nM-N d-1)	t-value	degrees of freedom	p value	limit of detection	concentration of substrate (ammonia / urea) (nM)	15N substrate label fraction
Ammonia Oxidation	Ammonia oxidation rate measured in 15N-ammonium incubations, calculated from linear regression across biological triplicates and all time points.	Station1	13.831	407.559	35.3688	11.5231	10	2.13684e-07	25.0877	7264.07	0.956302
		Station1	16.102	582.881	31.4432	18.5376	10	2.25132e-09	25.0877	6943.45	0.938288
		Station1	18.236	479.801	93.2566	5.14496	10	0.000217309	25.0877	8181.1	0.934728
		Station2	11.872	861.098	26.6165	32.352	10	9.37841e-12	25.0877	6236.4	0.961769
		Station2	13.844	2508.42	58.7868	42.6698	10	5.99736e-13	25.0877	6105.98	0.98978
		Station2	16.485	1724.75	66.4437	25.9581	10	8.27985e-11	25.0877	7231.81	0.991148
		Station3	9.8	81.6413	16.0505	5.08653	10	0.000236623	25.0877	6223.42	0.926904
		Station3	11.862	278.602	59.8608	4.65416	10	0.000451151	25.0877	5861.95	0.950256
		Station3	13.849	312.038	81.4934	3.829	10	0.00166215	25.0877	5226.41	0.969411
Urea Oxidation	Urea-derived oxidation rate measured in 15N-urea incubations, calculated from linear regression across biological triplicates and all time points. nd = not detected	Station1	13.831	14.6873	2.94316	4.99031	6	0.00123807	3.29346	6013.53	0.992971
		Station1	16.102	28.3699	2.99195	9.48207	6	3.91875e-05	3.29346	5506.72	0.9966
		Station1	18.236	33.8863	9.56682	3.54206	10	0.00266919	3.29346	9711.37	0.995996
		Station2	11.872	25.8466	1.33161	19.4101	10	1.43764e-09	3.29346	4970.59	0.980227
		Station2	13.844	51.0781	4.56721	11.1836	10	2.82529e-07	3.29346	4970.59	0.97463
		Station2	16.485	54.0796	4.59218	11.7765	10	1.7429e-07	3.29346	4970.59	0.978148
		Station3	9.8	nd	nd	nd	nd	nd	3.29346	6291.96	0.989033
		Station3	11.862	5.22289	1.97231	2.6481	10	0.0121962	3.29346	6646.57	0.990499
		Station3	13.849	11.302	3.18402	3.5496	10	0.00263586	3.29346	6362.88	0.989993
Urea Oxidation (Ammonium Pool Incubation)	Urea-derived oxidation rate measured in control incubations with 15N-urea + 14N-ammonium, calculated from linear regression across biological triplicates and all time points. nd = not detected	Station1	13.831	nd	nd	nd	nd	nd	2.00028	5243.93	0.991839
		Station1	16.102	nd	nd				2.00028	5431.64	0.994819
		Station1	18.236	9.73954	3.75477	2.59391	10	0.0133848	2.00028	5807.05	0.990277
		Station2	11.872	3.07892	1.22726	2.50877	10	0.0154889	2.00028	4598.04	0.973539
		Station2	13.844	14.4491	2.43565	5.93234	10	7.23139e-05	2.00028	5264.71	0.975987
		Station2	16.485	10.1468	1.2571	8.0716	10	5.44497e-06	2.00028	5852.94	0.982478
		Station3	9.8	nd	nd	nd	nd	nd	2.00028	4495.27	0.983779
		Station3	11.862	nd	nd	nd	nd	nd	2.00028	5771.87	0.989041
		Station3	13.849	nd	nd	nd	nd	nd	2.00028	5393.62	0.988275

## Sheet: process_rates_Black_Sea
Statistics for rate calculations at all stations and depths in the Black Sea
Process investigated	Note	Station	Depth		Rate (nM-N d-1)	Standard error of rate (nM-N d-1)	t-value	degrees of freedom	p value	limit of detection	significant and above limit of detection	concentration of substrate (ammonia / urea) (nM)	15N substrate label fraction
Ammonia Oxidation (+ 10 µM O2)	Ammonia oxidation rate measured in 15N-ammonium incubations with added oxygen (+10 µM), calculated from linear regression across all time points of single samples in the Black Sea.	W1	106.6	D3	8.29665	0.816824	10.1572	4	0.00477708	0.194732	TRUE	4228.55	1
		W2	104.4	D3	2.58738	0.381882	6.77535	5	0.00328545	0.194732	TRUE	3015.92	1
		W2	134.6	D4	39.0981	1.04981	37.2432	5	2.129e-05	0.194732	TRUE	3955.73	0.683978
		W3	84.2	D3	5.1414	0.125509	40.9644	5	1.60063e-05	0.194732	TRUE	4278.17	1
		W3	72.8	D4	25.4696	0.789228	32.2715	5	3.26951e-05	0.194732	TRUE	4335.84	1
		S2	115.2	D3	8.27683	0.932846	8.87266	5	0.00150927	0.194732	TRUE	4018.54	1
		S2	109.5	D4	18.258	2.30534	7.91987	5	0.00209849	0.194732	TRUE	4066.34	1
		S3	109.1	D3	30.9692	1.66204	18.6332	5	0.000168691	0.194732	TRUE	5002.67	0.795839
		S3	104.5	D4	15.008	0.303164	49.5046	5	9.0754e-06	0.194732	TRUE	4312.35	0.986353
		P1	124	D3	8.6464	1.43104	6.04203	5	0.00454612	0.194732	TRUE	4212.6	1
		P1	117.2	D4	5.39941	0.559702	9.64694	5	0.00118229	0.194732	TRUE	3883.05	1
Ammonia Oxidation (no O2)	Ammonia oxidation rate measured in 15N-ammonium incubations without added oxygen, calculated from linear regression across all time points of single samples in the Black Sea.	S2	128.5	D1	11.4251	0.61264	18.6489	5	0.000168268	0.219348	TRUE	5678.27	0.763827
		S2	121.3	D2	2.70497	0.332703	8.13027	5	0.0019452	0.219348	TRUE	3817	1
		S3	113.7	D2	14.4721	0.801817	18.0492	5	0.000185478	0.219348	TRUE	6433.21	0.658207
		P1	131.7	D2	3.38763	0.148238	22.8526	5	9.17583e-05	0.219348	TRUE	4353.16	1
		W1	121.3	D2	18.8146	2.00745	9.37239	5	0.00128639	0.219348	TRUE	5986.09	0.745122
		W2	122.1	D1	5.08168	0.978244	5.19469	5	0.00692879	0.219348	TRUE	4482.73	0.989934
		W2	112.5	D2	0.384031	0.153849	2.49615	5	0.0440024	0.219348	TRUE	3894.41	0.951207
		W3	103.8	D1	5.65186	0.51267	11.0244	5	0.000799216	0.219348	TRUE	4954.76	0.873792
		W3	96.7	D2	5.93034	0.200055	29.6435	5	4.21575e-05	0.219348	TRUE	4059.68	1
Urea Oxidation (+ 10 µM O2)	Urea-derived oxidation rate measured in 15N-urea incubations with added oxygen (+10 µM), calculated from linear regression across all time points of single samples in the Black Sea.	S2	115.2	D3	2.41463	0.116121	20.7941	5	0.000121624	0.0812793	TRUE	859.099	0.921928
		S2	109.5	D4	3.87168	0.595867	6.49756	5	0.00370121	0.0812793	TRUE	882.144	0.923967
		S3	113.7	D3	0.393155	0.0730628	5.38106	5	0.00628514	0.0812793	TRUE	997.367	0.980402
		S3	109.1	D4	1.02449	0.103288	9.91883	5	0.00108991	0.0812793	TRUE	836.054	0.964085
		P1	131.7	D3	0.795148	0.0738327	10.7696	5	0.000856098	0.0812793	TRUE	847.577	0.9768
		P1	124	D4	2.21338	0.164366	13.4662	5	0.000442743	0.0812793	TRUE	732.353	0.955474
		W1	121.3	D3	0.081	0	3.77919	5	0.0162307	0.0812793	FALSE	789.965	1
		W2	112.5	D3	0.104004	0.0381026	2.72959	5	0.0359829	0.0812793	TRUE	928.233	0.925124
		W2	104.4	D4	0.43465	0.128813	3.37428	5	0.0216368	0.0812793	TRUE	859.099	0.903081
		W3	96.7	D3	0.493029	0.031829	15.49	5	0.000292289	0.0812793	TRUE	928.233	0.908367
		W3	84.2	D4	1.07371	0.0368232	29.1587	5	4.42896e-05	0.0812793	TRUE	997.367	0.957157
Urea Oxidation (no O2)	Urea-derived oxidation rate measured in 15N-urea incubations without added oxygen, calculated from linear regression across all time points of single samples in the Black Sea.	S2	128.5	D1	0.081	0	2.24555	5	0.0551958	0.0812793	FALSE	847.577	0.945916
		S2	121.3	D2	0.553362	0.0340276	16.2621	5	0.000252946	0.0812793	TRUE	824.532	0.93153
		S3	104.5	D2	1.52419	0.136777	11.1436	5	0.000774309	0.0812793	TRUE	882.144	0.977842
		P1	117.2	D2	1.36116	0.225428	6.0381	5	0.00455446	0.0812793	TRUE	559.518	0.964855
		W1	106.6	D1	0.399146	0.101808	3.92056	5	0.0147572	0.0812793	TRUE	939.755	1
		W2	122.1	D2	0.313606	0.0716898	4.37448	5	0.0110521	0.0812793	TRUE	882.144	0.780821
		W2	134.6	D1	0.081	0	1.98999	5	0.0703425	0.0812793	FALSE	951.278	0.955868
		W3	103.8	D2	2.90382	0.113392	25.6087	5	6.52978e-05	0.0812793	TRUE	997.367	0.957157
		W3	72.8	D1	0.183969	0.0278259	6.61143	5	0.00352286	0.0812793	TRUE	928.233	0.965366
Urea Oxidation (+ 10 µM O2, + 14N-Ammonium)	Urea-derived oxidation rate measured in control incubations with 15N-urea + 14N-ammonium with added oxygen (+10 µM), calculated from linear regression across all time points of single samples in the Black Sea.	S2	121.3	D3	0.226	0	1.96787	5	0.0718722	0.225969	FALSE	675.964	0.916481
		S2	115.2	D4	2.54094	0.128466	19.7791	5	0.000141202	0.225969	TRUE	711.25	0.905699
		S3	109.1	D3	1.70173	0.0794786	21.4111	5	0.000111461	0.225969	TRUE	805.347	0.962716
		S3	104.5	D4	1.86346	0.084232	22.123	5	0.000101094	0.225969	TRUE	828.871	0.976418
		P1	124	D3	2.27932	0.35355	6.44695	5	0.00378428	0.225969	TRUE	440.723	0.926011
		P1	117.2	D4	1.80414	0.165306	10.9139	5	0.000823234	0.225969	TRUE	675.964	0.97091
		W1	106.6	D3	0.420173	0.100609	4.17629	5	0.012502	0.225969	TRUE	723.012	1
		W2	104.4	D3	1.46645	0.270448	5.4223	5	0.00615339	0.225969	TRUE	723.012	0.884838
		W2	134.6	D4	0.226	0	1.09961	5	0.175914	0.225969	FALSE	687.726	0.938956
		W3	84.2	D3	1.11087	0.0673621	16.4911	5	0.000242646	0.225969	TRUE	934.73	0.954286
		W3	72.8	D4	0.335937	0.0319176	10.5251	5	0.000915844	0.225969	TRUE	652.44	0.950726
Urea Oxidation (no O2, + 14N-Ammonium)	Urea-derived oxidation rate measured in control incubations with 15N-urea + 14N-ammonium without added oxygen, calculated from linear regression across all time points of single samples in the Black Sea.	S2	128.5	D2	0.226	0	0.400439	5	0.357822	0.225969	FALSE	723.012	0.936598
		S2	109.5	D2	3.23877	0.177308	18.2663	5	0.000178987	0.225969	TRUE	758.299	0.91155
		P1	131.7	D2	0.765743	0.0628146	12.1905	5	0.000594226	0.225969	TRUE	758.299	0.974068
		W1	121.3	D2	0.226	0	1.08417	5	0.178821	0.225969	FALSE	723.012	1
		W2	122.1	D1	3.43611	1.01345	3.39049	5	0.0213797	0.225969	TRUE	628.916	0.69257
		W2	112.5	D2	0.391178	0.111636	3.50403	5	0.0196833	0.225969	TRUE	687.726	0.898938
		W3	103.8	D1	2.71761	0.0515146	52.7541	5	7.50084e-06	0.225969	TRUE	546.582	0.921823
		W3	96.7	D2	0.226	0	1.07864	5	0.179873	0.225969	FALSE	817.109	0.895906

## Sheet: process_rates_Angola_Gyre
Statistics for rate calculations at all stations and depths in the Angola Gyre
Process investigated	Note	Station	Depth	Replicate	Rate (nM-N d-1)	Standard error of rate (nM-N d-1)	degrees of freedom	p value	significant and above limit of detection	concentration of substrate (ammonia / urea) (nM)	15N substrate label fraction	Rate over duplicates (nM-N d-1) (used for Fig. 2a)
Ammonia Oxidation (insitu O2)	Ammonia oxidation rate measured in 15N-ammonium incubations, calculated from linear regression across all time points of one replicate in the Angola Gyre.	S210	10.892	A	0.0169626	0	4	0.249776	FALSE	197.002	0.861331
		S210	10.892	B	0.0169626	0	4	0.140396	FALSE	224.92	0.878543
		S210	52.435	A	0.0169626	0	4	0.0935354	FALSE	154.428	0.949534
		S210	52.435	B	0.0169626	0	4	0.451256	FALSE	208.306	0.962587
		S210	76.785	A	0.503317	0.133895	4	0.032023	TRUE	241.245	0.744583	0.915906
		S210	76.785	B	1.3285	0.310023	4	0.0251895	TRUE	304.125	0.797393
		S210	100.16	A	0.0169626	0	4	0.0753434	FALSE	254.976	0.838608	1.05616
		S210	100.16	B	2.09536	0.605911	4	0.037203	TRUE	232.538	0.823034
		S211	10.027	A	0.0204821	0.00550642	4	0.032639	TRUE	200.595	0.944852
		S211	10.027	B	0.0169626	0	4	0.0967946	FALSE	207.096	0.946583
		S211	65.566	A	0.0225324	0.0051537	4	0.0242687	TRUE	231.159	0.747114
		S211	65.566	B	0.0169626	0	4	0.381243	FALSE	267.07	0.781117
		S211	100.02	A	0.0169626	0	4	0.0680917	FALSE	183.126	0.827486	0
		S211	100.02	B	0.0169626	0	4	0.295707	FALSE	215.789	0.853598
		S211	149.943	A	0.199295	0.0671765	4	0.0486571	TRUE	231.859	0.741331	0.108129
		S211	149.943	B	0.0169626	0	4	0.401896	FALSE	259.149	0.76857
		S213	10.526	A	0.0169626	0	4	0.0615291	FALSE	135.201	0.886779
		S213	10.526	B	0.0169626	0	4	0.143981	FALSE	219.158	0.930153
		S213	56.642	A	0.0169626	0	4	0.245805	FALSE	178.626	0.678417
		S213	56.642	B	0.0169626	0	4	0.138453	FALSE	242.651	0.763268
		S213	80.395	A	0.0169626	0	4	0.103419	FALSE	125.882	0.926054	0
		S213	80.395	B	0.0169626	0	4	0.191542	FALSE	209.988	0.955672
		S213	100.656	A	0.17726	0.020261	4	0.00640706	TRUE	147.791	0.907123	0.0971115
		S213	100.656	B	0.0169626	0	4	0.100186	FALSE	198.231	0.930755
		S214	4.654	A	0.0169626	0	4	0.169802	FALSE	384.945	0.870535
		S214	4.654	B	0.0169626	0	4	0.255028	FALSE	273.323	0.817663
		S214	35.8715	A	0.0169626	0	4	0.0885774	FALSE	378.214	0.591986
		S214	35.8715	B	0.0169626	0	4	0.447412	FALSE	355.048	0.565364
		S214	85.2065	A	0.515425	0.166828	4	0.0453656	TRUE	210.493	0.976897	1.05269
		S214	85.2065	B	1.58996	0.262538	4	0.0130993	TRUE	421.226	0.988455
		S214	107.5	A	0.0169626	0	4	0.0721754	FALSE	198.379	0.990352	0.261282
		S214	107.5	B	0.505601	0.0804979	4	0.0122119	TRUE	388.836	0.995078
		S215	9.343	A	0.0169626	0	4	0.0850265	FALSE	307.893	0.538361
		S215	9.343	B	0.0169626	0	4	0.0691527	FALSE	335.868	0.576812
		S215	29.96	A	0.389823	0.047659	4	0.00731002	TRUE	307.663	0.557899
		S215	29.96	B	0.0169626	0	4	0.156424	FALSE	336.67	0.59599
		S215	100.875	A	1.28912	0.302202	4	0.0254018	TRUE	176.249	0.978532	1.67912
		S215	100.875	B	2.06913	0.610254	4	0.0385324	TRUE	180.748	0.979067
		S215	126.488	A	1.06145	0.290619	4	0.0337324	TRUE	187.368	0.881311	0.539208
		S215	126.488	B	0.0169626	0	4	0.345443	FALSE	200.134	0.888882
Urea Oxidation (insitu O2)	Urea-derived oxidation rate measured in 15N-urea incubations, calculated from linear regression across all time points of one replicate in the Angola Gyre.	S210	10.892	A	0.0406064	0	4	0.285794	FALSE	124.082	1
		S210	10.892	B	0.0406064	0	4	0.270206	FALSE	115.135	1
		S210	52.435	A	0.0406064	0	4	0.392043	FALSE	142.071	1
		S210	52.435	B	0.0406064	0	4	0.426796	FALSE	118.641	1
		S210	76.785	A	0.581582	0.137757	4	0.0258931	TRUE	123.837	1	0.311094
		S210	76.785	B	0.0406064	0	4	0.170318	FALSE	114.792	1
		S210	100.16	A	0.0406064	0	4	0.0601129	FALSE	140.334	1	0.819853
		S210	100.16	B	1.5991	0.242671	4	0.0111317	TRUE	123.54	1
		S211	10.027	A	0.0406064	0	4	0.19017	FALSE	130.273	1
		S211	10.027	B	0.0406064	0	4	0.437391	FALSE	53.1262	1
		S211	65.566	A	0.0406064	0	4	0.395338	FALSE	167.061	0.753113
		S211	65.566	B	0.0406064	0	4	0.313985	FALSE	154.128	0.732397
		S211	100.02	A	0.0406064	0	4	0.146503	FALSE	65.7644	1	0
		S211	100.02	B	0.0406064	0	4	0.127572	FALSE	56.9297	1
		S211	149.943	A	0.338859	0.114458	4	0.0488319	TRUE	122.05	1	0.189733
		S211	149.943	B	0.0406064	0	4	0.206962	FALSE	100.672	1
		S213	10.526	A	0.042161	0.0133603	4	0.0437234	TRUE	53.2505	1
		S213	10.526	B	0.24471	0.0360137	4	0.0104897	TRUE	90.2627	1
		S213	56.642	A	0.0406064	0	4	0.343484	FALSE	161.337	0.576245
		S213	56.642	B	0.0406064	0	4	0.436579	FALSE	193.902	0.647411
		S213	80.395	A	0.0406064	0	4	0.0906591	FALSE	88.9909	1	0.366653
		S213	80.395	B	0.692699	0.0848896	4	0.00734409	TRUE	71.7067	1
		S213	100.656	A	0.0406064	0	4	0.322671	FALSE	96.2893	1	0
		S213	100.656	B	0.0406064	0	4	0.183204	FALSE	80.7427	1
		S214	4.654	A	0.0406064	0	4	0.0622056	FALSE	209.88	0.499423
		S214	4.654	B	0.0406064	0	4	0.201892	FALSE	165.547	0.365369
		S214	35.8715	A	0.0406064	0	4	0.353341	FALSE	113.425	1
		S214	35.8715	B	0.0406064	0	4	0.425439	FALSE	102.246	1
		S214	85.2065	A	2.09009	0.306874	4	0.0104421	TRUE	167.902	0.690237	1.68443
		S214	85.2065	B	1.27877	0.189111	4	0.0105889	TRUE	158.043	0.670913
		S214	107.5	A	2.25585	0.326887	4	0.0101794	TRUE	183.943	0.486521	2.25585
		S214	107.5	B	0.0406064	0	4	0.393884	FALSE	103.988	0.0917164
		S215	9.343	A	0.0406064	0	4	0.318015	FALSE	82.55	1
		S215	9.343	B	0.0406064	0	4	0.308507	FALSE	94.3407	1
		S215	29.96	A	0.0523695	0.0121587	4	0.0249514	TRUE	77.9626	1
		S215	29.96	B	0.0406064	0	4	0.238352	FALSE	93.7667	1
		S215	100.875	A	0.0406064	0	4	0.078598	FALSE	64.0838	1	0
		S215	100.875	B	0.0406064	0	4	0.0829591	FALSE	92.3285	1
		S215	126.488	A	0.0406064	0	4	0.0680879	FALSE	62.6286	1	0.129388
		S215	126.488	B	0.218169	0.0454573	4	0.0203881	TRUE	61.6408	1
Urea Oxidation (insitu O2, + 14N-Ammonium)	Urea-derived oxidation rate measured in control incubations with 15N-urea + 14N-ammonium, calculated from linear regression across all time points of one replicate in the Angola Gyre.	S210	10.892	B	0.146301	0	4	0.400271	FALSE	106.79	1
		S210	52.435	B	0.146301	0	4	0.48245	FALSE	67.425	1
		S210	76.785	B	0.146301	0	4	0.0624447	FALSE	118.02	1	0
		S210	100.16	B	1.60968	0.226822	4	0.00964176	TRUE	73.3984	1	1.60968
		S211	10.027	B	0.146301	0	4	0.146451	FALSE	73.8763	1
		S211	65.566	B	0.146301	0	4	0.338593	FALSE	126.979	0.675182
		S211	100.02	B	0.395803	0.122599	4	0.0420137	TRUE	53.4224	1	0.395803
		S211	149.943	B	0.146301	0	4	0.0707204	FALSE	87.2871	1	0
		S213	10.526	B	0.146301	0	4	0.144941	FALSE	81.0708	1
		S213	56.642	B	0.146301	0	4	0.472885	FALSE	148.175	0.538603
		S213	80.395	B	0.146301	0	4	0.0943291	FALSE	NA	1	0
		S213	100.656	B	0.146301	0	4	0.359572	FALSE	100.683	1	0
		S214	4.654	B	0.146301	0	4	0.0356084	FALSE	189.595	0.445866
		S214	35.8715	B	0.146301	0	4	0.193025	FALSE	88.5341	1
		S214	85.2065	B	1.37846	0.364757	4	0.0317152	TRUE	109.734	0.526036	1.37846
		S214	107.5	B	1.84947	0.600156	4	0.0455679	TRUE	172.843	0.453543	1.84947
		S215	9.343	A	0.146301	0	4	0.321787	FALSE	78.4714	1
		S215	9.343	B	0.146301	0	4	0.203958	FALSE	108.784	1
		S215	29.96	A	0.146301	0	4	0.235289	FALSE	86.0703	1
		S215	29.96	B	0.146301	0	4	0.266011	FALSE	105.198	1
		S215	100.875	A	0.523246	0.159763	4	0.0409664	TRUE	65.9601	1	0.334773
		S215	100.875	B	0.146301	0	4	0.0677985	FALSE	80.2043	1
		S215	126.488	A	0.233569	0.0675471	4	0.0372092	TRUE	82.4844	1	0.188548
		S215	126.488	B	0.143527	0.0243952	4	0.0138476	TRUE	89.3267	1

## Sheet: ratios_all_environments
Overview of insitu ammonium and urea concentrations in incubation depths, ammonia and urea oxidation rates, as well as ratios in all three environments
Region	Station_Location	Latitude_deg	Longitude_deg	Sampling_depth_m	insitu_ammonium_nM	insitu_urea_nM	NH3_ox_nM_per_day	Urea_ox_nM_per_day	Percent_Urea_oxidation_of_total
Gulf of Mexico	C6_C	28.8684	-90.4783	13.8	305.304	42.0635	407.6	14.7	3.48094
Gulf of Mexico	C6_C	28.8684	-90.4783	16.1	319.607	27.7778	582.9	28.4	4.64584
Gulf of Mexico	C6_C	28.8684	-90.4783	18.2	489.162	56.3492	479.8	33.9	6.59918
Gulf of Mexico	CP1	28.8065	-91.331	9.8	120.517	68.9078	81.6413	6.26942	7.13158
Gulf of Mexico	CP1	28.8065	-91.331	11.9	275.164	63.1482	278.6	5.2	1.83228
Gulf of Mexico	CP1	28.8065	-91.331	13.8	440.768	63.1482	312	11.3	3.49521
Gulf of Mexico	I3	29.3013	-92.8011	13.8	62.358	123.902	2508.4	51.1	1.99648
Gulf of Mexico	I3	29.3013	-92.8011	16.5	63.5923	101.845	1724.8	54.1	3.04121
Gulf of Mexico	I3	29.3013	-92.8011	11.9	238.226	96.3313	861.1	25.8	2.90901
Angola Gyre	210	-13.38	3.85678	76.898	61.618	0	0.915906	0.311094	25.354
Angola Gyre	210	-13.38	3.85678	101.125	41.1513	0	1.05616	0.819853	43.7019
Angola Gyre	211	-8.81678	-0.27955	100.02	31.5918	0	0	0	NA
Angola Gyre	211	-8.81678	-0.27955	149.943	59.9748	0	0.108129	0.189733	63.6982
Angola Gyre	213	-4.31213	-4.30865	80.395	9.30843	0	0.0406064	0.366653	90.0293
Angola Gyre	213	-4.31213	-4.30865	100.656	13.7265	0	0.0971115	0.0406064	29.4852
Angola Gyre	214	-1.49192	-6.81838	84.963	4.863	52.0098	1.05269	1.68443	61.5401
Angola Gyre	214	-1.49192	-6.81838	107.481	1.91402	94.451	0.261282	2.25585	89.6199
Angola Gyre	215	0.666	-8.74732	100.875	3.78368	0	1.67912	0.0406064	2.36121
Angola Gyre	215	0.666	-8.74732	126.488	22.2385	0	0.539208	0.129388	19.3522
Black Sea	W1	42.4508	29.2498	121.3	1525.72	NA	18.8146	0.0812793	0.430143
Black Sea	W1	42.4508	29.2498	106.6	0	NA	8.29665	0.399146	4.5901
Black Sea	W2	43.1333	30.5833	122.1	45.1218	193.347	5.08168	0.313606	5.8126
Black Sea	W2	43.1333	30.5833	112.5	190.018	69.5028	0.384031	0.104004	21.3108
Black Sea	W2	43.1333	30.5833	104.4	0	83.2633	2.58738	0.43465	14.3827
Black Sea	W2	43.1333	30.5833	134.6	1250.1	41.9818	39.0981	0.0812793	0.207454
Black Sea	W3	43.6667	31.1665	103.8	625.333	42.7302	5.65186	2.90382	33.9403
Black Sea	W3	43.6667	31.1665	96.7	0	85.0565	5.93034	0.493029	7.67556
Black Sea	W3	43.6667	31.1665	84.2	0	42.7302	5.1414	1.07371	17.2759
Black Sea	W3	43.6667	31.1665	72.8	0	32.1486	25.4696	0.183969	0.717128
Black Sea	S2	43.4993	30.6508	128.5	1341.05	45.8401	11.4251	0.0812793	0.706385
Black Sea	S2	43.4993	30.6508	121.3	0	56.456	2.70497	0.553362	16.983
Black Sea	S2	43.4993	30.6508	115.2	0	67.0719	8.27683	2.41463	22.5847
Black Sea	S2	43.4993	30.6508	109.5	0	67.0719	18.258	3.87168	17.4955
Black Sea	S3	43.6347	30.584	113.7	2198.82	19.5467	14.4721	0.393155	2.64479
Black Sea	S3	43.6347	30.584	109.1	1021.35	30.0267	30.9692	1.02449	3.20218
Black Sea	S3	43.6347	30.584	104.5	58.8515	19.5467	15.008	1.52419	9.21952
Black Sea	P1	43.4832	30.1833	131.7	0	19.664	3.38763	0.795148	19.0101
Black Sea	P1	43.4832	30.1833	124	0	32.6087	8.6464	2.21338	20.3815
Black Sea	P1	43.4832	30.1833	117.2	0	19.664	5.39941	1.36116	20.1338

## Sheet: phyloflash_full_BS
phyloFlash results from the Black Sea
classification	dataset	reads
Bacteria;Marinimicrobia (SAR406 clade);uncultured bacterium;(uncultured bacterium);(uncultured bacterium);(uncultured bacterium)	POS539 W3,104m,mg	3590
Bacteria;Marinimicrobia (SAR406 clade);(Marinimicrobia (SAR406 clade));(Marinimicrobia (SAR406 clade));(Marinimicrobia (SAR406 clade));(Marinimicrobia (SAR406 clade))	POS539 W3,104m,mg	2499
Archaea;Crenarchaeota;Nitrososphaeria;Nitrosopumilales;Nitrosopumilaceae;Candidatus Nitrosopumilus	POS539 W3,104m,mg	1970
Bacteria;Proteobacteria;Gammaproteobacteria;Ectothiorhodospirales;Ectothiorhodospiraceae;uncultured	POS539 W3,104m,mg	1400
Bacteria;Bacteroidota;Chlorobia;Chlorobiales;Chlorobiaceae;Chlorobium	POS539 W3,104m,mg	1167
Bacteria;(Bacteria);(Bacteria);(Bacteria);(Bacteria);(Bacteria)	POS539 W3,104m,mg	1145
Bacteria;Proteobacteria;Alphaproteobacteria;Rhodospirillales;Magnetospiraceae;uncultured	POS539 W3,104m,mg	676
Bacteria;Proteobacteria;Gammaproteobacteria;Pseudomonadales;Thioglobaceae;SUP05 cluster	POS539 W3,104m,mg	529
Archaea;Nanoarchaeota;Nanoarchaeia;Woesearchaeales;(Woesearchaeales);(Woesearchaeales)	POS539 W3,104m,mg	441
Bacteria;Proteobacteria;Gammaproteobacteria;(Gammaproteobacteria);(Gammaproteobacteria);(Gammaproteobacteria)	POS539 W3,104m,mg	420
Bacteria;Actinobacteriota;Acidimicrobiia;Microtrichales;Microtrichaceae;Sva0996 marine group	POS539 W3,104m,mg	412
Bacteria;SAR324 clade(Marine group B);(SAR324 clade(Marine group B));(SAR324 clade(Marine group B));(SAR324 clade(Marine group B));(SAR324 clade(Marine group B))	POS539 W3,104m,mg	315
Bacteria;Campylobacterota;Campylobacteria;Campylobacterales;Sulfurimonadaceae;Sulfurimonas	POS539 W3,104m,mg	300
Bacteria;Bacteroidota;Chlorobia;Chlorobiales;Chlorobiaceae;(Chlorobiaceae)	POS539 W3,104m,mg	294
Bacteria;Proteobacteria;Alphaproteobacteria;(Alphaproteobacteria);(Alphaproteobacteria);(Alphaproteobacteria)	POS539 W3,104m,mg	288
Bacteria;Marinimicrobia (SAR406 clade);uncultured bacterium 413004-H17;(uncultured bacterium 413004-H17);(uncultured bacterium 413004-H17);(uncultured bacterium 413004-H17)	POS539 W3,104m,mg	238
Bacteria;Patescibacteria;Parcubacteria;(Parcubacteria);(Parcubacteria);(Parcubacteria)	POS539 W3,104m,mg	219
Bacteria;SAR324 clade(Marine group B);uncultured bacterium;(uncultured bacterium);(uncultured bacterium);(uncultured bacterium)	POS539 W3,104m,mg	217
Bacteria;Planctomycetota;Brocadiae;Brocadiales;Scalinduaceae;Candidatus Scalindua	POS539 W3,104m,mg	213
Eukaryota;Amorphea;Obazoa;Opisthokonta;Holozoa;Choanozoa	POS539 W3,104m,mg	194
Bacteria;Desulfobacterota;Desulfobacteria;Desulfobacterales;Desulfobacteraceae;uncultured	POS539 W3,104m,mg	188
Bacteria;Nitrospinota;Nitrospinia;Nitrospinales;Nitrospinaceae;LS-NOB	POS539 W3,104m,mg	170
Bacteria;Planctomycetota;Phycisphaerae;Phycisphaerales;Phycisphaeraceae;JL-ETNP-F27	POS539 W3,104m,mg	152
Bacteria;Desulfobacterota;Desulfobacteria;Desulfobacterales;Desulfobacteraceae;(Desulfobacteraceae)	POS539 W3,104m,mg	152
Bacteria;Proteobacteria;Gammaproteobacteria;Legionellales;Legionellaceae;Legionella	POS539 W3,104m,mg	150
Bacteria;Chloroflexi;Anaerolineae;Anaerolineales;Anaerolineaceae;Thermomarinilinea	POS539 W3,104m,mg	149
Bacteria;Marinimicrobia (SAR406 clade);uncultured gamma proteobacterium;(uncultured gamma proteobacterium);(uncultured gamma proteobacterium);(uncultured gamma proteobacterium)	POS539 W3,104m,mg	148
Bacteria;Desulfobacterota;Desulfobacteria;Desulfatiglandales;Desulfatiglandaceae;Desulfatiglans	POS539 W3,104m,mg	146
Archaea;Nanoarchaeota;Nanoarchaeia;Woesearchaeales;uncultured archaeon;(uncultured archaeon)	POS539 W3,104m,mg	126
Archaea;Nanoarchaeota;Nanoarchaeia;Woesearchaeales;marine metagenome;(marine metagenome)	POS539 W3,104m,mg	121
Bacteria;Marinimicrobia (SAR406 clade);marine metagenome;(marine metagenome);(marine metagenome);(marine metagenome)	POS539 W3,104m,mg	116
Archaea;Crenarchaeota;Nitrososphaeria;Nitrosopumilales;Nitrosopumilaceae;(Nitrosopumilaceae)	POS539 W3,104m,mg	103
Bacteria;Nitrospirota;Thermodesulfovibrionia;uncultured;uncultured bacterium;(uncultured bacterium)	POS539 W3,104m,mg	102
Bacteria;Desulfobacterota;Desulfobacteria;Desulfobacterales;Desulfosarcinaceae;SEEP-SRB1	POS539 W3,104m,mg	100
Bacteria;Chloroflexi;Anaerolineae;Anaerolineales;Anaerolineaceae;uncultured	POS539 W3,104m,mg	99
Bacteria;Proteobacteria;Magnetococcia;Magnetococcales;Magnetococcaceae;Magnetococcus	POS539 W3,104m,mg	96
Bacteria;Marinimicrobia (SAR406 clade);uncultured marine bacterium;(uncultured marine bacterium);(uncultured marine bacterium);(uncultured marine bacterium)	POS539 W3,104m,mg	89
Bacteria;Verrucomicrobiota;Omnitrophia;Omnitrophales;Omnitrophaceae;Candidatus Omnitrophus	POS539 W3,104m,mg	87
Bacteria;Proteobacteria;Gammaproteobacteria;Pseudomonadales;Pseudomonadaceae;Pseudomonas	POS539 W3,104m,mg	76
Bacteria;Proteobacteria;Alphaproteobacteria;Defluviicoccales;uncultured;(uncultured)	POS539 W3,104m,mg	73
Bacteria;Patescibacteria;ABY1;Candidatus Komeilibacteria;marine metagenome;(marine metagenome)	POS539 W3,104m,mg	72
Bacteria;Patescibacteria;ABY1;Candidatus Komeilibacteria;uncultured bacterium;(uncultured bacterium)	POS539 W3,104m,mg	71
Bacteria;Proteobacteria;Gammaproteobacteria;Pseudomonadales;Thioglobaceae;(Thioglobaceae)	POS539 W3,104m,mg	70
Bacteria;Patescibacteria;Parcubacteria;Candidatus Kaiserbacteria;uncultured bacterium;(uncultured bacterium)	POS539 W3,104m,mg	65
Bacteria;Proteobacteria;Gammaproteobacteria;Pseudomonadales;Thioglobaceae;Candidatus Thioglobus	POS539 W3,104m,mg	64
Bacteria;Firmicutes;Bacilli;Bacillales;Bacillaceae;Bacillus	POS539 W3,104m,mg	63
Bacteria;Proteobacteria;(Proteobacteria);(Proteobacteria);(Proteobacteria);(Proteobacteria)	POS539 W3,104m,mg	63
Bacteria;Chloroflexi;Dehalococcoidia;SAR202 clade;(SAR202 clade);(SAR202 clade)	POS539 W3,104m,mg	62
Bacteria;Patescibacteria;ABY1;Candidatus Magasanikbacteria;(Candidatus Magasanikbacteria);(Candidatus Magasanikbacteria)	POS539 W3,104m,mg	62
Bacteria;Patescibacteria;ABY1;(ABY1);(ABY1);(ABY1)	POS539 W3,104m,mg	59
Bacteria;Desulfobacterota;Desulfobacteria;Desulfobacterales;Desulfosarcinaceae;(Desulfosarcinaceae)	POS539 W3,104m,mg	57
Bacteria;Planctomycetota;OM190;uncultured bacterium;(uncultured bacterium);(uncultured bacterium)	POS539 W3,104m,mg	57
Bacteria;Proteobacteria;Gammaproteobacteria;Pseudomonadales;Pseudohongiellaceae;Pseudohongiella	POS539 W3,104m,mg	57
Bacteria;Planctomycetota;Phycisphaerae;MSBL9;SG8-4;uncultured bacterium	POS539 W3,104m,mg	56
Archaea;Crenarchaeota;Nitrososphaeria;Nitrosopumilales;Nitrosopumilaceae;Candidatus Nitrosopelagicus	POS539 W3,104m,mg	52
Bacteria;Proteobacteria;Alphaproteobacteria;Defluviicoccales;uncultured;uncultured bacterium	POS539 W3,104m,mg	50
Bacteria;Myxococcota;Polyangia;UASB-TL25;(UASB-TL25);(UASB-TL25)	POS539 W3,104m,mg	49
Bacteria;Proteobacteria;Alphaproteobacteria;SAR11 clade;Clade I;Clade Ia	POS539 W3,104m,mg	48
Bacteria;Proteobacteria;Gammaproteobacteria;Pseudomonadales;SAR86 clade;uncultured marine bacterium	POS539 W3,104m,mg	48
Bacteria;PAUC34f;uncultured bacterium;(uncultured bacterium);(uncultured bacterium);(uncultured bacterium)	POS539 W3,104m,mg	47
Archaea;Nanoarchaeota;Nanoarchaeia;Woesearchaeales;uncultured euryarchaeote;(uncultured euryarchaeote)	POS539 W3,104m,mg	46
Bacteria;Myxococcota;Polyangia;(Polyangia);(Polyangia);(Polyangia)	POS539 W3,104m,mg	42
Bacteria;Patescibacteria;ABY1;Candidatus Komeilibacteria;(Candidatus Komeilibacteria);(Candidatus Komeilibacteria)	POS539 W3,104m,mg	42
Bacteria;Latescibacterota;uncultured bacterium;(uncultured bacterium);(uncultured bacterium);(uncultured bacterium)	POS539 W3,104m,mg	42
Bacteria;Verrucomicrobiota;Kiritimatiellae;WCHB1-41;(WCHB1-41);(WCHB1-41)	POS539 W3,104m,mg	41
Bacteria;Bacteroidota;Bacteroidia;Bacteroidetes VC2.1 Bac22;(Bacteroidetes VC2.1 Bac22);(Bacteroidetes VC2.1 Bac22)	POS539 W3,104m,mg	41
Bacteria;Chloroflexi;Dehalococcoidia;(Dehalococcoidia);(Dehalococcoidia);(Dehalococcoidia)	POS539 W3,104m,mg	41
Bacteria;Verrucomicrobiota;Kiritimatiellae;Kiritimatiellales;Kiritimatiellaceae;MSBL3	POS539 W3,104m,mg	41
Bacteria;Patescibacteria;ABY1;Candidatus Falkowbacteria;(Candidatus Falkowbacteria);(Candidatus Falkowbacteria)	POS539 W3,104m,mg	41
Bacteria;Patescibacteria;Parcubacteria;Candidatus Kaiserbacteria;(Candidatus Kaiserbacteria);(Candidatus Kaiserbacteria)	POS539 W3,104m,mg	40
Bacteria;Chloroflexi;Anaerolineae;Anaerolineales;Anaerolineaceae;(Anaerolineaceae)	POS539 W3,104m,mg	39
Bacteria;Spirochaetota;Spirochaetia;Spirochaetales;Spirochaetaceae;Sediminispirochaeta	POS539 W3,104m,mg	39
Bacteria;Proteobacteria;Gammaproteobacteria;Methylococcales;Methylomonadaceae;Methylobacter	POS539 W3,104m,mg	38
Bacteria;Proteobacteria;Alphaproteobacteria;Puniceispirillales;SAR116 clade;(SAR116 clade)	POS539 W3,104m,mg	37
Bacteria;Patescibacteria;ABY1;Candidatus Kuenenbacteria;(Candidatus Kuenenbacteria);(Candidatus Kuenenbacteria)	POS539 W3,104m,mg	37
Bacteria;Proteobacteria;Alphaproteobacteria;Rhodospirillales;Magnetospiraceae;(Magnetospiraceae)	POS539 W3,104m,mg	35
Bacteria;Bacteroidota;Bacteroidia;Sphingobacteriales;Lentimicrobiaceae;(Lentimicrobiaceae)	POS539 W3,104m,mg	35
Bacteria;Bdellovibrionota;Bdellovibrionia;Bacteriovoracales;Bacteriovoracaceae;(Bacteriovoracaceae)	POS539 W3,104m,mg	35
Bacteria;SAR324 clade(Marine group B);uncultured delta proteobacterium;(uncultured delta proteobacterium);(uncultured delta proteobacterium);(uncultured delta proteobacterium)	POS539 W3,104m,mg	34
Bacteria;Planctomycetota;OM190;uncultured planctomycete;(uncultured planctomycete);(uncultured planctomycete)	POS539 W3,104m,mg	34
Archaea;Nanoarchaeota;Nanoarchaeia;Woesearchaeales;SCGC AAA011-D5;(SCGC AAA011-D5)	POS539 W3,104m,mg	34
Bacteria;Patescibacteria;Parcubacteria;Candidatus Portnoybacteria;metagenome;(metagenome)	POS539 W3,104m,mg	33
Bacteria;Planctomycetota;Planctomycetes;Pirellulales;Pirellulaceae;Rhodopirellula	POS539 W3,104m,mg	33
Archaea;Crenarchaeota;Bathyarchaeia;uncultured archaeon;(uncultured archaeon);(uncultured archaeon)	POS539 W3,104m,mg	33
Eukaryota;Discoba;Discicristata;Euglenozoa;Diplonemea;SCM38C39 marine group	POS539 W3,104m,mg	33
Bacteria;Desulfobacterota;Desulfobacteria;Desulfobacterales;Desulfobacteraceae;Desulfoconvexum	POS539 W3,104m,mg	33
Bacteria;Planctomycetota;OM190;(OM190);(OM190);(OM190)	POS539 W3,104m,mg	32
Bacteria;Planctomycetota;SPG12-343-353-B69;uncultured bacterium;(uncultured bacterium);(uncultured bacterium)	POS539 W3,104m,mg	32
Bacteria;Patescibacteria;ABY1;Candidatus Magasanikbacteria;uncultured bacterium;(uncultured bacterium)	POS539 W3,104m,mg	31
Bacteria;Patescibacteria;Gracilibacteria;(Gracilibacteria);(Gracilibacteria);(Gracilibacteria)	POS539 W3,104m,mg	31
Eukaryota;Amorphea;Obazoa;Opisthokonta;Nucletmycea;Fungi	POS539 W3,104m,mg	31
Bacteria;Patescibacteria;ABY1;Candidatus Kerfeldbacteria;uncultured bacterium;(uncultured bacterium)	POS539 W3,104m,mg	31
Bacteria;Bacteroidota;Chlorobia;Chlorobiales;Chlorobiaceae;Prosthecochloris	POS539 W3,104m,mg	30
Bacteria;Chloroflexi;Dehalococcoidia;SAR202 clade;uncultured bacterium;(uncultured bacterium)	POS539 W3,104m,mg	30
Bacteria;Bacteroidota;Bacteroidia;Bacteroidetes VC2.1 Bac22;marine metagenome;(marine metagenome)	POS539 W3,104m,mg	30
Bacteria;Proteobacteria;Alphaproteobacteria;SAR11 clade;Clade I;Clade Ib	POS539 W3,104m,mg	28
Bacteria;SAR324 clade(Marine group B);SAR324 cluster bacterium SCGC AB-629-J17;(SAR324 cluster bacterium SCGC AB-629-J17);(SAR324 cluster bacterium SCGC AB-629-J17);(SAR324 cluster bacterium SCGC AB-629-J17)	POS539 W3,104m,mg	28
Bacteria;Bacteroidota;Bacteroidia;Chitinophagales;uncultured;uncultured bacterium	POS539 W3,104m,mg	27
Bacteria;Chloroflexi;Dehalococcoidia;SAR202 clade;hydrothermal vent metagenome;(hydrothermal vent metagenome)	POS539 W3,104m,mg	26
Bacteria;Desulfobacterota;Desulfobacteria;Desulfobacterales;Desulfobacteraceae;Desulfobacula	POS539 W3,104m,mg	26
Bacteria;Myxococcota;Polyangia;UASB-TL25;uncultured bacterium;(uncultured bacterium)	POS539 W3,104m,mg	26
Bacteria;Chloroflexi;Dehalococcoidia;GIF3;uncultured bacterium;(uncultured bacterium)	POS539 W3,104m,mg	26
Bacteria;Campylobacterota;Campylobacteria;Campylobacterales;Arcobacteraceae;uncultured	POS539 W3,104m,mg	26
Bacteria;Marinimicrobia (SAR406 clade);uncultured Candidatus Marinimicrobia bacterium;(uncultured Candidatus Marinimicrobia bacterium);(uncultured Candidatus Marinimicrobia bacterium);(uncultured Candidatus Marinimicrobia bacterium)	POS539 W3,104m,mg	26
Bacteria;Spirochaetota;Spirochaetia;Spirochaetales;Spirochaetaceae;Sphaerochaeta	POS539 W3,104m,mg	26
Bacteria;Latescibacterota;Latescibacteria;Latescibacterales;Latescibacteraceae;uncultured bacterium	POS539 W3,104m,mg	25
Bacteria;Patescibacteria;Microgenomatia;Candidatus Beckwithbacteria;uncultured bacterium;(uncultured bacterium)	POS539 W3,104m,mg	24
Bacteria;Bacteroidota;Bacteroidia;Chitinophagales;uncultured;(uncultured)	POS539 W3,104m,mg	24
Bacteria;Latescibacterota;(Latescibacterota);(Latescibacterota);(Latescibacterota);(Latescibacterota)	POS539 W3,104m,mg	23
Bacteria;Planctomycetota;Planctomycetes;Pirellulales;Pirellulaceae;(Pirellulaceae)	POS539 W3,104m,mg	23
Bacteria;Proteobacteria;Alphaproteobacteria;Rhodospirillales;(Rhodospirillales);(Rhodospirillales)	POS539 W3,104m,mg	23
Bacteria;Bacteroidota;Bacteroidia;Bacteroidetes VC2.1 Bac22;uncultured bacterium;(uncultured bacterium)	POS539 W3,104m,mg	22
Bacteria;Patescibacteria;Gracilibacteria;Candidatus Peribacteria;(Candidatus Peribacteria);(Candidatus Peribacteria)	POS539 W3,104m,mg	22
Bacteria;Latescibacterota;Latescibacteria;Latescibacterales;Latescibacteraceae;(Latescibacteraceae)	POS539 W3,104m,mg	22
Archaea;(Archaea);(Archaea);(Archaea);(Archaea);(Archaea)	POS539 W3,104m,mg	22
Bacteria;Patescibacteria;ABY1;Candidatus Falkowbacteria;uncultured bacterium;(uncultured bacterium)	POS539 W3,104m,mg	21
Bacteria;WOR-1;(WOR-1);(WOR-1);(WOR-1);(WOR-1)	POS539 W3,104m,mg	21
Bacteria;Patescibacteria;ABY1;Candidatus Magasanikbacteria;marine metagenome;(marine metagenome)	POS539 W3,104m,mg	21
Bacteria;Patescibacteria;Microgenomatia;Candidatus Pacebacteria;(Candidatus Pacebacteria);(Candidatus Pacebacteria)	POS539 W3,104m,mg	21
Bacteria;Verrucomicrobiota;Omnitrophia;Omnitrophales;(Omnitrophales);(Omnitrophales)	POS539 W3,104m,mg	20
Bacteria;Bdellovibrionota;Bdellovibrionia;Bdellovibrionales;Bdellovibrionaceae;OM27 clade	POS539 W3,104m,mg	20
Bacteria;Actinobacteriota;Acidimicrobiia;Microtrichales;Microtrichaceae;uncultured	POS539 W3,104m,mg	20
Bacteria;Spirochaetota;Spirochaetia;Spirochaetales;Spirochaetaceae;(Spirochaetaceae)	POS539 W3,104m,mg	20
Bacteria;Proteobacteria;Alphaproteobacteria;SAR11 clade;Clade I;(Clade I)	POS539 W3,104m,mg	20
Eukaryota;SAR;Alveolata;Apicomplexa;Aconoidasida;Haemosporoidia	POS539 W3,104m,mg	19
Bacteria;Bdellovibrionota;Bdellovibrionia;Bacteriovoracales;Bacteriovoracaceae;uncultured	POS539 W3,104m,mg	19
Bacteria;Planctomycetota;Phycisphaerae;MSBL9;SM23-30;(SM23-30)	POS539 W3,104m,mg	19
Bacteria;Patescibacteria;(Patescibacteria);(Patescibacteria);(Patescibacteria);(Patescibacteria)	POS539 W3,104m,mg	19
Bacteria;Marinimicrobia (SAR406 clade);Marinimicrobia bacterium JGI 0000113-D11;(Marinimicrobia bacterium JGI 0000113-D11);(Marinimicrobia bacterium JGI 0000113-D11);(Marinimicrobia bacterium JGI 0000113-D11)	POS539 W3,104m,mg	19
Bacteria;Desulfobacterota;Desulfuromonadia;PB19;(PB19);(PB19)	POS539 W3,104m,mg	19
Archaea;Crenarchaeota;Nitrososphaeria;Nitrosopumilales;Nitrosopumilaceae;uncultured archaeon	POS539 W3,104m,mg	18
Bacteria;Patescibacteria;Parcubacteria;Candidatus Portnoybacteria;(Candidatus Portnoybacteria);(Candidatus Portnoybacteria)	POS539 W3,104m,mg	18
Bacteria;Patescibacteria;Microgenomatia;Candidatus Woesebacteria;(Candidatus Woesebacteria);(Candidatus Woesebacteria)	POS539 W3,104m,mg	18
Bacteria;Gemmatimonadota;BD2-11 terrestrial group;uncultured bacterium;(uncultured bacterium);(uncultured bacterium)	POS539 W3,104m,mg	18
Bacteria;Planctomycetota;Planctomycetes;Pirellulales;Pirellulaceae;Pirellula	POS539 W3,104m,mg	18
Bacteria;Patescibacteria;Gracilibacteria;uncultured bacterium;(uncultured bacterium);(uncultured bacterium)	POS539 W3,104m,mg	18
Bacteria;PAUC34f;(PAUC34f);(PAUC34f);(PAUC34f);(PAUC34f)	POS539 W3,104m,mg	18
Bacteria;Patescibacteria;ABY1;Candidatus Kerfeldbacteria;uncultured proteobacterium;(uncultured proteobacterium)	POS539 W3,104m,mg	18
Bacteria;Patescibacteria;ABY1;Candidatus Uhrbacteria;(Candidatus Uhrbacteria);(Candidatus Uhrbacteria)	POS539 W3,104m,mg	18
Bacteria;Planctomycetota;Phycisphaerae;MSBL9;(MSBL9);(MSBL9)	POS539 W3,104m,mg	17
Bacteria;Proteobacteria;Gammaproteobacteria;Enterobacterales;Pseudoalteromonadaceae;Pseudoalteromonas	POS539 W3,104m,mg	17
Bacteria;Marinimicrobia (SAR406 clade);uncultured Deferribacteres bacterium;(uncultured Deferribacteres bacterium);(uncultured Deferribacteres bacterium);(uncultured Deferribacteres bacterium)	POS539 W3,104m,mg	17
Bacteria;Chloroflexi;JG30-KF-CM66;(JG30-KF-CM66);(JG30-KF-CM66);(JG30-KF-CM66)	POS539 W3,104m,mg	17
Bacteria;Chloroflexi;Dehalococcoidia;DscP2;uncultured bacterium;(uncultured bacterium)	POS539 W3,104m,mg	16
Bacteria;Planctomycetota;Phycisphaerae;MSBL9;SG8-4;(SG8-4)	POS539 W3,104m,mg	16
Bacteria;Desulfobacterota;Desulfobulbia;Desulfobulbales;Desulfurivibrionaceae;MSBL7	POS539 W3,104m,mg	15
Bacteria;Bacteroidota;Bacteroidia;(Bacteroidia);(Bacteroidia);(Bacteroidia)	POS539 W3,104m,mg	15
Bacteria;Patescibacteria;ABY1;Candidatus Magasanikbacteria;Candidatus Magasanikbacteria bacterium GW2011_GWE2_42_7;(Candidatus Magasanikbacteria bacterium GW2011_GWE2_42_7)	POS539 W3,104m,mg	15
Bacteria;Planctomycetota;Phycisphaerae;Phycisphaerales;Phycisphaeraceae;uncultured	POS539 W3,104m,mg	15
Bacteria;Patescibacteria;Parcubacteria;Candidatus Campbellbacteria;marine metagenome;(marine metagenome)	POS539 W3,104m,mg	15
Bacteria;Planctomycetota;Phycisphaerae;Phycisphaerales;AKAU3564 sediment group;(AKAU3564 sediment group)	POS539 W3,104m,mg	15
Bacteria;SAR324 clade(Marine group B);uncultured organism;(uncultured organism);(uncultured organism);(uncultured organism)	POS539 W3,104m,mg	15
Bacteria;Planctomycetota;(Planctomycetota);(Planctomycetota);(Planctomycetota);(Planctomycetota)	POS539 W3,104m,mg	15
Bacteria;Patescibacteria;Gracilibacteria;Candidatus Peregrinibacteria;(Candidatus Peregrinibacteria);(Candidatus Peregrinibacteria)	POS539 W3,104m,mg	15
Bacteria;Patescibacteria;Gracilibacteria;Candidatus Peregrinibacteria;uncultured bacterium;(uncultured bacterium)	POS539 W3,104m,mg	15
Bacteria;Proteobacteria;Gammaproteobacteria;Chromatiales;Sedimenticolaceae;Sedimenticola	POS539 W3,104m,mg	15
Bacteria;Patescibacteria;Gracilibacteria;Candidatus Peribacteria;uncultured bacterium;(uncultured bacterium)	POS539 W3,104m,mg	15
Bacteria;AncK6;uncultured bacterium;(uncultured bacterium);(uncultured bacterium);(uncultured bacterium)	POS539 W3,104m,mg	14
Bacteria;Patescibacteria;Microgenomatia;Candidatus Collierbacteria;(Candidatus Collierbacteria);(Candidatus Collierbacteria)	POS539 W3,104m,mg	14
Archaea;Nanoarchaeota;Nanoarchaeia;Woesearchaeales;uncultured crenarchaeote;(uncultured crenarchaeote)	POS539 W3,104m,mg	14
Bacteria;Proteobacteria;Gammaproteobacteria;Arenicellales;Arenicellaceae;uncultured	POS539 W3,104m,mg	14
Bacteria;Chloroflexi;Dehalococcoidia;SAR202 clade;uncultured Chloroflexi bacterium;(uncultured Chloroflexi bacterium)	POS539 W3,104m,mg	14
Bacteria;Patescibacteria;Microgenomatia;Candidatus Pacebacteria;uncultured bacterium;(uncultured bacterium)	POS539 W3,104m,mg	14
Bacteria;Proteobacteria;Alphaproteobacteria;uncultured;uncultured bacterium;(uncultured bacterium)	POS539 W3,104m,mg	13
Bacteria;Desulfobacterota;(Desulfobacterota);(Desulfobacterota);(Desulfobacterota);(Desulfobacterota)	POS539 W3,104m,mg	13
Bacteria;LCP-89;(LCP-89);(LCP-89);(LCP-89);(LCP-89)	POS539 W3,104m,mg	13
Bacteria;Proteobacteria;Gammaproteobacteria;Pseudomonadales;SAR86 clade;uncultured gamma proteobacterium	POS539 W3,104m,mg	13
Bacteria;Proteobacteria;Alphaproteobacteria;Defluviicoccales;uncultured;uncultured organism	POS539 W3,104m,mg	13
Bacteria;Proteobacteria;Alphaproteobacteria;Sneathiellales;Sneathiellaceae;uncultured	POS539 W3,104m,mg	13
Bacteria;Proteobacteria;Alphaproteobacteria;SAR11 clade;Clade I;uncultured	POS539 W3,104m,mg	13
Bacteria;Verrucomicrobiota;Kiritimatiellae;WCHB1-41;uncultured bacterium;(uncultured bacterium)	POS539 W3,104m,mg	13
Bacteria;Proteobacteria;Gammaproteobacteria;Enterobacterales;Idiomarinaceae;Idiomarina	POS539 W3,104m,mg	13
Archaea;Nanoarchaeota;Nanoarchaeia;Woesearchaeales;GW2011;AR15	POS539 W3,104m,mg	12
Bacteria;Campylobacterota;Campylobacteria;Campylobacterales;(Campylobacterales);(Campylobacterales)	POS539 W3,104m,mg	12
Archaea;Nanoarchaeota;Nanoarchaeia;Woesearchaeales;Candidatus Yanofskybacteria bacterium RIFCSPHIGHO2_01_FULL_41_26;(Candidatus Yanofskybacteria bacterium RIFCSPHIGHO2_01_FULL_41_26)	POS539 W3,104m,mg	12
Bacteria;Proteobacteria;Alphaproteobacteria;AT-s3-44;uncultured bacterium;(uncultured bacterium)	POS539 W3,104m,mg	12
Archaea;Crenarchaeota;Bathyarchaeia;(Bathyarchaeia);(Bathyarchaeia);(Bathyarchaeia)	POS539 W3,104m,mg	12
Bacteria;Patescibacteria;Microgenomatia;Candidatus Woesebacteria;uncultured bacterium;(uncultured bacterium)	POS539 W3,104m,mg	12
Bacteria;Proteobacteria;Alphaproteobacteria;Kiloniellales;Kiloniellaceae;uncultured	POS539 W3,104m,mg	12
Bacteria;Planctomycetota;Brocadiae;Brocadiales;uncultured planctomycete;(uncultured planctomycete)	POS539 W3,104m,mg	12
Bacteria;Bacteroidota;Bacteroidia;Bacteroidales;Prolixibacteraceae;(Prolixibacteraceae)	POS539 W3,104m,mg	11
Bacteria;Planctomycetota;Planctomycetes;Pirellulales;Pirellulaceae;Pir4 lineage	POS539 W3,104m,mg	11
Bacteria;Patescibacteria;Microgenomatia;Candidatus Collierbacteria;uncultured bacterium;(uncultured bacterium)	POS539 W3,104m,mg	11
Bacteria;Planctomycetota;Brocadiae;Brocadiales;(Brocadiales);(Brocadiales)	POS539 W3,104m,mg	11
Bacteria;Planctomycetota;Phycisphaerae;Phycisphaerales;Phycisphaeraceae;FS140-16B-02 marine group	POS539 W3,104m,mg	11
Bacteria;Proteobacteria;Gammaproteobacteria;Pseudomonadales;(Pseudomonadales);(Pseudomonadales)	POS539 W3,104m,mg	11
Eukaryota;(Eukaryota);(Eukaryota);(Eukaryota);(Eukaryota);(Eukaryota)	POS539 W3,104m,mg	11
Bacteria;Cyanobacteria;Cyanobacteriia;Chloroplast;(Chloroplast);(Chloroplast)	POS539 W3,104m,mg	11
Bacteria;Desulfobacterota;Desulfobacteria;Desulfobacterales;Desulfosarcinaceae;Sva0081 sediment group	POS539 W3,104m,mg	10
Bacteria;Desulfobacterota;Desulfobacteria;Desulfobacterales;Desulfobacteraceae;Desulfotignum	POS539 W3,104m,mg	10
Bacteria;Actinobacteriota;Acidimicrobiia;Microtrichales;uncultured;(uncultured)	POS539 W3,104m,mg	10
Bacteria;Bacteroidota;Bacteroidia;Sphingobacteriales;Lentimicrobiaceae;uncultured bacterium	POS539 W3,104m,mg	10
Bacteria;Proteobacteria;Gammaproteobacteria;Methylococcales;Methylomonadaceae;(Methylomonadaceae)	POS539 W3,104m,mg	10
Bacteria;Chloroflexi;Anaerolineae;Anaerolineales;Anaerolineaceae;Longilinea	POS539 W3,104m,mg	10
Bacteria;Patescibacteria;Parcubacteria;uncultured bacterium;(uncultured bacterium);(uncultured bacterium)	POS539 W3,104m,mg	10
Bacteria;Nitrospirota;Thermodesulfovibrionia;uncultured;(uncultured);(uncultured)	POS539 W3,104m,mg	10
Bacteria;Bacteroidota;Bacteroidia;Bacteroidales;Prolixibacteraceae;Draconibacterium	POS539 W3,104m,mg	9
Eukaryota;Archaeplastida;Chloroplastida;Charophyta;Phragmoplastophyta;Streptophyta	POS539 W3,104m,mg	9
Bacteria;Planctomycetota;Phycisphaerae;(Phycisphaerae);(Phycisphaerae);(Phycisphaerae)	POS539 W3,104m,mg	9
Bacteria;Cyanobacteria;Cyanobacteriia;Synechococcales;Cyanobiaceae;Synechococcus CC9902	POS539 W3,104m,mg	9
Bacteria;Patescibacteria;ABY1;Candidatus Kuenenbacteria;uncultured bacterium;(uncultured bacterium)	POS539 W3,104m,mg	9
Bacteria;Desulfobacterota;Desulfuromonadia;PB19;uncultured delta proteobacterium;(uncultured delta proteobacterium)	POS539 W3,104m,mg	9
Bacteria;SAR324 clade(Marine group B);marine metagenome;(marine metagenome);(marine metagenome);(marine metagenome)	POS539 W3,104m,mg	9
Bacteria;Proteobacteria;Gammaproteobacteria;Chromatiales;Chromatiaceae;Candidatus Thiobios	POS539 W3,104m,mg	9
Bacteria;Marinimicrobia (SAR406 clade);uncultured bacterium AD261-B2;(uncultured bacterium AD261-B2);(uncultured bacterium AD261-B2);(uncultured bacterium AD261-B2)	POS539 W3,104m,mg	9
Bacteria;Campylobacterota;Campylobacteria;Campylobacterales;Arcobacteraceae;(Arcobacteraceae)	POS539 W3,104m,mg	9
Archaea;Nanoarchaeota;Nanoarchaeia;Woesearchaeales;SCGC AAA011-D5;uncultured archaeon	POS539 W3,104m,mg	9
Bacteria;Chloroflexi;Dehalococcoidia;MSBL5;(MSBL5);(MSBL5)	POS539 W3,104m,mg	9
Bacteria;Patescibacteria;ABY1;Candidatus Kerfeldbacteria;(Candidatus Kerfeldbacteria);(Candidatus Kerfeldbacteria)	POS539 W3,104m,mg	9
Bacteria;Chloroflexi;Anaerolineae;(Anaerolineae);(Anaerolineae);(Anaerolineae)	POS539 W3,104m,mg	9
Bacteria;Myxococcota;Myxococcia;Myxococcales;Myxococcaceae;P3OB-42	POS539 W3,104m,mg	9
Bacteria;Proteobacteria;Gammaproteobacteria;Gammaproteobacteria Incertae Sedis;Unknown Family;Candidatus Carsonella	POS539 W3,104m,mg	9
Bacteria;Proteobacteria;Alphaproteobacteria;Rickettsiales;Mitochondria;(Mitochondria)	POS539 W3,104m,mg	9
Bacteria;RCP2-54;(RCP2-54);(RCP2-54);(RCP2-54);(RCP2-54)	POS539 W3,104m,mg	9
Bacteria;Myxococcota;Polyangia;UASB-TL25;uncultured organism;(uncultured organism)	POS539 W3,104m,mg	9
Bacteria;Bacteroidota;Bacteroidia;Flavobacteriales;Flavobacteriaceae;NS5 marine group	POS539 W3,104m,mg	9
Bacteria;Planctomycetota;Phycisphaerae;Phycisphaerales;AKAU3564 sediment group;uncultured bacterium	POS539 W3,104m,mg	9
Archaea;Nanoarchaeota;Nanoarchaeia;Woesearchaeales;SCGC AAA011-D5;Candidatus Diapherotrites archaeon ADurb.Bin253	POS539 W3,104m,mg	9
Bacteria;Sumerlaeota;Sumerlaeia;Sumerlaeales;Sumerlaeaceae;Sumerlaea	POS539 W3,104m,mg	9
Bacteria;Marinimicrobia (SAR406 clade);uncultured bacterium FGYC_13M19;(uncultured bacterium FGYC_13M19);(uncultured bacterium FGYC_13M19);(uncultured bacterium FGYC_13M19)	POS539 W3,104m,mg	9
Bacteria;Patescibacteria;Parcubacteria;Candidatus Vogelbacteria;uncultured bacterium;(uncultured bacterium)	POS539 W3,104m,mg	9
Bacteria;Patescibacteria;Parcubacteria;Candidatus Kaiserbacteria;uncultured prokaryote;(uncultured prokaryote)	POS539 W3,104m,mg	9
Eukaryota;SAR;Alveolata;Ciliophora;Intramacronucleata;Conthreep	POS539 W3,104m,mg	8
Bacteria;Firmicutes;(Firmicutes);(Firmicutes);(Firmicutes);(Firmicutes)	POS539 W3,104m,mg	8
Bacteria;Spirochaetota;Spirochaetia;Spirochaetales;Spirochaetaceae;Spirochaeta 2	POS539 W3,104m,mg	8
Bacteria;Acidobacteriota;Subgroup 21;uncultured bacterium;(uncultured bacterium);(uncultured bacterium)	POS539 W3,104m,mg	8
Bacteria;Spirochaetota;Spirochaetia;Spirochaetales;Spirochaetaceae;Spirochaeta	POS539 W3,104m,mg	8
Bacteria;Marinimicrobia (SAR406 clade);hydrothermal vent metagenome;(hydrothermal vent metagenome);(hydrothermal vent metagenome);(hydrothermal vent metagenome)	POS539 W3,104m,mg	8
Bacteria;Planctomycetota;Planctomycetes;Pirellulales;Pirellulaceae;uncultured	POS539 W3,104m,mg	8
Bacteria;Proteobacteria;Gammaproteobacteria;Enterobacterales;(Enterobacterales);(Enterobacterales)	POS539 W3,104m,mg	8
Bacteria;Proteobacteria;Gammaproteobacteria;Burkholderiales;Comamonadaceae;Caenimonas	POS539 W3,104m,mg	8
Bacteria;Chloroflexi;Anaerolineae;SBR1031;(SBR1031);(SBR1031)	POS539 W3,104m,mg	8
Bacteria;Patescibacteria;Microgenomatia;(Microgenomatia);(Microgenomatia);(Microgenomatia)	POS539 W3,104m,mg	8
Bacteria;Patescibacteria;Parcubacteria;Candidatus Kaiserbacteria;uncultured organism;(uncultured organism)	POS539 W3,104m,mg	8
Bacteria;Proteobacteria;Gammaproteobacteria;Enterobacterales;Vibrionaceae;Vibrio	POS539 W3,104m,mg	8
Eukaryota;SAR;Alveolata;Protalveolata;Syndiniales;Syndiniales Group I	POS539 W3,104m,mg	8
Bacteria;Proteobacteria;Gammaproteobacteria;Methylococcales;Methylomonadaceae;Milano-WF1B-03	POS539 W3,104m,mg	8
Bacteria;LCP-89;uncultured bacterium;(uncultured bacterium);(uncultured bacterium);(uncultured bacterium)	POS539 W3,104m,mg	8
Bacteria;Firmicutes;Bacilli;Lactobacillales;Streptococcaceae;Streptococcus	POS539 W3,104m,mg	8
Bacteria;Patescibacteria;Microgenomatia;Candidatus Pacebacteria;bacterium enrichment culture clone AOM-SR-B28;(bacterium enrichment culture clone AOM-SR-B28)	POS539 W3,104m,mg	8
Bacteria;Chloroflexi;Dehalococcoidia;FW22;uncultured bacterium;(uncultured bacterium)	POS539 W3,104m,mg	8
Eukaryota;SAR;Stramenopiles;Ochrophyta;Diatomea;Coscinodiscophytina	POS539 W3,104m,mg	7
Bacteria;Bacteroidota;Bacteroidia;Flavobacteriales;Flavobacteriaceae;NS2b marine group	POS539 W3,104m,mg	7
Bacteria;Dependentiae;Babeliae;Babeliales;(Babeliales);(Babeliales)	POS539 W3,104m,mg	7
Bacteria;Myxococcota;Polyangia;Polyangiales;BIrii41;uncultured bacterium	POS539 W3,104m,mg	7
Bacteria;Patescibacteria;Gracilibacteria;JGI 0000069-P22;uncultured bacterium;(uncultured bacterium)	POS539 W3,104m,mg	7
Bacteria;Planctomycetota;Phycisphaerae;MSBL9;4572-13;uncultured bacterium	POS539 W3,104m,mg	7
Archaea;Thermoplasmatota;Thermoplasmata;Marine Group III;uncultured archaeon;(uncultured archaeon)	POS539 W3,104m,mg	7
Bacteria;Patescibacteria;Parcubacteria;Candidatus Kaiserbacteria;marine metagenome;(marine metagenome)	POS539 W3,104m,mg	7
Bacteria;Patescibacteria;Parcubacteria;Candidatus Adlerbacteria;Candidatus Adlerbacteria bacterium GW2011_GWA2_54_12;(Candidatus Adlerbacteria bacterium GW2011_GWA2_54_12)	POS539 W3,104m,mg	7
Bacteria;NB1-j;uncultured bacterium;(uncultured bacterium);(uncultured bacterium);(uncultured bacterium)	POS539 W3,104m,mg	7
Bacteria;Chloroflexi;Anaerolineae;Thermoflexales;Thermoflexaceae;Thermoflexus	POS539 W3,104m,mg	7
Bacteria;Actinobacteriota;Acidimicrobiia;Microtrichales;Microtrichaceae;(Microtrichaceae)	POS539 W3,104m,mg	7
Bacteria;Proteobacteria;Alphaproteobacteria;uncultured;(uncultured);(uncultured)	POS539 W3,104m,mg	7
Bacteria;Desulfobacterota;Desulfobacteria;Desulfobacterales;Desulfococcaceae;uncultured	POS539 W3,104m,mg	7
Bacteria;Proteobacteria;Gammaproteobacteria;Pseudomonadales;Marinobacteraceae;Marinobacter	POS539 W3,104m,mg	7
Bacteria;Proteobacteria;Gammaproteobacteria;Methylococcales;Methylomonadaceae;Marine Methylotrophic Group 2	POS539 W3,104m,mg	7
Bacteria;Margulisbacteria;uncultured organism;(uncultured organism);(uncultured organism);(uncultured organism)	POS539 W3,104m,mg	7
Archaea;Euryarchaeota;Thermococci;Methanofastidiosales;uncultured;uncultured archaeon	POS539 W3,104m,mg	7
Bacteria;Patescibacteria;Parcubacteria;Candidatus Nomurabacteria;(Candidatus Nomurabacteria);(Candidatus Nomurabacteria)	POS539 W3,104m,mg	7
Bacteria;Proteobacteria;Gammaproteobacteria;UBA10353 marine group;uncultured organism;(uncultured organism)	POS539 W3,104m,mg	7
Bacteria;Patescibacteria;ABY1;Candidatus Komeilibacteria;Candidatus Komeilibacteria bacterium RIFOXYC1_FULL_37_11;(Candidatus Komeilibacteria bacterium RIFOXYC1_FULL_37_11)	POS539 W3,104m,mg	7
Bacteria;Bacteroidota;Bacteroidia;Cytophagales;Cyclobacteriaceae;Fabibacter	POS539 W3,104m,mg	7
Bacteria;Calditrichota;Calditrichia;Calditrichales;Calditrichaceae;SM23-31	POS539 W3,104m,mg	7
Bacteria;Proteobacteria;Alphaproteobacteria;AT-s3-44;uncultured Alphaproteobacteria bacterium;(uncultured Alphaproteobacteria bacterium)	POS539 W3,104m,mg	7
Bacteria;Patescibacteria;WWE3;(WWE3);(WWE3);(WWE3)	POS539 W3,104m,mg	7
Eukaryota;SAR;Alveolata;Dinoflagellata;Dinophyceae;Gymnodiniphycidae	POS539 W3,104m,mg	6
Bacteria;Latescibacterota;Latescibacteria;Latescibacterales;Latescibacteraceae;Candidatus Latescibacter	POS539 W3,104m,mg	6
Bacteria;Patescibacteria;Microgenomatia;Candidatus Beckwithbacteria;(Candidatus Beckwithbacteria);(Candidatus Beckwithbacteria)	POS539 W3,104m,mg	6
Bacteria;Desulfobacterota;Desulfobacteria;Desulfobacterales;Desulfobacteraceae;Desulfobacula sp. TS	POS539 W3,104m,mg	6
Bacteria;Cloacimonadota;Cloacimonadia;Cloacimonadales;W27;uncultured bacterium	POS539 W3,104m,mg	6
Bacteria;Desulfobacterota;Desulfuromonadia;PB19;uncultured bacterium;(uncultured bacterium)	POS539 W3,104m,mg	6
Bacteria;NB1-j;(NB1-j);(NB1-j);(NB1-j);(NB1-j)	POS539 W3,104m,mg	6
Bacteria;Proteobacteria;Alphaproteobacteria;SAR11 clade;(SAR11 clade);(SAR11 clade)	POS539 W3,104m,mg	6
Archaea;Nanoarchaeota;Nanoarchaeia;Woesearchaeales;GW2011_GWC1_47_15;Candidatus Amesbacteria bacterium GW2011_GWC1_47_15	POS539 W3,104m,mg	6
Bacteria;Planctomycetota;OM190;marine metagenome;(marine metagenome);(marine metagenome)	POS539 W3,104m,mg	6
Bacteria;Acetothermia;Acetothermiia;uncultured bacterium;(uncultured bacterium);(uncultured bacterium)	POS539 W3,104m,mg	6
Bacteria;Proteobacteria;Alphaproteobacteria;Rhizobiales;Hyphomicrobiaceae;Hyphomicrobium	POS539 W3,104m,mg	6
Eukaryota;Haptophyta;Prymnesiophyceae;Isochrysidales;Emiliania;Emiliania huxleyi CCMP1516	POS539 W3,104m,mg	6
Archaea;Crenarchaeota;Bathyarchaeia;uncultured crenarchaeote;(uncultured crenarchaeote);(uncultured crenarchaeote)	POS539 W3,104m,mg	6
Bacteria;Verrucomicrobiota;Kiritimatiellae;Kiritimatiellales;Kiritimatiellaceae;R76-B128	POS539 W3,104m,mg	6
Bacteria;Patescibacteria;Parcubacteria;Candidatus Campbellbacteria;Candidatus Campbellbacteria bacterium GW2011_GWC2_35_28;(Candidatus Campbellbacteria bacterium GW2011_GWC2_35_28)	POS539 W3,104m,mg	6
Bacteria;Proteobacteria;Gammaproteobacteria;Pseudomonadales;Alcanivoracaceae1;Alcanivorax	POS539 W3,104m,mg	6
Bacteria;Planctomycetota;Phycisphaerae;MSBL9;SM23-30;uncultured bacterium	POS539 W3,104m,mg	6
Bacteria;Patescibacteria;ABY1;Candidatus Uhrbacteria;marine metagenome;(marine metagenome)	POS539 W3,104m,mg	6
Bacteria;Planctomycetota;Planctomycetes;Planctomycetales;Gimesiaceae;uncultured	POS539 W3,104m,mg	6
Bacteria;Verrucomicrobiota;Lentisphaeria;Oligosphaerales;Lenti-02;(Lenti-02)	POS539 W3,104m,mg	6
Bacteria;Proteobacteria;Gammaproteobacteria;Arenicellales;Arenicellaceae;HTCC5015	POS539 W3,104m,mg	6
Archaea;Crenarchaeota;Nitrososphaeria;Nitrosopumilales;Nitrosopumilaceae;Thaumarchaeota archaeon SCGC AAA007-O23	POS539 W3,104m,mg	6
Bacteria;Proteobacteria;Alphaproteobacteria;Thalassobaculales;Nisaeaceae;OM75 clade	POS539 W3,104m,mg	6
Bacteria;Proteobacteria;Alphaproteobacteria;Puniceispirillales;SAR116 clade;uncultured proteobacterium	POS539 W3,104m,mg	6
Eukaryota;Archaeplastida;Rhodophyceae;Bangiales;Porphyra-Pyropia;(Porphyra-Pyropia)	POS539 W3,104m,mg	6
Archaea;Thermoplasmatota;Thermoplasmata;Marine Group II;uncultured marine archaeon;(uncultured marine archaeon)	POS539 W3,104m,mg	6
Bacteria;Proteobacteria;Gammaproteobacteria;Burkholderiales;Methylophilaceae;OM43 clade	POS539 W3,104m,mg	6
Bacteria;Firmicutes;Clostridia;Oscillospirales;Hungateiclostridiaceae;UCG-012	POS539 W3,104m,mg	6
Bacteria;Actinobacteriota;Actinobacteria;Streptomycetales;Streptomycetaceae;Streptomyces	POS539 W3,104m,mg	6
Bacteria;Myxococcota;Polyangia;Haliangiales;Haliangiaceae;Haliangium	POS539 W3,104m,mg	6
Bacteria;RCP2-54;hydrothermal vent metagenome;(hydrothermal vent metagenome);(hydrothermal vent metagenome);(hydrothermal vent metagenome)	POS539 W3,104m,mg	6
Bacteria;Firmicutes;Bacilli;Staphylococcales;Staphylococcaceae;Staphylococcus	POS539 W3,104m,mg	6
Bacteria;Proteobacteria;Gammaproteobacteria;Pseudomonadales;Halomonadaceae;Halomonas	POS539 W3,104m,mg	6
Bacteria;Bdellovibrionota;Bdellovibrionia;Bacteriovoracales;Bacteriovoracaceae;Peredibacter	POS539 W3,104m,mg	6
Bacteria;Patescibacteria;ABY1;Candidatus Kuenenbacteria;Parcubacteria group bacterium GW2011_GWA2_40_23;(Parcubacteria group bacterium GW2011_GWA2_40_23)	POS539 W3,104m,mg	6
Archaea;Halobacterota;Methanosarcinia;Methanosarciniales;Methanosarcinaceae;Methanococcoides	POS539 W3,104m,mg	6
Eukaryota;Discoba;Discicristata;Euglenozoa;Euglenida;Euglenophyceae	POS539 W3,104m,mg	6
Bacteria;Planctomycetota;Phycisphaerae;Phycisphaerales;Phycisphaeraceae;(Phycisphaeraceae)	POS539 W3,104m,mg	5
Bacteria;Desulfobacterota;uncultured;uncultured delta proteobacterium;(uncultured delta proteobacterium);(uncultured delta proteobacterium)	POS539 W3,104m,mg	5
Bacteria;Verrucomicrobiota;(Verrucomicrobiota);(Verrucomicrobiota);(Verrucomicrobiota);(Verrucomicrobiota)	POS539 W3,104m,mg	5
Bacteria;Proteobacteria;Alphaproteobacteria;Rhizobiales;(Rhizobiales);(Rhizobiales)	POS539 W3,104m,mg	5
Archaea;Thermoplasmatota;Thermoplasmata;uncultured;uncultured archaeon;(uncultured archaeon)	POS539 W3,104m,mg	5
Archaea;Nanoarchaeota;Nanoarchaeia;Woesearchaeales;SCGC AAA011-D5;uncultured euryarchaeote	POS539 W3,104m,mg	5
Bacteria;Verrucomicrobiota;Kiritimatiellae;WCHB1-41;uncultured Verrucomicrobia bacterium;(uncultured Verrucomicrobia bacterium)	POS539 W3,104m,mg	5
Bacteria;Patescibacteria;Gracilibacteria;JGI 0000069-P22;(JGI 0000069-P22);(JGI 0000069-P22)	POS539 W3,104m,mg	5
Bacteria;Proteobacteria;Gammaproteobacteria;Enterobacterales;Yersiniaceae;Serratia	POS539 W3,104m,mg	5
Bacteria;Patescibacteria;Parcubacteria;Candidatus Portnoybacteria;uncultured bacterium;(uncultured bacterium)	POS539 W3,104m,mg	5
Bacteria;Actinobacteriota;WCHB1-81;(WCHB1-81);(WCHB1-81);(WCHB1-81)	POS539 W3,104m,mg	5
Bacteria;Patescibacteria;Parcubacteria;Candidatus Campbellbacteria;(Candidatus Campbellbacteria);(Candidatus Campbellbacteria)	POS539 W3,104m,mg	5
Bacteria;Bacteroidota;Bacteroidia;Bacteroidales;Bacteroidaceae;Bacteroides	POS539 W3,104m,mg	5
Bacteria;Verrucomicrobiota;Verrucomicrobiae;Opitutales;Puniceicoccaceae;Lentimonas	POS539 W3,104m,mg	5
Bacteria;Desulfobacterota;Syntrophobacteria;Syntrophobacterales;uncultured;uncultured bacterium	POS539 W3,104m,mg	5
Bacteria;Bacteroidota;Bacteroidia;Bacteroidales;Prevotellaceae;Prevotella	POS539 W3,104m,mg	5
Eukaryota;SAR;Alveolata;Dinoflagellata;Dinophyceae;Peridiniphycidae	POS539 W3,104m,mg	5
Bacteria;Chloroflexi;Dehalococcoidia;MSBL5;uncultured bacterium;(uncultured bacterium)	POS539 W3,104m,mg	5
Bacteria;Acidobacteriota;Blastocatellia;Pyrinomonadales;Pyrinomonadaceae;RB41	POS539 W3,104m,mg	5
Bacteria;Proteobacteria;Gammaproteobacteria;JTB23;(JTB23);(JTB23)	POS539 W3,104m,mg	5
Bacteria;Hydrogenedentes;Hydrogenedentia;Hydrogenedentiales;Hydrogenedensaceae;uncultured bacterium	POS539 W3,104m,mg	5
Bacteria;Bacteroidota;Bacteroidia;Bacteroidales;Marinilabiliaceae;Labilibacter	POS539 W3,104m,mg	5
Bacteria;Actinobacteriota;(Actinobacteriota);(Actinobacteriota);(Actinobacteriota);(Actinobacteriota)	POS539 W3,104m,mg	5
Bacteria;Proteobacteria;Gammaproteobacteria;CH2b56;(CH2b56);(CH2b56)	POS539 W3,104m,mg	5
Bacteria;Proteobacteria;Alphaproteobacteria;Defluviicoccales;uncultured;uncultured Alphaproteobacteria bacterium	POS539 W3,104m,mg	5
Bacteria;Bacteroidota;Bacteroidia;Bacteroidales;Muribaculaceae;uncultured bacterium	POS539 W3,104m,mg	5
Bacteria;Acidobacteriota;Subgroup 5;uncultured Acidobacteria bacterium;(uncultured Acidobacteria bacterium);(uncultured Acidobacteria bacterium)	POS539 W3,104m,mg	5
Bacteria;Bacteroidota;Bacteroidia;Bacteroidales;Rikenellaceae;Rikenellaceae RC9 gut group	POS539 W3,104m,mg	5
Bacteria;Proteobacteria;Alphaproteobacteria;Rhodobacterales;Rhodobacteraceae;(Rhodobacteraceae)	POS539 W3,104m,mg	5
Bacteria;Bacteroidota;Bacteroidia;Sphingobacteriales;(Sphingobacteriales);(Sphingobacteriales)	POS539 W3,104m,mg	5
Bacteria;Actinobacteriota;Acidimicrobiia;Microtrichales;uncultured;uncultured bacterium	POS539 W3,104m,mg	5
Bacteria;Cloacimonadota;Cloacimonadia;Cloacimonadales;MSBL8;uncultured bacterium	POS539 W3,104m,mg	5
Bacteria;Patescibacteria;Parcubacteria;Candidatus Campbellbacteria;uncultured bacterium;(uncultured bacterium)	POS539 W3,104m,mg	5
Bacteria;Bacteroidota;Bacteroidia;Flavobacteriales;Flavobacteriaceae;Polaribacter	POS539 W3,104m,mg	5
Bacteria;Proteobacteria;Alphaproteobacteria;Rickettsiales;Mitochondria;uncultured bacterium	POS539 W3,104m,mg	5
Bacteria;Acidobacteriota;Vicinamibacteria;Vicinamibacterales;uncultured;uncultured organism	POS539 W3,104m,mg	5
Archaea;Altiarchaeota;Altiarchaeia;Altiarchaeales;Altiarchaeaceae;Candidatus Altiarchaeum	POS539 W3,104m,mg	5
Bacteria;Acidobacteriota;Thermoanaerobaculia;Thermoanaerobaculales;Thermoanaerobaculaceae;Subgroup 10	POS539 W3,104m,mg	5
Bacteria;Bacteroidota;Bacteroidia;Flavobacteriales;Flavobacteriaceae;(Flavobacteriaceae)	POS539 W3,104m,mg	5
Eukaryota;SAR;Alveolata;(Alveolata);(Alveolata);(Alveolata)	POS539 W3,104m,mg	5
Bacteria;Actinobacteriota;Actinobacteria;PeM15;uncultured bacterium;(uncultured bacterium)	POS539 W3,104m,mg	4
Bacteria;Desulfobacterota;Desulfobulbia;Desulfobulbales;Desulfocapsaceae;uncultured	POS539 W3,104m,mg	4
Bacteria;Bdellovibrionota;Oligoflexia;053A03-B-DI-P58;uncultured delta proteobacterium;(uncultured delta proteobacterium)	POS539 W3,104m,mg	4
Archaea;Nanoarchaeota;Nanoarchaeia;Woesearchaeales;SCGC AAA011-D5;Nanoarchaeota archaeon SCGC AAA011-D5	POS539 W3,104m,mg	4
Bacteria;Patescibacteria;ABY1;Candidatus Buchananbacteria;uncultured bacterium;(uncultured bacterium)	POS539 W3,104m,mg	4
Bacteria;Desulfobacterota;Desulfobacteria;Desulfobacterales;(Desulfobacterales);(Desulfobacterales)	POS539 W3,104m,mg	4
Bacteria;Proteobacteria;Alphaproteobacteria;Rickettsiales;Mitochondria;Alectoria fallacina	POS539 W3,104m,mg	4
Bacteria;Dependentiae;Babeliae;Babeliales;uncultured bacterium;(uncultured bacterium)	POS539 W3,104m,mg	4
Bacteria;Myxococcota;Polyangia;MSB-4B10;uncultured bacterium;(uncultured bacterium)	POS539 W3,104m,mg	4
Bacteria;Bacteroidota;Bacteroidia;Bacteroidales;Bacteroidetes BD2-2;uncultured bacterium	POS539 W3,104m,mg	4
Bacteria;Firmicutes;Thermoanaerobacteria;Thermoanaerobacterales;Thermoanaerobacteraceae;Thermoanaerobacter	POS539 W3,104m,mg	4
Bacteria;Firmicutes;Clostridia;Lachnospirales;Lachnospiraceae;Roseburia	POS539 W3,104m,mg	4
Bacteria;Proteobacteria;Gammaproteobacteria;EPR3968-O8a-Bc78;(EPR3968-O8a-Bc78);(EPR3968-O8a-Bc78)	POS539 W3,104m,mg	4
Bacteria;Firmicutes;Desulfitobacteriia;Desulfitobacteriales;Desulfitobacteriaceae;Desulfosporosinus	POS539 W3,104m,mg	4
Eukaryota;Cryptophyceae;Cryptomonadales;Rhodomonas;Rhodomonas lens;(Rhodomonas lens)	POS539 W3,104m,mg	4
Bacteria;Patescibacteria;Parcubacteria;Candidatus Staskawiczbacteria;uncultured bacterium;(uncultured bacterium)	POS539 W3,104m,mg	4
Bacteria;WOR-1;candidate division WOR_1 bacterium DG_54_3;(candidate division WOR_1 bacterium DG_54_3);(candidate division WOR_1 bacterium DG_54_3);(candidate division WOR_1 bacterium DG_54_3)	POS539 W3,104m,mg	4
Bacteria;Patescibacteria;Parcubacteria;Candidatus Yanofskybacteria;uncultured bacterium;(uncultured bacterium)	POS539 W3,104m,mg	4
Bacteria;Proteobacteria;Alphaproteobacteria;Sneathiellales;Sneathiellaceae;Sneathiella	POS539 W3,104m,mg	4
Archaea;Thermoplasmatota;uncultured;uncultured archaeon;(uncultured archaeon);(uncultured archaeon)	POS539 W3,104m,mg	4
Bacteria;Planctomycetota;Planctomycetes;(Planctomycetes);(Planctomycetes);(Planctomycetes)	POS539 W3,104m,mg	4
Bacteria;Proteobacteria;Gammaproteobacteria;Enterobacterales;Morganellaceae;Buchnera	POS539 W3,104m,mg	4
Bacteria;Patescibacteria;Gracilibacteria;marine metagenome;(marine metagenome);(marine metagenome)	POS539 W3,104m,mg	4
Bacteria;Proteobacteria;Gammaproteobacteria;Pseudomonadales;Nitrincolaceae;uncultured	POS539 W3,104m,mg	4
Bacteria;Patescibacteria;Parcubacteria;Candidatus Moranbacteria;(Candidatus Moranbacteria);(Candidatus Moranbacteria)	POS539 W3,104m,mg	4
Bacteria;Planctomycetota;Phycisphaerae;Phycisphaerales;AKAU3564 sediment group;uncultured planctomycete	POS539 W3,104m,mg	4
Bacteria;Verrucomicrobiota;Chlamydiae;LD1-PA32;(LD1-PA32);(LD1-PA32)	POS539 W3,104m,mg	4
Bacteria;Actinobacteriota;Acidimicrobiia;Actinomarinales;Actinomarinaceae;Candidatus Actinomarina	POS539 W3,104m,mg	4
Bacteria;Chloroflexi;Dehalococcoidia;SAR202 clade;SAR202 cluster bacterium SCGC AAA240-N13;(SAR202 cluster bacterium SCGC AAA240-N13)	POS539 W3,104m,mg	4
Bacteria;Bacteroidota;Bacteroidia;Chitinophagales;Saprospiraceae;uncultured	POS539 W3,104m,mg	4
Bacteria;Firmicutes;Negativicutes;Veillonellales-Selenomonadales;Selenomonadaceae;Selenomonas	POS539 W3,104m,mg	4
Bacteria;Sumerlaeota;Sumerlaeia;uncultured;uncultured bacterium;(uncultured bacterium)	POS539 W3,104m,mg	4
Bacteria;Myxococcota;Polyangia;Blfdi19;uncultured delta proteobacterium;(uncultured delta proteobacterium)	POS539 W3,104m,mg	4
Bacteria;Actinobacteriota;Actinobacteria;Actinomycetales;Actinomycetaceae;Actinomyces	POS539 W3,104m,mg	4
Bacteria;Bacteroidota;Bacteroidia;Flavobacteriales;Cryomorphaceae;uncultured	POS539 W3,104m,mg	4
Bacteria;Sumerlaeota;Sumerlaeia;uncultured;(uncultured);(uncultured)	POS539 W3,104m,mg	4
Bacteria;Planctomycetota;Pla4 lineage;uncultured bacterium;(uncultured bacterium);(uncultured bacterium)	POS539 W3,104m,mg	4
Bacteria;Nitrospinota;Nitrospinia;Nitrospinales;Nitrospinaceae;Nitrospina	POS539 W3,104m,mg	4
Bacteria;Proteobacteria;Gammaproteobacteria;Steroidobacterales;Woeseiaceae;Woeseia	POS539 W3,104m,mg	4
Bacteria;Calditrichota;Calditrichia;Calditrichales;Calditrichaceae;JdFR-76	POS539 W3,104m,mg	4
Bacteria;Planctomycetota;Phycisphaerae;MSBL9;4572-13;Planctomycetales bacterium 4572_13	POS539 W3,104m,mg	4
Bacteria;WOR-1;uncultured bacterium;(uncultured bacterium);(uncultured bacterium);(uncultured bacterium)	POS539 W3,104m,mg	4
Bacteria;Patescibacteria;ABY1;Candidatus Falkowbacteria;Candidatus Falkowbacteria bacterium RIFOXYC2_FULL_34_220;(Candidatus Falkowbacteria bacterium RIFOXYC2_FULL_34_220)	POS539 W3,104m,mg	4
Archaea;Nanoarchaeota;Nanoarchaeia;Woesearchaeales;Nanoarchaeota archaeon JGI OTU-1;(Nanoarchaeota archaeon JGI OTU-1)	POS539 W3,104m,mg	4
Bacteria;Chloroflexi;JG30-KF-CM66;uncultured bacterium;(uncultured bacterium);(uncultured bacterium)	POS539 W3,104m,mg	4
Bacteria;Desulfobacterota;uncultured;uncultured bacterium;(uncultured bacterium);(uncultured bacterium)	POS539 W3,104m,mg	4
Bacteria;Proteobacteria;Gammaproteobacteria;Burkholderiales;SC-I-84;beta proteobacterium JGI 0001003-N18	POS539 W3,104m,mg	4
Bacteria;Proteobacteria;Gammaproteobacteria;Enterobacterales;Morganellaceae;endosymbionts	POS539 W3,104m,mg	4
Bacteria;Planctomycetota;028H05-P-BN-P5;uncultured bacterium;(uncultured bacterium);(uncultured bacterium)	POS539 W3,104m,mg	4
Bacteria;Cyanobacteria;Cyanobacteriia;Chloroplast;Parachlorella kessleri;(Parachlorella kessleri)	POS539 W3,104m,mg	4
Bacteria;Cyanobacteria;Cyanobacteriia;Cyanobacteriales;(Cyanobacteriales);(Cyanobacteriales)	POS539 W3,104m,mg	4
Bacteria;Patescibacteria;Gracilibacteria;uncultured organism;(uncultured organism);(uncultured organism)	POS539 W3,104m,mg	4
Bacteria;Calditrichota;Calditrichia;Calditrichales;Calditrichaceae;(Calditrichaceae)	POS539 W3,104m,mg	4
Bacteria;Patescibacteria;Parcubacteria;Candidatus Lloydbacteria;(Candidatus Lloydbacteria);(Candidatus Lloydbacteria)	POS539 W3,104m,mg	4
Bacteria;Proteobacteria;Gammaproteobacteria;UBA10353 marine group;uncultured bacterium;(uncultured bacterium)	POS539 W3,104m,mg	4
Bacteria;Desulfobacterota;Desulfobulbia;Desulfobulbales;Desulfocapsaceae;(Desulfocapsaceae)	POS539 W3,104m,mg	4
Eukaryota;SAR;Stramenopiles;Ochrophyta;Diatomea;Bacillariophytina	POS539 W3,104m,mg	4
Bacteria;Desulfobacterota;Desulfobulbia;Desulfobulbales;Desulfobulbaceae;Desulfobulbus	POS539 W3,104m,mg	4
Bacteria;Cloacimonadota;Cloacimonadia;Cloacimonadales;(Cloacimonadales);(Cloacimonadales)	POS539 W3,104m,mg	4
Bacteria;Proteobacteria;Gammaproteobacteria;HOC36;uncultured bacterium;(uncultured bacterium)	POS539 W3,104m,mg	4
Bacteria;Chloroflexi;Anaerolineae;SBR1031;uncultured organism;(uncultured organism)	POS539 W3,104m,mg	4
Bacteria;PAUC34f;uncultured bacterium HF0500_16O16;(uncultured bacterium HF0500_16O16);(uncultured bacterium HF0500_16O16);(uncultured bacterium HF0500_16O16)	POS539 W3,104m,mg	4
Bacteria;Patescibacteria;ABY1;Candidatus Falkowbacteria;uncultured Parcubacteria group bacterium;(uncultured Parcubacteria group bacterium)	POS539 W3,104m,mg	4
Bacteria;Bacteroidota;Bacteroidia;Bacteroidales;Bacteroidetes BD2-2;(Bacteroidetes BD2-2)	POS539 W3,104m,mg	4
Bacteria;Verrucomicrobiota;Chlamydiae;LD1-PA32;uncultured bacterium;(uncultured bacterium)	POS539 W3,104m,mg	4
Bacteria;Planctomycetota;Pla3 lineage;uncultured bacterium;(uncultured bacterium);(uncultured bacterium)	POS539 W3,104m,mg	4
Bacteria;Proteobacteria;Alphaproteobacteria;Thalassobaculales;uncultured;(uncultured)	POS539 W3,104m,mg	4
Bacteria;Proteobacteria;Alphaproteobacteria;Rhizobiales;Hyphomicrobiaceae;Filomicrobium	POS539 W3,104m,mg	4
Bacteria;Proteobacteria;Alphaproteobacteria;Puniceispirillales;SAR116 clade;uncultured bacterium	POS539 W3,104m,mg	4
Bacteria;Verrucomicrobiota;Lentisphaeria;Lentisphaerales;Lentisphaeraceae;Lentisphaera	POS539 W3,104m,mg	4
Bacteria;Proteobacteria;Alphaproteobacteria;SAR11 clade;uncultured;uncultured bacterium	POS539 W3,104m,mg	4
Bacteria;Verrucomicrobiota;Chlamydiae;Chlamydiales;Simkaniaceae;(Simkaniaceae)	POS539 W3,104m,mg	4
Archaea;Nanoarchaeota;Nanoarchaeia;Woesearchaeales;GW2011_GWC1_47_15;uncultured archaeon	POS539 W3,104m,mg	4
Bacteria;Proteobacteria;Alphaproteobacteria;Rhizobiales;Hyphomicrobiaceae;(Hyphomicrobiaceae)	POS539 W3,104m,mg	4
Bacteria;PAUC34f;uncultured Deferribacteres bacterium;(uncultured Deferribacteres bacterium);(uncultured Deferribacteres bacterium);(uncultured Deferribacteres bacterium)	POS539 W3,104m,mg	4
Bacteria;Proteobacteria;Gammaproteobacteria;Burkholderiales;Methylophilaceae;Methylophilus	POS539 W3,104m,mg	4
Bacteria;Desulfobacterota;Desulfovibrionia;Desulfovibrionales;Desulfovibrionaceae;Desulfovibrio	POS539 W3,104m,mg	4
Bacteria;Actinobacteriota;Actinobacteria;Micrococcales;Microbacteriaceae;Salinibacterium	POS539 W3,104m,mg	3
Bacteria;Calditrichota;Calditrichia;Calditrichales;Calditrichaceae;uncultured bacterium	POS539 W3,104m,mg	3
Bacteria;Planctomycetota;Phycisphaerae;Phycisphaerales;Phycisphaeraceae;Urania-1B-19 marine sediment group	POS539 W3,104m,mg	3
Eukaryota;SAR;Stramenopiles;Ochrophyta;Chrysophyceae;uncultured	POS539 W3,104m,mg	3
Bacteria;Acidobacteriota;Subgroup 22;uncultured bacterium;(uncultured bacterium);(uncultured bacterium)	POS539 W3,104m,mg	3
Archaea;Iainarchaeota;Iainarchaeia;Iainarchaeales;Candidatus Iainarchaeum;(Candidatus Iainarchaeum)	POS539 W3,104m,mg	3
Bacteria;Planctomycetota;Planctomycetes;Isosphaerales;Isosphaeraceae;uncultured	POS539 W3,104m,mg	3
Bacteria;Cyanobacteria;Vampirivibrionia;Gastranaerophilales;uncultured organism;(uncultured organism)	POS539 W3,104m,mg	3
Bacteria;Bdellovibrionota;Bdellovibrionia;Bacteriovoracales;Bacteriovoracaceae;Halobacteriovorax	POS539 W3,104m,mg	3
Bacteria;Firmicutes;Bacilli;Lactobacillales;Streptococcaceae;Lactococcus	POS539 W3,104m,mg	3
Bacteria;Bacteroidota;Bacteroidia;Bacteroidales;SB-5;uncultured organism	POS539 W3,104m,mg	3
Bacteria;Fusobacteriota;Fusobacteriia;Fusobacteriales;Fusobacteriaceae;(Fusobacteriaceae)	POS539 W3,104m,mg	3
Bacteria;Aerophobota;Aerophobia;Aerophobales;uncultured bacterium;(uncultured bacterium)	POS539 W3,104m,mg	3
Bacteria;Patescibacteria;Microgenomatia;Candidatus Pacebacteria;marine metagenome;(marine metagenome)	POS539 W3,104m,mg	3
Bacteria;Chloroflexi;(Chloroflexi);(Chloroflexi);(Chloroflexi);(Chloroflexi)	POS539 W3,104m,mg	3
Bacteria;Verrucomicrobiota;Verrucomicrobiae;Opitutales;Puniceicoccaceae;(Puniceicoccaceae)	POS539 W3,104m,mg	3
Bacteria;Desulfobacterota;Desulfuromonadia;Bradymonadales;(Bradymonadales);(Bradymonadales)	POS539 W3,104m,mg	3
Bacteria;Patescibacteria;Parcubacteria;Candidatus Moranbacteria;uncultured bacterium;(uncultured bacterium)	POS539 W3,104m,mg	3
Bacteria;Patescibacteria;Parcubacteria;32-520;Parcubacteria bacterium 34_609;(Parcubacteria bacterium 34_609)	POS539 W3,104m,mg	3
Bacteria;Firmicutes;Desulfotomaculia;Desulfotomaculales;Desulfurisporaceae;SCADC1-2-3	POS539 W3,104m,mg	3
Bacteria;Proteobacteria;Gammaproteobacteria;D90;uncultured organism;(uncultured organism)	POS539 W3,104m,mg	3
Bacteria;Nitrospinota;P9X2b3D02;uncultured delta proteobacterium;(uncultured delta proteobacterium);(uncultured delta proteobacterium)	POS539 W3,104m,mg	3
Bacteria;Fusobacteriota;Fusobacteriia;Fusobacteriales;Leptotrichiaceae;Hypnocyclicus	POS539 W3,104m,mg	3
Bacteria;Actinobacteriota;Actinobacteria;(Actinobacteria);(Actinobacteria);(Actinobacteria)	POS539 W3,104m,mg	3
Bacteria;Proteobacteria;Alphaproteobacteria;uncultured;metagenome;(metagenome)	POS539 W3,104m,mg	3
Bacteria;Chloroflexi;Anaerolineae;SBR1031;A4b;uncultured Chloroflexi bacterium	POS539 W3,104m,mg	3
Bacteria;Proteobacteria;Alphaproteobacteria;SAR11 clade;Clade II;uncultured bacterium	POS539 W3,104m,mg	3
Bacteria;Desulfobacterota;Desulfuromonadia;(Desulfuromonadia);(Desulfuromonadia);(Desulfuromonadia)	POS539 W3,104m,mg	3
Bacteria;Firmicutes;Clostridia;(Clostridia);(Clostridia);(Clostridia)	POS539 W3,104m,mg	3
Bacteria;Verrucomicrobiota;Verrucomicrobiae;Pedosphaerales;Pedosphaeraceae;(Pedosphaeraceae)	POS539 W3,104m,mg	3
Bacteria;Proteobacteria;Gammaproteobacteria;Ectothiorhodospirales;Thioalkalispiraceae;Thioalkalispira-Sulfurivermis	POS539 W3,104m,mg	3
Bacteria;Nitrospinota;P9X2b3D02;(P9X2b3D02);(P9X2b3D02);(P9X2b3D02)	POS539 W3,104m,mg	3
Archaea;Crenarchaeota;Nitrososphaeria;Nitrosopumilales;Nitrosopumilaceae;Nitrosarchaeum	POS539 W3,104m,mg	3
Archaea;Euryarchaeota;Methanobacteria;Methanobacteriales;Methanobacteriaceae;Methanosphaera	POS539 W3,104m,mg	3
Bacteria;Proteobacteria;Gammaproteobacteria;Methylococcales;Methylomonadaceae;Crenothrix	POS539 W3,104m,mg	3
Bacteria;Cyanobacteria;Cyanobacteriia;Chloroplast;Arachis hypogaea (peanut);(Arachis hypogaea (peanut))	POS539 W3,104m,mg	3
Bacteria;Chloroflexi;Dehalococcoidia;S085;(S085);(S085)	POS539 W3,104m,mg	3
Bacteria;Firmicutes;Clostridia;Lachnospirales;Lachnospiraceae;Lachnospiraceae UCG-006	POS539 W3,104m,mg	3
Archaea;Nanoarchaeota;Nanoarchaeia;Woesearchaeales;GW2011;AR20	POS539 W3,104m,mg	3
Bacteria;Actinobacteriota;WCHB1-81;uncultured actinobacterium;(uncultured actinobacterium);(uncultured actinobacterium)	POS539 W3,104m,mg	3
Bacteria;Caldatribacteriota;JS1;uncultured bacterium;(uncultured bacterium);(uncultured bacterium)	POS539 W3,104m,mg	3
Bacteria;Chloroflexi;JG30-KF-CM66;uncultured Chloroflexi bacterium;(uncultured Chloroflexi bacterium);(uncultured Chloroflexi bacterium)	POS539 W3,104m,mg	3
Bacteria;Proteobacteria;Alphaproteobacteria;SAR11 clade;Clade II;marine metagenome	POS539 W3,104m,mg	3
Eukaryota;Cryptophyceae;Cryptomonadales;Rhodomonas;Rhodomonas abbreviata;(Rhodomonas abbreviata)	POS539 W3,104m,mg	3
Bacteria;Gemmatimonadota;BD2-11 terrestrial group;(BD2-11 terrestrial group);(BD2-11 terrestrial group);(BD2-11 terrestrial group)	POS539 W3,104m,mg	3
Bacteria;Acidobacteriota;Aminicenantia;Aminicenantales;uncultured bacterium;(uncultured bacterium)	POS539 W3,104m,mg	3
Bacteria;Firmicutes;Clostridia;Lachnospirales;Lachnospiraceae;Lachnoclostridium	POS539 W3,104m,mg	3
Bacteria;Nitrospinota;P9X2b3D02;uncultured bacterium;(uncultured bacterium);(uncultured bacterium)	POS539 W3,104m,mg	3
Bacteria;Proteobacteria;Zetaproteobacteria;Mariprofundales;Mariprofundaceae;Mariprofundus	POS539 W3,104m,mg	3
Bacteria;Patescibacteria;Microgenomatia;Candidatus Woesebacteria;Candidatus Woesebacteria bacterium GW2011_GWE1_45_18;(Candidatus Woesebacteria bacterium GW2011_GWE1_45_18)	POS539 W3,104m,mg	3
Bacteria;Patescibacteria;Dojkabacteria;uncultured bacterium;(uncultured bacterium);(uncultured bacterium)	POS539 W3,104m,mg	3
Bacteria;Firmicutes;Bacilli;Bacillales;Bacillaceae;Anoxybacillus	POS539 W3,104m,mg	3
Bacteria;Bacteroidota;Bacteroidia;Bacteroidetes VC2.1 Bac22;uncultured Alphaproteobacteria bacterium;(uncultured Alphaproteobacteria bacterium)	POS539 W3,104m,mg	3
Bacteria;Proteobacteria;Gammaproteobacteria;Nitrosococcales;Nitrosococcaceae;3PJM14	POS539 W3,104m,mg	3
Bacteria;Proteobacteria;Gammaproteobacteria;Granulosicoccales;Granulosicoccaceae;Granulosicoccus	POS539 W3,104m,mg	3
Bacteria;Firmicutes;Clostridia;Lachnospirales;Lachnospiraceae;Lachnospiraceae NK4A136 group	POS539 W3,104m,mg	3
Eukaryota;Discoba;Discicristata;Euglenozoa;Kinetoplastea;Metakinetoplastina	POS539 W3,104m,mg	3
Bacteria;Gemmatimonadota;Gemmatimonadetes;Gemmatimonadales;Gemmatimonadaceae;uncultured	POS539 W3,104m,mg	3
Bacteria;Actinobacteriota;Acidimicrobiia;Actinomarinales;uncultured;(uncultured)	POS539 W3,104m,mg	3
Bacteria;Chloroflexi;Dehalococcoidia;MSBL5;uncultured Chloroflexi bacterium;(uncultured Chloroflexi bacterium)	POS539 W3,104m,mg	3
Eukaryota;Archaeplastida;Chloroplastida;Chlorophyta;Prasinophytae;Pseudoscourfieldiales	POS539 W3,104m,mg	3
Bacteria;Bacteroidota;Bacteroidia;Bacteroidales;(Bacteroidales);(Bacteroidales)	POS539 W3,104m,mg	3
Bacteria;Actinobacteriota;Acidimicrobiia;Microtrichales;(Microtrichales);(Microtrichales)	POS539 W3,104m,mg	3
Bacteria;Proteobacteria;Gammaproteobacteria;Enterobacterales;Pasteurellaceae;Haemophilus	POS539 W3,104m,mg	3
Bacteria;Marinimicrobia (SAR406 clade);Marinimicrobia bacterium SCGC AAA003-L08;(Marinimicrobia bacterium SCGC AAA003-L08);(Marinimicrobia bacterium SCGC AAA003-L08);(Marinimicrobia bacterium SCGC AAA003-L08)	POS539 W3,104m,mg	3
Bacteria;Proteobacteria;Alphaproteobacteria;Rickettsiales;Rickettsiaceae;uncultured	POS539 W3,104m,mg	3
Bacteria;Firmicutes;Bacilli;Lactobacillales;Enterococcaceae;Enterococcus	POS539 W3,104m,mg	3
Bacteria;Chloroflexi;Anaerolineae;SBR1031;uncultured bacterium;(uncultured bacterium)	POS539 W3,104m,mg	3
Bacteria;Patescibacteria;Parcubacteria;Candidatus Adlerbacteria;uncultured bacterium;(uncultured bacterium)	POS539 W3,104m,mg	3
Bacteria;Patescibacteria;Microgenomatia;Candidatus Woesebacteria;Candidatus Woesebacteria bacterium GW2011_GWF1_31_35;(Candidatus Woesebacteria bacterium GW2011_GWF1_31_35)	POS539 W3,104m,mg	3
Bacteria;Acidobacteriota;Subgroup 18;uncultured bacterium;(uncultured bacterium);(uncultured bacterium)	POS539 W3,104m,mg	3
Bacteria;Patescibacteria;ABY1;Candidatus Jacksonbacteria;Candidatus Jacksonbacteria bacterium RIFCSPLOWO2_02_FULL_43_9;(Candidatus Jacksonbacteria bacterium RIFCSPLOWO2_02_FULL_43_9)	POS539 W3,104m,mg	3
Bacteria;Verrucomicrobiota;Kiritimatiellae;(Kiritimatiellae);(Kiritimatiellae);(Kiritimatiellae)	POS539 W3,104m,mg	3
Bacteria;Verrucomicrobiota;Chlamydiae;Chlamydiales;(Chlamydiales);(Chlamydiales)	POS539 W3,104m,mg	3
Bacteria;Proteobacteria;Gammaproteobacteria;Pseudomonadales;SAR86 clade;uncultured bacterium	POS539 W3,104m,mg	3
Eukaryota;SAR;Alveolata;Apicomplexa;Conoidasida;Coccidia	POS539 W3,104m,mg	3
Bacteria;Desulfobacterota;Desulfobaccia;Desulfobaccales;Desulfobaccaceae;Desulfobacca	POS539 W3,104m,mg	3
Bacteria;SAR324 clade(Marine group B);uncultured SAR324 cluster bacterium;(uncultured SAR324 cluster bacterium);(uncultured SAR324 cluster bacterium);(uncultured SAR324 cluster bacterium)	POS539 W3,104m,mg	3
Bacteria;Desulfobacterota;Desulfobacteria;Desulfobacterales;Desulfosarcinaceae;LCP-80	POS539 W3,104m,mg	3
Eukaryota;SAR;Stramenopiles;Peronosporomycetes;Phytophthora;Phytophthora infestans T30-4	POS539 W3,104m,mg	3
Bacteria;Proteobacteria;Alphaproteobacteria;AT-s3-44;(AT-s3-44);(AT-s3-44)	POS539 W3,104m,mg	3
Bacteria;Patescibacteria;ABY1;Candidatus Magasanikbacteria;uncultured organism;(uncultured organism)	POS539 W3,104m,mg	3
Bacteria;Chloroflexi;Dehalococcoidia;SAR202 clade;uncultured sediment bacterium;(uncultured sediment bacterium)	POS539 W3,104m,mg	3
Bacteria;Myxococcota;Polyangia;Polyangiales;Eel-36e1D6;uncultured delta proteobacterium	POS539 W3,104m,mg	3
Bacteria;Patescibacteria;ABY1;Candidatus Magasanikbacteria;uncultured Parcubacteria group bacterium;(uncultured Parcubacteria group bacterium)	POS539 W3,104m,mg	3
Bacteria;Bacteroidota;Bacteroidia;Cytophagales;Hymenobacteraceae;Hymenobacter	POS539 W3,104m,mg	2
Bacteria;Proteobacteria;Gammaproteobacteria;Arenicellales;Arenicellaceae;(Arenicellaceae)	POS539 W3,104m,mg	2
Bacteria;Actinobacteriota;Actinobacteria;Corynebacteriales;Corynebacteriaceae;Corynebacterium	POS539 W3,104m,mg	2
Bacteria;Proteobacteria;Alphaproteobacteria;SAR11 clade;Clade II;(Clade II)	POS539 W3,104m,mg	2
Bacteria;Myxococcota;Polyangia;VHS-B4-70;uncultured delta proteobacterium;(uncultured delta proteobacterium)	POS539 W3,104m,mg	2
Bacteria;Patescibacteria;ABY1;Candidatus Kuenenbacteria;Candidatus Kuenenbacteria bacterium GW2011_GWA2_42_15;(Candidatus Kuenenbacteria bacterium GW2011_GWA2_42_15)	POS539 W3,104m,mg	2
Bacteria;Campylobacterota;Campylobacteria;Campylobacterales;Sulfurospirillaceae;Sulfurospirillum	POS539 W3,104m,mg	2
Bacteria;Planctomycetota;Phycisphaerae;Phycisphaerales;AKAU3564 sediment group;marine sediment metagenome	POS539 W3,104m,mg	2
Bacteria;Firmicutes;Negativicutes;Acidaminococcales;Acidaminococcaceae;Phascolarctobacterium	POS539 W3,104m,mg	2
Eukaryota;SAR;Stramenopiles;Labyrinthulomycetes;Amphitraemidae;Diplophrys sp. ATCC_50360	POS539 W3,104m,mg	2
Bacteria;Proteobacteria;Gammaproteobacteria;Enterobacterales;Enterobacteriaceae;(Enterobacteriaceae)	POS539 W3,104m,mg	2
Bacteria;Myxococcota;Polyangia;Polyangiales;Eel-36e1D6;(Eel-36e1D6)	POS539 W3,104m,mg	2
Bacteria;Firmicutes;Bacilli;Acholeplasmatales;Acholeplasmataceae;Candidatus Phytoplasma	POS539 W3,104m,mg	2
Bacteria;Proteobacteria;Gammaproteobacteria;Enterobacterales;Kangiellaceae;uncultured	POS539 W3,104m,mg	2
Bacteria;Firmicutes;Bacilli;(Bacilli);(Bacilli);(Bacilli)	POS539 W3,104m,mg	2
Bacteria;Firmicutes;Clostridia;Christensenellales;Christensenellaceae;Christensenellaceae R-7 group	POS539 W3,104m,mg	2
Bacteria;Marinimicrobia (SAR406 clade);uncultured bacterium HF0500_01L02;(uncultured bacterium HF0500_01L02);(uncultured bacterium HF0500_01L02);(uncultured bacterium HF0500_01L02)	POS539 W3,104m,mg	2
Bacteria;Bacteroidota;Bacteroidia;Bacteroidales;Rikenellaceae;Alistipes	POS539 W3,104m,mg	2
Bacteria;Actinobacteriota;Actinobacteria;Propionibacteriales;Propionibacteriaceae;Cutibacterium	POS539 W3,104m,mg	2
Bacteria;Proteobacteria;Alphaproteobacteria;Caulobacterales;Hyphomonadaceae;SWB02	POS539 W3,104m,mg	2
Bacteria;Verrucomicrobiota;Lentisphaeria;SS1-B-02-17;uncultured bacterium;(uncultured bacterium)	POS539 W3,104m,mg	2
Bacteria;Myxococcota;Polyangia;PS-B29;uncultured bacterium;(uncultured bacterium)	POS539 W3,104m,mg	2
Bacteria;Planctomycetota;Planctomycetes;Gemmatales;Gemmataceae;uncultured	POS539 W3,104m,mg	2
Bacteria;Campylobacterota;Campylobacteria;Campylobacterales;Sulfurovaceae;Sulfurovum	POS539 W3,104m,mg	2
Archaea;Iainarchaeota;Iainarchaeia;Iainarchaeales;uncultured archaeon;(uncultured archaeon)	POS539 W3,104m,mg	2
Bacteria;Desulfobacterota;Desulfuromonadia;Bradymonadales;uncultured delta proteobacterium;(uncultured delta proteobacterium)	POS539 W3,104m,mg	2
Bacteria;Cyanobacteria;Cyanobacteriia;Chloroplast;Portulaca oleracea;(Portulaca oleracea)	POS539 W3,104m,mg	2
Bacteria;Proteobacteria;Gammaproteobacteria;Burkholderiales;B1-7BS;uncultured beta proteobacterium	POS539 W3,104m,mg	2
Bacteria;Verrucomicrobiota;Verrucomicrobiae;Arctic97B-4 marine group;uncultured Verrucomicrobia bacterium;(uncultured Verrucomicrobia bacterium)	POS539 W3,104m,mg	2
Bacteria;Proteobacteria;Gammaproteobacteria;Pseudomonadales;Halieaceae;OM60(NOR5) clade	POS539 W3,104m,mg	2
Archaea;Thermoplasmatota;Thermoplasmata;Marine Group II;uncultured marine group II/III euryarchaeote KM3_53_G07;(uncultured marine group II/III euryarchaeote KM3_53_G07)	POS539 W3,104m,mg	2
Bacteria;Desulfobacterota;Desulfobacteria;Desulfobacterales;Desulfosarcinaceae;uncultured	POS539 W3,104m,mg	2
Bacteria;Patescibacteria;Microgenomatia;Candidatus Collierbacteria;marine metagenome;(marine metagenome)	POS539 W3,104m,mg	2
Bacteria;Firmicutes;Bacilli;Bacillales;Planococcaceae;Lysinibacillus	POS539 W3,104m,mg	2
Bacteria;Bacteroidota;Bacteroidia;Bacteroidales;Prevotellaceae;Prevotellaceae UCG-003	POS539 W3,104m,mg	2
Bacteria;Acidobacteriota;Aminicenantia;Aminicenantales;uncultured Aminicenantes bacterium;(uncultured Aminicenantes bacterium)	POS539 W3,104m,mg	2
Bacteria;Bacteroidota;Bacteroidia;Bacteroidales;Rikenellaceae;(Rikenellaceae)	POS539 W3,104m,mg	2
Bacteria;Firmicutes;Bacilli;Lactobacillales;Lactobacillaceae;Weissella	POS539 W3,104m,mg	2
Eukaryota;SAR;Alveolata;Protalveolata;Syndiniales;Amoebophrya	POS539 W3,104m,mg	2
Bacteria;Proteobacteria;Gammaproteobacteria;Pseudomonadales;OM182 clade;uncultured bacterium	POS539 W3,104m,mg	2
Eukaryota;SAR;(SAR);(SAR);(SAR);(SAR)	POS539 W3,104m,mg	2
Bacteria;Chloroflexi;Anaerolineae;SBR1031;metagenome;(metagenome)	POS539 W3,104m,mg	2
Archaea;Nanoarchaeota;Nanoarchaeia;Woesearchaeales;SCGC AAA286-E23;uncultured archaeon	POS539 W3,104m,mg	2
Bacteria;Proteobacteria;Gammaproteobacteria;UBA10353 marine group;marine metagenome;(marine metagenome)	POS539 W3,104m,mg	2
Eukaryota;SAR;Alveolata;Protalveolata;Syndiniales;(Syndiniales)	POS539 W3,104m,mg	2
Bacteria;Firmicutes;Clostridia;Lachnospirales;Lachnospiraceae;uncultured	POS539 W3,104m,mg	2
Bacteria;Firmicutes;Bacilli;Bacillales;Planococcaceae;Solibacillus	POS539 W3,104m,mg	2
Bacteria;Patescibacteria;Kazania;uncultured bacterium;(uncultured bacterium);(uncultured bacterium)	POS539 W3,104m,mg	2
Bacteria;Proteobacteria;Alphaproteobacteria;Rickettsiales;Mitochondria;Triticum aestivum (bread wheat)	POS539 W3,104m,mg	2
Bacteria;Bacteroidota;Bacteroidia;Flavobacteriales;Cryomorphaceae;Owenweeksia	POS539 W3,104m,mg	2
Bacteria;Bacteroidota;Bacteroidia;Cytophagales;Cyclobacteriaceae;uncultured	POS539 W3,104m,mg	2
Bacteria;Bacteroidota;Bacteroidia;Chitinophagales;Saprospiraceae;Lewinella	POS539 W3,104m,mg	2
Bacteria;Patescibacteria;Microgenomatia;Candidatus Woesebacteria;Candidatus Woesebacteria bacterium GW2011_GWC1_38_13;(Candidatus Woesebacteria bacterium GW2011_GWC1_38_13)	POS539 W3,104m,mg	2
Bacteria;Planctomycetota;Planctomycetes;Planctomycetales;uncultured;uncultured bacterium	POS539 W3,104m,mg	2
Bacteria;Proteobacteria;Gammaproteobacteria;Enterobacterales;Enterobacteriaceae;Escherichia-Shigella	POS539 W3,104m,mg	2
Eukaryota;Amorphea;Obazoa;Opisthokonta;Nucletmycea;Nucleariidae and Fonticula group	POS539 W3,104m,mg	2
Archaea;Crenarchaeota;Bathyarchaeia;marine metagenome;(marine metagenome);(marine metagenome)	POS539 W3,104m,mg	2
Bacteria;Firmicutes;Clostridia;Oscillospirales;Oscillospiraceae;NK4A214 group	POS539 W3,104m,mg	2
Bacteria;Acidobacteriota;Subgroup 5;uncultured bacterium;(uncultured bacterium);(uncultured bacterium)	POS539 W3,104m,mg	2
Bacteria;Chloroflexi;Dehalococcoidia;SAR202 clade;uncultured deep-sea bacterium;(uncultured deep-sea bacterium)	POS539 W3,104m,mg	2
Bacteria;Actinobacteriota;Thermoleophilia;Gaiellales;uncultured;uncultured bacterium	POS539 W3,104m,mg	2
Bacteria;Acetothermia;Acetothermiia;(Acetothermiia);(Acetothermiia);(Acetothermiia)	POS539 W3,104m,mg	2
Bacteria;Proteobacteria;Alphaproteobacteria;Rhizobiales;Methyloligellaceae;uncultured	POS539 W3,104m,mg	2
Bacteria;Myxococcota;Polyangia;Polyangiales;(Polyangiales);(Polyangiales)	POS539 W3,104m,mg	2
Bacteria;Firmicutes;Bacilli;Bacillales;Bacillaceae;Geobacillus	POS539 W3,104m,mg	2
Bacteria;Firmicutes;Bacilli;Lactobacillales;Carnobacteriaceae;Carnobacterium	POS539 W3,104m,mg	2
Bacteria;Firmicutes;Bacilli;Bacillales;Bacillaceae;(Bacillaceae)	POS539 W3,104m,mg	2
Bacteria;Firmicutes;Clostridia;Oscillospirales;Ruminococcaceae;Faecalibacterium	POS539 W3,104m,mg	2
Bacteria;Cyanobacteria;Cyanobacteriia;Chloroplast;uncultured bacterium;(uncultured bacterium)	POS539 W3,104m,mg	2
Bacteria;Proteobacteria;Gammaproteobacteria;Enterobacterales;Colwelliaceae;Colwellia	POS539 W3,104m,mg	2
Bacteria;Proteobacteria;Gammaproteobacteria;Cardiobacteriales;Cardiobacteriaceae;Cardiobacterium	POS539 W3,104m,mg	2
Bacteria;Patescibacteria;Parcubacteria;Candidatus Nomurabacteria;Candidatus Nomurabacteria bacterium GW2011_GWC2_42_20;(Candidatus Nomurabacteria bacterium GW2011_GWC2_42_20)	POS539 W3,104m,mg	2
Bacteria;Patescibacteria;Parcubacteria;Candidatus Nomurabacteria;Candidatus Nomurabacteria bacterium GW2011_GWF2_36_19;(Candidatus Nomurabacteria bacterium GW2011_GWF2_36_19)	POS539 W3,104m,mg	2
Bacteria;Firmicutes;Bacilli;Exiguobacterales;Exiguobacteraceae;Exiguobacterium	POS539 W3,104m,mg	2
Bacteria;Sva0485;(Sva0485);(Sva0485);(Sva0485);(Sva0485)	POS539 W3,104m,mg	2
Bacteria;Proteobacteria;Gammaproteobacteria;Enterobacterales;Enterobacteriaceae;Salmonella	POS539 W3,104m,mg	2
Bacteria;Proteobacteria;Gammaproteobacteria;Pseudomonadales;Nitrincolaceae;Marinobacterium	POS539 W3,104m,mg	2
Bacteria;Desulfobacterota;Desulfobacteria;Desulfobacterales;Desulfococcaceae;Desulfococcus	POS539 W3,104m,mg	2
Bacteria;Proteobacteria;Alphaproteobacteria;Rickettsiales;S25-593;uncultured bacterium	POS539 W3,104m,mg	2
Archaea;Hadarchaeota;Hadarchaeia;Hadarchaeales;uncultured archaeon;(uncultured archaeon)	POS539 W3,104m,mg	2
Bacteria;Proteobacteria;Gammaproteobacteria;Pseudomonadales;Cellvibrionaceae;uncultured	POS539 W3,104m,mg	2
Bacteria;Dadabacteria;Dadabacteriia;Dadabacteriales;(Dadabacteriales);(Dadabacteriales)	POS539 W3,104m,mg	2
Bacteria;Patescibacteria;Parcubacteria;Candidatus Nealsonbacteria;uncultured bacterium;(uncultured bacterium)	POS539 W3,104m,mg	2
Archaea;Aenigmarchaeota;Deep Sea Euryarchaeotic Group(DSEG);uncultured archaeon;(uncultured archaeon);(uncultured archaeon)	POS539 W3,104m,mg	2
Bacteria;Chloroflexi;Dehalococcoidia;MSBL5;uncultured Dehalococcoides sp.;(uncultured Dehalococcoides sp.)	POS539 W3,104m,mg	2
Bacteria;Planctomycetota;Phycisphaerae;Phycisphaerales;Phycisphaeraceae;SM1A02	POS539 W3,104m,mg	2
Bacteria;Patescibacteria;Parcubacteria;Candidatus Moranbacteria;Candidatus Moranbacteria bacterium GW2011_GWE2_35_2-;(Candidatus Moranbacteria bacterium GW2011_GWE2_35_2-)	POS539 W3,104m,mg	2
Bacteria;Proteobacteria;Gammaproteobacteria;eub62A3;metagenome;(metagenome)	POS539 W3,104m,mg	2
Bacteria;Verrucomicrobiota;Lentisphaeria;P.palmC41;uncultured bacterium;(uncultured bacterium)	POS539 W3,104m,mg	2
Bacteria;Verrucomicrobiota;Chlamydiae;Chlamydiales;Chlamydiaceae;uncultured	POS539 W3,104m,mg	2
Bacteria;Patescibacteria;Microgenomatia;Candidatus Woesebacteria;uncultured Microgenomates group bacterium;(uncultured Microgenomates group bacterium)	POS539 W3,104m,mg	2
Bacteria;Bacteroidota;Bacteroidia;Flavobacteriales;Flavobacteriaceae;Vitellibacter	POS539 W3,104m,mg	2
Bacteria;Fusobacteriota;Fusobacteriia;Fusobacteriales;Fusobacteriaceae;Fusobacterium	POS539 W3,104m,mg	2
Bacteria;Acidobacteriota;Acidobacteriae;Acidobacteriales;uncultured;uncultured Acidobacteria bacterium	POS539 W3,104m,mg	2
Bacteria;Acidobacteriota;Acidobacteriae;Bryobacterales;Bryobacteraceae;Bryobacter	POS539 W3,104m,mg	2
Bacteria;Patescibacteria;WWE3;metagenome;(metagenome);(metagenome)	POS539 W3,104m,mg	2
Bacteria;Proteobacteria;Gammaproteobacteria;Burkholderiales;Oxalobacteraceae;Candidatus Zinderia	POS539 W3,104m,mg	2
Bacteria;Proteobacteria;Alphaproteobacteria;Thalassobaculales;Nisaeaceae;Nisaea	POS539 W3,104m,mg	2
Bacteria;Proteobacteria;Alphaproteobacteria;AT-s3-44;uncultured organism;(uncultured organism)	POS539 W3,104m,mg	2
Bacteria;Proteobacteria;Gammaproteobacteria;B2M28;uncultured bacterium;(uncultured bacterium)	POS539 W3,104m,mg	2
Bacteria;Proteobacteria;Alphaproteobacteria;Caedibacterales;Caedibacteraceae;Caedibacter	POS539 W3,104m,mg	2
Eukaryota;SAR;Alveolata;Apicomplexa;Conoidasida;Gregarinasina	POS539 W3,104m,mg	2
Bacteria;Proteobacteria;Alphaproteobacteria;Kiloniellales;(Kiloniellales);(Kiloniellales)	POS539 W3,104m,mg	2
Bacteria;Firmicutes;Bacilli;Lactobacillales;Lactobacillaceae;Lactiplantibacillus	POS539 W3,104m,mg	2
Bacteria;Hydrogenedentes;Hydrogenedentia;Hydrogenedentiales;Hydrogenedensaceae;(Hydrogenedensaceae)	POS539 W3,104m,mg	2
Bacteria;Chloroflexi;Dehalococcoidia;GIF3;(GIF3);(GIF3)	POS539 W3,104m,mg	2
Archaea;Thermoplasmatota;Thermoplasmata;Marine Group III;uncultured euryarchaeote;(uncultured euryarchaeote)	POS539 W3,104m,mg	2
Bacteria;Desulfobacterota;Syntrophobacteria;Syntrophobacterales;Thermodesulforhabdaceae;Thermodesulforhabdus	POS539 W3,104m,mg	2
Bacteria;Bacteroidota;Rhodothermia;Rhodothermales;Rhodothermaceae;Salinibacter	POS539 W3,104m,mg	2
Eukaryota;SAR;Stramenopiles;Labyrinthulomycetes;Thraustochytriaceae;Thraustochytrium	POS539 W3,104m,mg	2
Bacteria;Desulfobacterota;Desulfuromonadia;Bradymonadales;uncultured bacterium;(uncultured bacterium)	POS539 W3,104m,mg	2
Bacteria;Patescibacteria;Parcubacteria;Candidatus Nomurabacteria;Parcubacteria bacterium RAAC4_OD1_1;(Parcubacteria bacterium RAAC4_OD1_1)	POS539 W3,104m,mg	2
Bacteria;Desulfobacterota;Desulfuromonadia;Desulfuromonadales;(Desulfuromonadales);(Desulfuromonadales)	POS539 W3,104m,mg	2
Bacteria;Firmicutes;Clostridia;Peptostreptococcales-Tissierellales;Family XI;Anaerococcus	POS539 W3,104m,mg	2
Archaea;Nanoarchaeota;Nanoarchaeia;Woesearchaeales;GW2011_GWC1_47_15;Candidatus Staskawiczbacteria bacterium RIFOXYA2_FULL_32_7	POS539 W3,104m,mg	2
Eukaryota;Amorphea;Amoebozoa;Discosea;Flabellinia;Dactylopodida	POS539 W3,104m,mg	2
Bacteria;Actinobacteriota;Actinobacteria;Streptosporangiales;Thermomonosporaceae;Thermobispora	POS539 W3,104m,mg	2
Bacteria;Verrucomicrobiota;Kiritimatiellae;WCHB1-41;uncultured Kiritimatiellaeota bacterium;(uncultured Kiritimatiellaeota bacterium)	POS539 W3,104m,mg	2
Bacteria;Proteobacteria;Alphaproteobacteria;Elsterales;uncultured;uncultured bacterium	POS539 W3,104m,mg	2
Archaea;Nanoarchaeota;Nanoarchaeia;Woesearchaeales;GW2011_GWC1_47_15;(GW2011_GWC1_47_15)	POS539 W3,104m,mg	2
Bacteria;Firmicutes;Bacilli;Erysipelotrichales;Erysipelotrichaceae;uncultured	POS539 W3,104m,mg	2
Bacteria;Proteobacteria;Gammaproteobacteria;BD7-8;uncultured bacterium;(uncultured bacterium)	POS539 W3,104m,mg	2
Bacteria;Patescibacteria;Parcubacteria;Candidatus Nealsonbacteria;(Candidatus Nealsonbacteria);(Candidatus Nealsonbacteria)	POS539 W3,104m,mg	2
Bacteria;Firmicutes;Bacilli;Lactobacillales;Lactobacillaceae;Fructilactobacillus	POS539 W3,104m,mg	2
Bacteria;Proteobacteria;Gammaproteobacteria;pItb-vmat-80;uncultured bacterium;(uncultured bacterium)	POS539 W3,104m,mg	2
Bacteria;Patescibacteria;ABY1;Candidatus Uhrbacteria;Candidatus Uhrbacteria bacterium GW2011_GWF2_46_218;(Candidatus Uhrbacteria bacterium GW2011_GWF2_46_218)	POS539 W3,104m,mg	2
Bacteria;Firmicutes;Clostridia;Lachnospirales;Lachnospiraceae;Coprococcus	POS539 W3,104m,mg	2
Archaea;Iainarchaeota;Iainarchaeia;Iainarchaeales;Candidatus Iainarchaeum;Diapherotrites archaeon SCGC AAA011-N19	POS539 W3,104m,mg	2
Bacteria;Nitrospirota;Thermodesulfovibrionia;uncultured;uncultured Nitrospiraceae bacterium;(uncultured Nitrospiraceae bacterium)	POS539 W3,104m,mg	2
Bacteria;Chloroflexi;JG30-KF-CM66;marine metagenome;(marine metagenome);(marine metagenome)	POS539 W3,104m,mg	2
Eukaryota;SAR;Alveolata;Protalveolata;Syndiniales;Syndiniales Group III	POS539 W3,104m,mg	2
Bacteria;Fibrobacterota;Fibrobacteria;Fibrobacterales;MAT-CR-H6-H10;uncultured organism	POS539 W3,104m,mg	2
Bacteria;Desulfobacterota;Desulfobacteria;Desulfobacterales;Desulfobacteraceae;Candidatus Desulfamplus	POS539 W3,104m,mg	2
Eukaryota;Archaeplastida;Chloroplastida;Chlorophyta;Chlorophyceae;uncultured Halosarcinochlamys	POS539 W3,104m,mg	2
Bacteria;Bacteroidota;Bacteroidia;Flavobacteriales;NS9 marine group;uncultured bacterium	POS539 W3,104m,mg	2
Bacteria;Patescibacteria;ABY1;Candidatus Uhrbacteria;Candidatus Uhrbacteria bacterium RIFCSPHIGHO2_01_FULL_47_10;(Candidatus Uhrbacteria bacterium RIFCSPHIGHO2_01_FULL_47_10)	POS539 W3,104m,mg	2
Bacteria;Proteobacteria;Gammaproteobacteria;Burkholderiales;Neisseriaceae;Neisseria	POS539 W3,104m,mg	2
Bacteria;Bacteroidota;Bacteroidia;Bacteroidales;Prolixibacteraceae;uncultured	POS539 W3,104m,mg	2
Bacteria;Firmicutes;Clostridia;Peptostreptococcales-Tissierellales;Peptostreptococcaceae;uncultured	POS539 W3,104m,mg	2
Bacteria;Chloroflexi;Anaerolineae;Caldilineales;Caldilineaceae;(Caldilineaceae)	POS539 W3,104m,mg	2
Bacteria;Desulfobacterota;Desulfobacteria;Desulfobacterales;Desulfosarcinaceae;Desulfosarcina	POS539 W3,104m,mg	2
Bacteria;Proteobacteria;Alphaproteobacteria;Micavibrionales;uncultured;uncultured Alphaproteobacteria bacterium	POS539 W3,104m,mg	2
Archaea;Nanoarchaeota;Nanoarchaeia;Woesearchaeales;Candidatus Nomurabacteria bacterium RIFCSPLOWO2_02_FULL_42_17;(Candidatus Nomurabacteria bacterium RIFCSPLOWO2_02_FULL_42_17)	POS539 W3,104m,mg	2
Bacteria;Proteobacteria;Alphaproteobacteria;Sphingomonadales;Sphingomonadaceae;Sphingobium	POS539 W3,104m,mg	2
Bacteria;Patescibacteria;Parcubacteria;GWA2-38-13b;uncultured bacterium;(uncultured bacterium)	POS539 W3,104m,mg	2
Bacteria;Firmicutes;Clostridia;Lachnospirales;Lachnospiraceae;[Eubacterium] xylanophilum group	POS539 W3,104m,mg	2
Bacteria;Bacteroidota;Bacteroidia;Bacteroidales;Marinifilaceae;Odoribacter	POS539 W3,104m,mg	2
Bacteria;Firmicutes;Bacilli;Brevibacillales;Brevibacillaceae;Brevibacillus	POS539 W3,104m,mg	2
Bacteria;Chloroflexi;Anaerolineae;uncultured;(uncultured);(uncultured)	POS539 W3,104m,mg	2
Bacteria;Proteobacteria;Gammaproteobacteria;Enterobacterales;Aeromonadaceae;Aeromonas	POS539 W3,104m,mg	2
Bacteria;Myxococcota;Polyangia;Polyangiales;Polyangiaceae;uncultured	POS539 W3,104m,mg	2
Bacteria;Proteobacteria;Gammaproteobacteria;EPR3968-O8a-Bc78;uncultured deep-sea bacterium;(uncultured deep-sea bacterium)	POS539 W3,104m,mg	2
Bacteria;Firmicutes;Clostridia;Peptostreptococcales-Tissierellales;Anaerovoracaceae;Mogibacterium	POS539 W3,104m,mg	2
Bacteria;Proteobacteria;Gammaproteobacteria;Nitrosococcales;Nitrosococcaceae;AqS1	POS539 W3,104m,mg	2
Bacteria;Firmicutes;Clostridia;Oscillospirales;(Oscillospirales);(Oscillospirales)	POS539 W3,104m,mg	2
Bacteria;Cloacimonadota;Cloacimonadia;Cloacimonadales;MSBL8;(MSBL8)	POS539 W3,104m,mg	2
Bacteria;Firmicutes;Clostridia;Oscillospirales;Hungateiclostridiaceae;(Hungateiclostridiaceae)	POS539 W3,104m,mg	2
Bacteria;Patescibacteria;WWE3;uncultured bacterium;(uncultured bacterium);(uncultured bacterium)	POS539 W3,104m,mg	2
Bacteria;Proteobacteria;Gammaproteobacteria;Pseudomonadales;Endozoicomonadaceae;Endozoicomonas	POS539 W3,104m,mg	2
Bacteria;Actinobacteriota;MB-A2-108;uncultured bacterium;(uncultured bacterium);(uncultured bacterium)	POS539 W3,104m,mg	2
Bacteria;Firmicutes;Dethiobacteria;Dethiobacterales;Dethiobacteraceae;uncultured	POS539 W3,104m,mg	2
Bacteria;Proteobacteria;Gammaproteobacteria;Pseudomonadales;Litoricolaceae;Litoricola	POS539 W3,104m,mg	2
Bacteria;Actinobacteriota;Actinobacteria;Micrococcales;Micrococcaceae;Pseudarthrobacter	POS539 W3,104m,mg	2
Bacteria;Proteobacteria;Alphaproteobacteria;Zavarziniales;uncultured;metagenome	POS539 W3,104m,mg	2
Bacteria;Bacteroidota;Bacteroidia;Flavobacteriales;Cryomorphaceae;Vicingus	POS539 W3,104m,mg	2
Bacteria;Proteobacteria;Alphaproteobacteria;Rickettsiales;Mitochondria;Leiosporoceros dussii	POS539 W3,104m,mg	2
Bacteria;Patescibacteria;ABY1;Candidatus Jacksonbacteria;(Candidatus Jacksonbacteria);(Candidatus Jacksonbacteria)	POS539 W3,104m,mg	2
Bacteria;RCP2-54;uncultured bacterium;(uncultured bacterium);(uncultured bacterium);(uncultured bacterium)	POS539 W3,104m,mg	2
Bacteria;Desulfobacterota;Desulfobacteria;Desulfobacterales;Desulfococcaceae;Desulfonema	POS539 W3,104m,mg	2
Bacteria;Patescibacteria;ABY1;Candidatus Uhrbacteria;Candidatus Uhrbacteria bacterium GW2011_GWE2_40_58;(Candidatus Uhrbacteria bacterium GW2011_GWE2_40_58)	POS539 W3,104m,mg	2
Bacteria;Proteobacteria;Alphaproteobacteria;Rickettsiales;Mitochondria;Penicillium tardum	POS539 W3,104m,mg	2
Bacteria;Proteobacteria;Alphaproteobacteria;Sphingomonadales;Sphingomonadaceae;Sphingomonas	POS539 W3,104m,mg	2
Bacteria;Chloroflexi;Chloroflexia;Thermomicrobiales;JG30-KF-CM45;uncultured bacterium	POS539 W3,104m,mg	2
Bacteria;Firmicutes;Bacilli;Izemoplasmatales;uncultured bacterium;(uncultured bacterium)	POS539 W3,104m,mg	2
Bacteria;Planctomycetota;Phycisphaerae;MSBL9;SM23-30;uncultured Planctomyces sp.	POS539 W3,104m,mg	2
Bacteria;Proteobacteria;Alphaproteobacteria;Parvibaculales;PS1 clade;uncultured bacterium	POS539 W3,104m,mg	2
Bacteria;Bacteroidota;Bacteroidia;Flavobacteriales;Flavobacteriaceae;Flavobacterium	POS539 W3,104m,mg	2
Bacteria;Bacteroidota;Bacteroidia;Bacteroidales;Bacteroidetes vadinHA17;uncultured bacterium	POS539 W3,104m,mg	2
Bacteria;Bacteroidota;Kapabacteria;Kapabacteriales;(Kapabacteriales);(Kapabacteriales)	POS539 W3,104m,mg	2
Bacteria;Firmicutes;Clostridia;Lachnospirales;Lachnospiraceae;Blautia	POS539 W3,104m,mg	2
Eukaryota;Excavata;Metamonada;Preaxostyla;Paratrimastix;Trimastix marina	POS539 W3,104m,mg	2
Bacteria;Spirochaetota;Spirochaetia;Spirochaetales;Spirochaetaceae;uncultured	POS539 W3,104m,mg	2
Bacteria;Firmicutes;Bacilli;Paenibacillales;Paenibacillaceae;Paenibacillus	POS539 W3,104m,mg	2
Bacteria;Bacteroidota;Bacteroidia;Sphingobacteriales;Lentimicrobiaceae;Lentimicrobium	POS539 W3,104m,mg	2
Bacteria;Cyanobacteria;Cyanobacteriia;Chloroplast;uncultured marine eukaryote;(uncultured marine eukaryote)	POS539 W3,104m,mg	2
Bacteria;Patescibacteria;Parcubacteria;Candidatus Zambryskibacteria;Parcubacteria group bacterium GW2011_GWE2_42_14;(Parcubacteria group bacterium GW2011_GWE2_42_14)	POS539 W3,104m,mg	2
Bacteria;Methylomirabilota;Methylomirabilia;Methylomirabilales;Methylomirabilaceae;Candidatus Methylomirabilis	POS539 W3,104m,mg	1
Bacteria;Patescibacteria;ABY1;Candidatus Jacksonbacteria;Parcubacteria group bacterium GW2011_GWF2_44_17;(Parcubacteria group bacterium GW2011_GWF2_44_17)	POS539 W3,104m,mg	1
Bacteria;Proteobacteria;Alphaproteobacteria;Rhodobacterales;Rhodobacteraceae;Roseovarius	POS539 W3,104m,mg	1
Bacteria;Proteobacteria;Gammaproteobacteria;Pseudomonadales;Halomonadaceae;Salinicola	POS539 W3,104m,mg	1
Bacteria;Myxococcota;Polyangia;VHS-B3-70;uncultured bacterium;(uncultured bacterium)	POS539 W3,104m,mg	1
Bacteria;Patescibacteria;ABY1;Candidatus Falkowbacteria;uncultured soil bacterium;(uncultured soil bacterium)	POS539 W3,104m,mg	1
Eukaryota;SAR;Rhizaria;Cercozoa;Ascetosporea;Haplosporida	POS539 W3,104m,mg	1
Bacteria;Actinobacteriota;Actinobacteria;Nitriliruptorales;Nitriliruptoraceae;(Nitriliruptoraceae)	POS539 W3,104m,mg	1
Bacteria;Firmicutes;Bacilli;Lactobacillales;Lactobacillaceae;Lentilactobacillus	POS539 W3,104m,mg	1
Bacteria;Spirochaetota;Leptospirae;Leptospirales;Leptospiraceae;RBG-16-49-21	POS539 W3,104m,mg	1
Bacteria;Proteobacteria;Alphaproteobacteria;Kordiimonadales;uncultured;(uncultured)	POS539 W3,104m,mg	1
Bacteria;Myxococcota;Polyangia;Polyangiales;Polyangiaceae;Sorangium	POS539 W3,104m,mg	1
Bacteria;Proteobacteria;Gammaproteobacteria;Enterobacterales;Enterobacteriaceae;Klebsiella	POS539 W3,104m,mg	1
Bacteria;Methylomirabilota;Methylomirabilia;Rokubacteriales;uncultured bacterium;(uncultured bacterium)	POS539 W3,104m,mg	1
Eukaryota;SAR;Rhizaria;Retaria;Polycystinea;Spumellaria	POS539 W3,104m,mg	1
Bacteria;Desulfobacterota;Dissulfuribacteria;Dissulfuribacterales;Dissulfuribacteraceae;uncultured	POS539 W3,104m,mg	1
Bacteria;Firmicutes;Bacilli;Erysipelotrichales;Erysipelatoclostridiaceae;Catenibacterium	POS539 W3,104m,mg	1
Bacteria;Proteobacteria;Alphaproteobacteria;Rhizobiales;A0839;Ochrobactrum sp. enrichment culture clone VanCtr75	POS539 W3,104m,mg	1
Bacteria;Proteobacteria;Gammaproteobacteria;Xanthomonadales;Xanthomonadaceae;Lysobacter	POS539 W3,104m,mg	1
Bacteria;Proteobacteria;Gammaproteobacteria;Pseudomonadales;Cellvibrionaceae;Marinimicrobium	POS539 W3,104m,mg	1
Bacteria;Bacteroidota;Chlorobia;Chlorobiales;Chlorobiaceae;uncultured	POS539 W3,104m,mg	1
Bacteria;Proteobacteria;Alphaproteobacteria;Rhizobiales;Rhizobiaceae;Candidatus Hodgkinia	POS539 W3,104m,mg	1
Bacteria;Proteobacteria;Alphaproteobacteria;Rhodospirillales;Magnetospiraceae;Magnetospira	POS539 W3,104m,mg	1
Bacteria;Proteobacteria;Gammaproteobacteria;MBMPE27;uncultured bacterium;(uncultured bacterium)	POS539 W3,104m,mg	1
Bacteria;Planctomycetota;ODP123;uncultured planctomycete;(uncultured planctomycete);(uncultured planctomycete)	POS539 W3,104m,mg	1
Bacteria;Chloroflexi;Dehalococcoidia;SAR202 clade;Chloroflexi bacterium SCGC AB-629-P13;(Chloroflexi bacterium SCGC AB-629-P13)	POS539 W3,104m,mg	1
Bacteria;Proteobacteria;Alphaproteobacteria;Rickettsiales;Mitochondria;Siparuna decipiens	POS539 W3,104m,mg	1
Bacteria;Firmicutes;Clostridia;Clostridiales;Caloramatoraceae;Caloramator	POS539 W3,104m,mg	1
Bacteria;Actinobacteriota;Actinobacteria;Streptosporangiales;Streptosporangiaceae;Streptosporangium	POS539 W3,104m,mg	1
Bacteria;Firmicutes;Incertae Sedis;DTU014;uncultured bacterium;(uncultured bacterium)	POS539 W3,104m,mg	1
Bacteria;Desulfobacterota;Desulfobulbia;Desulfobulbales;Desulfocapsaceae;Desulfotalea	POS539 W3,104m,mg	1
Bacteria;Chloroflexi;Dehalococcoidia;GIF3;Dehalococcoidia bacterium SCGC AB-540-C11;(Dehalococcoidia bacterium SCGC AB-540-C11)	POS539 W3,104m,mg	1
Bacteria;Proteobacteria;Gammaproteobacteria;Gammaproteobacteria Incertae Sedis;Unknown Family;(Unknown Family)	POS539 W3,104m,mg	1
Eukaryota;Amorphea;Amoebozoa;Tubulinea;Euamoebida;metagenome	POS539 W3,104m,mg	1
Bacteria;Proteobacteria;Gammaproteobacteria;Enterobacterales;Pectobacteriaceae;Dickeya	POS539 W3,104m,mg	1
Bacteria;Myxococcota;Polyangia;Polyangiales;Polyangiaceae;Labilithrix	POS539 W3,104m,mg	1
Bacteria;Armatimonadota;Fimbriimonadia;Fimbriimonadales;Fimbriimonadaceae;uncultured Kribbella sp.	POS539 W3,104m,mg	1
Eukaryota;Excavata;Metamonada;Parabasalia;Tritrichomonadea;Dientamoeba	POS539 W3,104m,mg	1
Archaea;Crenarchaeota;Nitrososphaeria;Nitrosotaleales;Nitrosotaleaceae;uncultured archaeon	POS539 W3,104m,mg	1
Eukaryota;SAR;Alveolata;Apicomplexa;Conoidasida;Cryptosporida	POS539 W3,104m,mg	1
Eukaryota;Archaeplastida;Chloroplastida;Charophyta;Phragmoplastophyta;Zygnematophyceae	POS539 W3,104m,mg	1
Bacteria;Patescibacteria;ABY1;Candidatus Uhrbacteria;uncultured bacterium;(uncultured bacterium)	POS539 W3,104m,mg	1
Bacteria;Patescibacteria;Microgenomatia;Candidatus Pacebacteria;metagenome;(metagenome)	POS539 W3,104m,mg	1
Bacteria;Actinobacteriota;Actinobacteria;Pseudonocardiales;Pseudonocardiaceae;Crossiella	POS539 W3,104m,mg	1
Bacteria;Patescibacteria;Parcubacteria;wastewater metagenome;(wastewater metagenome);(wastewater metagenome)	POS539 W3,104m,mg	1
Bacteria;Planctomycetota;Pla4 lineage;uncultured Myxococcales bacterium;(uncultured Myxococcales bacterium);(uncultured Myxococcales bacterium)	POS539 W3,104m,mg	1
Bacteria;Acidobacteriota;Aminicenantia;Aminicenantales;uncultured organism;(uncultured organism)	POS539 W3,104m,mg	1
Bacteria;Verrucomicrobiota;Chlamydiae;Chlamydiales;Simkaniaceae;uncultured	POS539 W3,104m,mg	1
Bacteria;Patescibacteria;ABY1;Candidatus Buchananbacteria;Parcubacteria group bacterium GW2011_GWA2_38_13;(Parcubacteria group bacterium GW2011_GWA2_38_13)	POS539 W3,104m,mg	1
Bacteria;SAR324 clade(Marine group B);SAR324 cluster bacterium SCGC AB-629-O05;(SAR324 cluster bacterium SCGC AB-629-O05);(SAR324 cluster bacterium SCGC AB-629-O05);(SAR324 cluster bacterium SCGC AB-629-O05)	POS539 W3,104m,mg	1
Eukaryota;SAR;Rhizaria;Cercozoa;Thecofilosea;Phaeosphaerida	POS539 W3,104m,mg	1
Bacteria;Proteobacteria;Alphaproteobacteria;Rhodospirillales;Thalassospiraceae;Thalassospira	POS539 W3,104m,mg	1
Archaea;Nanoarchaeota;Nanoarchaeia;Woesearchaeales;SCGC AAA011-D5;Candidatus Levybacteria bacterium RIFOXYB1_FULL_40_17	POS539 W3,104m,mg	1
Bacteria;Patescibacteria;ABY1;Candidatus Uhrbacteria;uncultured Parcubacteria group bacterium;(uncultured Parcubacteria group bacterium)	POS539 W3,104m,mg	1
Bacteria;Proteobacteria;Gammaproteobacteria;eub62A3;(eub62A3);(eub62A3)	POS539 W3,104m,mg	1
Bacteria;Patescibacteria;Parcubacteria;Candidatus Lloydbacteria;Candidatus Lloydbacteria bacterium RIFOXYC12_FULL_46_25;(Candidatus Lloydbacteria bacterium RIFOXYC12_FULL_46_25)	POS539 W3,104m,mg	1
Bacteria;Proteobacteria;Gammaproteobacteria;CH2b56;uncultured gamma proteobacterium;(uncultured gamma proteobacterium)	POS539 W3,104m,mg	1
Eukaryota;SAR;Rhizaria;Retaria;Foraminifera;Tubothalamea	POS539 W3,104m,mg	1
Bacteria;Actinobacteriota;Acidimicrobiia;Microtrichales;uncultured;wastewater metagenome	POS539 W3,104m,mg	1
Bacteria;Actinobacteriota;Actinobacteria;Micrococcales;Microbacteriaceae;Microbacterium	POS539 W3,104m,mg	1
Bacteria;Gemmatimonadota;Longimicrobia;Longimicrobiales;Longimicrobiaceae;YC-ZSS-LKJ147	POS539 W3,104m,mg	1
Bacteria;Bacteroidota;Bacteroidia;Cytophagales;Flammeovirgaceae;uncultured	POS539 W3,104m,mg	1
Bacteria;Patescibacteria;Parcubacteria;Candidatus Adlerbacteria;(Candidatus Adlerbacteria);(Candidatus Adlerbacteria)	POS539 W3,104m,mg	1
Bacteria;Proteobacteria;Alphaproteobacteria;Caulobacterales;Caulobacteraceae;Brevundimonas	POS539 W3,104m,mg	1
Bacteria;Firmicutes;Clostridia;Clostridiales;Clostridiaceae;Clostridium sensu stricto 7	POS539 W3,104m,mg	1
Bacteria;Verrucomicrobiota;Chlamydiae;Chlamydiales;Parachlamydiaceae;Parachlamydia	POS539 W3,104m,mg	1
Bacteria;Proteobacteria;Alphaproteobacteria;Rhodospirillales;Magnetospirillaceae;uncultured	POS539 W3,104m,mg	1
Bacteria;Actinobacteriota;Actinobacteria;Bifidobacteriales;Bifidobacteriaceae;Pseudoscardovia	POS539 W3,104m,mg	1
Bacteria;Proteobacteria;Gammaproteobacteria;Burkholderiales;Oxalobacteraceae;Massilia	POS539 W3,104m,mg	1
Bacteria;Proteobacteria;Gammaproteobacteria;Coxiellales;Coxiellaceae;Coxiella	POS539 W3,104m,mg	1
Bacteria;Desulfobacterota;Dissulfuribacteria;Dissulfuribacterales;Dissulfuribacteraceae;(Dissulfuribacteraceae)	POS539 W3,104m,mg	1
Bacteria;Proteobacteria;Alphaproteobacteria;Rhodospirillales;AEGEAN-169 marine group;uncultured bacterium	POS539 W3,104m,mg	1
Bacteria;Chloroflexi;Anaerolineae;Anaerolineales;Anaerolineaceae;Anaerolinea	POS539 W3,104m,mg	1
Bacteria;Bacteroidota;Bacteroidia;Sphingobacteriales;Lentimicrobiaceae;uncultured Cytophagales bacterium	POS539 W3,104m,mg	1
Bacteria;Patescibacteria;WWE3;candidate division WWE3 bacterium RIFOXYA1_FULL_40_11;(candidate division WWE3 bacterium RIFOXYA1_FULL_40_11);(candidate division WWE3 bacterium RIFOXYA1_FULL_40_11)	POS539 W3,104m,mg	1
Bacteria;Firmicutes;Bacilli;Staphylococcales;Gemellaceae;Gemella	POS539 W3,104m,mg	1
Bacteria;Firmicutes;Clostridia;Peptostreptococcales-Tissierellales;Guggenheimella;uncultured bacterium	POS539 W3,104m,mg	1
Bacteria;Proteobacteria;Alphaproteobacteria;Rhodospirillales;uncultured;(uncultured)	POS539 W3,104m,mg	1
Bacteria;Proteobacteria;Alphaproteobacteria;Rhizobiales;Rhodomicrobiaceae;Rhodomicrobium	POS539 W3,104m,mg	1
Eukaryota;Haptophyta;uncultured eukaryote;(uncultured eukaryote);(uncultured eukaryote);(uncultured eukaryote)	POS539 W3,104m,mg	1
Eukaryota;Amorphea;Amoebozoa;Archamoebae;Incertae Sedis;Rhizomastix	POS539 W3,104m,mg	1
Archaea;Halobacterota;(Halobacterota);(Halobacterota);(Halobacterota);(Halobacterota)	POS539 W3,104m,mg	1
Bacteria;Desulfobacterota;Desulfobacteria;Desulfobacterales;Desulfobacteraceae;Desulfobacter	POS539 W3,104m,mg	1
Bacteria;Firmicutes;Bacilli;Lactobacillales;Lactobacillaceae;Lactobacillus	POS539 W3,104m,mg	1
Bacteria;Desulfobacterota;Desulfarculia;Desulfarculales;Desulfarculaceae;Desulfocarbo	POS539 W3,104m,mg	1
Bacteria;Firmicutes;Bacilli;Lactobacillales;Lactobacillaceae;Leuconostoc	POS539 W3,104m,mg	1
Bacteria;Dependentiae;Babeliae;Babeliales;UBA12409;metagenome	POS539 W3,104m,mg	1
Bacteria;Desulfobacterota;Desulfuromonadia;Bradymonadales;Deltaproteobacteria bacterium SKP-2;(Deltaproteobacteria bacterium SKP-2)	POS539 W3,104m,mg	1
Bacteria;Proteobacteria;Gammaproteobacteria;Burkholderiales;Comamonadaceae;Aquabacterium	POS539 W3,104m,mg	1
Bacteria;Desulfobacterota;Syntrophia;Syntrophales;Syntrophaceae;Syntrophus	POS539 W3,104m,mg	1
Bacteria;Firmicutes;Clostridia;Lachnospirales;Lachnospiraceae;Anaerostipes	POS539 W3,104m,mg	1
Bacteria;Bacteroidota;(Bacteroidota);(Bacteroidota);(Bacteroidota);(Bacteroidota)	POS539 W3,104m,mg	1
Bacteria;Proteobacteria;Gammaproteobacteria;Enterobacterales;Pasteurellaceae;(Pasteurellaceae)	POS539 W3,104m,mg	1
Bacteria;Patescibacteria;CPR2;uncultured eubacterium WCHB1-60;(uncultured eubacterium WCHB1-60);(uncultured eubacterium WCHB1-60)	POS539 W3,104m,mg	1
Bacteria;Cyanobacteria;Cyanobacteriia;Chloroplast;Coccomyxa sp. LA000219;(Coccomyxa sp. LA000219)	POS539 W3,104m,mg	1
Archaea;Nanoarchaeota;Nanoarchaeia;Woesearchaeales;uncultured bacterium;(uncultured bacterium)	POS539 W3,104m,mg	1
Bacteria;Proteobacteria;Gammaproteobacteria;Burkholderiales;Nitrosomonadaceae;Nitrosomonas	POS539 W3,104m,mg	1
Bacteria;Proteobacteria;Gammaproteobacteria;Enterobacterales;Idiomarinaceae;(Idiomarinaceae)	POS539 W3,104m,mg	1
Bacteria;Proteobacteria;Alphaproteobacteria;Rickettsiales;Mitochondria;Grateloupia filicina	POS539 W3,104m,mg	1
Archaea;Crenarchaeota;Thermoprotei;Sulfolobales;Sulfolobaceae;(Sulfolobaceae)	POS539 W3,104m,mg	1
Bacteria;Patescibacteria;ABY1;Candidatus Falkowbacteria;Candidatus Falkowbacteria bacterium RIFOXYC2_FULL_47_12;(Candidatus Falkowbacteria bacterium RIFOXYC2_FULL_47_12)	POS539 W3,104m,mg	1
Archaea;Crenarchaeota;Nitrososphaeria;SCGC AB-179-E04;Thaumarchaeota archaeon SCGC AB-179-E04;(Thaumarchaeota archaeon SCGC AB-179-E04)	POS539 W3,104m,mg	1
Eukaryota;Cryptophyceae;Cryptomonadales;Teleaulax;metagenome;(metagenome)	POS539 W3,104m,mg	1
Bacteria;Verrucomicrobiota;Chlamydiae;Chlamydiales;Simkaniaceae;Candidatus Fritschea	POS539 W3,104m,mg	1
Eukaryota;SAR;Stramenopiles;Ochrophyta;Chrysophyceae;Chromulinales	POS539 W3,104m,mg	1
Archaea;Thermoplasmatota;Thermoplasmata;Marine Group III;uncultured marine group II/III euryarchaeote KM3_133_A04;(uncultured marine group II/III euryarchaeote KM3_133_A04)	POS539 W3,104m,mg	1
Eukaryota;SAR;Alveolata;Dinoflagellata;Dinophyceae;Prorocentrales	POS539 W3,104m,mg	1
Eukaryota;SAR;Rhizaria;Cercozoa;Chlorarachniophyta;Amorphochlora	POS539 W3,104m,mg	1
Bacteria;Proteobacteria;Gammaproteobacteria;EC3;uncultured bacterium;(uncultured bacterium)	POS539 W3,104m,mg	1
Bacteria;Bacteroidota;Bacteroidia;Sphingobacteriales;AKYH767;metagenome	POS539 W3,104m,mg	1
Bacteria;Proteobacteria;Alphaproteobacteria;Rhodobacterales;Rhodobacteraceae;Poseidonocella	POS539 W3,104m,mg	1
Bacteria;Proteobacteria;Gammaproteobacteria;Thiotrichales;Thiotrichaceae;(Thiotrichaceae)	POS539 W3,104m,mg	1
Bacteria;Bacteroidota;Bacteroidia;Chitinophagales;Chitinophagaceae;Asinibacterium	POS539 W3,104m,mg	1
Bacteria;Patescibacteria;Parcubacteria;Candidatus Nomurabacteria;uncultured deep-sea bacterium;(uncultured deep-sea bacterium)	POS539 W3,104m,mg	1
Archaea;Nanoarchaeota;Nanoarchaeia;Woesearchaeales;Candidatus Pacearchaeota archaeon CG1_02_31_27;(Candidatus Pacearchaeota archaeon CG1_02_31_27)	POS539 W3,104m,mg	1
Bacteria;Firmicutes;Clostridia;Lachnospirales;Lachnospiraceae;[Eubacterium] hallii group	POS539 W3,104m,mg	1
Bacteria;Bacteroidota;Bacteroidia;Flavobacteriales;Flavobacteriaceae;Capnocytophaga	POS539 W3,104m,mg	1
Bacteria;Firmicutes;Clostridia;Oscillospirales;Ruminococcaceae;uncultured Clostridiaceae bacterium	POS539 W3,104m,mg	1
Bacteria;Chloroflexi;Anaerolineae;SJA-15;(SJA-15);(SJA-15)	POS539 W3,104m,mg	1
Bacteria;Planctomycetota;Pla4 lineage;uncultured planctomycete;(uncultured planctomycete);(uncultured planctomycete)	POS539 W3,104m,mg	1
Bacteria;Firmicutes;Bacilli;Lactobacillales;Lactobacillaceae;(Lactobacillaceae)	POS539 W3,104m,mg	1
Bacteria;Patescibacteria;ABY1;Candidatus Kerfeldbacteria;uncultured organism;(uncultured organism)	POS539 W3,104m,mg	1
Eukaryota;Archaeplastida;Rhodophyceae;Cyanidiales;Galdieria;Galdieria sulphuraria	POS539 W3,104m,mg	1
Bacteria;Proteobacteria;Gammaproteobacteria;Burkholderiales;Burkholderiaceae;Ralstonia	POS539 W3,104m,mg	1
Bacteria;Proteobacteria;Gammaproteobacteria;HgCo23;uncultured bacterium;(uncultured bacterium)	POS539 W3,104m,mg	1
Bacteria;Proteobacteria;Gammaproteobacteria;Enterobacterales;Vibrionaceae;Grimontia	POS539 W3,104m,mg	1
Bacteria;Proteobacteria;Gammaproteobacteria;Salinisphaerales;Solimonadaceae;Polycyclovorans	POS539 W3,104m,mg	1
Bacteria;Planctomycetota;Phycisphaerae;MSBL9;L21-RPul-D3;(L21-RPul-D3)	POS539 W3,104m,mg	1
Bacteria;Firmicutes;Thermoanaerobacteria;Thermoanaerobacterales;SRB2;uncultured bacterium	POS539 W3,104m,mg	1
Bacteria;Bacteroidota;Bacteroidia;Bacteroidales;Prevotellaceae;Alloprevotella	POS539 W3,104m,mg	1
Bacteria;NKB15;uncultured organism;(uncultured organism);(uncultured organism);(uncultured organism)	POS539 W3,104m,mg	1
Bacteria;Patescibacteria;Parcubacteria;Candidatus Yonathbacteria;uncultured bacterium;(uncultured bacterium)	POS539 W3,104m,mg	1
Bacteria;Firmicutes;Clostridia;Clostridiales;Caloramatoraceae;Thermobrachium	POS539 W3,104m,mg	1
Bacteria;Proteobacteria;Alphaproteobacteria;Rhizobiales;Rhizobiales Incertae Sedis;Bauldia	POS539 W3,104m,mg	1
Bacteria;Nitrospirota;Nitrospiria;Nitrospirales;Nitrospiraceae;Nitrospira	POS539 W3,104m,mg	1
Archaea;Euryarchaeota;Thermococci;Methanofastidiosales;uncultured;(uncultured)	POS539 W3,104m,mg	1
Bacteria;Proteobacteria;Gammaproteobacteria;Salinisphaerales;Solimonadaceae;Fontimonas	POS539 W3,104m,mg	1
Eukaryota;Amorphea;Amoebozoa;Tubulinea;Euamoebida;Amoeba	POS539 W3,104m,mg	1
Bacteria;Patescibacteria;Parcubacteria;Candidatus Vogelbacteria;Candidatus Vogelbacteria bacterium GWA1_51_14;(Candidatus Vogelbacteria bacterium GWA1_51_14)	POS539 W3,104m,mg	1
Bacteria;Verrucomicrobiota;Kiritimatiellae;Kiritimatiellales;Kiritimatiellaceae;(Kiritimatiellaceae)	POS539 W3,104m,mg	1
Bacteria;Patescibacteria;Microgenomatia;Candidatus Curtissbacteria;Candidatus Curtissbacteria bacterium GW2011_GWB1_40_28;(Candidatus Curtissbacteria bacterium GW2011_GWB1_40_28)	POS539 W3,104m,mg	1
Bacteria;Cloacimonadota;Cloacimonadia;Cloacimonadales;SHA-4;uncultured bacterium	POS539 W3,104m,mg	1
Eukaryota;SAR;Stramenopiles;Bicosoecida;uncultured;(uncultured)	POS539 W3,104m,mg	1
Bacteria;Desulfobacterota;Syntrophia;Syntrophales;Smithellaceae;Smithella	POS539 W3,104m,mg	1
Bacteria;Patescibacteria;Microgenomatia;Candidatus Shapirobacteria;metagenome;(metagenome)	POS539 W3,104m,mg	1
Archaea;Thermoplasmatota;Thermoplasmata;Marine Group II;uncultured archaeon;(uncultured archaeon)	POS539 W3,104m,mg	1
Bacteria;Proteobacteria;Alphaproteobacteria;Defluviicoccales;uncultured;uncultured marine microorganism	POS539 W3,104m,mg	1
Eukaryota;Archaeplastida;Chloroplastida;Chlorophyta;Trebouxiophyceae;Trebouxiophyceae sp. BCP-MX219VF25	POS539 W3,104m,mg	1
Bacteria;Bacteroidota;Bacteroidia;Flavobacteriales;Flavobacteriaceae;Lutibacter	POS539 W3,104m,mg	1
Bacteria;Acidobacteriota;Acidobacteriae;Subgroup 12;uncultured Acidobacterium sp.;(uncultured Acidobacterium sp.)	POS539 W3,104m,mg	1
Bacteria;Firmicutes;Bacilli;Staphylococcales;Staphylococcaceae;Jeotgalicoccus	POS539 W3,104m,mg	1
Bacteria;Chloroflexi;Dehalococcoidia;GIF3;uncultured organism;(uncultured organism)	POS539 W3,104m,mg	1
Bacteria;Acidobacteriota;Blastocatellia;11-24;uncultured Acidobacteria bacterium;(uncultured Acidobacteria bacterium)	POS539 W3,104m,mg	1
Bacteria;Firmicutes;Clostridia;Lachnospirales;Lachnospiraceae;Lachnotalea	POS539 W3,104m,mg	1
Bacteria;Proteobacteria;Gammaproteobacteria;Enterobacterales;Morganellaceae;Candidatus Purcelliella	POS539 W3,104m,mg	1
Bacteria;Acidobacteriota;Vicinamibacteria;Vicinamibacterales;uncultured;metagenome	POS539 W3,104m,mg	1
Bacteria;Actinobacteriota;Coriobacteriia;Coriobacteriales;Coriobacteriaceae;Collinsella	POS539 W3,104m,mg	1
Eukaryota;SAR;Alveolata;Ciliophora;Intramacronucleata;Litostomatea	POS539 W3,104m,mg	1
Bacteria;GAL15;uncultured bacterium;(uncultured bacterium);(uncultured bacterium);(uncultured bacterium)	POS539 W3,104m,mg	1
Bacteria;Patescibacteria;Berkelbacteria;uncultured bacterium;(uncultured bacterium);(uncultured bacterium)	POS539 W3,104m,mg	1
Archaea;Asgardarchaeota;(Asgardarchaeota);(Asgardarchaeota);(Asgardarchaeota);(Asgardarchaeota)	POS539 W3,104m,mg	1
Bacteria;Latescibacterota;Latescibacteria;Latescibacterales;Latescibacteraceae;uncultured Latescibacteria bacterium	POS539 W3,104m,mg	1
Bacteria;Firmicutes;Clostridia;Peptostreptococcales-Tissierellales;Caminicellaceae;Paramaledivibacter	POS539 W3,104m,mg	1
Eukaryota;Discoba;Discicristata;Euglenozoa;Kinetoplastea;Prokinetoplastina	POS539 W3,104m,mg	1
Bacteria;Patescibacteria;Microgenomatia;Candidatus Woesebacteria;Candidatus Woesebacteria bacterium GW2011_GWA1_39_21b;(Candidatus Woesebacteria bacterium GW2011_GWA1_39_21b)	POS539 W3,104m,mg	1
Bacteria;Cyanobacteria;Cyanobacteriia;Chloroplast;Helicosporidium sp. ex Simulium jonesi;(Helicosporidium sp. ex Simulium jonesi)	POS539 W3,104m,mg	1
Bacteria;Proteobacteria;Gammaproteobacteria;Enterobacterales;Colwelliaceae;(Colwelliaceae)	POS539 W3,104m,mg	1
Bacteria;Firmicutes;Bacilli;RF39;uncultured bacterium;(uncultured bacterium)	POS539 W3,104m,mg	1
Bacteria;Proteobacteria;Alphaproteobacteria;Thalassobaculales;uncultured;uncultured Rhodospirillaceae bacterium	POS539 W3,104m,mg	1
Bacteria;Proteobacteria;Gammaproteobacteria;Enterobacterales;Vibrionaceae;(Vibrionaceae)	POS539 W3,104m,mg	1
Bacteria;Firmicutes;Clostridia;Gracilibacteraceae;Lutispora;uncultured bacterium	POS539 W3,104m,mg	1
Bacteria;Sva0485;uncultured bacterium;(uncultured bacterium);(uncultured bacterium);(uncultured bacterium)	POS539 W3,104m,mg	1
Eukaryota;SAR;Rhizaria;Cercozoa;Thecofilosea;uncultured eukaryote	POS539 W3,104m,mg	1
Bacteria;Proteobacteria;Alphaproteobacteria;Rhizobiales;Beijerinckiaceae;Microvirga	POS539 W3,104m,mg	1
Archaea;Thermoplasmatota;Thermoplasmata;Marine Group III;marine metagenome;(marine metagenome)	POS539 W3,104m,mg	1
Eukaryota;SAR;Alveolata;Dinoflagellata;(Dinoflagellata);(Dinoflagellata)	POS539 W3,104m,mg	1
Bacteria;Proteobacteria;Alphaproteobacteria;Rhizobiales;Xanthobacteraceae;uncultured	POS539 W3,104m,mg	1
Bacteria;Actinobacteriota;Thermoleophilia;Solirubrobacterales;Solirubrobacteraceae;Conexibacter	POS539 W3,104m,mg	1
Bacteria;Proteobacteria;Gammaproteobacteria;eub62A3;uncultured bacterium;(uncultured bacterium)	POS539 W3,104m,mg	1
Archaea;Euryarchaeota;Methanobacteria;Methanobacteriales;Methanothermobacteriaceae;Methanothermobacter	POS539 W3,104m,mg	1
Bacteria;Cyanobacteria;Cyanobacteriia;Chloroplast;Euptilota molle;(Euptilota molle)	POS539 W3,104m,mg	1
Bacteria;Bdellovibrionota;Oligoflexia;0319-6G20;(0319-6G20);(0319-6G20)	POS539 W3,104m,mg	1
Eukaryota;Archaeplastida;Chloroplastida;Chlorophyta;Trebouxiophyceae;Phyllosiphon duini	POS539 W3,104m,mg	1
Bacteria;Patescibacteria;Gracilibacteria;JGI 0000069-P22;uncultured Candidatus Gracilibacteria bacterium;(uncultured Candidatus Gracilibacteria bacterium)	POS539 W3,104m,mg	1
Bacteria;Proteobacteria;Alphaproteobacteria;Rickettsiales;Mitochondria;Babesia sp. Xinjiang	POS539 W3,104m,mg	1
Eukaryota;SAR;Stramenopiles;Peronosporomycetes;Achlya hypogyna;(Achlya hypogyna)	POS539 W3,104m,mg	1
Bacteria;Proteobacteria;Gammaproteobacteria;Burkholderiales;Alcaligenaceae;Alcaligenes	POS539 W3,104m,mg	1
Bacteria;Planctomycetota;Phycisphaerae;MSBL9;4572-13;(4572-13)	POS539 W3,104m,mg	1
Bacteria;Firmicutes;Clostridia;Clostridia UCG-014;uncultured Clostridiaceae bacterium;(uncultured Clostridiaceae bacterium)	POS539 W3,104m,mg	1
Bacteria;Patescibacteria;Microgenomatia;uncultured bacterium;(uncultured bacterium);(uncultured bacterium)	POS539 W3,104m,mg	1
Bacteria;Caldatribacteriota;JS1;(JS1);(JS1);(JS1)	POS539 W3,104m,mg	1
Bacteria;Bacteroidota;Bacteroidia;Flavobacteriales;Cryomorphaceae;uncultured bacterium	POS539 W3,104m,mg	1
Bacteria;Desulfobacterota;Dissulfuribacteria;Dissulfuribacterales;Dissulfuribacteraceae;Dissulfurimicrobium	POS539 W3,104m,mg	1
Bacteria;Patescibacteria;Microgenomatia;Candidatus Gottesmanbacteria;(Candidatus Gottesmanbacteria);(Candidatus Gottesmanbacteria)	POS539 W3,104m,mg	1
Bacteria;Firmicutes;Bacilli;Haloplasmatales;Haloplasmataceae;Haloplasma	POS539 W3,104m,mg	1
Bacteria;Bdellovibrionota;Bdellovibrionia;Bdellovibrionales;Bdellovibrionaceae;Bdellovibrio	POS539 W3,104m,mg	1
Bacteria;Proteobacteria;Alphaproteobacteria;Rickettsiales;Mitochondria;Babesia orientalis	POS539 W3,104m,mg	1
Bacteria;Bacteroidota;Bacteroidia;Bacteroidales;Prevotellaceae;(Prevotellaceae)	POS539 W3,104m,mg	1
Bacteria;Verrucomicrobiota;Chlamydiae;Chlamydiales;Simkaniaceae;Candidatus Rhabdochlamydia	POS539 W3,104m,mg	1
Bacteria;Bdellovibrionota;Oligoflexia;Oligoflexales;Oligoflexaceae;uncultured	POS539 W3,104m,mg	1
Bacteria;Desulfobacterota;Desulfobacteria;Desulfobacterales;Desulfosarcinaceae;Desulfatirhabdium	POS539 W3,104m,mg	1
Bacteria;Bdellovibrionota;Oligoflexia;0319-6G20;uncultured bacterium;(uncultured bacterium)	POS539 W3,104m,mg	1
Bacteria;TA06;uncultured bacterium;(uncultured bacterium);(uncultured bacterium);(uncultured bacterium)	POS539 W3,104m,mg	1
Eukaryota;Archaeplastida;Rhodophyceae;Bangiales;Porphyra-Pyropia;Pyropia nitida	POS539 W3,104m,mg	1
Bacteria;Proteobacteria;Gammaproteobacteria;Burkholderiales;Comamonadaceae;Pelomonas	POS539 W3,104m,mg	1
Bacteria;CK-2C2-2;uncultured delta proteobacterium;(uncultured delta proteobacterium);(uncultured delta proteobacterium);(uncultured delta proteobacterium)	POS539 W3,104m,mg	1
Bacteria;Planctomycetota;Phycisphaerae;Tepidisphaerales;WD2101 soil group;uncultured bacterium	POS539 W3,104m,mg	1
Bacteria;Cyanobacteria;Cyanobacteriia;Chloroplast;Vitis vinifera (wine grape);(Vitis vinifera (wine grape))	POS539 W3,104m,mg	1
Bacteria;Firmicutes;Clostridia;Lachnospirales;Lachnospiraceae;Shuttleworthia	POS539 W3,104m,mg	1
Bacteria;Proteobacteria;Gammaproteobacteria;Burkholderiales;Alcaligenaceae;Pusillimonas	POS539 W3,104m,mg	1
Bacteria;Cyanobacteria;Cyanobacteriia;Chloroplast;uncultured prokaryote;(uncultured prokaryote)	POS539 W3,104m,mg	1
Bacteria;Actinobacteriota;Acidimicrobiia;uncultured;uncultured bacterium;(uncultured bacterium)	POS539 W3,104m,mg	1
Bacteria;Patescibacteria;Parcubacteria;Candidatus Campbellbacteria;uncultured soil bacterium;(uncultured soil bacterium)	POS539 W3,104m,mg	1
Bacteria;Myxococcota;Polyangia;Polyangiales;Sandaracinaceae;uncultured	POS539 W3,104m,mg	1
Bacteria;Firmicutes;Negativicutes;Acidaminococcales;Acidaminococcaceae;Succiniclasticum	POS539 W3,104m,mg	1
Bacteria;Proteobacteria;Gammaproteobacteria;Francisellales;Francisellaceae;uncultured	POS539 W3,104m,mg	1
Bacteria;Proteobacteria;Gammaproteobacteria;Cardiobacteriales;Wohlfahrtiimonadaceae;Wohlfahrtiimonas	POS539 W3,104m,mg	1
Bacteria;Actinobacteriota;Actinobacteria;Micrococcales;Sanguibacteraceae;Sanguibacter-Flavimobilis	POS539 W3,104m,mg	1
Bacteria;Planctomycetota;Phycisphaerae;MSBL9;SM23-30;uncultured organism	POS539 W3,104m,mg	1
Bacteria;Proteobacteria;Gammaproteobacteria;Chromatiales;Sedimenticolaceae;uncultured	POS539 W3,104m,mg	1
Bacteria;Proteobacteria;Gammaproteobacteria;Thiotrichales;Thiotrichaceae;uncultured	POS539 W3,104m,mg	1
Bacteria;Cyanobacteria;Cyanobacteriia;Chloroplast;Nicotiana tabacum (common tobacco);(Nicotiana tabacum (common tobacco))	POS539 W3,104m,mg	1
Bacteria;Proteobacteria;Gammaproteobacteria;Burkholderiales;Hydrogenophilaceae;Tepidiphilus	POS539 W3,104m,mg	1
Bacteria;Patescibacteria;Parcubacteria;Candidatus Vogelbacteria;Parcubacteria group bacterium GW2011_GWF2_52_12;(Parcubacteria group bacterium GW2011_GWF2_52_12)	POS539 W3,104m,mg	1
Bacteria;Actinobacteriota;Actinobacteria;Euzebyales;Euzebyaceae;uncultured	POS539 W3,104m,mg	1
Archaea;Euryarchaeota;Methanobacteria;Methanobacteriales;Methanobacteriaceae;Methanobrevibacter	POS539 W3,104m,mg	1
Bacteria;Myxococcota;bacteriap25;uncultured bacterium;(uncultured bacterium);(uncultured bacterium)	POS539 W3,104m,mg	1
Bacteria;Chloroflexi;Dehalococcoidia;H3.93;uncultured bacterium;(uncultured bacterium)	POS539 W3,104m,mg	1
Bacteria;Nitrospinota;Nitrospinia;Nitrospinales;Nitrospinaceae;(Nitrospinaceae)	POS539 W3,104m,mg	1
Bacteria;Firmicutes;Sulfobacillia;Sulfobacillales;Sulfobacillaceae;Sulfobacillus	POS539 W3,104m,mg	1
Bacteria;Firmicutes;Negativicutes;Veillonellales-Selenomonadales;Sporomusaceae;Anaerospora	POS539 W3,104m,mg	1
Bacteria;Dependentiae;Babeliae;Babeliales;UBA12409;(UBA12409)	POS539 W3,104m,mg	1
Archaea;Thermoplasmatota;Thermoplasmata;uncultured;uncultured sediment archaeon;(uncultured sediment archaeon)	POS539 W3,104m,mg	1
Bacteria;Bacteroidota;Bacteroidia;Bacteroidales;p-251-o5;uncultured bacterium	POS539 W3,104m,mg	1
Bacteria;Myxococcota;Polyangia;MSB-4B10;(MSB-4B10);(MSB-4B10)	POS539 W3,104m,mg	1
Bacteria;Actinobacteriota;Acidimicrobiia;Actinomarinales;uncultured;uncultured bacterium	POS539 W3,104m,mg	1
Bacteria;Modulibacteria;Moduliflexia;Moduliflexales;Moduliflexaceae;uncultured organism	POS539 W3,104m,mg	1
Bacteria;Bacteroidota;Bacteroidia;Flavobacteriales;Weeksellaceae;Chryseobacterium	POS539 W3,104m,mg	1
Bacteria;Cyanobacteria;Cyanobacteriia;Chloroplast;Trebouxia sp. TZW2008;(Trebouxia sp. TZW2008)	POS539 W3,104m,mg	1
Bacteria;Patescibacteria;Parcubacteria;Candidatus Zambryskibacteria;(Candidatus Zambryskibacteria);(Candidatus Zambryskibacteria)	POS539 W3,104m,mg	1
Bacteria;Planctomycetota;Planctomycetes;Planctomycetales;Rubinisphaeraceae;uncultured	POS539 W3,104m,mg	1
Bacteria;Proteobacteria;Alphaproteobacteria;SAR11 clade;Clade II;uncultured Alphaproteobacteria bacterium	POS539 W3,104m,mg	1
Eukaryota;Amorphea;Amoebozoa;Tubulinea;Euamoebida;Glaeseria	POS539 W3,104m,mg	1
Bacteria;Patescibacteria;ABY1;Candidatus Magasanikbacteria;Candidatus Magasanikbacteria bacterium RIFOXYD12_FULL_33_17;(Candidatus Magasanikbacteria bacterium RIFOXYD12_FULL_33_17)	POS539 W3,104m,mg	1
Bacteria;Bacteroidota;Bacteroidia;Flavobacteriales;Flavobacteriaceae;Bizionia	POS539 W3,104m,mg	1
Bacteria;Cyanobacteria;Cyanobacteriia;Chloroplast;Tetraselmis cordiformis;(Tetraselmis cordiformis)	POS539 W3,104m,mg	1
Bacteria;Chloroflexi;Ktedonobacteria;Ktedonobacterales;Ktedonobacteraceae;BacC-u-018	POS539 W3,104m,mg	1
Bacteria;Verrucomicrobiota;Lentisphaeria;Oligosphaerales;Lenti-02;uncultured bacterium	POS539 W3,104m,mg	1
Eukaryota;Archaeplastida;Chloroplastida;Chlorophyta;Chlorophyceae;Sphaeropleales	POS539 W3,104m,mg	1
Bacteria;Proteobacteria;Alphaproteobacteria;Rhodobacterales;Rhodobacteraceae;Nautella	POS539 W3,104m,mg	1
Bacteria;Cyanobacteria;Cyanobacteriia;Chloroplast;Hevea brasiliensis;(Hevea brasiliensis)	POS539 W3,104m,mg	1
Bacteria;Actinobacteriota;Actinobacteria;Actinomycetales;Actinomycetaceae;uncultured bacterium	POS539 W3,104m,mg	1
Bacteria;Aquificota;Aquificae;Aquificales;Aquificaceae;Thermocrinis	POS539 W3,104m,mg	1
Bacteria;Planctomycetota;BD7-11;uncultured marine bacterium;(uncultured marine bacterium);(uncultured marine bacterium)	POS539 W3,104m,mg	1
Bacteria;Chloroflexi;KD4-96;uncultured Chloroflexi bacterium;(uncultured Chloroflexi bacterium);(uncultured Chloroflexi bacterium)	POS539 W3,104m,mg	1
Bacteria;Firmicutes;Clostridia;Lachnospirales;Lachnospiraceae;[Ruminococcus] torques group	POS539 W3,104m,mg	1
Bacteria;Firmicutes;Clostridia;Oscillospirales;Hungateiclostridiaceae;uncultured	POS539 W3,104m,mg	1
Archaea;Asgardarchaeota;Odinarchaeia;uncultured archaeon;(uncultured archaeon);(uncultured archaeon)	POS539 W3,104m,mg	1
Bacteria;Sumerlaeota;Sumerlaeia;uncultured;uncultured organism;(uncultured organism)	POS539 W3,104m,mg	1
Bacteria;Cyanobacteria;Cyanobacteriia;Chloroplast;Emiliania huxleyi;(Emiliania huxleyi)	POS539 W3,104m,mg	1
Bacteria;Cyanobacteria;Cyanobacteriia;Chloroplast;Neocystis brevis;(Neocystis brevis)	POS539 W3,104m,mg	1
Bacteria;Firmicutes;Clostridia;Lachnospirales;Lachnospiraceae;Dorea	POS539 W3,104m,mg	1
Bacteria;Cloacimonadota;Cloacimonadia;MSBL2;(MSBL2);(MSBL2)	POS539 W3,104m,mg	1
Bacteria;Patescibacteria;Microgenomatia;Candidatus Shapirobacteria;(Candidatus Shapirobacteria);(Candidatus Shapirobacteria)	POS539 W3,104m,mg	1
Bacteria;Patescibacteria;Saccharimonadia;Saccharimonadales;uncultured Candidatus Saccharibacteria bacterium;(uncultured Candidatus Saccharibacteria bacterium)	POS539 W3,104m,mg	1
Archaea;Thermoplasmatota;Thermoplasmata;Marine Group II;(Marine Group II);(Marine Group II)	POS539 W3,104m,mg	1
Bacteria;Proteobacteria;Gammaproteobacteria;JTB23;uncultured gamma proteobacterium;(uncultured gamma proteobacterium)	POS539 W3,104m,mg	1
Bacteria;Firmicutes;Bacilli;Entomoplasmatales;Candidatus Spiroplasma;uncultured Mollicutes bacterium	POS539 W3,104m,mg	1
Bacteria;Cyanobacteria;Cyanobacteriia;Chloroplast;Citrus maxima;(Citrus maxima)	POS539 W3,104m,mg	1
Bacteria;Proteobacteria;Alphaproteobacteria;SAR11 clade;Clade II;uncultured marine bacterium 313	POS539 W3,104m,mg	1
Bacteria;Cloacimonadota;Cloacimonadia;Cloacimonadales;NK-L14;uncultured bacterium	POS539 W3,104m,mg	1
Bacteria;Proteobacteria;Gammaproteobacteria;JTB23;uncultured bacterium;(uncultured bacterium)	POS539 W3,104m,mg	1
Bacteria;Verrucomicrobiota;Verrucomicrobiae;Chthoniobacterales;Chthoniobacteraceae;Chthoniobacter	POS539 W3,104m,mg	1
Bacteria;Patescibacteria;Gracilibacteria;Candidatus Peregrinibacteria;uncultured Microgenomates group bacterium;(uncultured Microgenomates group bacterium)	POS539 W3,104m,mg	1
Bacteria;Bacteroidota;Bacteroidia;Flavobacteriales;Flavobacteriaceae;Maritimimonas	POS539 W3,104m,mg	1
Bacteria;Proteobacteria;Gammaproteobacteria;Pseudomonadales;Oleiphilaceae;Oleiphilus	POS539 W3,104m,mg	1
Bacteria;Cyanobacteria;Cyanobacteriia;Chloroplast;Oryza rufipogon;(Oryza rufipogon)	POS539 W3,104m,mg	1
Bacteria;Proteobacteria;Gammaproteobacteria;Thiomicrospirales;Thiomicrospiraceae;endosymbionts	POS539 W3,104m,mg	1
Bacteria;Proteobacteria;Gammaproteobacteria;Methylococcales;Methylomonadaceae;Methylomonas	POS539 W3,104m,mg	1
Bacteria;Cyanobacteria;Cyanobacteriia;Chloroplast;Prototheca moriformis;(Prototheca moriformis)	POS539 W3,104m,mg	1
Bacteria;Firmicutes;Clostridia;Clostridiales;Clostridiaceae;uncultured	POS539 W3,104m,mg	1
Bacteria;Proteobacteria;Alphaproteobacteria;Rickettsiales;Mitochondria;Sargassum hemiphyllum	POS539 W3,104m,mg	1
Bacteria;Bacteroidota;Bacteroidia;Bacteroidales;Rikenellaceae;uncultured	POS539 W3,104m,mg	1
Bacteria;Patescibacteria;ABY1;Candidatus Falkowbacteria;Candidatus Falkowbacteria bacterium GW2011_GWF2_39_8;(Candidatus Falkowbacteria bacterium GW2011_GWF2_39_8)	POS539 W3,104m,mg	1
Bacteria;CK-2C2-2;uncultured organism;(uncultured organism);(uncultured organism);(uncultured organism)	POS539 W3,104m,mg	1
Bacteria;Proteobacteria;Alphaproteobacteria;Thalassobaculales;(Thalassobaculales);(Thalassobaculales)	POS539 W3,104m,mg	1
Bacteria;Fusobacteriota;Fusobacteriia;Fusobacteriales;Fusobacteriaceae;Propionigenium	POS539 W3,104m,mg	1
Bacteria;Actinobacteriota;Acidimicrobiia;Actinomarinales;uncultured;uncultured Acidimicrobiales bacterium	POS539 W3,104m,mg	1
Archaea;Crenarchaeota;Nitrososphaeria;Group 1.1c;uncultured archaeon;(uncultured archaeon)	POS539 W3,104m,mg	1
Bacteria;Cyanobacteria;Cyanobacteriia;Chloroplast;Arachis duranensis;(Arachis duranensis)	POS539 W3,104m,mg	1
Bacteria;Bacteroidota;Bacteroidia;Flavobacteriales;Flavobacteriaceae;uncultured bacterium	POS539 W3,104m,mg	1
Archaea;Thermoplasmatota;Thermoplasmata;(Thermoplasmata);(Thermoplasmata);(Thermoplasmata)	POS539 W3,104m,mg	1
Bacteria;Proteobacteria;Gammaproteobacteria;Xanthomonadales;Rhodanobacteraceae;Frateuria	POS539 W3,104m,mg	1
Bacteria;Proteobacteria;Gammaproteobacteria;Thiomicrospirales;Thiomicrospiraceae;Thiomicrorhabdus	POS539 W3,104m,mg	1
Bacteria;Bdellovibrionota;(Bdellovibrionota);(Bdellovibrionota);(Bdellovibrionota);(Bdellovibrionota)	POS539 W3,104m,mg	1
Bacteria;Firmicutes;Clostridia;Oscillospirales;Oscillospiraceae;UCG-005	POS539 W3,104m,mg	1
Bacteria;Verrucomicrobiota;Verrucomicrobiae;Verrucomicrobiales;Rubritaleaceae;uncultured bacterium	POS539 W3,104m,mg	1
Eukaryota;Amorphea;Amoebozoa;Tubulinea;Euamoebida;(Euamoebida)	POS539 W3,104m,mg	1
Archaea;Asgardarchaeota;Odinarchaeia;unidentified archaeon;(unidentified archaeon);(unidentified archaeon)	POS539 W3,104m,mg	1
Bacteria;Proteobacteria;Gammaproteobacteria;Burkholderiales;Rhodocyclaceae;Denitratisoma	POS539 W3,104m,mg	1
Bacteria;Firmicutes;Clostridia;Peptostreptococcales-Tissierellales;Family XI;Fenollaria	POS539 W3,104m,mg	1
Archaea;Iainarchaeota;Iainarchaeia;Iainarchaeales;Candidatus Iainarchaeum;uncultured archaeon	POS539 W3,104m,mg	1
Bacteria;Actinobacteriota;Thermoleophilia;Solirubrobacterales;67-14;uncultured bacterium	POS539 W3,104m,mg	1
Bacteria;Bacteroidota;Bacteroidia;Sphingobacteriales;Sphingobacteriaceae;uncultured	POS539 W3,104m,mg	1
Bacteria;Cyanobacteria;Cyanobacteriia;Cyanobacteriales;Nostocaceae;Iphinoe LOS-B1	POS539 W3,104m,mg	1
Bacteria;Proteobacteria;Gammaproteobacteria;Ectothiorhodospirales;(Ectothiorhodospirales);(Ectothiorhodospirales)	POS539 W3,104m,mg	1
Bacteria;Poribacteria;uncultured Firmicutes bacterium;(uncultured Firmicutes bacterium);(uncultured Firmicutes bacterium);(uncultured Firmicutes bacterium)	POS539 W3,104m,mg	1
Bacteria;Verrucomicrobiota;Verrucomicrobiae;Pedosphaerales;Pedosphaeraceae;uncultured bacterium	POS539 W3,104m,mg	1
Bacteria;Proteobacteria;Alphaproteobacteria;Rickettsiales;Mitochondria;Nannochloropsis granulata	POS539 W3,104m,mg	1
Archaea;Euryarchaeota;Thermococci;Methanofastidiosales;uncultured;uncultured euryarchaeote	POS539 W3,104m,mg	1
Bacteria;Bacteroidota;Bacteroidia;Bacteroidales;Muribaculaceae;uncultured organism	POS539 W3,104m,mg	1
Bacteria;Acidobacteriota;Acidobacteriae;Acidobacteriales;uncultured;uncultured bacterium	POS539 W3,104m,mg	1
Bacteria;Nitrospirota;Leptospirillia;Leptospirillales;Leptospirillaceae;Leptospirillum	POS539 W3,104m,mg	1
Bacteria;Fibrobacterota;Fibrobacteria;Fibrobacterales;Fibrobacteraceae;uncultured	POS539 W3,104m,mg	1
Bacteria;Chloroflexi;TK10;uncultured soil bacterium;(uncultured soil bacterium);(uncultured soil bacterium)	POS539 W3,104m,mg	1
Bacteria;Actinobacteriota;Coriobacteriia;Coriobacteriales;uncultured;uncultured bacterium	POS539 W3,104m,mg	1
Bacteria;Actinobacteriota;Actinobacteria;Streptosporangiales;Nocardiopsaceae;Nocardiopsis	POS539 W3,104m,mg	1
Eukaryota;SAR;Stramenopiles;Ochrophyta;Chrysophyceae;Ochromonadales	POS539 W3,104m,mg	1
Bacteria;Proteobacteria;Alphaproteobacteria;Kordiimonadales;Kordiimonadaceae;Kordiimonas	POS539 W3,104m,mg	1
Bacteria;Patescibacteria;ABY1;Candidatus Kerfeldbacteria;Candidatus Falkowbacteria bacterium RBG_13_39_14;(Candidatus Falkowbacteria bacterium RBG_13_39_14)	POS539 W3,104m,mg	1
Eukaryota;SAR;Rhizaria;Cercozoa;Imbricatea;Silicofilosea	POS539 W3,104m,mg	1
Bacteria;Abditibacteriota;Abditibacteria;Abditibacteriales;Abditibacteriaceae;Abditibacterium	POS539 W3,104m,mg	1
Bacteria;Proteobacteria;Gammaproteobacteria;Arenicellales;Arenicellaceae;Candidatus Thiosymbion	POS539 W3,104m,mg	1
Bacteria;Chloroflexi;Dehalococcoidia;GIF9;AB-539-J10;(AB-539-J10)	POS539 W3,104m,mg	1
Bacteria;Proteobacteria;Alphaproteobacteria;Rickettsiales;Mitochondria;Sphagnum capillifolium	POS539 W3,104m,mg	1
Bacteria;Patescibacteria;Parcubacteria;UBA9983;uncultured bacterium;(uncultured bacterium)	POS539 W3,104m,mg	1
Bacteria;Proteobacteria;Gammaproteobacteria;Legionellales;Legionellaceae;uncultured	POS539 W3,104m,mg	1
Bacteria;Bacteroidota;Bacteroidia;Bacteroidales;SB-5;(SB-5)	POS539 W3,104m,mg	1
Bacteria;Patescibacteria;ABY1;Candidatus Magasanikbacteria;Parcubacteria bacterium SG8_24;(Parcubacteria bacterium SG8_24)	POS539 W3,104m,mg	1
Bacteria;Deinococcota;Deinococci;Thermales;Thermaceae;Thermus	POS539 W3,104m,mg	1
Bacteria;Proteobacteria;Alphaproteobacteria;Puniceispirillales;SAR116 clade;uncultured Alphaproteobacteria bacterium	POS539 W3,104m,mg	1
Bacteria;Chloroflexi;Dehalococcoidia;uncultured bacterium;(uncultured bacterium);(uncultured bacterium)	POS539 W3,104m,mg	1
Bacteria;Proteobacteria;Alphaproteobacteria;Rickettsiales;Mitochondria;Flatbergium novo-caledoniae	POS539 W3,104m,mg	1
Bacteria;Acidobacteriota;Subgroup 26;uncultured bacterium;(uncultured bacterium);(uncultured bacterium)	POS539 W3,104m,mg	1
Bacteria;Patescibacteria;ABY1;Candidatus Magasanikbacteria;Candidatus Falkowbacteria bacterium RIFOXYA2_FULL_38_12;(Candidatus Falkowbacteria bacterium RIFOXYA2_FULL_38_12)	POS539 W3,104m,mg	1
Bacteria;Patescibacteria;Parcubacteria;Candidatus Campbellbacteria;Candidatus Campbellbacteria bacterium RIFOXYC2_FULL_35_25;(Candidatus Campbellbacteria bacterium RIFOXYC2_FULL_35_25)	POS539 W3,104m,mg	1
Bacteria;Patescibacteria;ABY1;Candidatus Falkowbacteria;uncultured organism;(uncultured organism)	POS539 W3,104m,mg	1
Bacteria;Acidobacteriota;Acidobacteriae;Solibacterales;Solibacteraceae;Candidatus Solibacter	POS539 W3,104m,mg	1
Bacteria;Chloroflexi;Anaerolineae;Ardenticatenales;uncultured;uncultured bacterium	POS539 W3,104m,mg	1
Archaea;Nanoarchaeota;Nanoarchaeia;Woesearchaeales;Parcubacteria group bacterium GW2011_GWA2_37_10;(Parcubacteria group bacterium GW2011_GWA2_37_10)	POS539 W3,104m,mg	1
Bacteria;Proteobacteria;Alphaproteobacteria;Caulobacterales;Hyphomonadaceae;Oceanicaulis	POS539 W3,104m,mg	1
Bacteria;Patescibacteria;Parcubacteria;Candidatus Adlerbacteria;Candidatus Kaiserbacteria bacterium RIFCSPHIGHO2_01_FULL_51_33;(Candidatus Kaiserbacteria bacterium RIFCSPHIGHO2_01_FULL_51_33)	POS539 W3,104m,mg	1
Bacteria;Patescibacteria;Microgenomatia;Candidatus Woesebacteria;Candidatus Woesebacteria bacterium GW2011_GWC2_40_30;(Candidatus Woesebacteria bacterium GW2011_GWC2_40_30)	POS539 W3,104m,mg	1
Bacteria;Acidobacteriota;Aminicenantia;Aminicenantales;(Aminicenantales);(Aminicenantales)	POS539 W3,104m,mg	1
Bacteria;Bacteroidota;Bacteroidia;Cytophagales;Cyclobacteriaceae;(Cyclobacteriaceae)	POS539 W3,104m,mg	1
Bacteria;Proteobacteria;Gammaproteobacteria;Xanthomonadales;Xanthomonadaceae;Thermomonas	POS539 W3,104m,mg	1
Bacteria;Chloroflexi;Anaerolineae;Anaerolineales;Anaerolineaceae;Pelolinea	POS539 W3,104m,mg	1
Bacteria;Proteobacteria;Alphaproteobacteria;Defluviicoccales;uncultured;uncultured bacterium KM3-47-A6	POS539 W3,104m,mg	1
Bacteria;Patescibacteria;Parcubacteria;Candidatus Yanofskybacteria;(Candidatus Yanofskybacteria);(Candidatus Yanofskybacteria)	POS539 W3,104m,mg	1
Archaea;Euryarchaeota;Methanobacteria;Methanobacteriales;Methanobacteriaceae;(Methanobacteriaceae)	POS539 W3,104m,mg	1
Bacteria;Latescibacterota;uncultured planctomycete;(uncultured planctomycete);(uncultured planctomycete);(uncultured planctomycete)	POS539 W3,104m,mg	1
Bacteria;Proteobacteria;Alphaproteobacteria;Rhizobiales;Rhizobiaceae;Mesorhizobium	POS539 W3,104m,mg	1
Bacteria;Planctomycetota;Phycisphaerae;Phycisphaerales;(Phycisphaerales);(Phycisphaerales)	POS539 W3,104m,mg	1
Bacteria;Chloroflexi;Dehalococcoidia;3051bac4-16;uncultured bacterium;(uncultured bacterium)	POS539 W3,104m,mg	1
Archaea;Thermoplasmatota;Thermoplasmata;Marine Benthic Group D and DHVEG-1;uncultured archaeon;(uncultured archaeon)	POS539 W3,104m,mg	1
Bacteria;Fibrobacterota;Fibrobacteria;Fibrobacterales;Fibrobacteraceae;possible genus 05	POS539 W3,104m,mg	1
Bacteria;Bacteroidota;Bacteroidia;Bacteroidales;Bacteroidetes BD2-2;uncultured Bacteroidetes bacterium	POS539 W3,104m,mg	1
Bacteria;Patescibacteria;Parcubacteria;Candidatus Kaiserbacteria;metagenome;(metagenome)	POS539 W3,104m,mg	1
Bacteria;Desulfobacterota;Desulfuromonadia;PB19;uncultured marine bacterium;(uncultured marine bacterium)	POS539 W3,104m,mg	1
Archaea;Aenigmarchaeota;Aenigmarchaeia;Aenigmarchaeales;uncultured sediment archaeon;(uncultured sediment archaeon)	POS539 W3,104m,mg	1
Bacteria;Proteobacteria;Gammaproteobacteria;Legionellales;Legionellaceae;(Legionellaceae)	POS539 W3,104m,mg	1
Bacteria;Firmicutes;Clostridia;Oscillospirales;Ruminococcaceae;Subdoligranulum	POS539 W3,104m,mg	1
Bacteria;Verrucomicrobiota;Kiritimatiellae;WCHB1-41;uncultured Verrucomicrobiales bacterium;(uncultured Verrucomicrobiales bacterium)	POS539 W3,104m,mg	1
Bacteria;Chloroflexi;Anaerolineae;SJA-15;uncultured bacterium;(uncultured bacterium)	POS539 W3,104m,mg	1
Bacteria;Proteobacteria;Gammaproteobacteria;Xanthomonadales;Xanthomonadaceae;Stenotrophomonas	POS539 W3,104m,mg	1
Bacteria;Patescibacteria;Gracilibacteria;uncultured Compostimonas sp.;(uncultured Compostimonas sp.);(uncultured Compostimonas sp.)	POS539 W3,104m,mg	1
Bacteria;Proteobacteria;Gammaproteobacteria;Enterobacterales;Alteromonadaceae;Alteromonas	POS539 W3,104m,mg	1
Bacteria;Acidobacteriota;(Acidobacteriota);(Acidobacteriota);(Acidobacteriota);(Acidobacteriota)	POS539 W3,104m,mg	1
Bacteria;Armatimonadota;uncultured;Armatimonadetes bacterium GXS;(Armatimonadetes bacterium GXS);(Armatimonadetes bacterium GXS)	POS539 W3,104m,mg	1
Bacteria;Planctomycetota;Phycisphaerae;Phycisphaerales;AKAU3564 sediment group;uncultured organism	POS539 W3,104m,mg	1
Bacteria;Patescibacteria;ABY1;Candidatus Uhrbacteria;Candidatus Uhrbacteria bacterium GW2011_GWE2_46_68;(Candidatus Uhrbacteria bacterium GW2011_GWE2_46_68)	POS539 W3,104m,mg	1
Bacteria;Cyanobacteria;Cyanobacteriia;Chloroplast;Camellia sinensis var. sinensis;(Camellia sinensis var. sinensis)	POS539 W3,104m,mg	1
Bacteria;Desulfobacterota;Desulfobulbia;Desulfobulbales;(Desulfobulbales);(Desulfobulbales)	POS539 W3,104m,mg	1
Bacteria;Proteobacteria;Alphaproteobacteria;Defluviicoccales;uncultured;uncultured Rhodospirillales bacterium	POS539 W3,104m,mg	1
Bacteria;Proteobacteria;Alphaproteobacteria;Paracaedibacterales;Paracaedibacteraceae;uncultured	POS539 W3,104m,mg	1
Bacteria;Patescibacteria;Gracilibacteria;Candidatus Peregrinibacteria;marine metagenome;(marine metagenome)	POS539 W3,104m,mg	1
Bacteria;Desulfobacterota;Desulfobulbia;Desulfobulbales;Desulfocapsaceae;SEEP-SRB4	POS539 W3,104m,mg	1
Bacteria;Proteobacteria;Alphaproteobacteria;Rickettsiales;Mitochondria;Flatbergium sericeum	POS539 W3,104m,mg	1
Bacteria;Sumerlaeota;Sumerlaeia;(Sumerlaeia);(Sumerlaeia);(Sumerlaeia)	POS539 W3,104m,mg	1
Bacteria;Fermentibacterota;Fermentibacteria;Fermentibacterales;Fermentibacteraceae;uncultured bacterium	POS539 W3,104m,mg	1
Bacteria;Planctomycetota;Pla4 lineage;(Pla4 lineage);(Pla4 lineage);(Pla4 lineage)	POS539 W3,104m,mg	1
Bacteria;Verrucomicrobiota;Verrucomicrobiae;Opitutales;Puniceicoccaceae;Pelagicoccus	POS539 W3,104m,mg	1
Bacteria;Chloroflexi;Dehalococcoidia;Sh765B-AG-111;uncultured bacterium;(uncultured bacterium)	POS539 W3,104m,mg	1
Bacteria;Chloroflexi;Dehalococcoidia;Sh765B-AG-111;uncultured Chloroflexi bacterium;(uncultured Chloroflexi bacterium)	POS539 W3,104m,mg	1
Bacteria;Actinobacteriota;Actinobacteria;Pseudonocardiales;Pseudonocardiaceae;Pseudonocardia	POS539 W3,104m,mg	1
Bacteria;Acidobacteriota;Vicinamibacteria;Vicinamibacterales;uncultured;uncultured bacterium	POS539 W3,104m,mg	1
Bacteria;Firmicutes;Clostridia;Peptostreptococcales-Tissierellales;Peptostreptococcaceae;Romboutsia	POS539 W3,104m,mg	1
Bacteria;Acidobacteriota;Blastocatellia;Blastocatellales;Blastocatellaceae;JGI 0001001-H03	POS539 W3,104m,mg	1
Bacteria;Patescibacteria;Gracilibacteria;Absconditabacteriales (SR1);uncultured marine bacterium;(uncultured marine bacterium)	POS539 W3,104m,mg	1
Bacteria;Actinobacteriota;Actinobacteria;Micrococcales;Intrasporangiaceae;Janibacter	POS539 W3,104m,mg	1
Bacteria;Proteobacteria;Alphaproteobacteria;Rhizobiales;Rhodobiaceae;Tepidamorphus	POS539 W3,104m,mg	1
Bacteria;Acidobacteriota;Vicinamibacteria;Vicinamibacterales;uncultured;(uncultured)	POS539 W3,104m,mg	1
Bacteria;Proteobacteria;Alphaproteobacteria;Rhodospirillales;AEGEAN-169 marine group;(AEGEAN-169 marine group)	POS539 W3,104m,mg	1
Bacteria;Proteobacteria;Alphaproteobacteria;Thalassobaculales;uncultured;uncultured bacterium	POS539 W3,104m,mg	1
Bacteria;Proteobacteria;Gammaproteobacteria;Pseudomonadales;Halieaceae;(Halieaceae)	POS539 W3,104m,mg	1
Bacteria;Patescibacteria;Parcubacteria;Candidatus Spechtbacteria;Candidatus Spechtbacteria bacterium RIFCSPLOWO2_01_FULL_43_12;(Candidatus Spechtbacteria bacterium RIFCSPLOWO2_01_FULL_43_12)	POS539 W3,104m,mg	1
Bacteria;Proteobacteria;Alphaproteobacteria;Holosporales;Holosporaceae;(Holosporaceae)	POS539 W3,104m,mg	1
Bacteria;Spirochaetota;Spirochaetia;Spirochaetales;Spirochaetaceae;Treponema	POS539 W3,104m,mg	1
Bacteria;Chloroflexi;Anaerolineae;ADurb.Bin180;uncultured bacterium;(uncultured bacterium)	POS539 W3,104m,mg	1
Bacteria;PAUC34f;marine metagenome;(marine metagenome);(marine metagenome);(marine metagenome)	POS539 W3,104m,mg	1
Bacteria;Actinobacteriota;Coriobacteriia;Coriobacteriales;Atopobiaceae;Olsenella	POS539 W3,104m,mg	1
Bacteria;Acetothermia;Acetothermiia;bacterium enrichment culture clone AOM-SR-B11;(bacterium enrichment culture clone AOM-SR-B11);(bacterium enrichment culture clone AOM-SR-B11)	POS539 W3,104m,mg	1
Bacteria;Planctomycetota;Planctomycetes;uncultured;(uncultured);(uncultured)	POS539 W3,104m,mg	1
Bacteria;Actinobacteriota;Coriobacteriia;Coriobacteriales;Eggerthellaceae;uncultured	POS539 W3,104m,mg	1
Bacteria;Chloroflexi;Dehalococcoidia;SAR202 clade;uncultured Chloroflexales bacterium;(uncultured Chloroflexales bacterium)	POS539 W3,104m,mg	1
Bacteria;Patescibacteria;ABY1;Candidatus Uhrbacteria;Candidatus Uhrbacteria bacterium RIFCSPLOWO2_02_FULL_53_10;(Candidatus Uhrbacteria bacterium RIFCSPLOWO2_02_FULL_53_10)	POS539 W3,104m,mg	1
Archaea;Micrarchaeota;Micrarchaeia;Micrarchaeales;(Micrarchaeales);(Micrarchaeales)	POS539 W3,104m,mg	1
Bacteria;Proteobacteria;Gammaproteobacteria;Pseudomonadales;Saccharospirillaceae;uncultured bacterium	POS539 W3,104m,mg	1
Bacteria;Modulibacteria;Moduliflexia;Moduliflexales;Moduliflexaceae;(Moduliflexaceae)	POS539 W3,104m,mg	1
Bacteria;Actinobacteriota;WCHB1-81;uncultured organism;(uncultured organism);(uncultured organism)	POS539 W3,104m,mg	1
Archaea;Thermoplasmatota;uncultured;(uncultured);(uncultured);(uncultured)	POS539 W3,104m,mg	1
Bacteria;Acidobacteriota;Acidobacteriae;Subgroup 15;uncultured bacterium;(uncultured bacterium)	POS539 W3,104m,mg	1
Bacteria;Proteobacteria;Alphaproteobacteria;Rickettsiales;Mitochondria;Sphagnum angustifolium	POS539 W3,104m,mg	1
Eukaryota;Archaeplastida;Rhodophyceae;Florideophycidae;Rhodymeniophycidae;(Rhodymeniophycidae)	POS539 W3,104m,mg	1
Bacteria;Patescibacteria;Microgenomatia;Candidatus Woesebacteria;Candidatus Woesebacteria bacterium RBG_19FT_COMBO_42_9;(Candidatus Woesebacteria bacterium RBG_19FT_COMBO_42_9)	POS539 W3,104m,mg	1
Eukaryota;Cryptophyceae;Cryptomonadales;Cryptomonas;Cryptomonas sp. M2807;(Cryptomonas sp. M2807)	POS539 W3,104m,mg	1
Bacteria;Patescibacteria;Parcubacteria;Candidatus Azambacteria;Parcubacteria group bacterium GW2011_GWC2_36_17;(Parcubacteria group bacterium GW2011_GWC2_36_17)	POS539 W3,104m,mg	1
Bacteria;Desulfobacterota;Syntrophia;Syntrophales;uncultured;Syntrophobacterales bacterium Delta_03	POS539 W3,104m,mg	1
Eukaryota;Haptophyta;Pavlovophyceae;(Pavlovophyceae);(Pavlovophyceae);(Pavlovophyceae)	POS539 W3,104m,mg	1
Bacteria;Verrucomicrobiota;Kiritimatiellae;WCHB1-41;uncultured organism;(uncultured organism)	POS539 W3,104m,mg	1
Bacteria;Firmicutes;Clostridia;Clostridia UCG-014;uncultured bacterium;(uncultured bacterium)	POS539 W3,104m,mg	1
Bacteria;Planctomycetota;Phycisphaerae;Phycisphaerales;Phycisphaeraceae;CL500-3	POS539 W3,104m,mg	1
Bacteria;Verrucomicrobiota;Verrucomicrobiae;Chthoniobacterales;Chthoniobacteraceae;LD29	POS539 W3,104m,mg	1
Eukaryota;SAR;Alveolata;Protalveolata;Syndiniales;Syndiniales Group V	POS539 W3,104m,mg	1
Bacteria;Patescibacteria;Parcubacteria;Candidatus Portnoybacteria;marine metagenome;(marine metagenome)	POS539 W3,104m,mg	1
Bacteria;Proteobacteria;Gammaproteobacteria;Pseudomonadales;Moraxellaceae;Psychrobacter	POS539 W3,104m,mg	1
Bacteria;Actinobacteriota;Actinobacteria;Streptosporangiales;Streptosporangiaceae;Nonomuraea	POS539 W3,104m,mg	1
Bacteria;Entotheonellaeota;Entotheonellia;Entotheonellales;Entotheonellaceae;(Entotheonellaceae)	POS539 W3,104m,mg	1
Bacteria;Proteobacteria;Gammaproteobacteria;Enterobacterales;Shewanellaceae;Shewanella	POS539 W3,104m,mg	1
Bacteria;WOR-1;candidate division WOR-1 bacterium RIFOXYA2_FULL_41_14;(candidate division WOR-1 bacterium RIFOXYA2_FULL_41_14);(candidate division WOR-1 bacterium RIFOXYA2_FULL_41_14);(candidate division WOR-1 bacterium RIFOXYA2_FULL_41_14)	POS539 W3,104m,mg	1
Bacteria;Patescibacteria;Microgenomatia;Candidatus Beckwithbacteria;uncultured Microgenomates group bacterium;(uncultured Microgenomates group bacterium)	POS539 W3,104m,mg	1
Eukaryota;SAR;Alveolata;Ciliophora;Intramacronucleata;Spirotrichea	POS539 W3,104m,mg	1
Bacteria;Chloroflexi;Dehalococcoidia;vadinBA26;uncultured bacterium;(uncultured bacterium)	POS539 W3,104m,mg	1
Eukaryota;Archaeplastida;Chloroplastida;Chlorophyta;Nephroselmidophyceae;Nephroselmidales	POS539 W3,104m,mg	1
Bacteria;Chloroflexi;KD4-96;uncultured bacterium;(uncultured bacterium);(uncultured bacterium)	POS539 W3,104m,mg	1
Bacteria;Patescibacteria;ABY1;Candidatus Falkowbacteria;Candidatus Falkowbacteria bacterium RIFCSPLOWO2_02_FULL_45_15;(Candidatus Falkowbacteria bacterium RIFCSPLOWO2_02_FULL_45_15)	POS539 W3,104m,mg	1
Bacteria;Patescibacteria;WWE3;uncultured candidate division WWE3 bacterium;(uncultured candidate division WWE3 bacterium);(uncultured candidate division WWE3 bacterium)	POS539 W3,104m,mg	1
Eukaryota;Amorphea;Amoebozoa;Cavosteliida;Schizoplasmodiopsis;Schizoplasmodiopsis sp. F3	POS539 W3,104m,mg	1
Bacteria;Deinococcota;Deinococci;Deinococcales;Trueperaceae;Truepera	POS539 W3,104m,mg	1
Bacteria;Firmicutes;Clostridia;Peptostreptococcales-Tissierellales;Anaerovoracaceae;Anaerovorax	POS539 W3,104m,mg	1
Bacteria;Cyanobacteria;Cyanobacteriia;Chloroplast;Trachelomonas sp. Chosan090509C;(Trachelomonas sp. Chosan090509C)	POS539 W3,104m,mg	1
Archaea;Nanoarchaeota;Nanoarchaeia;Woesearchaeales;metagenome;(metagenome)	POS539 W3,104m,mg	1
Bacteria;Chloroflexi;Dehalococcoidia;Sh765B-AG-111;(Sh765B-AG-111);(Sh765B-AG-111)	POS539 W3,104m,mg	1
Bacteria;Spirochaetota;Spirochaetia;Spirochaetales;Spirochaetaceae;Termite Treponema cluster	POS539 W3,104m,mg	1
Bacteria;Actinobacteriota;Actinobacteria;Euzebyales;Euzebyaceae;Egibacter	POS539 W3,104m,mg	1
Bacteria;Verrucomicrobiota;Chlamydiae;Chlamydiales;Chlamydiales Incertae Sedis;Candidatus Similichlamydia	POS539 W3,104m,mg	1
Bacteria;Deferribacterota;Deferribacteres;Deferribacterales;Deferribacteraceae;Mucispirillum	POS539 W3,104m,mg	1
Archaea;Thermoplasmatota;Thermoplasmata;Marine Group III;(Marine Group III);(Marine Group III)	POS539 W3,104m,mg	1
Bacteria;Proteobacteria;Alphaproteobacteria;Rhodobacterales;Rhodobacteraceae;uncultured	POS539 W3,104m,mg	1
Bacteria;Campylobacterota;Desulfurellia;Desulfurellales;Hippeaceae;Hippea	POS539 W3,104m,mg	1
Bacteria;Proteobacteria;Alphaproteobacteria;Rhizobiales;Beijerinckiaceae;Methylobacterium-Methylorubrum	POS539 W3,104m,mg	1
Eukaryota;SAR;Alveolata;Dinoflagellata;Dinophyceae;uncultured	POS539 W3,104m,mg	1
Bacteria;Desulfobacterota;Desulfobacteria;Desulfobacterales;uncultured;uncultured bacterium	POS539 W3,104m,mg	1
Bacteria;WPS-2;marine metagenome;(marine metagenome);(marine metagenome);(marine metagenome)	POS539 W3,104m,mg	1
Bacteria;Chloroflexi;Anaerolineae;uncultured;uncultured bacterium;(uncultured bacterium)	POS539 W3,104m,mg	1
Bacteria;Proteobacteria;Alphaproteobacteria;Rickettsiales;Mitochondria;Peltigera dolichorrhiza	POS539 W3,104m,mg	1
Bacteria;Proteobacteria;Gammaproteobacteria;Francisellales;Francisellaceae;[Caedibacter] taeniospiralis group	POS539 W3,104m,mg	1
Bacteria;Patescibacteria;Parcubacteria;Candidatus Zambryskibacteria;uncultured bacterium;(uncultured bacterium)	POS539 W3,104m,mg	1
Bacteria;Proteobacteria;Gammaproteobacteria;Pseudomonadales;Marinomonadaceae;Marinomonas	POS539 W3,104m,mg	1
Bacteria;Planctomycetota;Phycisphaerae;MSBL9;SG8-4;uncultured planctomycete	POS539 W3,104m,mg	1
Bacteria;Chloroflexi;Anaerolineae;1-20;uncultured bacterium;(uncultured bacterium)	POS539 W3,104m,mg	1
Bacteria;Bacteroidota;Bacteroidia;Flavobacteriales;(Flavobacteriales);(Flavobacteriales)	POS539 W3,104m,mg	1
Bacteria;Poribacteria;uncultured bacterium;(uncultured bacterium);(uncultured bacterium);(uncultured bacterium)	POS539 W3,104m,mg	1
Bacteria;Chloroflexi;TK10;(TK10);(TK10);(TK10)	POS539 W3,104m,mg	1
Bacteria;Gemmatimonadota;Longimicrobia;Longimicrobiales;Longimicrobiaceae;uncultured bacterium	POS539 W3,104m,mg	1
Bacteria;Proteobacteria;Alphaproteobacteria;Rhodobacterales;Rhodobacteraceae;Pseudophaeobacter	POS539 W3,104m,mg	1
Bacteria;Nitrospirota;Thermodesulfovibrionia;uncultured;uncultured Nitrospirae bacterium;(uncultured Nitrospirae bacterium)	POS539 W3,104m,mg	1
Bacteria;Patescibacteria;Parcubacteria;UBA9983;(UBA9983);(UBA9983)	POS539 W3,104m,mg	1
Bacteria;Zixibacteria;uncultured bacterium;(uncultured bacterium);(uncultured bacterium);(uncultured bacterium)	POS539 W3,104m,mg	1
Bacteria;Chloroflexi;Anaerolineae;RBG-13-54-9;(RBG-13-54-9);(RBG-13-54-9)	POS539 W3,104m,mg	1
Bacteria;Bacteroidota;Bacteroidia;Flavobacteriales;NS9 marine group;(NS9 marine group)	POS539 W3,104m,mg	1
Bacteria;Acidobacteriota;Subgroup 26;(Subgroup 26);(Subgroup 26);(Subgroup 26)	POS539 W3,104m,mg	1
Bacteria;Actinobacteriota;Actinobacteria;PeM15;(PeM15);(PeM15)	POS539 W3,104m,mg	1
Bacteria;Planctomycetota;BD7-11;(BD7-11);(BD7-11);(BD7-11)	POS539 W3,104m,mg	1
Bacteria;Bacteroidota;Bacteroidia;Bacteroidales;Prevotellaceae;Prevotellaceae UCG-001	POS539 W3,104m,mg	1
Bacteria;Proteobacteria;Gammaproteobacteria;Gammaproteobacteria Incertae Sedis;Unknown Family;uncultured bacterium	POS539 W3,104m,mg	1
Eukaryota;SAR;Alveolata;Protalveolata;Syndiniales;Duboscquella	POS539 W3,104m,mg	1
Bacteria;Verrucomicrobiota;Verrucomicrobiae;Chthoniobacterales;Xiphinematobacteraceae;Candidatus Xiphinematobacter	POS539 W3,104m,mg	1
Bacteria;Coprothermobacterota;Coprothermobacteria;Coprothermobacterales;Coprothermobacteraceae;Coprothermobacter	POS539 W3,104m,mg	1
Bacteria;Firmicutes;Clostridia;Lachnospirales;Lachnospiraceae;(Lachnospiraceae)	POS539 W3,104m,mg	1
Bacteria;Verrucomicrobiota;Verrucomicrobiae;Verrucomicrobiales;Rubritaleaceae;Roseibacillus	POS539 W3,104m,mg	1
Eukaryota;SAR;Rhizaria;Retaria;Polycystinea;Collodaria	POS539 W3,104m,mg	1
Bacteria;Proteobacteria;Gammaproteobacteria;Xanthomonadales;Xanthomonadaceae;Xylella	POS539 W3,104m,mg	1
Bacteria;Firmicutes;Bacilli;Entomoplasmatales;Entomoplasmatales Incertae Sedis;Candidatus Hepatoplasma	POS539 W3,104m,mg	1
Bacteria;Proteobacteria;Alphaproteobacteria;Rhizobiales;Rhizobiaceae;Allorhizobium-Neorhizobium-Pararhizobium-Rhizobium	POS539 W3,104m,mg	1
Eukaryota;Archaeplastida;Chloroplastida;Chlorophyta;Chlorodendrophyceae;Chlorodendrales	POS539 W3,104m,mg	1
Bacteria;Patescibacteria;Microgenomatia;Candidatus Roizmanbacteria;Candidatus Levybacteria bacterium RIFCSPLOWO2_01_FULL_36_10;(Candidatus Levybacteria bacterium RIFCSPLOWO2_01_FULL_36_10)	POS539 W3,104m,mg	1
Bacteria;Actinobacteriota;WCHB1-81;uncultured bacterium;(uncultured bacterium);(uncultured bacterium)	POS539 W3,104m,mg	1
Archaea;Halobacterota;Halobacteria;Halobacterales;Haloferacaceae;Halorubrum	POS539 W3,104m,mg	1
Bacteria;Bdellovibrionota;Oligoflexia;053A03-B-DI-P58;uncultured bacterium;(uncultured bacterium)	POS539 W3,104m,mg	1
Bacteria;Firmicutes;Clostridia;Oscillospirales;[Eubacterium] coprostanoligenes group;uncultured bacterium	POS539 W3,104m,mg	1
Bacteria;Bacteroidota;Kapabacteria;Kapabacteriales;uncultured bacterium;(uncultured bacterium)	POS539 W3,104m,mg	1
Bacteria;Proteobacteria;Alphaproteobacteria;SAR11 clade;Clade II;uncultured marine bacterium	POS539 W3,104m,mg	1
Bacteria;Marinimicrobia (SAR406 clade);Candidatus Marinimicrobia bacterium CG1_02_48_14;(Candidatus Marinimicrobia bacterium CG1_02_48_14);(Candidatus Marinimicrobia bacterium CG1_02_48_14);(Candidatus Marinimicrobia bacterium CG1_02_48_14)	POS539 W3,104m,mg	1
Archaea;Halobacterota;Methanosarcinia;Methanosarciniales;Methanosarcinaceae;ANME-3	POS539 W3,104m,mg	1
Bacteria;Patescibacteria;Microgenomatia;Candidatus Levybacteria;wastewater metagenome;(wastewater metagenome)	POS539 W3,104m,mg	1
Bacteria;Acidobacteriota;Vicinamibacteria;Vicinamibacterales;(Vicinamibacterales);(Vicinamibacterales)	POS539 W3,104m,mg	1
Eukaryota;SAR;Alveolata;Apicomplexa;Novel Apicomplexa Class 1;(Novel Apicomplexa Class 1)	POS539 W3,104m,mg	1
Bacteria;Firmicutes;Bacilli;Thermoactinomycetales;Thermoactinomycetaceae;Planifilum	POS539 W3,104m,mg	1
Bacteria;Desulfobacterota;Desulfobulbia;Desulfobulbales;Desulfobulbaceae;uncultured	POS539 W3,104m,mg	1
Bacteria;Proteobacteria;Alphaproteobacteria;Rickettsiales;Mitochondria;Hordeum vulgare subsp. vulgare (domesticated barley)	POS539 W3,104m,mg	1
Bacteria;Planctomycetota;BD7-11;uncultured bacterium;(uncultured bacterium);(uncultured bacterium)	POS539 W3,104m,mg	1
Bacteria;Myxococcota;bacteriap25;Deltaproteobacteria bacterium RIFCSPLOWO2_02_56_12;(Deltaproteobacteria bacterium RIFCSPLOWO2_02_56_12);(Deltaproteobacteria bacterium RIFCSPLOWO2_02_56_12)	POS539 W3,104m,mg	1
Bacteria;Firmicutes;Bacilli;Entomoplasmatales;Spiroplasmataceae;Spiroplasma	POS539 W3,104m,mg	1
Bacteria;Proteobacteria;Gammaproteobacteria;Burkholderiales;Burkholderiaceae;Burkholderia-Caballeronia-Paraburkholderia	POS539 W3,104m,mg	1
Bacteria;Desulfobacterota;Desulfobacteria;Desulfobacterales;uncultured;(uncultured)	POS539 W3,104m,mg	1
Archaea;Halobacterota;Halobacteria;Halobacterales;uncultured;uncultured haloarchaeon	POS539 W3,104m,mg	1
Bacteria;Proteobacteria;Alphaproteobacteria;Rickettsiales;Mitochondria;Hypomyces aurantius	POS539 W3,104m,mg	1
Bacteria;Patescibacteria;ABY1;Candidatus Falkowbacteria;uncultured Microgenomates group bacterium;(uncultured Microgenomates group bacterium)	POS539 W3,104m,mg	1
Bacteria;Chloroflexi;TK17;uncultured bacterium;(uncultured bacterium);(uncultured bacterium)	POS539 W3,104m,mg	1
Bacteria;Bdellovibrionota;Oligoflexia;053A03-B-DI-P58;(053A03-B-DI-P58);(053A03-B-DI-P58)	POS539 W3,104m,mg	1
Bacteria;Verrucomicrobiota;Lentisphaeria;P.palmC41;(P.palmC41);(P.palmC41)	POS539 W3,104m,mg	1
Bacteria;Marinimicrobia (SAR406 clade);(Marinimicrobia (SAR406 clade));(Marinimicrobia (SAR406 clade));(Marinimicrobia (SAR406 clade));(Marinimicrobia (SAR406 clade))	POS539 W3,97m,mg	1846
Archaea;Crenarchaeota;Nitrososphaeria;Nitrosopumilales;Nitrosopumilaceae;Candidatus Nitrosopumilus	POS539 W3,97m,mg	1595
Bacteria;(Bacteria);(Bacteria);(Bacteria);(Bacteria);(Bacteria)	POS539 W3,97m,mg	1421
Bacteria;Marinimicrobia (SAR406 clade);uncultured bacterium;(uncultured bacterium);(uncultured bacterium);(uncultured bacterium)	POS539 W3,97m,mg	1374
Eukaryota;Amorphea;Obazoa;Opisthokonta;Holozoa;Choanozoa	POS539 W3,97m,mg	1138
Bacteria;Actinobacteriota;Acidimicrobiia;Microtrichales;Microtrichaceae;Sva0996 marine group	POS539 W3,97m,mg	943
Bacteria;Proteobacteria;Alphaproteobacteria;SAR11 clade;Clade I;Clade Ia	POS539 W3,97m,mg	723
Bacteria;Proteobacteria;Gammaproteobacteria;Pseudomonadales;Pseudomonadaceae;Pseudomonas	POS539 W3,97m,mg	678
Bacteria;Proteobacteria;Alphaproteobacteria;SAR11 clade;Clade I;Clade Ib	POS539 W3,97m,mg	547
Bacteria;Proteobacteria;Alphaproteobacteria;Rhodospirillales;Magnetospiraceae;uncultured	POS539 W3,97m,mg	540
Archaea;Nanoarchaeota;Nanoarchaeia;Woesearchaeales;(Woesearchaeales);(Woesearchaeales)	POS539 W3,97m,mg	513
Bacteria;Proteobacteria;Alphaproteobacteria;SAR11 clade;Clade I;(Clade I)	POS539 W3,97m,mg	472
Eukaryota;SAR;Alveolata;(Alveolata);(Alveolata);(Alveolata)	POS539 W3,97m,mg	452
Bacteria;SAR324 clade(Marine group B);(SAR324 clade(Marine group B));(SAR324 clade(Marine group B));(SAR324 clade(Marine group B));(SAR324 clade(Marine group B))	POS539 W3,97m,mg	443
Eukaryota;SAR;Alveolata;Dinoflagellata;Dinophyceae;Gymnodiniphycidae	POS539 W3,97m,mg	423
Bacteria;Chloroflexi;Dehalococcoidia;SAR202 clade;(SAR202 clade);(SAR202 clade)	POS539 W3,97m,mg	406
Bacteria;Proteobacteria;Alphaproteobacteria;(Alphaproteobacteria);(Alphaproteobacteria);(Alphaproteobacteria)	POS539 W3,97m,mg	400
Bacteria;Proteobacteria;Gammaproteobacteria;Enterobacterales;Pseudoalteromonadaceae;Pseudoalteromonas	POS539 W3,97m,mg	387
Bacteria;Marinimicrobia (SAR406 clade);uncultured bacterium 413004-H17;(uncultured bacterium 413004-H17);(uncultured bacterium 413004-H17);(uncultured bacterium 413004-H17)	POS539 W3,97m,mg	372
Bacteria;Proteobacteria;Gammaproteobacteria;Ectothiorhodospirales;Ectothiorhodospiraceae;uncultured	POS539 W3,97m,mg	362
Bacteria;Planctomycetota;Phycisphaerae;Phycisphaerales;Phycisphaeraceae;JL-ETNP-F27	POS539 W3,97m,mg	361
Archaea;Crenarchaeota;Nitrososphaeria;Nitrosopumilales;Nitrosopumilaceae;Candidatus Nitrosopelagicus	POS539 W3,97m,mg	337
Bacteria;Planctomycetota;Planctomycetes;Pirellulales;Pirellulaceae;Rhodopirellula	POS539 W3,97m,mg	321
Bacteria;SAR324 clade(Marine group B);uncultured bacterium;(uncultured bacterium);(uncultured bacterium);(uncultured bacterium)	POS539 W3,97m,mg	249
Bacteria;Proteobacteria;Gammaproteobacteria;Pseudomonadales;Thioglobaceae;SUP05 cluster	POS539 W3,97m,mg	232
Bacteria;Proteobacteria;Gammaproteobacteria;(Gammaproteobacteria);(Gammaproteobacteria);(Gammaproteobacteria)	POS539 W3,97m,mg	227
Bacteria;Proteobacteria;Alphaproteobacteria;SAR11 clade;(SAR11 clade);(SAR11 clade)	POS539 W3,97m,mg	216
Eukaryota;(Eukaryota);(Eukaryota);(Eukaryota);(Eukaryota);(Eukaryota)	POS539 W3,97m,mg	215
Archaea;Nanoarchaeota;Nanoarchaeia;Woesearchaeales;marine metagenome;(marine metagenome)	POS539 W3,97m,mg	202
Bacteria;Nitrospinota;Nitrospinia;Nitrospinales;Nitrospinaceae;LS-NOB	POS539 W3,97m,mg	192
Bacteria;Proteobacteria;(Proteobacteria);(Proteobacteria);(Proteobacteria);(Proteobacteria)	POS539 W3,97m,mg	187
Bacteria;Proteobacteria;Alphaproteobacteria;SAR11 clade;Clade I;uncultured	POS539 W3,97m,mg	186
Bacteria;Actinobacteriota;Acidimicrobiia;Microtrichales;Microtrichaceae;uncultured	POS539 W3,97m,mg	184
Bacteria;Chloroflexi;Dehalococcoidia;SAR202 clade;uncultured bacterium;(uncultured bacterium)	POS539 W3,97m,mg	183
Bacteria;Verrucomicrobiota;Verrucomicrobiae;Arctic97B-4 marine group;(Arctic97B-4 marine group);(Arctic97B-4 marine group)	POS539 W3,97m,mg	181
Eukaryota;SAR;Alveolata;Dinoflagellata;Dinophyceae;(Dinophyceae)	POS539 W3,97m,mg	175
Bacteria;Planctomycetota;Planctomycetes;Planctomycetales;Gimesiaceae;uncultured	POS539 W3,97m,mg	170
Archaea;Thermoplasmatota;Thermoplasmata;Marine Group II;uncultured marine archaeon;(uncultured marine archaeon)	POS539 W3,97m,mg	155
Archaea;Crenarchaeota;Nitrososphaeria;Nitrosopumilales;Nitrosopumilaceae;(Nitrosopumilaceae)	POS539 W3,97m,mg	143
Bacteria;Chloroflexi;Dehalococcoidia;SAR202 clade;hydrothermal vent metagenome;(hydrothermal vent metagenome)	POS539 W3,97m,mg	131
Archaea;Thermoplasmatota;Thermoplasmata;Marine Group II;(Marine Group II);(Marine Group II)	POS539 W3,97m,mg	129
Bacteria;Actinobacteriota;Acidimicrobiia;Actinomarinales;Actinomarinaceae;Candidatus Actinomarina	POS539 W3,97m,mg	128
Bacteria;Patescibacteria;Parcubacteria;(Parcubacteria);(Parcubacteria);(Parcubacteria)	POS539 W3,97m,mg	123
Bacteria;Proteobacteria;Gammaproteobacteria;Pseudomonadales;Pseudohongiellaceae;Pseudohongiella	POS539 W3,97m,mg	122
Bacteria;Firmicutes;Bacilli;Bacillales;Bacillaceae;Bacillus	POS539 W3,97m,mg	121
Eukaryota;SAR;Alveolata;uncultured;uncultured eukaryote;(uncultured eukaryote)	POS539 W3,97m,mg	115
Bacteria;Proteobacteria;Gammaproteobacteria;Legionellales;Legionellaceae;Legionella	POS539 W3,97m,mg	111
Eukaryota;Discoba;Discicristata;Euglenozoa;Diplonemea;SCM38C39 marine group	POS539 W3,97m,mg	110
Bacteria;Proteobacteria;Alphaproteobacteria;Defluviicoccales;uncultured;(uncultured)	POS539 W3,97m,mg	101
Bacteria;Proteobacteria;Alphaproteobacteria;SAR11 clade;Clade II;uncultured bacterium	POS539 W3,97m,mg	94
Bacteria;Planctomycetota;OM190;uncultured bacterium;(uncultured bacterium);(uncultured bacterium)	POS539 W3,97m,mg	91
Eukaryota;SAR;Alveolata;Protalveolata;Syndiniales;Amoebophrya	POS539 W3,97m,mg	87
Archaea;Crenarchaeota;Nitrososphaeria;Nitrosopumilales;Nitrosopumilaceae;Thaumarchaeota archaeon SCGC AAA007-O23	POS539 W3,97m,mg	82
Bacteria;Planctomycetota;Brocadiae;Brocadiales;Scalinduaceae;Candidatus Scalindua	POS539 W3,97m,mg	81
Archaea;Nanoarchaeota;Nanoarchaeia;Woesearchaeales;uncultured archaeon;(uncultured archaeon)	POS539 W3,97m,mg	81
Bacteria;Proteobacteria;Alphaproteobacteria;Puniceispirillales;SAR116 clade;(SAR116 clade)	POS539 W3,97m,mg	78
Bacteria;Proteobacteria;Gammaproteobacteria;Enterobacterales;(Enterobacterales);(Enterobacterales)	POS539 W3,97m,mg	78
Bacteria;Planctomycetota;OM190;(OM190);(OM190);(OM190)	POS539 W3,97m,mg	77
Bacteria;Patescibacteria;Parcubacteria;Candidatus Kaiserbacteria;uncultured bacterium;(uncultured bacterium)	POS539 W3,97m,mg	77
Eukaryota;SAR;Alveolata;Protalveolata;Syndiniales;Syndiniales Group I	POS539 W3,97m,mg	76
Bacteria;Bacteroidota;Bacteroidia;Flavobacteriales;Flavobacteriaceae;NS5 marine group	POS539 W3,97m,mg	76
Eukaryota;SAR;Alveolata;Dinoflagellata;Dinophyceae;uncultured	POS539 W3,97m,mg	73
Eukaryota;SAR;Alveolata;Dinoflagellata;Dinophyceae;Peridiniphycidae	POS539 W3,97m,mg	73
Bacteria;Chloroflexi;JG30-KF-CM66;(JG30-KF-CM66);(JG30-KF-CM66);(JG30-KF-CM66)	POS539 W3,97m,mg	71
Bacteria;SAR324 clade(Marine group B);uncultured SAR324 cluster bacterium;(uncultured SAR324 cluster bacterium);(uncultured SAR324 cluster bacterium);(uncultured SAR324 cluster bacterium)	POS539 W3,97m,mg	69
Bacteria;Proteobacteria;Alphaproteobacteria;Defluviicoccales;uncultured;uncultured bacterium	POS539 W3,97m,mg	65
Eukaryota;SAR;(SAR);(SAR);(SAR);(SAR)	POS539 W3,97m,mg	65
Bacteria;Planctomycetota;Planctomycetes;Pirellulales;Pirellulaceae;uncultured	POS539 W3,97m,mg	64
Eukaryota;SAR;Alveolata;Protalveolata;Syndiniales;Syndiniales Group II	POS539 W3,97m,mg	63
Bacteria;Proteobacteria;Alphaproteobacteria;SAR11 clade;Clade II;(Clade II)	POS539 W3,97m,mg	63
Bacteria;Proteobacteria;Gammaproteobacteria;Burkholderiales;Methylophilaceae;OM43 clade	POS539 W3,97m,mg	63
Bacteria;Bdellovibrionota;Bdellovibrionia;Bdellovibrionales;Bdellovibrionaceae;OM27 clade	POS539 W3,97m,mg	62
Bacteria;Verrucomicrobiota;Verrucomicrobiae;Arctic97B-4 marine group;uncultured bacterium;(uncultured bacterium)	POS539 W3,97m,mg	62
Bacteria;Patescibacteria;Parcubacteria;Candidatus Kaiserbacteria;(Candidatus Kaiserbacteria);(Candidatus Kaiserbacteria)	POS539 W3,97m,mg	61
Bacteria;Bacteroidota;Bacteroidia;Flavobacteriales;NS9 marine group;uncultured bacterium	POS539 W3,97m,mg	59
Bacteria;Chloroflexi;Dehalococcoidia;SAR202 clade;uncultured Chloroflexi bacterium;(uncultured Chloroflexi bacterium)	POS539 W3,97m,mg	58
Bacteria;Proteobacteria;Gammaproteobacteria;Pseudomonadales;(Pseudomonadales);(Pseudomonadales)	POS539 W3,97m,mg	58
Bacteria;Actinobacteriota;Acidimicrobiia;Microtrichales;Microtrichaceae;(Microtrichaceae)	POS539 W3,97m,mg	55
Bacteria;Proteobacteria;Gammaproteobacteria;Pseudomonadales;Alcanivoracaceae1;Alcanivorax	POS539 W3,97m,mg	55
Eukaryota;Amorphea;Obazoa;Opisthokonta;Nucletmycea;Fungi	POS539 W3,97m,mg	55
Bacteria;Verrucomicrobiota;Verrucomicrobiae;Arctic97B-4 marine group;uncultured organism;(uncultured organism)	POS539 W3,97m,mg	54
Eukaryota;SAR;Alveolata;Dinoflagellata;(Dinoflagellata);(Dinoflagellata)	POS539 W3,97m,mg	54
Bacteria;Proteobacteria;Gammaproteobacteria;Pseudomonadales;SAR86 clade;uncultured marine bacterium	POS539 W3,97m,mg	53
Bacteria;Spirochaetota;Spirochaetia;Spirochaetales;Spirochaetaceae;Spirochaeta 2	POS539 W3,97m,mg	53
Bacteria;Gemmatimonadota;BD2-11 terrestrial group;uncultured bacterium;(uncultured bacterium);(uncultured bacterium)	POS539 W3,97m,mg	52
Archaea;Nanoarchaeota;Nanoarchaeia;Woesearchaeales;uncultured euryarchaeote;(uncultured euryarchaeote)	POS539 W3,97m,mg	52
Bacteria;Cyanobacteria;Cyanobacteriia;Chloroplast;(Chloroplast);(Chloroplast)	POS539 W3,97m,mg	51
Bacteria;Proteobacteria;Alphaproteobacteria;Kiloniellales;Kiloniellaceae;uncultured	POS539 W3,97m,mg	51
Eukaryota;Archaeplastida;Chloroplastida;Charophyta;Phragmoplastophyta;Streptophyta	POS539 W3,97m,mg	49
Bacteria;Marinimicrobia (SAR406 clade);uncultured Candidatus Marinimicrobia bacterium;(uncultured Candidatus Marinimicrobia bacterium);(uncultured Candidatus Marinimicrobia bacterium);(uncultured Candidatus Marinimicrobia bacterium)	POS539 W3,97m,mg	48
Bacteria;Patescibacteria;ABY1;(ABY1);(ABY1);(ABY1)	POS539 W3,97m,mg	48
Archaea;Crenarchaeota;Nitrososphaeria;Nitrosopumilales;Nitrosopumilaceae;uncultured archaeon	POS539 W3,97m,mg	47
Bacteria;Proteobacteria;Gammaproteobacteria;Pseudomonadales;SAR86 clade;uncultured bacterium	POS539 W3,97m,mg	47
Eukaryota;SAR;Alveolata;Protalveolata;Syndiniales;(Syndiniales)	POS539 W3,97m,mg	45
Bacteria;SAR324 clade(Marine group B);SAR324 cluster bacterium SCGC AB-629-J17;(SAR324 cluster bacterium SCGC AB-629-J17);(SAR324 cluster bacterium SCGC AB-629-J17);(SAR324 cluster bacterium SCGC AB-629-J17)	POS539 W3,97m,mg	45
Bacteria;Planctomycetota;Planctomycetes;Pirellulales;Pirellulaceae;(Pirellulaceae)	POS539 W3,97m,mg	44
Bacteria;SAR324 clade(Marine group B);uncultured delta proteobacterium;(uncultured delta proteobacterium);(uncultured delta proteobacterium);(uncultured delta proteobacterium)	POS539 W3,97m,mg	42
Bacteria;Bacteroidota;Chlorobia;Chlorobiales;Chlorobiaceae;Chlorobium	POS539 W3,97m,mg	41
Bacteria;Proteobacteria;Alphaproteobacteria;uncultured;uncultured bacterium;(uncultured bacterium)	POS539 W3,97m,mg	40
Bacteria;Proteobacteria;Gammaproteobacteria;Enterobacterales;Vibrionaceae;Vibrio	POS539 W3,97m,mg	39
Bacteria;Dadabacteria;Dadabacteriia;Dadabacteriales;(Dadabacteriales);(Dadabacteriales)	POS539 W3,97m,mg	39
Bacteria;Bacteroidota;Bacteroidia;Chitinophagales;Saprospiraceae;uncultured	POS539 W3,97m,mg	39
Bacteria;RCP2-54;(RCP2-54);(RCP2-54);(RCP2-54);(RCP2-54)	POS539 W3,97m,mg	39
Archaea;(Archaea);(Archaea);(Archaea);(Archaea);(Archaea)	POS539 W3,97m,mg	38
Bacteria;Acidobacteriota;Vicinamibacteria;Vicinamibacterales;uncultured;(uncultured)	POS539 W3,97m,mg	38
Bacteria;Firmicutes;Bacilli;Bacillales;Bacillaceae;Anoxybacillus	POS539 W3,97m,mg	37
Bacteria;Proteobacteria;Gammaproteobacteria;Pseudomonadales;Thioglobaceae;(Thioglobaceae)	POS539 W3,97m,mg	36
Bacteria;Proteobacteria;Gammaproteobacteria;Pseudomonadales;SAR86 clade;(SAR86 clade)	POS539 W3,97m,mg	36
Bacteria;Planctomycetota;028H05-P-BN-P5;uncultured bacterium;(uncultured bacterium);(uncultured bacterium)	POS539 W3,97m,mg	35
Bacteria;Chloroflexi;Anaerolineae;Anaerolineales;Anaerolineaceae;Longilinea	POS539 W3,97m,mg	35
Bacteria;Myxococcota;Myxococcia;Myxococcales;Myxococcaceae;P3OB-42	POS539 W3,97m,mg	34
Bacteria;Cloacimonadota;Cloacimonadia;Cloacimonadales;W27;uncultured bacterium	POS539 W3,97m,mg	34
Bacteria;Verrucomicrobiota;Verrucomicrobiae;Pedosphaerales;Pedosphaeraceae;(Pedosphaeraceae)	POS539 W3,97m,mg	34
Bacteria;Marinimicrobia (SAR406 clade);uncultured marine bacterium;(uncultured marine bacterium);(uncultured marine bacterium);(uncultured marine bacterium)	POS539 W3,97m,mg	34
Archaea;Thermoplasmatota;Thermoplasmata;Marine Group II;uncultured marine group II/III euryarchaeote KM3_53_G07;(uncultured marine group II/III euryarchaeote KM3_53_G07)	POS539 W3,97m,mg	33
Bacteria;Patescibacteria;ABY1;Candidatus Magasanikbacteria;(Candidatus Magasanikbacteria);(Candidatus Magasanikbacteria)	POS539 W3,97m,mg	33
Bacteria;Proteobacteria;Alphaproteobacteria;Rhodospirillales;Magnetospiraceae;(Magnetospiraceae)	POS539 W3,97m,mg	33
Eukaryota;SAR;Alveolata;Apicomplexa;Aconoidasida;Haemosporoidia	POS539 W3,97m,mg	32
Bacteria;Chloroflexi;Anaerolineae;Anaerolineales;Anaerolineaceae;Thermomarinilinea	POS539 W3,97m,mg	32
Bacteria;Actinobacteriota;Actinobacteria;Streptomycetales;Streptomycetaceae;Streptomyces	POS539 W3,97m,mg	32
Bacteria;Firmicutes;Bacilli;Lactobacillales;Streptococcaceae;Streptococcus	POS539 W3,97m,mg	31
Eukaryota;Discoba;Discicristata;Euglenozoa;Kinetoplastea;Metakinetoplastina	POS539 W3,97m,mg	29
Bacteria;Acidobacteriota;Vicinamibacteria;Vicinamibacterales;uncultured;uncultured bacterium	POS539 W3,97m,mg	28
Bacteria;Proteobacteria;Alphaproteobacteria;Rhodobacterales;Rhodobacteraceae;(Rhodobacteraceae)	POS539 W3,97m,mg	28
Bacteria;Proteobacteria;Gammaproteobacteria;UBA10353 marine group;uncultured organism;(uncultured organism)	POS539 W3,97m,mg	27
Bacteria;Gemmatimonadota;BD2-11 terrestrial group;(BD2-11 terrestrial group);(BD2-11 terrestrial group);(BD2-11 terrestrial group)	POS539 W3,97m,mg	26
Bacteria;Planctomycetota;Phycisphaerae;Phycisphaerales;Phycisphaeraceae;FS140-16B-02 marine group	POS539 W3,97m,mg	26
Bacteria;Chloroflexi;Dehalococcoidia;SAR202 clade;SAR202 cluster bacterium SCGC AAA240-N13;(SAR202 cluster bacterium SCGC AAA240-N13)	POS539 W3,97m,mg	26
Bacteria;Desulfobacterota;Desulfuromonadia;PB19;(PB19);(PB19)	POS539 W3,97m,mg	26
Bacteria;Proteobacteria;Gammaproteobacteria;Enterobacterales;Enterobacteriaceae;Escherichia-Shigella	POS539 W3,97m,mg	26
Bacteria;Patescibacteria;ABY1;Candidatus Uhrbacteria;uncultured bacterium;(uncultured bacterium)	POS539 W3,97m,mg	26
Archaea;Nanoarchaeota;Nanoarchaeia;Woesearchaeales;SCGC AAA011-D5;(SCGC AAA011-D5)	POS539 W3,97m,mg	26
Bacteria;RCP2-54;hydrothermal vent metagenome;(hydrothermal vent metagenome);(hydrothermal vent metagenome);(hydrothermal vent metagenome)	POS539 W3,97m,mg	25
Bacteria;Campylobacterota;Campylobacteria;Campylobacterales;Sulfurimonadaceae;Sulfurimonas	POS539 W3,97m,mg	25
Bacteria;Proteobacteria;Gammaproteobacteria;Methylococcales;Methylomonadaceae;Milano-WF1B-03	POS539 W3,97m,mg	25
Bacteria;Proteobacteria;Alphaproteobacteria;SAR11 clade;uncultured;uncultured bacterium	POS539 W3,97m,mg	24
Bacteria;Verrucomicrobiota;Omnitrophia;Omnitrophales;Omnitrophaceae;Candidatus Omnitrophus	POS539 W3,97m,mg	24
Bacteria;Verrucomicrobiota;Chlamydiae;Chlamydiales;(Chlamydiales);(Chlamydiales)	POS539 W3,97m,mg	24
Bacteria;Actinobacteriota;Acidimicrobiia;Microtrichales;(Microtrichales);(Microtrichales)	POS539 W3,97m,mg	23
Bacteria;Chloroflexi;Anaerolineae;Anaerolineales;Anaerolineaceae;uncultured	POS539 W3,97m,mg	23
Bacteria;Bacteroidota;Bacteroidia;Flavobacteriales;Flavobacteriaceae;NS2b marine group	POS539 W3,97m,mg	22
Archaea;Nanoarchaeota;Nanoarchaeia;Woesearchaeales;Candidatus Yanofskybacteria bacterium RIFCSPHIGHO2_01_FULL_41_26;(Candidatus Yanofskybacteria bacterium RIFCSPHIGHO2_01_FULL_41_26)	POS539 W3,97m,mg	22
Bacteria;Patescibacteria;ABY1;Candidatus Jacksonbacteria;Candidatus Jacksonbacteria bacterium RIFCSPLOWO2_02_FULL_43_9;(Candidatus Jacksonbacteria bacterium RIFCSPLOWO2_02_FULL_43_9)	POS539 W3,97m,mg	22
Bacteria;Chloroflexi;JG30-KF-CM66;uncultured bacterium;(uncultured bacterium);(uncultured bacterium)	POS539 W3,97m,mg	22
Eukaryota;SAR;Alveolata;Dinoflagellata;Incertae Sedis;marine metagenome	POS539 W3,97m,mg	22
Bacteria;Firmicutes;(Firmicutes);(Firmicutes);(Firmicutes);(Firmicutes)	POS539 W3,97m,mg	22
Bacteria;PAUC34f;(PAUC34f);(PAUC34f);(PAUC34f);(PAUC34f)	POS539 W3,97m,mg	22
Bacteria;Firmicutes;Bacilli;Lactobacillales;Enterococcaceae;Enterococcus	POS539 W3,97m,mg	21
Bacteria;Marinimicrobia (SAR406 clade);uncultured gamma proteobacterium;(uncultured gamma proteobacterium);(uncultured gamma proteobacterium);(uncultured gamma proteobacterium)	POS539 W3,97m,mg	21
Bacteria;Bacteroidota;Bacteroidia;(Bacteroidia);(Bacteroidia);(Bacteroidia)	POS539 W3,97m,mg	21
Bacteria;Planctomycetota;OM190;uncultured planctomycete;(uncultured planctomycete);(uncultured planctomycete)	POS539 W3,97m,mg	20
Bacteria;Proteobacteria;Alphaproteobacteria;Rhodospirillales;(Rhodospirillales);(Rhodospirillales)	POS539 W3,97m,mg	20
Eukaryota;SAR;Alveolata;uncultured eukaryote;(uncultured eukaryote);(uncultured eukaryote)	POS539 W3,97m,mg	20
Bacteria;Verrucomicrobiota;Verrucomicrobiae;Opitutales;Puniceicoccaceae;MB11C04 marine group	POS539 W3,97m,mg	20
Bacteria;Marinimicrobia (SAR406 clade);Marinimicrobia bacterium SCGC AAA003-E22;(Marinimicrobia bacterium SCGC AAA003-E22);(Marinimicrobia bacterium SCGC AAA003-E22);(Marinimicrobia bacterium SCGC AAA003-E22)	POS539 W3,97m,mg	20
Bacteria;Proteobacteria;Gammaproteobacteria;Enterobacterales;Alteromonadaceae;Aestuariibacter	POS539 W3,97m,mg	19
Bacteria;PAUC34f;uncultured bacterium;(uncultured bacterium);(uncultured bacterium);(uncultured bacterium)	POS539 W3,97m,mg	19
Bacteria;Proteobacteria;Gammaproteobacteria;Coxiellales;Coxiellaceae;Coxiella	POS539 W3,97m,mg	19
Bacteria;Bacteroidota;Bacteroidia;Flavobacteriales;NS9 marine group;(NS9 marine group)	POS539 W3,97m,mg	19
Bacteria;Verrucomicrobiota;Lentisphaeria;Lentisphaerales;Lentisphaeraceae;Lentisphaera	POS539 W3,97m,mg	19
Bacteria;Proteobacteria;Alphaproteobacteria;Defluviicoccales;uncultured;uncultured organism	POS539 W3,97m,mg	18
Bacteria;Chloroflexi;Dehalococcoidia;S085;(S085);(S085)	POS539 W3,97m,mg	18
Bacteria;Acidobacteriota;Vicinamibacteria;Vicinamibacterales;Vicinamibacteraceae;(Vicinamibacteraceae)	POS539 W3,97m,mg	18
Bacteria;Verrucomicrobiota;Verrucomicrobiae;Arctic97B-4 marine group;uncultured marine bacterium;(uncultured marine bacterium)	POS539 W3,97m,mg	18
Bacteria;Proteobacteria;Gammaproteobacteria;Enterobacterales;Alteromonadaceae;(Alteromonadaceae)	POS539 W3,97m,mg	18
Bacteria;Proteobacteria;Gammaproteobacteria;Salinisphaerales;Solimonadaceae;Fontimonas	POS539 W3,97m,mg	17
Bacteria;Actinobacteriota;Acidimicrobiia;Microtrichales;uncultured;(uncultured)	POS539 W3,97m,mg	17
Bacteria;Proteobacteria;Alphaproteobacteria;Rhodospirillales;AEGEAN-169 marine group;uncultured bacterium	POS539 W3,97m,mg	17
Bacteria;Marinimicrobia (SAR406 clade);hydrothermal vent metagenome;(hydrothermal vent metagenome);(hydrothermal vent metagenome);(hydrothermal vent metagenome)	POS539 W3,97m,mg	17
Bacteria;Proteobacteria;Gammaproteobacteria;Pseudomonadales;Thioglobaceae;Candidatus Thioglobus	POS539 W3,97m,mg	17
Bacteria;Patescibacteria;ABY1;Candidatus Komeilibacteria;marine metagenome;(marine metagenome)	POS539 W3,97m,mg	17
Eukaryota;SAR;Stramenopiles;Peronosporomycetes;Phytophthora;Phytophthora infestans T30-4	POS539 W3,97m,mg	17
Bacteria;Firmicutes;Bacilli;(Bacilli);(Bacilli);(Bacilli)	POS539 W3,97m,mg	16
Bacteria;Cyanobacteria;Cyanobacteriia;Chloroplast;uncultured bacterium;(uncultured bacterium)	POS539 W3,97m,mg	16
Bacteria;Actinobacteriota;Actinobacteria;Micrococcales;Microbacteriaceae;Microbacterium	POS539 W3,97m,mg	16
Bacteria;Chloroflexi;Dehalococcoidia;SAR202 clade;uncultured deep-sea bacterium;(uncultured deep-sea bacterium)	POS539 W3,97m,mg	16
Bacteria;SAR324 clade(Marine group B);uncultured bacterium HF0130_20J24;(uncultured bacterium HF0130_20J24);(uncultured bacterium HF0130_20J24);(uncultured bacterium HF0130_20J24)	POS539 W3,97m,mg	15
Bacteria;Acidobacteriota;Vicinamibacteria;Vicinamibacterales;Vicinamibacteraceae;uncultured bacterium	POS539 W3,97m,mg	15
Bacteria;Bacteroidota;Bacteroidia;Sphingobacteriales;Lentimicrobiaceae;Lentimicrobium	POS539 W3,97m,mg	15
Bacteria;Proteobacteria;Gammaproteobacteria;Methylococcales;Methylomonadaceae;Methylobacter	POS539 W3,97m,mg	15
Bacteria;Bacteroidota;Bacteroidia;Cytophagales;Cyclobacteriaceae;uncultured	POS539 W3,97m,mg	15
Bacteria;Firmicutes;Bacilli;Lactobacillales;Lactobacillaceae;Lactiplantibacillus	POS539 W3,97m,mg	15
Bacteria;NB1-j;(NB1-j);(NB1-j);(NB1-j);(NB1-j)	POS539 W3,97m,mg	15
Bacteria;Verrucomicrobiota;Chlamydiae;Chlamydiales;Simkaniaceae;uncultured	POS539 W3,97m,mg	15
Bacteria;Proteobacteria;Gammaproteobacteria;UBA10353 marine group;(UBA10353 marine group);(UBA10353 marine group)	POS539 W3,97m,mg	15
Bacteria;Verrucomicrobiota;Chlamydiae;Chlamydiales;Simkaniaceae;(Simkaniaceae)	POS539 W3,97m,mg	15
Bacteria;Patescibacteria;ABY1;Candidatus Magasanikbacteria;Candidatus Magasanikbacteria bacterium GW2011_GWE2_42_7;(Candidatus Magasanikbacteria bacterium GW2011_GWE2_42_7)	POS539 W3,97m,mg	15
Bacteria;Bacteroidota;Chlorobia;Chlorobiales;Chlorobiaceae;(Chlorobiaceae)	POS539 W3,97m,mg	15
Eukaryota;SAR;Alveolata;Protalveolata;Syndiniales;Syndiniales Group III	POS539 W3,97m,mg	15
Bacteria;Bacteroidota;Bacteroidia;Flavobacteriales;Flavobacteriaceae;NS4 marine group	POS539 W3,97m,mg	15
Eukaryota;SAR;Alveolata;Protalveolata;Syndiniales;uncultured eukaryote	POS539 W3,97m,mg	14
Bacteria;Proteobacteria;Gammaproteobacteria;Legionellales;Legionellaceae;uncultured	POS539 W3,97m,mg	14
Bacteria;Proteobacteria;Gammaproteobacteria;Pseudomonadales;Moraxellaceae;Acinetobacter	POS539 W3,97m,mg	14
Archaea;Thermoplasmatota;Thermoplasmata;Marine Group II;uncultured marine group II euryarchaeote;(uncultured marine group II euryarchaeote)	POS539 W3,97m,mg	14
Bacteria;Proteobacteria;Gammaproteobacteria;Steroidobacterales;Woeseiaceae;Woeseia	POS539 W3,97m,mg	14
Bacteria;Chloroflexi;(Chloroflexi);(Chloroflexi);(Chloroflexi);(Chloroflexi)	POS539 W3,97m,mg	14
Bacteria;Proteobacteria;Alphaproteobacteria;SAR11 clade;Clade II;marine metagenome	POS539 W3,97m,mg	14
Archaea;Nanoarchaeota;Nanoarchaeia;Woesearchaeales;GW2011_GWC1_47_15;Candidatus Amesbacteria bacterium GW2011_GWC1_47_15	POS539 W3,97m,mg	14
Bacteria;Cyanobacteria;Cyanobacteriia;Chloroplast;Solanum lycopersicum (tomato);(Solanum lycopersicum (tomato))	POS539 W3,97m,mg	14
Bacteria;Firmicutes;Bacilli;Paenibacillales;Paenibacillaceae;Paenibacillus	POS539 W3,97m,mg	14
Bacteria;Verrucomicrobiota;Verrucomicrobiae;Pedosphaerales;Pedosphaeraceae;uncultured bacterium	POS539 W3,97m,mg	13
Bacteria;Proteobacteria;Alphaproteobacteria;Sneathiellales;Sneathiellaceae;uncultured	POS539 W3,97m,mg	13
Bacteria;Firmicutes;Clostridia;Oscillospirales;Butyricicoccaceae;Butyricicoccus	POS539 W3,97m,mg	13
Bacteria;Desulfobacterota;Desulfobacteria;Desulfobacterales;Desulfobacteraceae;uncultured	POS539 W3,97m,mg	13
Bacteria;Planctomycetota;Planctomycetes;Planctomycetales;Rubinisphaeraceae;uncultured	POS539 W3,97m,mg	13
Bacteria;Verrucomicrobiota;Verrucomicrobiae;Verrucomicrobiales;Rubritaleaceae;Roseibacillus	POS539 W3,97m,mg	13
Bacteria;Patescibacteria;Gracilibacteria;Candidatus Peregrinibacteria;uncultured bacterium;(uncultured bacterium)	POS539 W3,97m,mg	13
Bacteria;Proteobacteria;Gammaproteobacteria;Pseudomonadales;Porticoccaceae;SAR92 clade	POS539 W3,97m,mg	13
Archaea;Crenarchaeota;Nitrososphaeria;Nitrosopumilales;Nitrosopumilaceae;uncultured marine archaeon	POS539 W3,97m,mg	13
Eukaryota;SAR;Stramenopiles;Ochrophyta;Diatomea;Coscinodiscophytina	POS539 W3,97m,mg	13
Eukaryota;SAR;Alveolata;Ciliophora;Intramacronucleata;Spirotrichea	POS539 W3,97m,mg	13
Bacteria;Patescibacteria;ABY1;Candidatus Uhrbacteria;(Candidatus Uhrbacteria);(Candidatus Uhrbacteria)	POS539 W3,97m,mg	13
Bacteria;Proteobacteria;Alphaproteobacteria;Rickettsiales;Mitochondria;(Mitochondria)	POS539 W3,97m,mg	12
Bacteria;Proteobacteria;Alphaproteobacteria;Rhodospirillales;AEGEAN-169 marine group;(AEGEAN-169 marine group)	POS539 W3,97m,mg	12
Bacteria;Proteobacteria;Alphaproteobacteria;Defluviicoccales;uncultured;uncultured Alphaproteobacteria bacterium	POS539 W3,97m,mg	12
Bacteria;Desulfobacterota;Desulfuromonadia;PB19;uncultured bacterium;(uncultured bacterium)	POS539 W3,97m,mg	12
Bacteria;NB1-j;uncultured bacterium;(uncultured bacterium);(uncultured bacterium);(uncultured bacterium)	POS539 W3,97m,mg	12
Bacteria;Bacteroidota;Bacteroidia;Flavobacteriales;(Flavobacteriales);(Flavobacteriales)	POS539 W3,97m,mg	12
Bacteria;Bacteroidota;Bacteroidia;Sphingobacteriales;Lentimicrobiaceae;(Lentimicrobiaceae)	POS539 W3,97m,mg	12
Eukaryota;Haptophyta;Prymnesiophyceae;Isochrysidales;Emiliania;Emiliania huxleyi CCMP1516	POS539 W3,97m,mg	12
Bacteria;Bacteroidota;Bacteroidia;Flavobacteriales;Flavobacteriaceae;Polaribacter	POS539 W3,97m,mg	12
Bacteria;Proteobacteria;Gammaproteobacteria;Enterobacterales;Colwelliaceae;Colwellia	POS539 W3,97m,mg	12
Bacteria;Planctomycetota;Planctomycetes;Planctomycetales;(Planctomycetales);(Planctomycetales)	POS539 W3,97m,mg	12
Bacteria;Bacteroidota;Bacteroidia;Flavobacteriales;Flavobacteriaceae;(Flavobacteriaceae)	POS539 W3,97m,mg	12
Bacteria;Verrucomicrobiota;Chlamydiae;Chlamydiales;Chlamydiaceae;uncultured	POS539 W3,97m,mg	12
Bacteria;Proteobacteria;Gammaproteobacteria;Burkholderiales;Nitrosomonadaceae;Nitrosomonas	POS539 W3,97m,mg	12
Bacteria;Proteobacteria;Alphaproteobacteria;Puniceispirillales;SAR116 clade;uncultured proteobacterium	POS539 W3,97m,mg	12
Eukaryota;SAR;Alveolata;Protalveolata;Syndiniales;Duboscquella	POS539 W3,97m,mg	12
Bacteria;Chloroflexi;JG30-KF-CM66;uncultured Chloroflexi bacterium;(uncultured Chloroflexi bacterium);(uncultured Chloroflexi bacterium)	POS539 W3,97m,mg	11
Bacteria;Firmicutes;Clostridia;Lachnospirales;Lachnospiraceae;Blautia	POS539 W3,97m,mg	11
Bacteria;Firmicutes;Bacilli;Staphylococcales;Staphylococcaceae;Staphylococcus	POS539 W3,97m,mg	11
Bacteria;Verrucomicrobiota;Verrucomicrobiae;Arctic97B-4 marine group;hydrothermal vent metagenome;(hydrothermal vent metagenome)	POS539 W3,97m,mg	11
Bacteria;AncK6;uncultured bacterium;(uncultured bacterium);(uncultured bacterium);(uncultured bacterium)	POS539 W3,97m,mg	11
Bacteria;Proteobacteria;Gammaproteobacteria;HgCo23;(HgCo23);(HgCo23)	POS539 W3,97m,mg	11
Bacteria;Proteobacteria;Gammaproteobacteria;Pseudomonadales;OM182 clade;(OM182 clade)	POS539 W3,97m,mg	11
Bacteria;SAR324 clade(Marine group B);SAR324 cluster bacterium SCGC AB-629-O05;(SAR324 cluster bacterium SCGC AB-629-O05);(SAR324 cluster bacterium SCGC AB-629-O05);(SAR324 cluster bacterium SCGC AB-629-O05)	POS539 W3,97m,mg	11
Bacteria;Firmicutes;Clostridia;Lachnospirales;Lachnospiraceae;Roseburia	POS539 W3,97m,mg	11
Archaea;Thermoplasmatota;Thermoplasmata;Marine Group II;uncultured archaeon;(uncultured archaeon)	POS539 W3,97m,mg	10
Bacteria;Patescibacteria;ABY1;Candidatus Komeilibacteria;uncultured bacterium;(uncultured bacterium)	POS539 W3,97m,mg	10
Bacteria;Bacteroidota;Bacteroidia;Flavobacteriales;NS7 marine group;uncultured bacterium	POS539 W3,97m,mg	10
Bacteria;Cyanobacteria;Cyanobacteriia;Chloroplast;uncultured marine eukaryote;(uncultured marine eukaryote)	POS539 W3,97m,mg	10
Eukaryota;SAR;Alveolata;Dinoflagellata;Dinophyceae;Prorocentrales	POS539 W3,97m,mg	10
Bacteria;Patescibacteria;Microgenomatia;Candidatus Woesebacteria;(Candidatus Woesebacteria);(Candidatus Woesebacteria)	POS539 W3,97m,mg	10
Archaea;Crenarchaeota;Bathyarchaeia;uncultured archaeon;(uncultured archaeon);(uncultured archaeon)	POS539 W3,97m,mg	10
Eukaryota;SAR;Rhizaria;Retaria;Foraminifera;Globothalamea	POS539 W3,97m,mg	10
Bacteria;Cyanobacteria;Cyanobacteriia;Synechococcales;Cyanobiaceae;Synechococcus CC9902	POS539 W3,97m,mg	10
Bacteria;Nitrospinota;P9X2b3D02;uncultured delta proteobacterium;(uncultured delta proteobacterium);(uncultured delta proteobacterium)	POS539 W3,97m,mg	10
Bacteria;Proteobacteria;Gammaproteobacteria;Piscirickettsiales;Piscirickettsiaceae;Candidatus Endoecteinascidia	POS539 W3,97m,mg	10
Bacteria;Desulfobacterota;Desulfobacteria;Desulfatiglandales;Desulfatiglandaceae;Desulfatiglans	POS539 W3,97m,mg	10
Bacteria;Desulfobacterota;Desulfobacteria;Desulfobacterales;Desulfosarcinaceae;SEEP-SRB1	POS539 W3,97m,mg	10
Bacteria;Proteobacteria;Alphaproteobacteria;Rhodobacterales;Rhodobacteraceae;uncultured	POS539 W3,97m,mg	10
Bacteria;Proteobacteria;Gammaproteobacteria;EPR3968-O8a-Bc78;(EPR3968-O8a-Bc78);(EPR3968-O8a-Bc78)	POS539 W3,97m,mg	10
Bacteria;Verrucomicrobiota;Verrucomicrobiae;Opitutales;Puniceicoccaceae;Lentimonas	POS539 W3,97m,mg	10
Bacteria;Myxococcota;Polyangia;Polyangiales;BIrii41;uncultured bacterium	POS539 W3,97m,mg	10
Bacteria;Patescibacteria;(Patescibacteria);(Patescibacteria);(Patescibacteria);(Patescibacteria)	POS539 W3,97m,mg	9
Bacteria;Proteobacteria;Magnetococcia;Magnetococcales;Magnetococcaceae;Magnetococcus	POS539 W3,97m,mg	9
Bacteria;Bacteroidota;Bacteroidia;Flavobacteriales;Cryomorphaceae;Owenweeksia	POS539 W3,97m,mg	9
Bacteria;Dependentiae;Babeliae;Babeliales;Babeliaceae;uncultured bacterium	POS539 W3,97m,mg	9
Archaea;Nanoarchaeota;Nanoarchaeia;Woesearchaeales;SCGC AAA011-D5;uncultured euryarchaeote	POS539 W3,97m,mg	9
Bacteria;Bacteroidota;Bacteroidia;Sphingobacteriales;Lentimicrobiaceae;uncultured bacterium	POS539 W3,97m,mg	9
Bacteria;Proteobacteria;Alphaproteobacteria;Sneathiellales;Sneathiellaceae;Sneathiella	POS539 W3,97m,mg	9
Archaea;Crenarchaeota;Nitrososphaeria;Nitrosopumilales;Nitrosopumilaceae;uncultured marine group I thaumarchaeote	POS539 W3,97m,mg	9
Bacteria;Armatimonadota;Armatimonadia;Armatimonadales;uncultured bacterium;(uncultured bacterium)	POS539 W3,97m,mg	9
Eukaryota;Amorphea;Amoebozoa;Discosea;Longamoebia;Centramoebida	POS539 W3,97m,mg	9
Bacteria;Proteobacteria;Gammaproteobacteria;Gammaproteobacteria Incertae Sedis;Unknown Family;Candidatus Carsonella	POS539 W3,97m,mg	9
Bacteria;Proteobacteria;Gammaproteobacteria;Enterobacterales;Idiomarinaceae;Idiomarina	POS539 W3,97m,mg	9
Bacteria;Acidobacteriota;Vicinamibacteria;Vicinamibacterales;uncultured;uncultured organism	POS539 W3,97m,mg	9
Bacteria;Gemmatimonadota;BD2-11 terrestrial group;uncultured Gemmatimonadetes bacterium;(uncultured Gemmatimonadetes bacterium);(uncultured Gemmatimonadetes bacterium)	POS539 W3,97m,mg	9
Bacteria;Patescibacteria;Microgenomatia;Candidatus Beckwithbacteria;(Candidatus Beckwithbacteria);(Candidatus Beckwithbacteria)	POS539 W3,97m,mg	9
Bacteria;Proteobacteria;Alphaproteobacteria;Thalassobaculales;Nisaeaceae;OM75 clade	POS539 W3,97m,mg	9
Bacteria;Actinobacteriota;(Actinobacteriota);(Actinobacteriota);(Actinobacteriota);(Actinobacteriota)	POS539 W3,97m,mg	9
Bacteria;Proteobacteria;Alphaproteobacteria;Rickettsiales;Mitochondria;Triticum aestivum (bread wheat)	POS539 W3,97m,mg	9
Bacteria;SAR324 clade(Marine group B);uncultured marine bacterium;(uncultured marine bacterium);(uncultured marine bacterium);(uncultured marine bacterium)	POS539 W3,97m,mg	9
Bacteria;Proteobacteria;Alphaproteobacteria;AT-s3-44;(AT-s3-44);(AT-s3-44)	POS539 W3,97m,mg	8
Bacteria;Patescibacteria;ABY1;Candidatus Komeilibacteria;(Candidatus Komeilibacteria);(Candidatus Komeilibacteria)	POS539 W3,97m,mg	8
Eukaryota;Amorphea;Amoebozoa;Centrohelida;uncultured marine eukaryote;(uncultured marine eukaryote)	POS539 W3,97m,mg	8
Bacteria;Proteobacteria;Alphaproteobacteria;Rhizobiales;Rhizobiales Incertae Sedis;Bauldia	POS539 W3,97m,mg	8
Bacteria;Planctomycetota;Phycisphaerae;Phycisphaerales;Phycisphaeraceae;(Phycisphaeraceae)	POS539 W3,97m,mg	8
Bacteria;Planctomycetota;Pla3 lineage;uncultured bacterium;(uncultured bacterium);(uncultured bacterium)	POS539 W3,97m,mg	8
Bacteria;SAR324 clade(Marine group B);uncultured organism;(uncultured organism);(uncultured organism);(uncultured organism)	POS539 W3,97m,mg	8
Bacteria;Actinobacteriota;Actinobacteria;Corynebacteriales;Corynebacteriaceae;Corynebacterium	POS539 W3,97m,mg	8
Bacteria;Marinimicrobia (SAR406 clade);marine metagenome;(marine metagenome);(marine metagenome);(marine metagenome)	POS539 W3,97m,mg	8
Bacteria;Proteobacteria;Gammaproteobacteria;Enterobacterales;Vibrionaceae;Photobacterium	POS539 W3,97m,mg	8
Bacteria;Proteobacteria;Alphaproteobacteria;uncultured;(uncultured);(uncultured)	POS539 W3,97m,mg	8
Eukaryota;Discoba;Discicristata;Euglenozoa;Euglenida;Euglenophyceae	POS539 W3,97m,mg	8
Bacteria;Chloroflexi;Dehalococcoidia;(Dehalococcoidia);(Dehalococcoidia);(Dehalococcoidia)	POS539 W3,97m,mg	8
Bacteria;Bdellovibrionota;Oligoflexia;Oligoflexales;Oligoflexaceae;uncultured	POS539 W3,97m,mg	8
Bacteria;Firmicutes;Bacilli;Bacillales;Bacillaceae;(Bacillaceae)	POS539 W3,97m,mg	8
Bacteria;Proteobacteria;Alphaproteobacteria;Rhizobiales;Methyloligellaceae;uncultured	POS539 W3,97m,mg	8
Bacteria;Proteobacteria;Gammaproteobacteria;Enterobacterales;Yersiniaceae;Serratia	POS539 W3,97m,mg	8
Bacteria;Patescibacteria;Parcubacteria;Candidatus Portnoybacteria;metagenome;(metagenome)	POS539 W3,97m,mg	8
Bacteria;Patescibacteria;Gracilibacteria;Candidatus Peregrinibacteria;(Candidatus Peregrinibacteria);(Candidatus Peregrinibacteria)	POS539 W3,97m,mg	8
Bacteria;Bacteroidota;Bacteroidia;Chitinophagales;uncultured;uncultured bacterium	POS539 W3,97m,mg	8
Bacteria;Proteobacteria;Alphaproteobacteria;Rhodospirillales;Magnetospiraceae;Magnetospira	POS539 W3,97m,mg	8
Bacteria;Patescibacteria;ABY1;Candidatus Kerfeldbacteria;uncultured bacterium;(uncultured bacterium)	POS539 W3,97m,mg	8
Bacteria;Bdellovibrionota;Oligoflexia;053A03-B-DI-P58;uncultured delta proteobacterium;(uncultured delta proteobacterium)	POS539 W3,97m,mg	8
Archaea;Nanoarchaeota;Nanoarchaeia;Woesearchaeales;GW2011_GWC1_47_15;uncultured archaeon	POS539 W3,97m,mg	8
Bacteria;Proteobacteria;Alphaproteobacteria;Caulobacterales;Hyphomonadaceae;Maricaulis	POS539 W3,97m,mg	8
Bacteria;Actinobacteriota;Actinobacteria;Micrococcales;Microbacteriaceae;Salinibacterium	POS539 W3,97m,mg	8
Bacteria;PAUC34f;uncultured bacterium HF0500_16O16;(uncultured bacterium HF0500_16O16);(uncultured bacterium HF0500_16O16);(uncultured bacterium HF0500_16O16)	POS539 W3,97m,mg	7
Bacteria;Chloroflexi;Anaerolineae;Anaerolineales;Anaerolineaceae;(Anaerolineaceae)	POS539 W3,97m,mg	7
Bacteria;Firmicutes;Bacilli;Erysipelotrichales;Erysipelotrichaceae;Erysipelotrichaceae UCG-007	POS539 W3,97m,mg	7
Bacteria;Planctomycetota;Planctomycetes;Planctomycetales;uncultured;uncultured bacterium	POS539 W3,97m,mg	7
Bacteria;Verrucomicrobiota;Verrucomicrobiae;Arctic97B-4 marine group;uncultured bacterium AD243-C9;(uncultured bacterium AD243-C9)	POS539 W3,97m,mg	7
Bacteria;Proteobacteria;Gammaproteobacteria;Enterobacterales;Enterobacteriaceae;Pseudocitrobacter	POS539 W3,97m,mg	7
Bacteria;Proteobacteria;Gammaproteobacteria;Enterobacterales;Vibrionaceae;Aliivibrio	POS539 W3,97m,mg	7
Bacteria;Bacteroidota;Bacteroidia;Bacteroidales;Rikenellaceae;Rikenellaceae RC9 gut group	POS539 W3,97m,mg	7
Bacteria;Proteobacteria;Gammaproteobacteria;Pseudomonadales;Halieaceae;OM60(NOR5) clade	POS539 W3,97m,mg	7
Bacteria;Bacteroidota;Bacteroidia;Bacteroidales;Muribaculaceae;uncultured bacterium	POS539 W3,97m,mg	7
Bacteria;Latescibacterota;Latescibacteria;Latescibacterales;Latescibacteraceae;(Latescibacteraceae)	POS539 W3,97m,mg	7
Bacteria;Patescibacteria;Parcubacteria;uncultured bacterium;(uncultured bacterium);(uncultured bacterium)	POS539 W3,97m,mg	7
Archaea;Iainarchaeota;Iainarchaeia;Iainarchaeales;uncultured archaeon;(uncultured archaeon)	POS539 W3,97m,mg	7
Bacteria;Bdellovibrionota;Bdellovibrionia;Bacteriovoracales;Bacteriovoracaceae;uncultured	POS539 W3,97m,mg	7
Bacteria;Proteobacteria;Gammaproteobacteria;Pseudomonadales;SAR86 clade;uncultured gamma proteobacterium	POS539 W3,97m,mg	7
Bacteria;Proteobacteria;Gammaproteobacteria;Burkholderiales;Rhodocyclaceae;Methyloversatilis	POS539 W3,97m,mg	7
Bacteria;Verrucomicrobiota;Kiritimatiellae;Kiritimatiellales;Kiritimatiellaceae;R76-B128	POS539 W3,97m,mg	7
Bacteria;Patescibacteria;Microgenomatia;Candidatus Collierbacteria;(Candidatus Collierbacteria);(Candidatus Collierbacteria)	POS539 W3,97m,mg	7
Bacteria;Latescibacterota;Latescibacteria;Latescibacterales;Latescibacteraceae;uncultured bacterium	POS539 W3,97m,mg	7
Bacteria;Chloroflexi;Dehalococcoidia;S085;uncultured bacterium;(uncultured bacterium)	POS539 W3,97m,mg	7
Bacteria;Desulfobacterota;uncultured;uncultured delta proteobacterium;(uncultured delta proteobacterium);(uncultured delta proteobacterium)	POS539 W3,97m,mg	7
Bacteria;Proteobacteria;Alphaproteobacteria;Rickettsiales;Mitochondria;uncultured bacterium	POS539 W3,97m,mg	7
Bacteria;Latescibacterota;uncultured bacterium;(uncultured bacterium);(uncultured bacterium);(uncultured bacterium)	POS539 W3,97m,mg	6
Bacteria;Proteobacteria;Gammaproteobacteria;JTB23;(JTB23);(JTB23)	POS539 W3,97m,mg	6
Bacteria;Patescibacteria;ABY1;Candidatus Magasanikbacteria;uncultured organism;(uncultured organism)	POS539 W3,97m,mg	6
Bacteria;Verrucomicrobiota;Kiritimatiellae;WCHB1-41;uncultured bacterium;(uncultured bacterium)	POS539 W3,97m,mg	6
Bacteria;Proteobacteria;Gammaproteobacteria;Enterobacterales;Morganellaceae;Buchnera	POS539 W3,97m,mg	6
Bacteria;Acidobacteriota;Subgroup 5;uncultured Acidobacteria bacterium;(uncultured Acidobacteria bacterium);(uncultured Acidobacteria bacterium)	POS539 W3,97m,mg	6
Bacteria;Proteobacteria;Alphaproteobacteria;SAR11 clade;Clade III;Candidatus Pelagibacter sp. IMCC9063	POS539 W3,97m,mg	6
Bacteria;Proteobacteria;Gammaproteobacteria;Burkholderiales;Burkholderiaceae;Burkholderia-Caballeronia-Paraburkholderia	POS539 W3,97m,mg	6
Archaea;Crenarchaeota;Nitrososphaeria;Nitrosopumilales;Nitrosopumilaceae;Nitrosarchaeum	POS539 W3,97m,mg	6
Bacteria;Patescibacteria;Parcubacteria;Candidatus Portnoybacteria;(Candidatus Portnoybacteria);(Candidatus Portnoybacteria)	POS539 W3,97m,mg	6
Bacteria;Marinimicrobia (SAR406 clade);uncultured Deferribacteres bacterium;(uncultured Deferribacteres bacterium);(uncultured Deferribacteres bacterium);(uncultured Deferribacteres bacterium)	POS539 W3,97m,mg	6
Bacteria;Proteobacteria;Gammaproteobacteria;UBA10353 marine group;uncultured bacterium;(uncultured bacterium)	POS539 W3,97m,mg	6
Bacteria;Chloroflexi;Chloroflexia;Thermomicrobiales;JG30-KF-CM45;uncultured bacterium	POS539 W3,97m,mg	6
Bacteria;Actinobacteriota;Actinobacteria;Micrococcales;Micrococcaceae;Rothia	POS539 W3,97m,mg	6
Bacteria;Proteobacteria;Alphaproteobacteria;Rhodospirillales;Thalassospiraceae;Thalassospira	POS539 W3,97m,mg	6
Bacteria;Verrucomicrobiota;Verrucomicrobiae;(Verrucomicrobiae);(Verrucomicrobiae);(Verrucomicrobiae)	POS539 W3,97m,mg	6
Bacteria;Chloroflexi;Anaerolineae;Caldilineales;Caldilineaceae;uncultured	POS539 W3,97m,mg	6
Bacteria;Proteobacteria;Gammaproteobacteria;Pseudomonadales;OM182 clade;uncultured marine microorganism	POS539 W3,97m,mg	6
Bacteria;Spirochaetota;Spirochaetia;Spirochaetales;Spirochaetaceae;Sphaerochaeta	POS539 W3,97m,mg	6
Archaea;Thermoplasmatota;Thermoplasmata;Marine Group II;hydrothermal vent metagenome;(hydrothermal vent metagenome)	POS539 W3,97m,mg	6
Bacteria;Proteobacteria;Gammaproteobacteria;Enterobacterales;Pasteurellaceae;Haemophilus	POS539 W3,97m,mg	6
Eukaryota;SAR;Rhizaria;Retaria;Polycystinea;Spumellaria	POS539 W3,97m,mg	6
Bacteria;Proteobacteria;Alphaproteobacteria;Rhizobiales;Beijerinckiaceae;Methylobacterium-Methylorubrum	POS539 W3,97m,mg	6
Bacteria;Actinobacteriota;Actinobacteria;Actinomycetales;Actinomycetaceae;Actinomyces	POS539 W3,97m,mg	6
Bacteria;Firmicutes;Bacilli;Lactobacillales;Lactobacillaceae;Pediococcus	POS539 W3,97m,mg	5
Bacteria;Planctomycetota;Planctomycetes;Pirellulales;Pirellulaceae;Pir4 lineage	POS539 W3,97m,mg	5
Bacteria;Desulfobacterota;Dissulfuribacteria;Dissulfuribacterales;Dissulfuribacteraceae;uncultured	POS539 W3,97m,mg	5
Bacteria;Planctomycetota;OM190;uncultured marine bacterium;(uncultured marine bacterium);(uncultured marine bacterium)	POS539 W3,97m,mg	5
Bacteria;Desulfobacterota;Desulfobacteria;Desulfobacterales;Desulfobacteraceae;(Desulfobacteraceae)	POS539 W3,97m,mg	5
Bacteria;Patescibacteria;Microgenomatia;Candidatus Woesebacteria;uncultured bacterium;(uncultured bacterium)	POS539 W3,97m,mg	5
Bacteria;Proteobacteria;Alphaproteobacteria;AT-s3-44;uncultured bacterium;(uncultured bacterium)	POS539 W3,97m,mg	5
Bacteria;Patescibacteria;ABY1;Candidatus Magasanikbacteria;marine metagenome;(marine metagenome)	POS539 W3,97m,mg	5
Bacteria;Proteobacteria;Gammaproteobacteria;Methylococcales;Methylomonadaceae;(Methylomonadaceae)	POS539 W3,97m,mg	5
Bacteria;Proteobacteria;Alphaproteobacteria;Sphingomonadales;Sphingomonadaceae;Sphingobium	POS539 W3,97m,mg	5
Bacteria;Patescibacteria;Parcubacteria;Candidatus Campbellbacteria;marine metagenome;(marine metagenome)	POS539 W3,97m,mg	5
Bacteria;Patescibacteria;ABY1;Candidatus Kuenenbacteria;(Candidatus Kuenenbacteria);(Candidatus Kuenenbacteria)	POS539 W3,97m,mg	5
Bacteria;Proteobacteria;Alphaproteobacteria;Rhodobacterales;Rhodobacteraceae;Pseudophaeobacter	POS539 W3,97m,mg	5
Bacteria;Proteobacteria;Alphaproteobacteria;SAR11 clade;Clade II;uncultured Alphaproteobacteria bacterium	POS539 W3,97m,mg	5
Eukaryota;Cryptophyceae;Kathablepharidae;Leucocryptos;uncultured eukaryote;(uncultured eukaryote)	POS539 W3,97m,mg	5
Bacteria;Proteobacteria;Gammaproteobacteria;Enterobacterales;Yersiniaceae;Yersinia	POS539 W3,97m,mg	5
Eukaryota;SAR;Alveolata;Ciliophora;Intramacronucleata;Litostomatea	POS539 W3,97m,mg	5
Bacteria;Bacteroidota;Bacteroidia;Flavobacteriales;Cryomorphaceae;Vicingus	POS539 W3,97m,mg	5
Archaea;Nanoarchaeota;Nanoarchaeia;Woesearchaeales;uncultured crenarchaeote;(uncultured crenarchaeote)	POS539 W3,97m,mg	5
Bacteria;Proteobacteria;Alphaproteobacteria;SAR11 clade;Clade II;uncultured marine bacterium	POS539 W3,97m,mg	5
Bacteria;Bdellovibrionota;Bdellovibrionia;Bacteriovoracales;Bacteriovoracaceae;Peredibacter	POS539 W3,97m,mg	5
Bacteria;Patescibacteria;Microgenomatia;Candidatus Beckwithbacteria;uncultured bacterium;(uncultured bacterium)	POS539 W3,97m,mg	5
Bacteria;Patescibacteria;Microgenomatia;Candidatus Collierbacteria;uncultured bacterium;(uncultured bacterium)	POS539 W3,97m,mg	5
Eukaryota;SAR;Alveolata;Ciliophora;Intramacronucleata;Conthreep	POS539 W3,97m,mg	5
Bacteria;Proteobacteria;Alphaproteobacteria;Rhodobacterales;Rhodobacteraceae;Oceanibulbus	POS539 W3,97m,mg	5
Bacteria;Acidobacteriota;Aminicenantia;Aminicenantales;uncultured Aminicenantes bacterium;(uncultured Aminicenantes bacterium)	POS539 W3,97m,mg	5
Bacteria;Campylobacterota;Campylobacteria;Campylobacterales;Arcobacteraceae;(Arcobacteraceae)	POS539 W3,97m,mg	5
Bacteria;Proteobacteria;Alphaproteobacteria;Rhodospirillales;AEGEAN-169 marine group;marine metagenome	POS539 W3,97m,mg	5
Bacteria;Verrucomicrobiota;Verrucomicrobiae;Opitutales;Puniceicoccaceae;A714019	POS539 W3,97m,mg	5
Bacteria;Hydrogenedentes;Hydrogenedentia;Hydrogenedentiales;Hydrogenedensaceae;uncultured bacterium	POS539 W3,97m,mg	5
Bacteria;Proteobacteria;Alphaproteobacteria;Rhodobacterales;Rhodobacteraceae;Sulfitobacter	POS539 W3,97m,mg	5
Bacteria;Marinimicrobia (SAR406 clade);Marinimicrobia bacterium JGI 0000113-D11;(Marinimicrobia bacterium JGI 0000113-D11);(Marinimicrobia bacterium JGI 0000113-D11);(Marinimicrobia bacterium JGI 0000113-D11)	POS539 W3,97m,mg	5
Bacteria;Firmicutes;Bacilli;Lactobacillales;Lactobacillaceae;Levilactobacillus	POS539 W3,97m,mg	5
Bacteria;Proteobacteria;Alphaproteobacteria;Puniceispirillales;SAR116 clade;uncultured Alphaproteobacteria bacterium	POS539 W3,97m,mg	5
Bacteria;Hydrogenedentes;Hydrogenedentia;Hydrogenedentiales;Hydrogenedensaceae;uncultured delta proteobacterium	POS539 W3,97m,mg	5
Bacteria;Bacteroidota;Bacteroidia;Flavobacteriales;Flavobacteriaceae;Capnocytophaga	POS539 W3,97m,mg	5
Eukaryota;SAR;Alveolata;Dinoflagellata;uncultured eukaryote;(uncultured eukaryote)	POS539 W3,97m,mg	5
Bacteria;Margulisbacteria;(Margulisbacteria);(Margulisbacteria);(Margulisbacteria);(Margulisbacteria)	POS539 W3,97m,mg	5
Bacteria;Proteobacteria;Gammaproteobacteria;Pseudomonadales;SAR86 clade;SAR86 cluster bacterium SAR86E	POS539 W3,97m,mg	5
Bacteria;Proteobacteria;Gammaproteobacteria;Nitrosococcales;Methylophagaceae;Methylophaga	POS539 W3,97m,mg	5
Bacteria;Proteobacteria;Gammaproteobacteria;Francisellales;Francisellaceae;Francisella	POS539 W3,97m,mg	5
Bacteria;Desulfobacterota;Desulfuromonadia;PB19;uncultured delta proteobacterium;(uncultured delta proteobacterium)	POS539 W3,97m,mg	5
Bacteria;Proteobacteria;Alphaproteobacteria;Thalassobaculales;uncultured;(uncultured)	POS539 W3,97m,mg	5
Bacteria;Proteobacteria;Gammaproteobacteria;Pseudomonadales;P13-46;uncultured bacterium	POS539 W3,97m,mg	5
Bacteria;Firmicutes;Bacilli;Bacillales;Planococcaceae;Lysinibacillus	POS539 W3,97m,mg	5
Bacteria;Proteobacteria;Gammaproteobacteria;Ga0077536;uncultured bacterium;(uncultured bacterium)	POS539 W3,97m,mg	5
Bacteria;Proteobacteria;Gammaproteobacteria;HgCo23;uncultured bacterium;(uncultured bacterium)	POS539 W3,97m,mg	5
Bacteria;Spirochaetota;Spirochaetia;Spirochaetales;Spirochaetaceae;Sediminispirochaeta	POS539 W3,97m,mg	5
Bacteria;Chloroflexi;Dehalococcoidia;SAR202 clade;Chloroflexi bacterium SCGC AB-629-P13;(Chloroflexi bacterium SCGC AB-629-P13)	POS539 W3,97m,mg	5
Bacteria;Bacteroidota;Bacteroidia;Bacteroidales;Prolixibacteraceae;Draconibacterium	POS539 W3,97m,mg	5
Eukaryota;SAR;Stramenopiles;Ochrophyta;Diatomea;Bacillariophytina	POS539 W3,97m,mg	5
Bacteria;Myxococcota;Polyangia;Polyangiales;Eel-36e1D6;(Eel-36e1D6)	POS539 W3,97m,mg	5
Bacteria;Proteobacteria;Gammaproteobacteria;UBA10353 marine group;marine metagenome;(marine metagenome)	POS539 W3,97m,mg	5
Bacteria;Proteobacteria;Alphaproteobacteria;AT-s3-44;uncultured Alphaproteobacteria bacterium;(uncultured Alphaproteobacteria bacterium)	POS539 W3,97m,mg	5
Bacteria;Cyanobacteria;Cyanobacteriia;Chloroplast;Triticum aestivum (bread wheat);(Triticum aestivum (bread wheat))	POS539 W3,97m,mg	5
[truncated: 9,182 more rows]

## Sheet: cell_counts_GoM
Cell counts from the Gulf of Mexico
[truncated: 11 more rows]

## Sheet: cell_counts_BS
Cell counts from the Black Sea
[truncated: 10 more rows]

## Sheet: cell_counts_AG
Cell counts from the Angola Gyre
[truncated: 10 more rows]

[truncated: 1 more sheets: phyloflash_full_AG]
