# Supplementary material for: Urea use drives niche separation between dominant marine ammonia oxidizing archaea
Source: Nat Commun. 2025 Dec 6;16:10946. doi: 10.1038/s41467-025-67048-1 (PMC12686405; doi:10.1038/s41467-025-67048-1)
Supplement: Supplementary file 4 — Supplementary Data 2 [file 41467_2025_67048_MOESM4_ESM.xlsx]

## Sheet: sequencing_stats
Supplementary Data 2 Sequencing statistics, custom gene databases (amoA AOA, amoA_pmoA, dur3 and ureC) used for BSR approach and RPKM values of amoA AOA, ureC and dur3 for all samples of the Gulf of Mexico, Black Sea and Angola Gyre
Statistics for Angola Gyre (M148-2) and Black Sea (POS539) metagenomes, assemblies (SPAdes and MEGAHIT assemblies, respectively) and metatranscriptomes
cruise	Station, Depth	Dataset	metagenome_metatranscriptome	Extraction concentration (ng/µL)	RNA Integrity Number (RIN)	# raw reads	# raw read pairs	# QC read pairs	# QC filtered bases	# contigs	Assembly (MB)	Max contig length	N50
M148-2	210, 77m	210_D3_mg	metagenome	0.177		218964422	109482211	109437598	27651979272	3394976	1032.9	86631	277
M148-2	214, 85m	214_D3_mg	metagenome	0.454		200029758	100014879	99970332	25135789695	3718264	1059.4	68847	271
M148-2	215, 101m	215_D3_mg	metagenome	0.257		116614026	58307013	58278929	13474686117	123441	29.5	2774	252
M148-2	214, 85m	214_D3_mt	metatranscriptome	bld		74703140	37351570	37307695	10939473607	n.a.	n.a.	n.a.	n.a.
M148-2	215, 101m	215_D3_mt	metatranscriptome	1.3		154611990	77305995	77203829	22736543723	n.a.	n.a.	n.a.	n.a.
M148-2	215,127m	215_D4_mt	metatranscriptome	bld		224849328	112424664	112284780	32103545750	n.a.	n.a.	n.a.	n.a.
POS539	W3, 104m	5158_A	metagenome	57		78772632	39386316	39331356	11618706214	701883	602.14	293799	95661
POS539	W3, 97m	5158_B	metagenome	41.8		85704138	42852069	42785311	12666110679	841546	763.76	405396	106696
POS539	W3, 84m	5158_C	metagenome	33.1		81118888	40559444	40508642	12037579615	913279	788.68	455452	107692
POS539	W3, 73m	5158_D	metagenome	42.7		74715608	37357804	37287190	11051079116	929012	766.16	575150	134121
POS539	S3, 131m	5158_E	metagenome	35.9		81782352	40891176	40841636	12035726381	941557	743.26	312463	146277
POS539	S3, 113m	5158_F	metagenome	42.1		96357594	48178797	48108511	14191355097	681311	558.99	452618	102120
POS539	S3, 109m	5158_G	metagenome	30.7		97875550	48937775	48867361	14487402332	925326	728.81	372487	148456
POS539	S3, 104m	5158_H	metagenome	36.9		87428944	43714472	43639927	12934380480	1015368	847.72	675017	138750
POS539	W3, 104m	5159_A	metatranscriptome	13.4		113547970	56773985	113527016	33120448352	n.a.	n.a.	n.a.	n.a.
POS539	W3, 97m	5159_B	metatranscriptome	3.51	8.9	86786104	43393052	86769130	23381563170	n.a.	n.a.	n.a.	n.a.
POS539	W3, 84m	5159_C	metatranscriptome	2.51	8.9	77194576	38597288	77180722	20716011312	n.a.	n.a.	n.a.	n.a.
POS539	W3, 73m	5159_D	metatranscriptome	3.46	8.2	90769424	45384712	90752124	24783082628	n.a.	n.a.	n.a.	n.a.
POS539	S3, 131m	5159_E	metatranscriptome	6.76	7	101625076	50812538	101606594	28182394608	n.a.	n.a.	n.a.	n.a.
POS539	S3, 113m	5159_F	metatranscriptome	24.6	7.8	109602560	54801280	109580468	30364475744	n.a.	n.a.	n.a.	n.a.
POS539	S3, 109m	5159_G	metatranscriptome	15.9	7.7	105119214	52559607	105103508	30242666868	n.a.	n.a.	n.a.	n.a.
POS539	S3, 104m	5159_H	metatranscriptome	7.81	9.2	97599762	48799881	97583800	27153369804	n.a.	n.a.	n.a.	n.a.
PE17-02	Station 2, 12 m	SAMN10227777	metagenome			84917344	42458672	42288861	20835225587	812989	855.735	195763	1070
PE17-02	Station 2, 16.5 m	SAMN10227778	metagenome			104108154	52054077	51656148	25451409343	846173	1000.12	388985	1303
PE17-02	Station 2, 14 m	SAMN10227779	metagenome			58352508	29176254	28941459	14230920698	534261	591.173	232382	1150
PE17-02	Station 3, 14 m	SAMN10227780	metagenome			93064228	46532114	46135752	22653798489	775239	868.544	598510	1169
PE17-02	Station 1, 18 m	SAMN10227781	metagenome			72032256	36016128	35763551	17601071571	747805	794.152	305313	1078
PE17-02	Station 2, 16.5 m	SAMN07461123	metatranscriptome			18976144	9488072	9349879	3050163278	n.a.	n.a.	n.a.	n.a.
PE17-02	Station 2, 14 m	SAMN07461124	metatranscriptome			19415124	9707562	9628388	3303718677	n.a.	n.a.	n.a.	n.a.
PE17-02	Station 2, 12 m	SAMN07461125	metatranscriptome			9359372	4679686	4652553	2302362030	n.a.	n.a.	n.a.	n.a.

## Sheet: amoA_AOA_db
amoA AOA database
sequence_identifier	amino_acid_sequence	taxonomic_assignment
GCA_000200715_361	MVWLRRCTHYLFIAVVAVNSTLLTINAGDYIFYTDWAWTSFTVFSISQTLMLVVGATYYLTFTGVPGTATYYALIMTVYVWIAKGAWFALGYPYDFIATPIWLPSAMLLDLAYWATKRNKHSLILFGGVLVGMSLPLFNMVNLITVADPLETAFKYPRPTLPPYMTPIEPQVGKFYNSPVALGAGAGAVLSVTFAALGVKLNTWTYRWMAAWSKWD	Archaea,Thermoproteota,Nitrososphaeria,Nitrososphaerales,Nitrosopumilaceae,Cenarchaeum,Cenarchaeum symbiosum
GCA_000204585_1855	MVWLRRCTHYLFIVVVAVNSTLLTINAGDYIFYTDWAWTSFVVFSISQTLMLAVGATYYLTFTGVPGTATYYALIMTVYTWIAKGAWFALGYPYDFIVTPVWLPSAMLLDLAYWATKKNKHSLILFGGVLVGMSLPLFNMVNLITVADPLETAFKYPRPTLPPYMTPIEPQVGKFYNSPVALGAGAGAVLSVTFTALGCKLNTWTYRWMAAWSKWD	Archaea,Thermoproteota,Nitrososphaeria,Nitrososphaerales,Nitrosopumilaceae,Nitrosarchaeum,Nitrosarchaeum limnae
GCA_000402075_418	MVWLRRCTHYLFIVVVAVNSTLLTINSGDYIFYTDWAWTSFVVFSIANTLMTIVGAVYYLTFTGVPGTATYYGLIMQVYTWVAKVAWFALGYPVDFIVHPMWIPSCMLLDLAYWATKKNKHSLIFFGGVLVGMSMPLFNMVQLMLIADPLETAFKYPRPTLPPYMTPIEPQVGKFYNSPVALGAGAGSVLACTFAALGCKLNTWTYRWMAAWSKWD	Archaea,Thermoproteota,Nitrososphaeria,Nitrososphaerales,Nitrosopumilaceae,Nitrosopelagicus,Nitrosopelagicus sp000402075
GCA_000484975_1191	MVWLRRCTHYLFIVVVAVNSTLLSINAGDYIFYTDWAWTSFVVFSISQTLMLVVGACYYLTFTGVPGTATYYALIMTVYTWVAKGAWFSLGYPYDFIVTPVWLPSAMLLDLVYWATKKNKHSLILFGGVLVGMSLPLFNMVNLITVADPLETAFKYPRPTLPPYMTPIEPQVGKFYNSPVALGAGAGAVLSVTMAALGCKLTTWTYRWMAAWSKWD	Archaea,Thermoproteota,Nitrososphaeria,Nitrososphaerales,Nitrosopumilaceae,Nitrosopumilus,Nitrosopumilus sp000484975
GCA_000746765_840	MVWLRRCTHYLFIVVVAVNSTLLTINAGDYIFYTDWAWTSYTVFSISQTLMLIVGATYYLTFTGVPGTATYYALIMTVYTWVAKAAWFSLGYPYDFIVTPVWLPSAMLLDLVYWATKKNKHSLILFGGVLVGMSLPLFNMVNLITVADPLETAFKYPRPTLPPYMTPIEPQVGKFYNSPVALGAGAGAVLGCTFAALGCKLNTWTYRWMAAWSKWD	Archaea,Thermoproteota,Nitrososphaeria,Nitrososphaerales,Nitrosopumilaceae,Nitrosopumilus,Nitrosopumilus sp000746765
GCA_001437625_742	MVWLRRCTHYLFIVVVAVNSTLLTINAGDYIFYTDWAWTSYTVFSISQTLMLIVGATYYLTFTGVPGTATYYALIMTVYTWIAKGAWFALGYPYDFIVTPVWLPSAMLLDLVYWATKKNKHSLILFGGVLVGMSLPLFNMVNLITVADPLETAFKYPRPTLPPYMTPIEPQVGKFYNSPVALGAGAGAVLACTFAALGCKLNTWTYRWMAAWSKWD	Archaea,Thermoproteota,Nitrososphaeria,Nitrososphaerales,Nitrosopumilaceae,Nitrosopumilus,Nitrosopumilus sp001437625
GCA_001443365_460	MVWLRRCTHYLFIVVVAVNSTLLTINAGDYIFYTDWAWTSFVVFSISQTLMLTVGAVYYLTFTGVPGTATYYGLIMTVYTWVAKGAWFALGYPYDFIVTPVWIPSAMLLDLAYWATKKNKHSLILFGGVMVGMSLPLFNMVNLITVADPLETAFKYPRPTLPPYMTPIEPQVGKFYNSPVALGAGAGAVLSVTFAALGCKLNTWTYRWMAAWSKWD	Archaea,Thermoproteota,Nitrososphaeria,Nitrososphaerales,Nitrosopumilaceae,CSP1-1,CSP1-1 sp001443365
GCA_001510275_585	MVWLRRCTHYLFIVVVAVNSTLLTINAGDYIFYTDWAWTSFTVFSISQTLMLIVGACYYLTFTGVPGTATYYALIMTVYTWIAKAAWFSLGYPYDFIVTPVWLPSAMLLDLVYWATKKNKHSLILFGGVLVGMTIPLFNMVNLITVADPLETAFKYPRPTLPPYMTPIEPQVGKFYNSPVALGAGAGAVLGCTFAALGCKLNTWTYRWMAAWSKWD	Archaea,Thermoproteota,Nitrososphaeria,Nitrososphaerales,Nitrosopumilaceae,Nitrosopumilus,Nitrosopumilus sp001510275
GCA_001510295_247	MVWLRRCTHYLFIVVVAVNSTLLTINAGDYIFYTDWAWTSFVVFSISQTLMLTVGACYYLTFTGVPGTATYYALIMTVYTWIAKGAWFALGYPYDFIVTPVWLPSAMLLDLAYWATKKNKHSLILFGGVLVGMSLPLFNMINLITVADPLETAFKYPRPTLPPYMTPIEPQVGKFYNSPVALGAGAGAVLACTFAALGCKLTTWTYRWMAAWSKWD	Archaea,Thermoproteota,Nitrososphaeria,Nitrososphaerales,Nitrosopumilaceae,Nitrosopelagicus,Nitrosopelagicus sp001510295
GCA_001543015_1024	MVWLRRCTHYLFIVVVAVNSTLLTINAGDYIFYTDWAWTSYTVFSISQTLMLLVGACYYLTFTGVPGTATYYALIMTVYTWIAKGAWFSLGYPYDFIVTPVWLPSAMLLDLVYWATKKNKHSLILFGGVLVGMSLPLFNMVNLITVADPLETAFKYPRPTLPPYMTPIEPQVGKFYNSPVALGAGAGAVLGCTFAALGCKLNTWTYRWMAAWSKWD	Archaea,Thermoproteota,Nitrososphaeria,Nitrososphaerales,Nitrosopumilaceae,Nitrosopumilus,Nitrosopumilus sp001543015
GCA_001627235_1033	MVWLRRCTHYLFIVVVAVNSTLLTINAGDYIFYTDWAWTSFVVFSISQTLMLAVGAAYYLTFTGVPGTATYYALIMTVYTWIAKGAWFALGYPYDFIVTPVWLPSAMLLDLAYWATKKNKHSLILFGGVLVGMSLPLFNMVNLITVADPLETAFKYPRPTLPPYMTPIEPQVGKFYNSPVALGAGAGAVLACTFTALGCKLTTWTYRWMAAWSKWD	Archaea,Thermoproteota,Nitrososphaeria,Nitrososphaerales,Nitrosopumilaceae,Nitrosopelagicus,Nitrosopelagicus sp001627235
GCA_001917995_1558	MVWLRRCTHYLFIVVVAVNSTLLTINAGDYIFYTDWMWTSYVIFTLSQSLMLAVGAAYYLTFTGVPGTATYYALIMTVYTWIAKGAWFSLGYPYSFIVVPMWIPSAILMDLVYWATKKNKHSLILMGGVLCGMSMSMFNMINLLTIDDPLETAFKYPRTTLPPYMTPIEPQVGKFYDSPVALGAGAGAVLTVTMTALGCKLTTWTYRWMAAWSKWD	Archaea,Thermoproteota,Nitrososphaeria,Nitrososphaerales,Nitrosopumilaceae,Nitrosotalea,Nitrosotalea sp001917995
GCA_001920395_752	MVWLRRCTHYLFIVVVAVNSTLLTINAGDYIFYTDWMWTSYVIFTLSQSLMLAVGAAYYLTFTGVPGTATYYALIMTVYTWIAKGAWFSLGYPYSFIVVPMWIPSAILMDLVYWATKKNKHSLILMGGVLCGMSMSMFNMINLLTIDDPLATAFKYPRTTLPPYMTPIEPQVGKFYDSPVALGAGAGAVLTVTMTALGCKLTTWTYRWMAAWSKWD	Archaea,Thermoproteota,Nitrososphaeria,Nitrososphaerales,Nitrosopumilaceae,Nitrosotalea,Nitrosotalea sp001920395
GCA_002317795_1258	MVWLRRCTHYLFIVVVAVNSTLLTINAGDYIFYTDWAWTSYTVFSISQTLMLLVGACYYLTFTGVPGTATYYALIMTVYTWIAKGAWFSLGYPYDFIVTPVWLPSAMLLDLXYWATKKNKHSLILXGGVLVGMSLPLFNMVNLITVADPLETAFKYPRPTLPPYMTPIEPQVGKFYNSPVALGXGXGAVLGCTFAALGCKLNTWTYRWMAAWSKWD	Archaea,Thermoproteota,Nitrososphaeria,Nitrososphaerales,Nitrosopumilaceae,Nitrosopumilus,Nitrosopumilus sp002317795
GCA_002499525_746	MVWLRRCTHYLFIVVVAVNSTLLTINAGDYIFYTDWAWTSYVVFSISQSLMLVVGATYYLTFTGVPGTATYYALIMTVYTWIAKGAWFALGYPYDFIVTPVWLPSAMLLDLVYWATKKNKHSLILFGGVLVGMSLPLFNMVNLITVADPLETAFKYPRPTLAPYMTPIEPQVGKFYNSPVALGAGAGAVLSTTFAALGCKLNTWTYRWMAAWSKWD	Archaea,Thermoproteota,Nitrososphaeria,Nitrososphaerales,Nitrosopumilaceae,Nitrosotenuis,Nitrosotenuis sp002499525
GCA_002506665_550	MVWLRRCTHYLFIVVVAVNSTLLTINAGDYIFYTDWAWTSYTVFSISQTLMLIVGATYYLTFTGVPGTATYYALIMTVYTWIAKGAWFALGYPYDFIVTPIWLPSAMLLDLVYWATKKNKHSLILFGGVLVGMSLPLFNMVNLITVADPLETAFKYPRPTLPPYMTPIEPQVGKFYNSPVALGAGAGAVLACTFAALGCKLNTWTYRWMAAWSKWD	Archaea,Thermoproteota,Nitrososphaeria,Nitrososphaerales,Nitrosopumilaceae,Nitrosopumilus,Nitrosopumilus sp002506665
GCA_002713325_1064	MVWMRRCVHYLFIVVVAVNSTLLTINAGDYIFYTDWAWTSFVIFNLSQSTMLAVGAIYYLTFTGVPGTATYYATIMTIYTWVAKGAWFGLGYPYDFVATPVWIPSAMLMDLVYWSTKKNKHATILIGGVLVGMTMPLFNMAHLLTLTDPLETAFKYPRPTLPQYMTPVEPQVGKFYNSPVALAAGIGAVITVPMSALGAKLTTWTYRWAAAWSKWD	Archaea,Thermoproteota,Nitrososphaeria,Nitrososphaerales,UBA213,UBA213,UBA213 sp002713325
GCA_002730325_765	MVWLRRCTHYLFIVVVAVNSTLLTINAGDYIFYTDWAWTSYTVFSISQTLMLIVGATYYLTFTGVPGTATYYGLIMTVYTWVAKAAWFSLGYPYDFIVTPVWLPSAMLLDXVYWXTKKNKHSLILXGGVLVGMXLXLFXMXNXITVADPLETAFKYPRPTLPPYMTPIEPQVGKFYNSPVALGAGAGAVLGCTFAALGCKLNTWTYRWMAAWSKWD	Archaea,Thermoproteota,Nitrososphaeria,Nitrososphaerales,Nitrosopumilaceae,Nitrosopumilus,Nitrosopumilus sp002730325
GCA_002737445_1279	MVWLRRCTHYLFIVVVAVNSTLLTINAGDYIFYTDWAWTSFTVFSISQTLMLCVGATYYLTFTGVPGTATYYALIMTVYTWVAKGAWFALGYPYDFIVTPIWLPSAMLLDLAYWATKKNKHSLILFGGVLVGMSLPLFNMVNLITVADPLETAFKYPRPTLPPYMTPIEPQVGKFYNSPVALGAGAGAVLSVTFTALGCKLNTWTYRWMAAWSKWD	Archaea,Thermoproteota,Nitrososphaeria,Nitrososphaerales,Nitrosopumilaceae,Nitrosarchaeum,Nitrosarchaeum sp002737445
GCA_002737455_564	MVWLRRCTHYLFIVVVAVNSTLLTINAGDYIFYTDWAWTSFTVFSISQTLMLIVGATYYLTFTGVPGTATYYALIMTVYTWIAKGAWFALGYPYDFIVTPVWLPSAMLLDLVYWATKKNKHSLILFGGVLVGMSLPLFNMVNLITVADPLETAFKYPRPTLPPYMTPIEPQVGKFYNSPVALGAGAGAVLACTFAALGCKLNTWTYRWMAAWSKWD	Archaea,Thermoproteota,Nitrososphaeria,Nitrososphaerales,Nitrosopumilaceae,Nitrosopumilus,Nitrosopumilus sp002737455
GCA_002788515_49	MVWLRRCTHYLFIVVVAVNSTLLTINAGDYIFYTDWAWTSYTVFSISQTLMLIVGATYYLTFTGVPGTATYYALIMTVYTWVAKGAWFALGYPYDFIVTPVWLPSAMLLDLVYWATKKNKHSLILFGGVLVGMSLPLFNMVNLMTVADPLETAFKYPRPTLPPYMTPIEPQVGKFYNSPVALGAGAGAVLACTFAALGCKLNTWTYRWMAAWSKWD	Archaea,Thermoproteota,Nitrososphaeria,Nitrososphaerales,Nitrosopumilaceae,Nitrosopumilus,Nitrosopumilus sp002788515
GCA_002898655_1082	MVWIRRTIHYLFIVVVAVNSTLLTINAGDYIFYSDWMWTSFVIFNLSQSTMLVVGAIYYMLFTGVPGTATYYATIMTIYTWVAKWAWIGGLGYPYDFMIVPVWIPSAMLLDLAYWATRRNKHAAILIGGSLLGMSMPLFNMINLLTVHDPLEMAFKYPRPTLPAYLTPIEPQVGKFYNSPVALAAGISAVISVPMAALGAKLNTWTYRWAAAWSKWD	Archaea,Thermoproteota,Nitrososphaeria,Nitrososphaerales,Nitrosocaldaceae,Nitrosocaldus,Nitrosocaldus sp002898655
GCA_003176995_677	MVWLRRTTHYLFIVVVAVNSTLLTINAGDYIFYTDWAWTSFVIFSISQSTMLAVGAVYYLLFTGVPGTATYYATIMTIYTWVAKGAWFALGYPYDFVAVPVWIPSAMLLDLTYWATRRNKHMLILVGGTLVGLSLPLFNMINLLLVRDPLEVAFKYPRPTLPPYMTPIEPQVGKFYNSPVALGAGASAVLTVPIAALGAKLNTWTYRWMAAWSKWD	Archaea,Thermoproteota,Nitrososphaeria,Nitrososphaerales,Nitrososphaeraceae,UBA10452,UBA10452 sp003176995
GCA_003331425_538	MVWLRRCTHYLFIVVVAVNSTLLTINAGDYIFYTDWAWTSYTVFSISQTLMLIVGATYYLTFTGVPGTATYYALIMTVYTWIAKGAWFALGYPYDFIVTPVWLPSAMLLDLVYWATKKNKHSLILFGGVLVGMSLPLFNMVNLITVADPLETAFKYPRPTLPPYMTPIEPQVGKFYNSPVALGAGAGAVLACTFAALGCKLNTWTYRWMAAWSKWD	Archaea,Thermoproteota,Nitrososphaeria,Nitrososphaerales,Nitrosopumilaceae,Nitrosopumilus,Nitrosopumilus sp002690535
GCA_003352285_1121	MVWLRRCTHYLFIVVVAVNSTLLTINAGDYIFYTDWAWTSFVVFSISQTLMLVVGAAYYLTFTGVPGTATYYALIMTVYTWIAKGAWFALGYPYDFIVTPVWLPSAMLMDLAYWATKRNKHSLILFGGVLVGMSLPLFNMVNLITVADPLETAFKYPRPTLPPYMTPIEPQVGKFYNSPVALGAGAGAVLSVTMAALGCKLTTWTYRWMAAWSKWD	Archaea,Thermoproteota,Nitrososphaeria,Nitrososphaerales,Nitrosopumilaceae,PXYB01,PXYB01 sp003352285
GCA_003569705_189	MVWLRRCTHYLFIVVVAVNSTLLTINAGDYIFYTDWAWTSFTVFSISQTLMLCVGATYYLTFTGVPGTATYYGLIMTVYTWVAKGAWFALGYPYDFIVTPIWLPSAMLLDLAYWATKKNKHSLILFGGVLVGMSLPLFNMVNLITVADPLETAFKYPRPTLPPYMTPIEPQVGKFYNSPVALGAGAGAVLSVTFTALGCKLNTWTYRWMAAWSKWD	Archaea,Thermoproteota,Nitrososphaeria,Nitrososphaerales,Nitrosopumilaceae,Nitrosarchaeum,Nitrosarchaeum sp003569705
GCA_003702465_1005	MVWLRRCTHYLFIVVVAVNSTLLTINAGDYIFYTDWAWTSYTVFSISQTLMLIVGATYYLTFTGVPGTATYYALIMTVYTWIAKGAWFALGYPYDFIVTPVWLPSAMLLDLVYWATKKNKHSLILFGGVLVGMSLPLFNMVNLITVADPLETAFKYPRPTLPPYMTPIEPQVGKFYNSPVALGAGAGAVLACTFAALGCKLNTWTYRWMAAWSKWD	Archaea,Thermoproteota,Nitrososphaeria,Nitrososphaerales,Nitrosopumilaceae,Nitrosopumilus,Nitrosopumilus sp003702465
GCA_003724275_882	MVWLRRCTHYLFIVVVAVNSTLLTINAGDYIFYTDWAWTSFVVFSISQTLMLVVGAAYYLTFTGVPGTATYYALIMTVYTWIAKGAWFALGYPYDFIVTPVWLPSAMLMDLAYWATKKNKHSLILFGGVLAGMSLPLFNMVNLITVADPLETAFKYPRPTLPPYMTPIEPQVGKFYNSPVALGAGAGAVLSVTMCALGCKLNTWTYRWMAAWSKWD	Archaea,Thermoproteota,Nitrososphaeria,Nitrososphaerales,Nitrosopumilaceae,Cenarchaeum,Cenarchaeum sp003724275
GCA_003724285_1021	MVWLRRCTHYLFIVVVAVNSTLLTINAGDYIFYTDWAWTSFTVFSISQTLMLVVGATYYLTFTGVPGTATYYALIMTVYTWIAKGAWFALGYPYDFIVTPVWLPSAMLLDLVYWATKKNKHSLILFGGVLVGMSLPLFNMVNLITVADPLETAFKYPRPTLPPYMTPIEPQVGKFYNSPVALGAGAGAVLSVTMAALGVKLNTWTYRWMAAWSKWD	Archaea,Thermoproteota,Nitrososphaeria,Nitrososphaerales,Nitrosopumilaceae,Nitrosopumilus,Nitrosopumilus sp003724285
GCA_003724325_1241	MVWLRRCTHYLFIIVVAVNSTLLTINAGDYIFYTDWAWTSFTVFSISQTLMLVVGATYYLTFTGVPGTATYYALIMTVYTWIAKGAWFALGYPYDFIVTPVWLPSAMLLDLVYWATKKNKHSLILFGGVLVGMSLPLFNMVNLITVADPLETAFKYPRPTLPPYMTPIEPQVGKFYNSPVALGAGAGAVLSVTMAALGVKLNTWTYRWMAAWSKWD	Archaea,Thermoproteota,Nitrososphaeria,Nitrososphaerales,Nitrosopumilaceae,Nitrosopumilus,Nitrosopumilus sp003724325
GCA_005798405_1498	MVWLRRCTHYLFIVVVAVNSTLLTINAGDYIFYTDWAWTSFTVFSISQTLMLAVGATYYLTFTGVPGTATYYGLIMTVYTWVAKGAWFALGYPYDFIVTPIWLPSAMLLDLAYWATKRNKHSLILFGGVLVGMSLPLFNMVNLITVADPLETAFKYPRPTLPPYMTPIEPQVGKFYNSPVALGAGAGAVLSVTFTALGCKLNTWTYRWMAAWSKWD	Archaea,Thermoproteota,Nitrososphaeria,Nitrososphaerales,Nitrosopumilaceae,Nitrosarchaeum,Nitrosarchaeum sp005798405
GCA_005877075_1118	MVWLRRTTHYLFIVVVAVNSTLLTINAGDYIFYTDWAWTSFVVFSISQSTMLVVGAIYYMLFTGVPGTATYYATIMTIYTWVAKGAWFALGYPYDFVVTPVWIPSAMLLDLTYWATRRNKHAAIIIGGTLVGLSLPMFNMINLLLVRDPLEMAFKYPRPTLPPYMTPIEPQVGKFYNSPVALGSGAGAVLSVPIAALGAKLNTWTYRWMAAWSKWD	Archaea,Thermoproteota,Nitrososphaeria,Nitrososphaerales,Nitrososphaeraceae,TA-21,TA-21 sp005877075
GCA_005877205_109	MVWLRRCTHYLFIVVVAVNSTLLTINAGDYIFYTDWMWTSYVIFTLSQSLMLAVGAAYYLTFTGVPGTATYYALIMTVYTWIAKGAWFSLGYPYSFIVVPVWIPSAILMDLVYWATKKNKHSLILMGGVLCGMSMSMFNMINLLTIDDPLETAFKYPRTTLPPYMTPIEPQVGKFYDSPVALGAGAGAVLTVTMTALGCKLTTWTYRWMAAWSKWD	Archaea,Thermoproteota,Nitrososphaeria,Nitrososphaerales,Nitrosopumilaceae,Nitrosotalea,Nitrosotalea sp005877205
GCA_005877305_1334	MVWLRRCTHYLFIVVVAVNSTLLTINAGDYIFYTDWAWTSFVIFSVSQTLMLAVGAAYYLTFTGVPGTATYYALIMTVYTWIAKGAWFSLGYPYSFIVVPVWIPSAMLMDLVYWATKKNKHSLILMGGVLVGMSLPLFNMVNLLTIDDPLETAFKYPRTTLPPYMTPIEPQVGKFYDSPVALGAGAGAVLSVTMTALGCKLTTWTYRWMAAWSKWD	Archaea,Thermoproteota,Nitrososphaeria,Nitrososphaerales,Nitrosopumilaceae,TA-20,TA-20 sp005877305
GCA_005877345_2033	MVWLRRTTHYLFIVVVAVNSTLLTINAGDYIFYTDWAWTSFVVFSIAQSTMLVVGAIYYMLFTGVPGTATYYATIMTIYTWVAKGAWFALGYPMDFITVPVWIPSAMLLDLTYWATRRNKHAAIIIGGTLVGLSLPVFNMINLLLVRDPLEMAFKYPRPTLPPYMTPIEPQVGKFYNSPVALGSGAGAVLSVPIAALGAKLNTWTYRWMAAWSKWD	Archaea,Thermoproteota,Nitrososphaeria,Nitrososphaerales,Nitrososphaeraceae,TA-21,TA-21 sp005877345
GCA_007280335_295	MVWLRRCTHYLFIVVVAVNSTLLTINAGDYIFYTDWAWTSFVIFSVSQTLMLAVGAAYYLTFTGVPGTATYYALIMTVYTWIAKGAWFSLGYPYSFIVVPVWIPSAMLMDLVYWATKKNKHSLILMGGVLCGMSLPMFNMINLITIDDPLETAFKYPRTTLPPYMTPIEPQVGKFYDSPVALGAGAGAVLSVTMTALGCKLTTWTYRWMAAWSKWD	Archaea,Thermoproteota,Nitrososphaeria,Nitrososphaerales,Nitrosopumilaceae,TA-20,TA-20 sp007280335
GCA_007280465_282	MVWLRRCTHYLFIVVVAVNSTLLTINAGDYIFYTDWMWTSYVIFTLSQSLMLAVGAAYYLTFTGVPGTATYYALIMTVYTWVAKGAWFSLGYPYSFIVVPMWIPSAILMDLAYWATKRNKHSLILIGGVLCGMSMSLFNMINLITIDDPLETAFKYPRTTLPPYMTPIEPQVGKFYDSPVALGAGASAVLTVTMTALGTKLTTWTYRWMAAWSKWD	Archaea,Thermoproteota,Nitrososphaeria,Nitrososphaerales,Nitrosopumilaceae,Nitrosotalea,Nitrosotalea sp007280465
GCA_007571135_1469	MVWLRRCTHYLFIVVVAVNSTLLTINAGDYIFYTDWAWTSYTVFSISQTLMLVVGATYYLTFTGVPGTATYYALIMTVYTWVAKGAWFALGYPYDFIVTPVWLPSAMLLDLVYWATKKNKHSLILFGGVLVGMSLPLFNMVNLITVADPLETAFKYPRPTLPPYMTPIEPQVGKFYNSPVALGAGAGAVLACTFAALGCKLNTWTYRWMAAWSKWD	Archaea,Thermoproteota,Nitrososphaeria,Nitrososphaerales,Nitrosopumilaceae,Nitrosopumilus,Nitrosopumilus sp007571135
GCA_007571225_1113	MFIVVVAVNSTLLTINAGDYIFYTDWAWTSYTVFSISQTLMLVVGATYYLTFTGVPGTATYYALIMTVYTWVAKGAWFALGYPYDFIVTPVWLPSAMLLDLVYWATKKNKHSLILFGGVLVGMSLPLFNMVNLLTVADPLETAFKYPRPTLPPYMTPIEPQVGKFYNSPVALGAGAGAVLACTFAALGCKLNTWTYRWMAAWSKWD	Archaea,Thermoproteota,Nitrososphaeria,Nitrososphaerales,Nitrosopumilaceae,Nitrosopumilus,Nitrosopumilus sp007571225
GCA_008080815_1076	MVWLRRCTHYLFIVVVAVNSTLLTINAGDYIFYTDWAWTSYTVFSISQTLMLIVGATYYLTFTGVPGTATYYALIMTVYTWIAKAAWFALGYPYDFIVTPVWLPSAMLLDLVYWATKKNKHSLILFGGVLVGMSLPLFNMVNLITVADPLETAFKYPRPTLPPYMTPIEPQVGKFYNSPVALGAGAGAVLGCTFAALGCKLNTWTYRWMAAWSKWD	Archaea,Thermoproteota,Nitrososphaeria,Nitrososphaerales,Nitrosopumilaceae,Nitrosopumilus,Nitrosopumilus sp008080815
GCA_008974855_959	MVWLRRCTHYLFIVVVAVNSTLLVINAGDYIFYTDWAWTSFVVFSIANTLMLCVGATYYLTFTGVPGTATYYALIMTVYTWVAKGAWFSLGYPYDFIVVPVWIPSAMLLDLAYWATKRNKHSLILFGGVLCGMSLPLFNMVNLITVADPLETAFKYPRPTLPPYMTPIEPQVGKFYNSPVALGAGAGAVLSVTFTALGCKLTTWTYRWMAAWSKWD	Archaea,Thermoproteota,Nitrososphaeria,Nitrososphaerales,Nitrosopumilaceae,CSP1-1,CSP1-1 sp008974855
GCA_009377575_2323	MVWLRRTTHYLFIVVVAVNSTLLTINAGDYIFYTDWAWTSFVVFSISQSTMLVVGAIYYMLFTGVPGTATYYATIMTIYTWVAKGAWFALGYPYDFVAVPVWIPSAMLLDLTYWATRRNKHAAILIGGTLVGLSLPMFNMINLLTIRDPLEMAFKYPRPTLPPYMTPIEPQVGKFYNSPVALGAGAGAVLSVPIAALGAKLNTWTYRWMAAWSKWD	Archaea,Thermoproteota,Nitrososphaeria,Nitrososphaerales,Nitrososphaeraceae,TH5896,TH5896 sp009377575
GCA_009379865_1698	MVWLRRTTHYLFIVVVAVNSTLLTINAGDYIFYTDWAWTSFVVFSISQSTMLVVGAIYYMLFTGVPGTATYYATIMTIYTWVAKGAWFALGYPYDFVVVPVWIPSAMLLDLAYWATRRNKHAAILIGGVLVGMSLPLFNMINLLLVADPLEMAFKYPRPTLPPYMTPIEPQVGKFYNSPVALGAGAGAVLCVPIAALGAKLNTWTYRWMAAWSKWD	Archaea,Thermoproteota,Nitrososphaeria,Nitrososphaerales,Nitrososphaeraceae,Nitrosocosmicus,Nitrosocosmicus sp009379865
GCA_009665115_670	MVWLRRTTHYLFIVVVAVNSTLLTINAGDYIFYTDWAWTSFVIFSISQSTMLAVGAVYYLLFTGVPGTATYYATIMTIYTWVAKGAWFALGYPYDFVAVPVWIPSAMLLDLTYWATRRNKHMLILVGGTLVGLSLPLFNMVNLLLVRDPLEVAFKYPRPTLPPYMTPIEPQVGKFYNSPVALGAGASAVLTVPIAALGAKLNTWTYRWMAAWSKWD	Archaea,Thermoproteota,Nitrososphaeria,Nitrososphaerales,Nitrososphaeraceae,UBA10452,UBA10452 sp009665115
GCA_009697485_644	MVWLRRCTHYLFIVVVAVNSTLLTINAGDYIFYTDWAWTSFTVFSISQTLMLCVGATYYLTFTGVPGTATYYALIMTVYTWIAKGAWFALGYPYDFIVTPIWLPSAMLLDLAYWATKKNKHSLILFGGVLVGMSLPLFNMVNLITVADPLETAFKYPRPTLPPYMTPIEPQVGKFYNSPVALGAGAGAVLSVTFTALGCKLNTWTYRWMAAWSKWD	Archaea,Thermoproteota,Nitrososphaeria,Nitrososphaerales,Nitrosopumilaceae,Nitrosarchaeum,Nitrosarchaeum sp009697485
GCA_009840065_1192	MVWLRRCTHYLFIVVVAVNSTLLTINAGDYIFYTDWAWTSFVVFSISQTLMLVVGATYYLTFTGVPGTATYYCLIMTVYTWVAKGAWFALGYPYDFIVTPVWLPSGMLLDLVYWATKKNKHSLILFGGVLVGMSLPLFNMVNLITVADPLETAFKYPRPTLPPYMTPIEPQVGKFYNSPVALGAGAGAVLSVTMAALGCKLNTWTYRWMAAWSKWD	Archaea,Thermoproteota,Nitrososphaeria,Nitrososphaerales,Nitrosopumilaceae,VYCS01,VYCS01 sp009840065
GCA_009843815_636	MTIRLCWSMQHHPVLLKNFIYGVYVIDIMVWLRRCTHYLFIVVVAVNSTLLTINAGDYIFYTDWAWTSYVVFSISQTLMLVVGATYYLTFTGVPGTATYYCLIMTVYTWVAKGAWFALGYPYDFIVTPVWLPSGMLLDLVYWATKKNKHSLILFGGVLVGMSLPLFNMVNLITVADPLETAFKYPRPTLPPYMTPIEPQVGKFYNSPVALGAGAGAVLSVTMAALGCKLNTWTYRWMAAWSKWD	Archaea,Thermoproteota,Nitrososphaeria,Nitrososphaerales,Nitrosopumilaceae,VYCS01,VYCS01 sp009843815
GCA_010028495_133	MVWLRRCTHYLFIVVVAVNSTLLTINAGDYIFYTDWAWTSYVVFSISQSLMLVVGAAYYLTFTGVPGTATYYALIMTVYTWVAKGAWFALGYPYDFIVTPVWLPSAMLIDLAYWATKKNKHSLILFGGVLCGMSLPLFNMVNLITVADPLETAFKYPRPTLAPYMTPIEPQVGKFYNSPVALGAGAGAVLSVTMAALGCKLNTWTYRWMAAWSKWD	Archaea,Thermoproteota,Nitrososphaeria,Nitrososphaerales,Nitrosopumilaceae,Nitrosotenuis,Nitrosotenuis sp010028495
GCA_011331095_1938	MVWIRRCIHYLFIVVVAVNSTLLTINTGDYIFYTDWAWTSFVLFNLGQSTMTAVGAIYYLTFTGVPGTATYYATIMTIYTWVAKAAWFALGYPYDFIVTPVWIPSAMLMDLVYWATRKNKHATILIGGVLVGLTMPLFNMVNLMLVADPLEMAFKYPRPTLPPYMTPIEPQVGKFYNSPVALGAGIGAVMCVPMSALGAKLTTWTYRWAAAWSKWD	Archaea,Thermoproteota,Nitrososphaeria,Nitrososphaerales,UBA213,UBA213,UBA213 sp011331095
GCA_011523285_127	MVWLRRCTHYLFIVVVAVNSTLLTINAGDYIFYTDWAWTSFVVFSISQTLMLAVGASYYLTFTGVPGTATYYALIMTVYTWIAKGAWFALGYPYDFIVTPVWIPSAMLLDLAYWATKKNKHSLILFGGVLVGMSLPLFNMVNLITVEDPLETAFKYPRPTLPPYMTPIEPQVGKFYNSPVALGAGAGAVLAVTFTALGCKLTTWTYRWMAAWSKWD	Archaea,Thermoproteota,Nitrososphaeria,Nitrososphaerales,Nitrosopumilaceae,WTHC01,WTHC01 sp011523285
GCA_011773785_118	MVWLRRCTHYLFIVVVAVNSTLLTINAGDYIFYTDWAWTSFTVFSISQTLMLVVGATYYLTFTGVPGTATYYCLIMTVYTWVAKGAWFALGYPYDFIVTPIWLPSGMLLDLVYWATKKNKHSLILMGGVLVGMSIPLFNMVNLITVADPLETAFKYPRPTLPPYMTPIEPQVGKFYNSPVALGAGAGSVLGVTFAALGCKLNTWTYRWMAAWSKWD	Archaea,Thermoproteota,Nitrososphaeria,Nitrososphaerales,Nitrosopumilaceae,JACEMX01,JACEMX01 sp011773785
GCA_012030815_1288	MVWLRRCTHYLFIVVVAVNSTLLTINAGDYIFYTDWAWTSFTVFSISQTLMLCVGATYYLTFTGVPGTATYYALIMTVYTWIAKGAWFALGYPYDFIVTPVWLPSAMLLDLAYWATKKNKHSLILFGGVLVGMSLPLFNMVNLITVADPLETAFKYPRPTLPPYMTPIEPQVGKFYNSPVALGAGAGAVLSVTFTALGCKLNTWTYRWMAAWSKWD	Archaea,Thermoproteota,Nitrososphaeria,Nitrososphaerales,Nitrosopumilaceae,Nitrosarchaeum,Nitrosarchaeum sp012030815
GCA_013043295_276	MVWLRRCTHYLFIVVVAVNSTLLTINAGDYIFYTDWAWTSFTVFSISQTLMLIVGATYYLTFTGVPGTATYYALIMTVYTWIAKGAWFALGYPYDFIVTPVWLPSAMLLDLVYWATKKNKHSLILFGGVLVGMSLPLFNMVNLITVADPLETAFKYPRPTLPPYMTPIEPQVGKFYNSPVALGAGAGAVLACTFAALGCKLNTWTYRWMAAWSKWD	Archaea,Thermoproteota,Nitrososphaeria,Nitrososphaerales,Nitrosopumilaceae,Nitrosopumilus,Nitrosopumilus sp013043295
GCA_013114705_421	MVWLRRTTHYLFIVVVAVNSTLLTINAGDYIFYTDWAWTSFVVFSISQSTMLVVGAIYYMLFTGVPGTATYYATIMTIYTWVAKGAWFALGYPYDFVVVPVWIPSAMLLDLAYWATRRNKHAAILIGGVLVGMSLPLFNMINLLLVADPLEMAFKYPRPTLPPYMTPIEPQVGKFYNSPVALGAGAGAVLCVPIAALGAKLNTWTYRWMAAWSKWD	Archaea,Thermoproteota,Nitrososphaeria,Nitrososphaerales,Nitrososphaeraceae,Nitrosocosmicus,Nitrosocosmicus sp013114705
GCA_013114715_939	MVWLRRTTHYLFIVVVAVNSTLLTINAGDYIFYTDWMWTSFVVFSVSQSTMLAVGAIYYMLFTGVPGTATYYATIMTIYTWVAKGAWFALGYPYDFVVVPVWIPSAMLLDLSYWATRRNKHAAILIGGTMVGLSLPLFNMVNLLLVRDPLEVAFKYPRPTLPAYMTPIEPQVGKFYNSPVALGSGAGAVLTVPMAALGAKLNTWTYRWMAAWSKWD	Archaea,Thermoproteota,Nitrososphaeria,Nitrososphaerales,Nitrososphaeraceae,Nitrososphaera,Nitrososphaera sp013114715
GCA_013114715_1871	MVWLRRTTHYLFIVVVAVNSTLLTINTGDYLFYTDWMWTSFVVFSLGQSTMLVVGAIYYMLFTGVPGTATYYATIMTIYTWVAKGAWFALGYPYDFVVTPVWIPSAMLLDLSYWATRRNKHAAILIGGSLVGLSLPLFNMVNLLLVRDPLEVAFKYPRPTLPAYMTPIEPQVGKFYNSPVALGSGAGAVLSVPMAALGSKLNTWTYRWMAAWSKWD	Archaea,Thermoproteota,Nitrososphaeria,Nitrososphaerales,Nitrososphaeraceae,Nitrososphaera,Nitrososphaera sp013114715
GCA_013114725_1193	MVWLRRTTHYLFIVVVAVNSTLLTINAGDYIFYTDWAWTSFVVFSISQSTMLVVGAIYYMLFTGVPGTATYYATIMTIYTWVAKGAWFALGYPYDFIVTPVWIPSAMLLDLVYWATRRNKHAAIIIGGTLVGLSLPIFNMINLLLVKDPLEMAFKYPRPTLPPYMTPIEPQVGKFYNSPVALGSGAGAVLCVPIAALGAKLNTWTYRWMAAWSKWD	Archaea,Thermoproteota,Nitrososphaeria,Nitrososphaerales,Nitrososphaeraceae,QCWD01,QCWD01 sp013114725
GCA_013215285_1655	MVWLRRCTHYLFIVVVAVNSTLLTINAGDYIFYTDWAWTSFTVFSISQTLMLIVGATYYLTFTGVPGTATYYGLIMTVYTWIAKGAWFSLGYPYDFIVTPVWLPSAMLLDLVYWATKKNKHSLILFGGVLVGMSLPLFNMVNLITVADPLETAFKYPRPTLPPYMTPIEPQVGKFYNSPVALGAGASAVLGCTMAALGCKLNTWTYRWMAAWSKWD	Archaea,Thermoproteota,Nitrososphaeria,Nitrososphaerales,Nitrosopumilaceae,Nitrosopumilus,Nitrosopumilus sp013215285
GCA_013287585_491	MVWLRRCTHYLFIVVVAVNSTLLTINAGDYIFYTDWAWTSFVVFSVSQTLMLAVGAAYYLTFTGVPGTATYYALIMTVYTWIAKGAWFSLGYPYSFIVVPVWIPSAMLMDLVYWATKKNKHSLILMGGVLCGMSLPMFNMINLITIDDPLETAFKYPRTTLPPYMTPIEPQVGKFYDSPVALGAGAGAVLSVTMTALGCKLTTWTYRWMAAWSKWD	Archaea,Thermoproteota,Nitrososphaeria,Nitrososphaerales,Nitrosopumilaceae,TA-20,TA-20 sp013287585
GCA_013288545_500	MVYFLPDLACHKILYTSLPAYNPMVWLRRCTHYLFIVVVAVNSTLLTINAGDYIFYTDWMWTSYVIFTLSQSLMLAVGAAYYLTFTGVPGTATYYALIMTVYTWIAKGAWFSLGYPYSFIVVPMWIPSAILMDLAYWATKRNKHSLILIGGVLCGMSMSLFNMINLITIDDPLETAFKYPRTTLPPYMTPIEPQVGKFYDSPVALGAGASAVLTVTMTALGCKLTTWTYRWMAAWSKWD	Archaea,Thermoproteota,Nitrososphaeria,Nitrososphaerales,Nitrosopumilaceae,Nitrosotalea,Nitrosotalea sp013288545
GCA_013330055_336	MVWLRRCTHYLFIVVVAVNSTLLTINAGDYIFYTDWAWTSFVIFSLSQTLMLIVGACYYLTFTGVPGTATYYALIMTVYTWVAKAAWFSLGYPYDFVVTPVWIPSALLLDLVYWATKKNKHSLILMGGVLVGMSLPLFNMINLLLVADPLETAFKYPRPTLPPYMTPIEPQVGKFYNSPVALGAGAGAVLAPTMAALGCKLTTWTYRWMAAWSKWD	Archaea,Thermoproteota,Nitrososphaeria,Nitrososphaerales,Nitrosopumilaceae,UBA8516,UBA8516 sp8516u
GCA_013390375_853	MVWLRRCTHYLFIVVVAVNSTLLTINSGDYIFYTDWAWTSFVVFSIANTLMTVVGAVYYLTFTGVPGTATYYGLIMQVYTWVAKVAWFALGYPVDFIVHPMWIPSCMLLDLAYWATKKNKHSLIFFGGVLVGMSMPLFNMVQLMLIADPLETAFKYPRPTLPPYMTPIEPQVGKFYNSPVALGAGAGAVLACTFAALGCKMNTWTYRWMAAWSKWD	Archaea,Thermoproteota,Nitrososphaeria,Nitrososphaerales,Nitrosopumilaceae,Nitrosopelagicus,Nitrosopelagicus sp000484935
GCA_013390745_641	MVWLRRCTHYLFIVVVAVNSTLLTINSGDYIFYTDWAWTSFVVFSIANTLMTIVGAVYYLTFTGVPGTATYYGLIMQVYTWVAKVAWFALGYPVDFIVHPMWIPSCMLLDLAYWATKKNKHSLIFFGGVLVGMSMPLFNMVQLMLIADPLETAFKYPRPTLPPYMTPIEPQVGKFYNSPVALGAGAGAVLACTFAALGCKLNTWTYRWMAAWSKWD	Archaea,Thermoproteota,Nitrososphaeria,Nitrososphaerales,Nitrosopumilaceae,Nitrosopelagicus,Nitrosopelagicus sp013390745
GCA_013390785_502	MVWLRRCTHYLFIVVVAVNSTLLTINSGDYIFYTDWAWTSFVVFSIANTLMTVVGAVYYLTFTGVPGTASYYGLIMQVYTWVAKVAWFALGYPVDFIVHPMWIPSCMLLDLAYWATKKNKHSLIFFGGVLVGMSMPLFNMVQLMLIADPLETAFKYPRPTLPPYMTPIEPQVGKFYNSPVALGAGAGSVLACTFAALGCKLNTWTYRWMAAWSKWD	Archaea,Thermoproteota,Nitrososphaeria,Nitrososphaerales,Nitrosopumilaceae,Nitrosopelagicus,Nitrosopelagicus sp013390785
GCA_013390905_351	MVWLRRSTHYLFIIVVAVNSTLLSINAGDYIFYTDWAWTSFVVFSISQTLMLVVGACYYLTFTGVPGTATYYALIMTVYTWIAKGAWFSLGYPYDFIVTPIWLPSAMLLDLVYWATKKNKHSLILFGGVLVGMSLPLFNMVNLITVADPLETAFKYPRPTLPPYMTPIEPQVGKFYNSPVALGAGAGAVLSVTMAALGCKLTTWTYRWMAAWSKWD	Archaea,Thermoproteota,Nitrososphaeria,Nitrososphaerales,Nitrosopumilaceae,Nitrosopumilus,Nitrosopumilus sp013390905
GCA_013538675_939	MVWIRRTIHYLFIVVVAVNSTLLTINAGDYIFYSDWMWTSFVIFNLSQSTMLVVGAIYYMLFTGVPGTATYYATIMTIYTWVAKWAWIGGLGYPYDFMIVPVWIPSAMLLDLSYWATRRNKHAAILIGGSLVGLSMPLFNMINLLTVHDPLEMAFKYPRPTLPAYLTPIEPQVGKFYNSPVALAAGISAVISVPMAALGAKLNTWTYRWAAAWSKWD	Archaea,Thermoproteota,Nitrososphaeria,Nitrososphaerales,Nitrosocaldaceae,Nitrosocaldus,Nitrosocaldus sp013538675
GCA_013538715_1404	MVWIRRTVHYLFIVVVAVNSTLLVINTGDYLFYSDWGWTSYVLFNLGLSTMTVVGAVYYLLFTGVPGTATYYGLIMTVYGWVAMWAWIGGLGYPYDFMRWPVFIPSCMLLDLAYWATNRNKHALILIGGSLAGMSFPLFNMINYMTIVDPLEIAFKYPRPTLPQYMTPIEPQVGKFYNSPVALGAGISAVMCPPIAAFGAKLNTWTYRWAAAWSKWD	Archaea,Thermoproteota,Nitrososphaeria,Nitrososphaerales,Nitrosocaldaceae,JACAFH01,JACAFH01 sp013538715
GCA_013538805_101	MVWIRRTIHYLFIVVVAVNSTLLTINAGDYIFYSDWMWTSFVIFNLSQSTMLVVGAIYYLLFTGVPGTATYYATIMTIYTWVAKWAWIGGLGYPYDFMIVPVWIPSAMLLDLAYWATRRNKHAAILIGGSLLGMSMPLFNMINLLTVHDPLEMAFKYPRPTLPAYLTPIEPQVGKFYNSPVALAAGISAVISVPMAALGAKLNTWTYRWAAAWSKWD	Archaea,Thermoproteota,Nitrososphaeria,Nitrososphaerales,Nitrosocaldaceae,Nitrosocaldus,Nitrosocaldus sp013538805
GCA_013694585_2319	MVWLRRTTHYLFIVVVAVNSTLLTINAGDYIFYTDWAWTSFVVFSISQSTMLVVGAIYYMLFTGVPGTATYYATIMTIYTWVAKGAWFALGYPYDFVVVPVWIPSAMLLDLAYWATRRNKHAAILIGGVLVGMSLPLFNMINLLLIADPLEMAFKYPRPTLPPYMTPIEPQVGKFYNSPVALGAGAGAVLCVPIAALGAKLNTWTYRWMAAWSKWD	Archaea,Thermoproteota,Nitrososphaeria,Nitrososphaerales,Nitrososphaeraceae,Nitrosocosmicus,Nitrosocosmicus sp013694585
GCA_013821245_1512	MVWLRRTTHYLFIVVVAVNSTLLTINAGDYIFYTDWAWTSFVVFSISQSTMLVVGAIYYMLFTGVPGTATYYATIMTIYTWIAKGAWFALGYPYDFVAVPVWIPSAMLLDLAYWATRRNKHAAILIGGVLVGMSLPLFNMINLLLVADPLEMAFKYPRPTLPPYMTPIEPQVGKFYNSPVALGAGAGAVLCVPIAALGAKLNTWTYRWMAAWSKWD	Archaea,Thermoproteota,Nitrososphaeria,Nitrososphaerales,Nitrososphaeraceae,Nitrosocosmicus,Nitrosocosmicus sp013821245
GCA_013867335_907	MVWLRRCTHYLFIVVVAVNSTLLTINAGDYIFYTDWAWTSFTVFSISQTLMLVVGATYYLTFTGVPGTATYYGLIMTVYTWVAKGAWFALGYPYDFIVTPIWLPSAMLIDLVYWATKKNKHSLILMGGVLVGMSLPLFNMINLITVADPLETAFKYPRPTLPPYMTPIEPQVGKFYNSPVALGAGAGSVLGVTFAALGCKLNTWTYRWMAAWSKWD	Archaea,Thermoproteota,Nitrososphaeria,Nitrososphaerales,Nitrosopumilaceae,JACEMX01,JACEMX01 sp013867335
GCA_013911135_1069	MVWLRRCTHYLFIVVVAVNSTLLTINAGDYIFYTDWAWTSFTVFSISQTLMLVVGACYYLTFTGVPGTATYYALIMTVYTWIAKGAWFSLGYPYDFIVTPVWLPSAMLLDLVYWATKKNKHSLILFGGVLVGMSLPLFNMVNLITVADPLETAFKYPRPTLPPYMTPIEPQVGKFYNSPVALGAGAGAVLSVTMAALGVKLNTWTYRWMAAWSKWD	Archaea,Thermoproteota,Nitrososphaeria,Nitrososphaerales,Nitrosopumilaceae,Nitrosopumilus,Nitrosopumilus sp013911135
GCA_014075315_468	MVWLRRCTHYLFIVVVAVNSTLLTINAGDYIFYTDWAWTSYTVFSISQTLMLIVGATYYLTFTGVPGTATYYALIMTVYTWIAKGAWFSLGYPYDFIVTPVWLPSAMLLDLVYWATKKNKHSLILFGGVLVGMSLPLFNMVNLITVADPLETAFKYPRPTLPPYMTPIEPQVGKFYNSPVALGAGAGAVLACTFAALGCKLNTWTYRWMAAWSKWD	Archaea,Thermoproteota,Nitrososphaeria,Nitrososphaerales,Nitrosopumilaceae,Nitrosopumilus,Nitrosopumilus sp014075315
GCA_014381105_1124	MVWLRRTTHYLFIVVVAVNSTLLTINAGDYIFYTDWAWTSFVVFSISQSTMLVVGAIYYMLFTGVPGTATYYATIMTIYTWVAKGAWFALGYPYDFVVTPVWIPSAMLLDLTYWATRRNKHAAIIIGGTLVGLSLPIFNMINLLLVRDPLEMAFKYPRPTLPPYMTPIEPQVGKFYNSPVALGSGAAAVLSVPIAALGAKLNTWTYRWMAAWSKWD	Archaea,Thermoproteota,Nitrososphaeria,Nitrososphaerales,Nitrososphaeraceae,TA-21,TA-21 sp014381105
GCA_014523495_1076	MVWLRRTTHYLFIVVVAVNSTLLTINAGDYIFYTDWAWTSFVVFSISQSTMLVVGAIYYMLFTGVPGTATYYATIMTIYTWVAKGAWFALGYPYDFIAVPVWIPSAMLLDLTYWATRRNKHAAIIIGGTLVGLSLPVFNMINLLLIADPLETAFKYPRPTLPPYMTPIEPQVGKFYNSPVALGSGAGAVLSVPIAALGAKLNTWTYRWMAAWSKWD	Archaea,Thermoproteota,Nitrososphaeria,Nitrososphaerales,Nitrososphaeraceae,TA-21,TA-21 sp014523495
GCA_014523515_633	MVWLRRTTHYLFIVVVAVNSTLLTINAGDYIFYTDWAWTSFVVFSISQSTMLVVGAIYYMLFTGVPGTATYYATIMTIYTWVAKGAWFSLGYPYDFIVVPVWIPSAMLLDLSYWATRRNKHAAILIGGTLVGMSLPVFNMINLLLIKDPLEMAFKYPRPTLPPYMTPIEPQVGKFYNSPVALGAGAGAVLSVPIAALGAKLNTWTYRWMAAWSKWD	Archaea,Thermoproteota,Nitrososphaeria,Nitrososphaerales,Nitrososphaeraceae,TH1177,TH1177 sp014523515
GCA_014523525_302	MVWLRRTTHYLFIVVVAVNSTLLTINAGDYIFYTDWAWTSFVVFSIAQSTMLVVGAIYYMLFTGVPGTATYYATIMTIYTWVAKGAWFALGYPMDFITVPVWIPSAMLLDLTYWATRRNKHAAIIIGGTLVGLSLPIFNMINLLLVRDPLEMAFKYPRPTLPPYMTPIEPQVGKFYNSPVALGSGAGAVLSVPIAALGAKLNTWTYRWMAAWSKWD	Archaea,Thermoproteota,Nitrososphaeria,Nitrososphaerales,Nitrososphaeraceae,TA-21,TA-21 sp014523525
GCA_014523595_429	MVWLRRTTHYLFIVVVAVNSTLLTINAGDYIFYTDWAWTSFVVFSISQSTMLVVGAIYYMLFTGVPGTATYYATIMTIYTWVAKGAWFALGYPYDFVVTPVWIPSAMLLDLTYWATRRNKHAAIIIGGTLVGLSLPIFNMINLLLVRDPLEVAFKYPRPTLPPYMTPIEPQVGKFYNSPVALGSGAAAVLSVPIAALGAKLNTWTYRWMAAWSKWD	Archaea,Thermoproteota,Nitrososphaeria,Nitrososphaerales,Nitrososphaeraceae,TA-21,TA-21 sp014523595
GCA_014523625_2824	MVWLRRTTHYLFIVVVAVNSTLLTINAGDYIFYTDWAWTSFVVFSISQSTMLVVGAIYYMLFTGVPGTATYYATIMTIYTWVAKGAWFALGYPYDFITVPVWIPSAMLLDLSYWATRRNKHAAILIGGTLVGLSLPLFNMINLLTIRDPLEMAFKYPRPTLPPYMTPIEPQVGKFYNSPVALGAGAGAVLSVPIAALGAKLNTWTYRWMAAWSKWD	Archaea,Thermoproteota,Nitrososphaeria,Nitrososphaerales,Nitrososphaeraceae,TH5896,TH5896 sp014523625
GCA_014523665_3530	MVWLRRTTHYLFIVVVAVNSTLLTINAGDYIFYTDWAWTSFVVFSISQSTMLVVGAIYYMLFTGVPGTATYYATIMTIYTWVAKGAWFALGYPYDFITVPVWIPSAMLLDLSYWATRRNKHAAILIGGTLVGLSLPLFNMINLLTIRDPLEMAFKYPRPTLPPYMTPIEPQVGKFYNSPVALGAGAGAVLSVPIAALGAKLNTWTYRWMAAWSKWD	Archaea,Thermoproteota,Nitrososphaeria,Nitrososphaerales,Nitrososphaeraceae,TH5896,TH5896 sp014523665
GCA_014523695_941	MVWLRRTTHYLFIVVVAVNSTLLTINAGDYIFYTDWAWTSFVVFSISQSTMLVVGAIYYMLFTGVPGTATYYATIMTIYTWVAKGAWFALGYPYDFVAVPVWIPSAMLLDLTYWATRRNKHAAILIGGTLVGLSLPMFNMINLLTIRDPLEMAFKYPRPTLPPYMTPIEPQVGKFYNSPVALGAGAGAVLSVPIAALGAKLNTWTYRWMAAWSKWD	Archaea,Thermoproteota,Nitrososphaeria,Nitrososphaerales,Nitrososphaeraceae,TH5896,TH5896 sp014523695
GCA_016125975_925	MVWLRRCTHYLFIVVVAVNSTLLTINAGDYIFYTDWAWTSYTVFSISQTLMLIVGATYYLTFTGVPGTATYYALIMTVYTWVAKAAWFSLGYPYDFIVTPVWLPSAMLLDLVYWATKKNKHSLILFGGVLVGMSLPLFNMVNLITVADPLETAFKYPRPTLPPYMTPIEPQVGKFYNSPVALGAGAGAVLGCTFAALGCKLNTWTYRWMAAWSKWD	Archaea,Thermoproteota,Nitrososphaeria,Nitrososphaerales,Nitrosopumilaceae,Nitrosopumilus,Nitrosopumilus sp016125975
GCA_016126025_1941	MVWLRRCTHYLFIVVVAVNSTLLTINAGDYIFYTDWAWTSYVIFSISQTLMLVVGATYYLTFTGVPGTATYYCLIMTVYTWVAKGAWFALGYPYDFIVTPVWLPSGMLLDLVYWATKKNKHSLILFGGVLVGMSLPLFNMVNLITVADPLETAFKYPRPTLPPYMTPIEPQVGKFYNSPVALGAGAGAVLSVTMAALGCKLNTWTYRWMAAWSKWD	Archaea,Thermoproteota,Nitrososphaeria,Nitrososphaerales,Nitrosopumilaceae,VYCS01,VYCS01 sp016126025
GCA_016176745_615	KILYTHHILKTSNMVWLRRCTHYLFIVVVAVNSTLLTINAGDYIFYTDWAWTSFVIFSISQTLMLAVGASYYLTFTGVPGTATYYALIMTVYTWIAKGAWFALGYPYDFIVTPVWLPSAMLMDLAYWATKKNKHSLILFGGVLCGMSLPLFNMVNLITVADPLETAFKYPRPTLPPYMTPIEPQVGKFYNSPVALGAGAGAVLSVTFTALGCKLTTWTYRWMAAWSKWD	Archaea,Thermoproteota,Nitrososphaeria,Nitrososphaerales,Nitrosopumilaceae,VHBM01,VHBM01 sp016176745
GCA_016200035_1273	MVWLRRCTHYLFIVVVAVNSTLLTINAGDYIFYSDWAWTSFVIFSISQTLMLCVGAAYYLTFTGVPGTATYYALIMTVYTWVAKCAWFGLGYPYSFIVTPVWIPSAMLLDLVYWATKKNKHSLILMGGVLVGMSLPLFNMINLLTIDDPLETAFKYPRPTLPPYMTPIEPQVGKFYNSPVALGAGAGAVLSVTMTALGCKLTTWTYRWMAAWSKWD	Archaea,Thermoproteota,Nitrososphaeria,Nitrososphaerales,Nitrosopumilaceae,JACQFM01,JACQFM01 sp016200035
GCA_016201435_108	MVWLRRCTHYLFIVVVAVNSTLLTINAGDYIFYTDWAWTSFVVFSVSQTLMLAVGAAYYLTFTGVPGTATYYALIMTVYTWIAKGAWFSLGYPYSFIVVPVWIPSAMLMDLVYWATKKNKHSLILMGGVLCGMSLPMFNMINLITIDDPLETAFKYPRTTLPPYMTPIEPQVGKFYDSPVALGAGAGAVLSVTMTALGCKLTTWTYRWMAAWSKWD	Archaea,Thermoproteota,Nitrososphaeria,Nitrososphaerales,Nitrosopumilaceae,TA-20,TA-20 sp016201435
GCA_016215465_1414	MVWLRRCTHYLFIVVVAVNSTLLTINAGDYIFYTDWAWTSFTVFSISQTLMLVVGACYYLTFTGVPGTATYYGLIMTVYTWVAKGAWFALGYPYDFIVTPIWLPSAMLLDLAYWATKKNKHSLILFGGVLCGMSLPLFNMVNLITVADPLETAFKYPRPTLPPYMTPIEPAVGKFYNSPVALGAGAGAVLAVTFAALGCKLNTWTYRWMAAWSKWD	Archaea,Thermoproteota,Nitrososphaeria,Nitrososphaerales,Nitrosopumilaceae,Nitrosotenuis,Nitrosotenuis sp016215465
GCA_016234975_1128	MVWLRRCTHYLFIVVVAVNSTLLTINAGDYIFYTDWAWTSFTVFSISQTLMLAVGATYYLTFTGVPGTATYYGLIMTVYTWVAKGAWFALGYPYDFIVTPIWLPSAMLLDLAYWATKKNKHSLILFGGVLVGMSLPLFNMVNLITVADPLETAFKYPRPTLPPYMTPIEPQVGKFYNSPVALGAGAGAVLAVTFTALGCKLNTWTYRWMAAWSKWD	Archaea,Thermoproteota,Nitrososphaeria,Nitrososphaerales,Nitrosopumilaceae,Nitrosarchaeum,Nitrosarchaeum sp016234975
GCA_016276965_387	MVWLRRCTHYLFIIVVAVNGTLLTINAGDYIFYTDWAWTSFVIFSISQTLMLVVGAVYYLTFTGVPGTATYYGLIITVYTWVAKGAWFALGYPYDFIVTPVWLPSCMLLDLAYWATKRNKHSLILFGGVLVGMSLPLFNMVNLITVADPLETAFKYPRPTLPPYMTPIEPQVGKFYNSPVALGAGAGAVLSVTMAALGCKLTTWTYRWMAAWSKWD	Archaea,Thermoproteota,Nitrososphaeria,Nitrososphaerales,Nitrosopumilaceae,CSP1-1,CSP1-1 sp016276965
GCA_016782225_1210	MVWLRRTTHYLFIVVVAVNSTLLTINAGDYIFYTDWAWTSFVVFSISQSTMLVVGAIYYMLFTGVPGTATYYATIMTIYTWIAKGAWFALGYPYDFVAVPVWIPSAMLLDLAYWATRRNKHAAILIGGVLVGMSLPLFNMINLLLVADPLEMAFKYPRPTLPPYMTPIEPQVGKFYNSPVALGAGAGAVLCVPIAALGAKLNTWTYRWMAAWSKWD	Archaea,Thermoproteota,Nitrososphaeria,Nitrososphaerales,Nitrososphaeraceae,Nitrosocosmicus,Nitrosocosmicus sp016782225
GCA_016782315_2377	MVWLRRTTHYLFIVVVAVNSTLLTINAGDYIFYTDWAWTSFVVFSISQSTMLVVGAIYYMLFTGVPGTATYYATIMTIYTWIAKGAWFALGYPYDFVAVPVWIPSAMLLDLAYWATRRNKHAAILIGGVLVGMSLPLFNMINLLLVADPLEMAFKYPRPTLPPYMTPIEPQVGKFYNSPVALGAGAGAVLCVPIAALGAKLNTWTYRWMAAWSKWD	Archaea,Thermoproteota,Nitrososphaeria,Nitrososphaerales,Nitrososphaeraceae,Nitrosocosmicus,Nitrosocosmicus sp016782315
GCA_016838795_44	MVWLRRSTHYLFIIVVAVNGTLLTINAGDYIFYTDWAWTSFVVFSISQTLMLVVGACYYLTFTGVPGTATYYALIITVYTWVAKGAWFALGYPYDFITTPIWLPSAMLLDLAYWATKRNKHSLILFGGVLVGMSLPLFNMVNLITIADPLETAFKYPRPTLPPYMTPIEPQVGKFYNSPVALGAGAGAVLSIPMAALGCKLTTWTYRWMAAWSKWD	Archaea,Thermoproteota,Nitrososphaeria,Nitrososphaerales,Nitrosopumilaceae,DRGT01,DRGT01 sp016838795
GCA_016838845_1487	MTKILYIDAILYWIMVWLRRCTHYLFIIVVAVNGTLLTINAGDYIFYTDWAWTSFVIFSISQTLMLTVGAVYYLTFTGVPGTATYYGLIITVYTWVAKGAWFGLGYPYDFIVTPIWIPSCMLLDLAYWATKRNKHSLILFGGVLVGMSLPLFNMVNLITIADPLETAFKYPRPTLPPYMTPIEPQVGKFYNSPVALGAGAGAVLSVTMAALGCKLTTWTYRWMAAWSKWD	Archaea,Thermoproteota,Nitrososphaeria,Nitrososphaerales,Nitrosopumilaceae,DRGT01,DRGT01 sp016838845
GCA_016844685_1206	MVWLRRCTHYLFIVVVAVNSTLLTINAGDYIFYTDWAWTSFTVFSISQTLMLVVGACYYLTFTGVPGTATYYGLIMTVYTWVAKGAWFALGYPYDFIVTPIWLPSAMLLDLAYWATKKNKHSLILFGGVLCGMSLPLFNMINLITVADPLETAFKYPRPTLPPYMTPIEPAVGKFYNSPVALGAGAGAVLSVTFAALGCKLNTWTYRWMAAWSKWD	Archaea,Thermoproteota,Nitrososphaeria,Nitrososphaerales,Nitrosopumilaceae,Nitrosotenuis,Nitrosotenuis sp016844685
GCA_016871975_786	MVWLRRCTHYLFIVVVAVNSTLLTINAGDYIFYTDWAWTSFVIFSISQTLMLAVGAAYYLTFTGVPGTATYYALIMTVYTWIAKGAWFALGYPYDFIVTPVWLPSAMLMDLAYWATKKNKHSLILFGGVLCGMSLPLFNMVNLITVADPLETAFKYPRPTLPPYMTPIEPQVGKFYNSPVALGAGAGAVLSVTFTALGCKLTTWTYRWMAAWSKWD	Archaea,Thermoproteota,Nitrososphaeria,Nitrososphaerales,Nitrosopumilaceae,VHBM01,VHBM01 sp016871975
GCA_016872055_870	MVWLRRCTHYLFIVVVAVNSTLLTINAGDYIFYTDWAWTSFVVFSISQTLMLVVGATYYLTFTGVPGTATYYALIMTVYTWIAKGAWFALGYPYDFIVTPVWLPSAMLIDLAYWATKKNKHSLILFGGVMCGMSLPLFNMVNLITVADPLETAFKYPRPTLPPYMTPIEPQVGKFYNSPVALGAGAGAVLSVTFAALGCKLNTWTYRWMAAWSKWD	Archaea,Thermoproteota,Nitrososphaeria,Nitrososphaerales,Nitrosopumilaceae,Nitrosotenuis,Nitrosotenuis sp016872055
GCA_018263495_600	MVWLRRCTHYLFIVVVAVNSTLLTINSGDYIFYTDWAWTSFVVFSIANTLMTIVGAVYYLTFTGVPGTATYYGLIMQVYTWVAKVAWFALGYPVDFIVHPMWIPSCMLLDLAYWATKKNKHSLIFFGGVLVGMSMPLFNMVQLMLIADPLETAFKYPRPTLPPYMTPIEPQVGKFYNSPVALGAGAGSVLACTFAALGCKLNTWTYRWMAAWSKWD	Archaea,Thermoproteota,Nitrososphaeria,Nitrososphaerales,Nitrosopumilaceae,Nitrosopelagicus,Nitrosopelagicus sp018263495
GCA_018263505_179	MVWLRRCTHYLFIVVVAVNSTLLTINAGDYIFYTDWAWTSYTVFSISQTLMLIVGATYYLTFTGVPGTATYYGLIMTVYTWVAKAAWFSLGYPYDFIVTPVWLPSAMLLDLVYWATKKNKHSLILFGGVLVGMSLPLFNMVNLITVADPLETAFKYPRPTLPPYMTPIEPQVGKFYNSPVALGAGASAVLGCTFAALGCKLNTWTYRWMAAWSKWD	Archaea,Thermoproteota,Nitrososphaeria,Nitrososphaerales,Nitrosopumilaceae,Nitrosopumilus,Nitrosopumilus sp018263505
GCA_018334095_390	MVWLRRCTHYLFIVVVAVNSTLLTINAGDYIFYTDWAWTSFTVFSISQTLMLCVGATYYLTFTGVPGTATYYALIMTVYTWIAKGAWFALGYPYDFIVTPVWLPSAMLLDLAYWATKKNKHSLILFGGVLVGMSLPLFNMVNLITVADPLETAFKYPRPTLPPYMTPIEPQVGKFYNSPVALGAGAGAVLSVTFTALGCKLNTWTYRWMAAWSKWD	Archaea,Thermoproteota,Nitrososphaeria,Nitrososphaerales,Nitrosopumilaceae,Nitrosarchaeum,Nitrosarchaeum sp018334095
GCA_018647405_632	MVWLRRCTHYLFIVVVAVNSTLLTINAGDYIFYTDWAWTSFVVFSISQTLMLTVGACYYLTFTGVPGTATYYALIMTVYTWIAKGAWFALGYPYDFIVTPVWLPSAMLLDLAYWATKKNKHSLILFGGVLVGMSLPLFNMVNLITVADPLETAFKYPRPTLPPYMTPIEPQVGKFYNSPVALGAGAGAVLACTFAALGCKLTTWTYRWMAAWSKWD	Archaea,Thermoproteota,Nitrososphaeria,Nitrososphaerales,Nitrosopumilaceae,Nitrosopelagicus,Nitrosopelagicus sp018647405
GCA_018668425_1243	MVWLRRCTHYLFIVVVAVNSTLLTINAGDYIFYTDWAWTSYTVFSISQTLMLIVGATYYLTFTGVPGTATYYGLIMTVYTWVAKAAWFSLGYPYDFIVTPVWLPSAMLLDLVYWATKKNKHSLILFGGVLVGMSLPLFNMVNLITVADPLETAFKYPRPTLPPYMTPIEPQVGKFYNSPVALGAGAGAVLGCTFAALGCKLNTWTYRWMAAWSKWD	Archaea,Thermoproteota,Nitrososphaeria,Nitrososphaerales,Nitrosopumilaceae,Nitrosopumilus,Nitrosopumilus sp018668425
GCA_018674605_606	MVWLRRCTHYLFIVVVAVNSTLLTINAGDYIFYTDWAWTSYTVFSISQTLMLIVGATYYLTFTGVPGTATYYALIMTVYTWVAKAAWFSLGYPYDFIVTPVWLPSAMLLDLVYWATKKNKHSLILFGGVLVGMSLPLFNMVNLITVADPLETAFKYPRPTLPPYMTPIEPQVGKFYNSPVALGAGAGAVLACTFAALGCKLNTWTYRWMAAWSKWD	Archaea,Thermoproteota,Nitrososphaeria,Nitrososphaerales,Nitrosopumilaceae,Nitrosopumilus,Nitrosopumilus sp018674605
GCA_019246625_3963	MVWLRRTTHYLFIVVVAVNSTLLTINAGDYIFYTDWAWTSFVVFSISQSTMLAVGAIYYMLFTGVPGTATYYATIMTIYTWVAKGAWFALGYPMDFVTVPIWIPSAMLLDLTYWATRRNKHAAIIIGGTLVGLSLPMFNMINLLLIRDPLEVAFKYPRPTLPPYMTPIEPQVGKFYNSPVALGSGAGAVLTVPIAALGAKLNTWTYRWMAAWSKWD	Archaea,Thermoproteota,Nitrososphaeria,Nitrososphaerales,Nitrososphaeraceae,JAFAQB01,JAFAQB01 sp019246625
GCA_900065925_1670	MVWLRRCTHYLFIVVVAVNSTLLTINAGDYIFYTDWMWTSYVIFTLSQSLMLAVGAAYYLTFTGVPGTATYYALIMTVYTWIAKGAWFSLGYPYSFVVVPMWIPSAILMDLAYWATKRNKHSLILIGGVLCGMSMSLFNMINLITIDDPLETAFKYPRTTLPPYMTPIEPQVGKFYDSPVALGAGASAVLTVTMTALGCKLTTWTYRWMAAWSKWD	Archaea,Thermoproteota,Nitrososphaeria,Nitrososphaerales,Nitrosopumilaceae,Nitrosotalea,Nitrosotalea devanaterra
GCA_900299125_504	MVWLRRCTHYLFIVVVAVNSTLLTINAGDYIFYTDWAWTSFVVFSISQTLMLAVGATYYLTFTGVPGTATYYALIMTVYTWIAKGAWFALGYPYDFIVTPVWLPSAMLLDLAYWATKKNKHSLILFGGVMVGMSLPLFNMVNLITVADPLETAFKYPRPTLAPYMTPIEPQVGKFYNSPVALGAGAGAVLAVTFTALGCKLNTWTYRWMAAWSKWD	Archaea,Thermoproteota,Nitrososphaeria,Nitrososphaerales,Nitrosopumilaceae,Nitrosotenuis,Nitrosotenuis sp900299125
GCA_900620265_1839	MVWLRRCTHYLFIVVVAVNSTLLTINAGDYIFYTDWAWTSFTVFSISQTLMLVVGATYYLTFTGVPGTATYYALIMTVYTWIAKGAWFALGYPYDFIVTPVWLPSAMLLDLVYWATKKNKHSLILFGGVLVGMSLPLFNMVNLITVADPLETAFKYPRPTLPPYMTPIEPQVGKFYNSPVALGAGAGAVLSVTMAALGVKLNTWTYRWMAAWSKWD	Archaea,Thermoproteota,Nitrososphaeria,Nitrososphaerales,Nitrosopumilaceae,Nitrosopumilus,Nitrosopumilus sp900620265
GCA_902511735_442	MHDLGILPNFYIVTDGNIFMVWLRRCTHYLFIVVVAVNSTLLTINAGDYIFYTDWAWTSFVVFSISQTLMLTVGACYYLTFTGVPGTATYYALIMTVYTWIAKGAWFALGYPYDFIVTPVWLPSAMLLDLAYWATKKNKHSLILFGGVLVGMSLPLFNMVNLITVADPLETAFKYPRPTLPPYMTPIEPQVGKFYNSPVALGAGAGAVLACTFAALGCKLTTWTYRWMAAWSKWD	Archaea,Thermoproteota,Nitrososphaeria,Nitrososphaerales,Nitrosopumilaceae,Nitrosopelagicus,Nitrosopelagicus sp902511735
GCA_902512865_218	MVWLRRCTHYLFIVVVAVNSTLLTINAGDYIFYTDWAWTSFVVFSISQTLMLTVGACYYLTFTGVPGTATYYALIMTVYTWIAKGAWFALGYPYDFIVTPVWLPSAMLLDLAYWATKKNKHSLILFGGVLVGMSLPLFNMVNLITVADPLETAFKYPRPTLPPYMTPIEPQVGKFYNSPVALGAGAGAVLACTFAALGCKLTTWTYRWMAAWSKWD	Archaea,Thermoproteota,Nitrososphaeria,Nitrososphaerales,Nitrosopumilaceae,Nitrosopelagicus,Nitrosopelagicus sp902512865
GCA_902514095_307	MVWLRRCTHYLFIVVVAVNSTLLTINAGDYIFYTDWAWTSYTVFSISQTLMLIVGATYYLTFTGVPGTATYYALIMTVYTWVAKGAWFALGYPYDFIVTPVWLPSAMLLDLVYWATKKNKHSLILFGGVLVGMSLPLFNMVNLITVADPLETAFKYPRPTLPPYMTPIEPQVGKFYNSPVALGAGAGAVLACTFAALGCKLNTWTYRWMAAWSKWD	Archaea,Thermoproteota,Nitrososphaeria,Nitrososphaerales,Nitrosopumilaceae,Nitrosopumilus,Nitrosopumilus sp902514095
GCA_902578515_542	MVWLRRCTHYLFIVVVAVNSTLLTINSGDYIFYTDWAWTSFVVFSIANTLMTVVGAVYYLTFTGVPGTASYYGLIMQVYTWVAKVAWFALGYPADFIVHPMWIPSCMLLDLAYWATKKNKHSLIFFGGVLVGMSMPLFNMVQLMLIADPLETAFKYPRPTLPPYMTPIEPQVGKFYNSPVALGAGAGSVLACTFAALGCKLNTWTYRWMAAWSKWD	Archaea,Thermoproteota,Nitrososphaeria,Nitrososphaerales,Nitrosopumilaceae,Nitrosopelagicus,Nitrosopelagicus sp902578515
GCA_902590655_370	MVWLRRCTHYLFIVVVAVNSTLLTINSGDYIFYTDWAWTSFVVFSIANTLMTVVGAVYYLTFTGVPGTASYYGLIMQVYTWVAKVAWFALGYPADFIVHPMWIPSCMLLDLAYWATKKNKHSLIFFGGVLVGMSMPLFNMVQLMLIADPLETAFKYPRPTLPPYMTPIEPQVGKFYNSPVALGAGAGSVLACTFAALGCKLNTWTYRWMAAWSKWD	Archaea,Thermoproteota,Nitrososphaeria,Nitrososphaerales,Nitrosopumilaceae,Nitrosopelagicus,Nitrosopelagicus sp902590655
GCA_902606945_639	MVWLRRCTHYLFIVVVAVNSTLLTINAGDYIFYTDWAWTSFVVFSISQTLMLAVGAAYYLTFTGVPGTATYYALIMTVYTWIAKGAWFALGYPYDFIVTPVWLPSAMLMDLAYWATKKNKHSLILFGGVLVGMSLPLFNMVNLITVADPLETAFKYPRPTLPPYMTPIEPQVGKFYNSPVALGAGAGAVLSVTFTALGCKLTTWTYRWMAAWSKWD	Archaea,Thermoproteota,Nitrososphaeria,Nitrososphaerales,Nitrosopumilaceae,Nitrosopelagicus,Nitrosopelagicus sp902606945
GCA_902606965_870	MVWLRRCTHYLFIVVVAVNSTLLTINSGDYIFYTDWAWTSFVVFSIANTLMTVVGAVYYLTFTGVPGTASYYGLIMQVYTWVAKVAWFALGYPVDFIVHPMWIPSCMLLDLAYWATKKNKHSLIFFGGVLVGMSMPLFNMVQLMLIADPLETAFKYPRPTLPPYMTPIEPQVGKFYNSPVALGAGAGSVLACTFAALGCKLNTWTYRWMAAWSKWD	Archaea,Thermoproteota,Nitrososphaeria,Nitrososphaerales,Nitrosopumilaceae,Nitrosopelagicus,Nitrosopelagicus sp902606965
GCA_902608175_46	MVWLRRCTHYLFIVVVAVNSTLLTINAGDYIFYTDWAWTSFVVFSISQTLMLAVGAAYYLTFTGVPGTATYYALIMTVYTWIAKGAWFALGYPYDFIVTPVWLPSAMLLDLAYWATKKNKHSLILFGGVLIGMSLPLFNMVNLITVADPLETAFKYPRPTLPPYMTPIEPQVGKFYNSPVALGAGAGAVLSVTFTALGCKLNTWTYRWMAAWSKWD	Archaea,Thermoproteota,Nitrososphaeria,Nitrososphaerales,Nitrosopumilaceae,Nitrosopelagicus,Nitrosopelagicus sp902608175
GCA_905479565_1180	MVWLRRCTHYLFIVVVAVNSTLLTINAGDYIFYTDWAWTSYTVFSISQTLMLIVGATYYLTFTGVPGTATYYALIMTVYTWIAKGAWFALGYPYDFIVTPVWLPSAMLLDLVYWATKKNKHSLILFGGVLVGMSLPLFNMVNLITVADPLETAFKYPRPTLPPYMTPIEPQVGKFYNSPVALGAGAGAVLACTFAALGCKLNTWTYRWMAAWSKWD	Archaea,Thermoproteota,Nitrososphaeria,Nitrososphaerales,Nitrosopumilaceae,Nitrosopumilus,Nitrosopumilus sp905479565
GCA_905612275_766	MVWLRRCTHYLFIVVVAVNSTLLTINAGDYIFYTDWAWTSFTVFSISQTLMLIVGACYYLTFTGVPGTATYYALIMTVYTWIAKGAWFALGYPYDFIVTPVWLPSAMLLDLVYWATKKNKHSLILFGGVLVGMSLPLFNMVNLITVADPLETAFKYPRPTLPPYMTPIEPQVGKFYNSPVALGAGAGAVLGCTFAALGCKLNTWTYRWMAAWSKWD	Archaea,Thermoproteota,Nitrososphaeria,Nitrososphaerales,Nitrosopumilaceae,Nitrosopumilus,Nitrosopumilus sp905612275
GCA_905612295_107	MVWLRRCTHYLFIVVVAVNSTLLTINAGDYIFYTDWAWTSYTVFSISQTLMLIVGATYYLTFTGVPGTATYYALIMTVYTWIAKGAWFALGYPYDFIVTPVWLPSAMLLDLVYWATKKNKHSLILFGGVLVGMSLPLFNMVNLITVADPLETAFKYPRPTLPPYMTPIEPQVGKFYNSPVALGAGAGAVLACTFAALGCKLNTWTYRWMAAWSKWD	Archaea,Thermoproteota,Nitrososphaeria,Nitrososphaerales,Nitrosopumilaceae,Nitrosopumilus,Nitrosopumilus sp905612295
GCA_905616385_123	MVWLRRCTHYLFIVVVAVNSTLLTINAGDYIFYTDWAWTSFTVFSISQTLMLIVGACYYLTFTGVPGTATYYALIMTVYTWIAKGAWFALGYPYDFIVTPVWLPSAMLLDLVYWATKKNKHSLILFGGVLVGMSLPLFNMVNLITVADPLETAFKYPRPTLPPYMTPIEPQVGKFYNSPVALGAGAGAVLGCTFAALGCKLNTWTYRWMAAWSKWD	Archaea,Thermoproteota,Nitrososphaeria,Nitrososphaerales,Nitrosopumilaceae,Nitrosopumilus,Nitrosopumilus sp905616385
GCF_000018465_1601	MVWLRRCTHYLFIVVVAVNSTLLTINAGDYIFYTDWAWTSYTVFSISQTLMLIVGATYYLTFTGVPGTATYYALIMTVYTWIAKAAWFSLGYPYDFIVTPVWLPSAMLLDLVYWATKKNKHSLILFGGVLVGMSLPLFNMVNLITVADPLETAFKYPRPTLPPYMTPIEPQVGKFYNSPVALGAGAGAVLGCTFAALGCKLNTWTYRWMAAWSKWD	Archaea,Thermoproteota,Nitrososphaeria,Nitrososphaerales,Nitrosopumilaceae,Nitrosopumilus,Nitrosopumilus maritimus
GCF_000220175_1517	MVWLRRCTHYLFIVVVAVNSTLLTINAGDYIFYTDWAWTSFTVFSISQTLMLCVGATYYLTFTGVPGTATYYALIMTVYTWIAKGAWFALGYPYDFIVTPVWLPSAMLLDLAYWATKKNKHSLILFGGVLVGMSLPLFNMVNLITVADPLETAFKYPRPTLPPYMTPIEPQVGKFYNSPVALGAGAGAVLSVTFTALGCKLNTWTYRWMAAWSKWD	Archaea,Thermoproteota,Nitrososphaeria,Nitrososphaerales,Nitrosopumilaceae,Nitrosarchaeum,Nitrosarchaeum koreense
GCF_000299365_1645	MVWLRRCTHYLFIVVVAVNSTLLTINAGDYIFYTDWAWTSYTVFSISQTLMLLVGATYYLTFTGVPGTATYYALIMTVYTWIAKAAWFSLGYPYDFIVTPVWLPSAMLLDLVYWATKKNKHSLILFGGVLVGMSLPLFNMVNLITVADPLETAFKYPRPTLPPYMTPIEPQVGKFYNSPVALGAGAGAVLGCTFAALGCKLNTWTYRWMAAWSKWD	Archaea,Thermoproteota,Nitrososphaeria,Nitrososphaerales,Nitrosopumilaceae,Nitrosopumilus,Nitrosopumilus koreensis
GCF_000299395_1709	MVWLRRCTHYLFIVVVAVNSTLLTINAGDYIFYTDWAWTSYTVFSISQTLMLIVGATYYLTFTGVPGTATYYALIMTVYTWVAKAAWFSLGYPYDFIVTPVWLPSAMLLDLVYWATKKNKHSLILFGGVLVGMSLPLFNMVNLITVADPLETAFKYPRPTLPPYMTPIEPQVGKFYNSPVALGAGAGAVLACTFAALGCKLNTWTYRWMAAWSKWD	Archaea,Thermoproteota,Nitrososphaeria,Nitrososphaerales,Nitrosopumilaceae,Nitrosopumilus,Nitrosopumilus sediminis
GCF_000303155_2500	MVWLRRTTHYLFIVVVAVNSTLLTINAGDYIFYTDWMWTSFVVFSISQSTMLVVGAIYYMLFTGVPGTATYYATIMTIYTWVAKGAWFALGYPYDFIVVPVWIPSAMLLDLTYWATRRNKHAAIIIGGTLVGLSFPLFNMVNLLLVRDPLEVAFKYPRPTLPAYMTPIEPQVGKFYNSPVALGSGAGAVLSVPIAALGAKLNTWTYRWMAAWSKWD	Archaea,Thermoproteota,Nitrososphaeria,Nitrososphaerales,Nitrososphaeraceae,Nitrososphaera,Nitrososphaera gargensis
GCF_000685395_18	MVWLRRCTHYLFIVVVAVNSTLLTINAGDYIFYTDWAWTSFVVFSISQTLMLVVGACYYLTFTGVPGTATYYALIMTVYTWVAKGAWFALGYPYDFIVTPVWLPSAMLLDLAYWATKKNKHSLILFGGVMCGMSLPLFNMVNLITVADPLETAFKYPRPTLPPYMTPIEPAVGKFYNSPVALGAGAGAVLSVTMAALGCKLNTWTYRWMAAWSKWD	Archaea,Thermoproteota,Nitrososphaeria,Nitrososphaerales,Nitrosopumilaceae,Nitrosotenuis,Nitrosotenuis chungbukensis
GCF_000698785_2566	MVWLRRTTHYIFIVVVAVNSTLLTINAGDYIFYTDWMWTSFVVFSVSQSTMLAVGAVYYMLFTGVPGTATYYATIMTIYTWVAKGAWFALGYPYDFIVVPVWIPSAMLLDLTYWATRRNKHAVIIIGGTLVGLSFPLFNMVNLLLVRDPLEVAFKYPRPTLPAYMTPIEPQVGKFYNSPVALGSGASAVLTVPMTALGAKLNTWTYRWMAAWSKWD	Archaea,Thermoproteota,Nitrososphaeria,Nitrososphaerales,Nitrososphaeraceae,Nitrososphaera,Nitrososphaera viennensis
GCF_000723185_1333	MVWLRRCTHYLFIVVVAVNSTLLTINAGDYIFYTDWAWTSFVVFSISQTLMLVVGACYYLTFTGVPGTATYYALIMTVYTWVAKGAWFALGYPYDFIVTPVWLPSAMLLDLAYWATKKNKHSLILFGGVMAGLSLPLFNMVNLITVADPLETAFKYPRPTLPPYMTPIEPAVGKFYNSPVALGAGAGAVLSVTMAALGCKLNTWTYRWMAAWSKWD	Archaea,Thermoproteota,Nitrososphaeria,Nitrososphaerales,Nitrosopumilaceae,Nitrosotenuis,Nitrosotenuis uzonensis
GCF_000730285_939	MVWLRRTTHYLFIVVVAVNSTLLTINAGDYIFYTDWMWTSFVVFSVSQSTMLAVGAVYYMLFTGVPGTATYYATIMTIYTWVAKGAWFALGYPYDFIVVPVWIPSAMLLDLTYWATRRNKHAVIIIGGTLVGLSLPLFNMVNLLLIRDPLEVAFKYPRPTLPAYMTPIEPQVGKFYNSPVALGSGASAVLTVPMTALGAKLNTWTYRWMAAWSKWD	Archaea,Thermoproteota,Nitrososphaeria,Nitrososphaerales,Nitrososphaeraceae,Nitrososphaera,Nitrososphaera evergladensis
GCF_000802205_2877	MVWLRRTTHYLFIVVVAVNSTLLTINAGDYIFYTDWAWTSFVVFSISQSTMLVVGAIYYMLFTGVPGTATYYATIMTIYTWVAKGAWFALGYPYDFVVVPVWIPSAMLLDLAYWATRRNKHAAILIGGVLVGMSLPLFNMINLLLVADPLEMAFKYPRPTLPPYMTPIEPQVGKFYNSPVALGAGAGAVLCVPIAALGAKLNTWTYRWMAAWSKWD	Archaea,Thermoproteota,Nitrososphaeria,Nitrososphaerales,Nitrososphaeraceae,Nitrosocosmicus,Nitrosocosmicus oleophilus
GCF_000812185_296	MVWLRRCTHYLFIVVVAVNSTLLTINAGDYIFYTDWAWTSFVVFSISQTLMLTVGACYYLTFTGVPGTATYYALIMTVYTWIAKGAWFALGYPYDFIVTPVWLPSAMLLDLAYWATKKNKHSLILFGGVLVGMSLPLFNMVNLITVADPLETAFKYPRPTLPPYMTPIEPQVGKFYNSPVALGAGAGAVLACTFAALGCKLTTWTYRWMAAWSKWD	Archaea,Thermoproteota,Nitrososphaeria,Nitrososphaerales,Nitrosopumilaceae,Nitrosopelagicus,Nitrosopelagicus brevis
GCF_000875775_2053	MVWLRRCTHYLFIVVVAVNSTLLTINAGDYIFYTDWAWTSYTVFSISQTLMLIVGATYYLTFTGVPGTATYYALIMTVYTWIAKAAWFSLGYPYDFIVTPVWLPSAMLLDLVYWATKKNKHSLILFGGVLVGMSLPLFNMVNLITVADPLETAFKYPRPTLPPYMTPIEPQVGKFYNSPVALGAGAGAVLGCTFAALGCKLNTWTYRWMAAWSKWD	Archaea,Thermoproteota,Nitrososphaeria,Nitrososphaerales,Nitrosopumilaceae,Nitrosopumilus,Nitrosopumilus piranensis
GCF_000955905_405	MVWLRRCTHYLFIVVVAVNSTLLTINAGDYIFYTDWAWTSFVVFSISQTLMLVVGATYYLTFTGVPGTATYYALIMTVYTWIAKGAWFALGYPYDFIVTPVWLPSAMLLDLAYWATKKNKHSLILFGGVLCGMSLPLFNMVNLITVADPLETAFKYPRPTLPPYMTPIEPQVGKFYNSPVALGAGAGAVLACTFAALGCKLNTWTYRWMAAWSKWD	Archaea,Thermoproteota,Nitrososphaeria,Nitrososphaerales,Nitrosopumilaceae,Nitrosotenuis,Nitrosotenuis cloacae
GCF_000956175_391	MVWLRRCTHYLFIVVVAVNSTLLTINAGDYIFYTDWAWTSFTVFSISQTLMLIVGATYYLTFTGVPGTATYYALIMTVYTWIAKGAWFSLGYPYDFIVTPVWLPSAMLLDLVYWATKKNKHSLILFGGVLVGMSLPLFNMVNLITVADPLETAFKYPRPTLPPYMTPIEPQVGKFYNSPVALGAGAGAVLGCTMAALGVKLNTWTYRWMAAWSKWD	Archaea,Thermoproteota,Nitrososphaeria,Nitrososphaerales,Nitrosopumilaceae,Nitrosopumilus,Nitrosopumilus adriaticus
GCF_001541925_727	MVWLRRCTHYLFIVVVAVNSTLLTINAGDYIFYTDWAWTSYTVFSISQTLMLIVGATYYLTFTGVPGTATYYALIMTVYTWVAKGAWFALGYPYDFIVTPVWLPSAMLLDLVYWATKKNKHSLILFGGVLVGMSLPLFNMVNLITVADPLETAFKYPRPTLPPYMTPIEPQVGKFYNSPVALGAGAGAVLACTFAALGCKLNTWTYRWMAAWSKWD	Archaea,Thermoproteota,Nitrososphaeria,Nitrososphaerales,Nitrosopumilaceae,Nitrosopumilus,Nitrosopumilus sp001541925
GCF_001870125_1254	MVWLRRTTHYLFIVVVAVNSTLLTINAGDYIFYTDWAWTSFVVFSISQSTMLVVGAIYYMLFTGVPGTATYYATIMTIYTWVAKGAWFALGYPYDFVVVPVWIPSAMLLDLAYWATRRNKHAAILIGGVLVGMSLPLFNMINLLLVADPLEMAFKYPRPTLPPYMTPIEPQVGKFYNSPVALGAGAGAVLCVPIAALGAKLNTWTYRWMAAWSKWD	Archaea,Thermoproteota,Nitrososphaeria,Nitrososphaerales,Nitrososphaeraceae,Nitrosocosmicus,Nitrosocosmicus hydrocola
GCF_002156965_251	MVWLRRCTHYLFIVVVAVNSTLLTINAGDYIFYTDWAWTSYTVFSISQTLMLIVGATYYLTFTGVPGTATYYALIMTVYTWIAKGAWFALGYPYDFIVTPVWLPSAMLLDLVYWATKKNKHSLILFGGVLVGMSLPLFNMVNLITVADPLETAFKYPRPTLPPYMTPIEPQVGKFYNSPVALGAGAGAVLACTFAALGCKLNTWTYRWMAAWSKWD	Archaea,Thermoproteota,Nitrososphaeria,Nitrososphaerales,Nitrosopumilaceae,Nitrosopumilus,Nitrosopumilus catalinensis
GCF_002787055_1887	MVWLRRCTHYLFIVVVAVNSTLLTINAGDYIFYTDWAWTSYVVFSISQTLMLVVGATYYLTFTGVPGTATYYALIMTVYTWIAKGAWFALGYPYDFIVTPVWLPSAMLIDLAYWATKKNKHSLILFGGVLCGMSLPLFNMVNLITVADPLETAFKYPRPTLPPYMTPIEPQVGKFYNSPVALGAGAGAVLSVTFAALGCKLNTWTYRWMAAWSKWD	Archaea,Thermoproteota,Nitrososphaeria,Nitrososphaerales,Nitrosopumilaceae,Nitrosotenuis,Nitrosotenuis aquarius
GCF_003175215_1179	MVWLRRCTHYLFIVVVAVNSTLLTINAGDYIFYTDWAWTSYTVFSISQTLMLIVGATYYLTFTGVPGTATYYALIMTVYTWIAKAAWFSLGYPYDFIVVPVWLPSAMLLDLVYWATKKNKHSLILFGGVLVGMSLPLFNMVNLITVADPLETAFKYPRPTLPPYMTPIEPQVGKFYNSPVALGAGAGAVLACTFAALGCKLNTWTYRWMAAWSKWD	Archaea,Thermoproteota,Nitrososphaeria,Nitrososphaerales,Nitrosopumilaceae,Nitrosopumilus,Nitrosopumilus sp003175215
GCF_006740685_1284	MVWLRRCTHYLFIVVVAVNSTLLTINAGDYIFYTDWAWTSYTVFSISQTLMLIVGATYYLTFTGVPGTATYYGLIMTVYTWVAKAAWFSLGYPYDFIVTPVWLPSAMLLDLVYWATKKNKHSLILFGGVLVGMSLPLFNMVNLITVADPLETAFKYPRPTLPPYMTPIEPQVGKFYNSPVALGAGAGAVLGCTFAALGCKLNTWTYRWMAAWSKWD	Archaea,Thermoproteota,Nitrososphaeria,Nitrososphaerales,Nitrosopumilaceae,Nitrosopumilus,Nitrosopumilus sp006740685
GCF_007826885_1410	MVWLRRTTHYLFIVVVAVNSTLLTINAGDYIFYTDWAWTSFVVFSISQSTMLVVGAIYYMLFTGVPGTATYYATIMTIYTWVAKGAWFALGYPYDFVVVPVWIPSAMLLDLAYWATRRNKHAAILIGGVLVGMSLPLFNMINLLLIADPLEMAFKYPRPTLPPYMTPIEPQVGKFYNSPVALGAGAGAVLCVPIAALGAKLNTWTYRWMAAWSKWD	Archaea,Thermoproteota,Nitrososphaeria,Nitrososphaerales,Nitrososphaeraceae,Nitrosocosmicus,Nitrosocosmicus arcticus
GCF_008389435_785	MVWLRRTTHYLFIVVVAVNSTLLTINAGDYIFYTDWAWTSFVVFSISQSTMLVVGAIYYMLFTGVPGTATYYATIMTIYTWVAKGAWFALGYPYDFVVVPVWIPSAMLLDLAYWATRRNKHAAILIGGVLVGMSLPLFNMINLLLVADPLEMAFKYPRPTLPPYMTPIEPQVGKFYNSPVALGAGAGAVLCVPIAALGAKLNTWTYRWMAAWSKWD	Archaea,Thermoproteota,Nitrososphaeria,Nitrososphaerales,Nitrososphaeraceae,Nitrosocosmicus,Nitrosocosmicus sp008389435
GCF_009898475_177	MVWLRRTTHYLFIVVVAVNSTLLTINAGDYIFYTDWAWTSFVVFSISQSTMLAVGAVYYLLFTGVPGTATYYATIMTIYTWVAKGAWFALGYPYDFIAVPVWIPSAMLLDLTYWATRRNKHMLILVGGTLCGLSLPLFNMINLLLVRDPLEVAFKYPRPTLPPYMTPIEPQVGKFYNSPVALGSGASAVLTVPIAALGAKLNTWTYRWMAAWSKWD	Archaea,Thermoproteota,Nitrososphaeria,Nitrososphaerales,Nitrososphaeraceae,UBA10452,UBA10452 sp009898475
GCF_011319465_1527	MVWLRRCTHYLFIVVVAVNSTLLTINAGDYIFYTDWAWTSYVIFTLSQSLMLAVGAAYYLTFTGVPGTATYYALIMTVYTWIAKGAWFSLGYPYSFIVVPIWIPSAILMDLAYWATKRNKHMLILVGGVLCGMSMSMFNMVNLLTIDDPLETAFKYPRTTLPPYMTPIEPQVGKFYDSPVALGAGAGAVLTVTMTALGCKLTTWTYRWMAAWSKWD	Archaea,Thermoproteota,Nitrososphaeria,Nitrososphaerales,Nitrosopumilaceae,Nitrosotalea,Nitrosotalea sp011319465
GCF_011319475_48	MVWLRRCTHYLFIVVVAVNSTLLTINAGDYIFYTDWMWTSYVIFTLSQSLMLAVGAAYYLTFTGVPGTATYYALIMTVYTWIAKGAWFSLGYPYSFVVVPMWIPSAILMDLAYWATKRNKHSLILIGGVLCGMSMSLFNMINLITIDDPLETAFKYPRTTLPPYMTPIEPQVGKFYDSPVALGAGASAVLTVTMTALGTKLTTWTYRWMAAWSKWD	Archaea,Thermoproteota,Nitrososphaeria,Nitrososphaerales,Nitrosopumilaceae,Nitrosotalea,Nitrosotalea sp011319475
GCF_013407145_1593	MVWLRRCTHYLFIVVVAVNSTLLTINAGDYIFYTDWAWTSYTVFSISQTLMLIVGATYYLTFTGVPGTATYYALIMTVYTWVAKGAWFALGYPYDFIVTPVWLPSAMLLDLVYWATKKNKHSLILFGGVLVGMSLPLFNMVNLITVADPLETAFKYPRPTLPPYMTPIEPQVGKFYNSPVALGAGAGAVLACTFAALGCKLNTWTYRWMAAWSKWD	Archaea,Thermoproteota,Nitrososphaeria,Nitrososphaerales,Nitrosopumilaceae,Nitrosopumilus,Nitrosopumilus cobalaminigenes
GCF_013407165_1564	MVWLRRCTHYLFIVVVAVNSTLLTINAGDYIFYTDWAWTSYTVFSISQTLMLIVGATYYLTFTGVPGTATYYALIMTVYTWIAKGAWFALGYPYDFIVTPVWLPSAMLLDLVYWATKKNKHSLILFGGVLVGMSLPLFNMVNLITVADPLETAFKYPRPTLPPYMTPIEPQVGKFYNSPVALGAGAGAVLACTFAALGCKLNTWTYRWMAAWSKWD	Archaea,Thermoproteota,Nitrososphaeria,Nitrososphaerales,Nitrosopumilaceae,Nitrosopumilus,Nitrosopumilus oxyclinae
GCF_013407185_2260	MVWLRRCTHYLFIVVVAVNSTLLTINAGDYIFYTDWAWTSYTVFSISQTLMLIVGATYYLTFTGVPGTATYYALIMTVYTWVAKAAWFSLGYPYDFIVVPVWLPSAMLLDLVYWATKKNKHSLILFGGVLVGMSLPLFNMVNLITVADPLETAFKYPRPTLPPYMTPIEPQVGKFYNSPVALGAGAGAVLACTFAALGCKLNTWTYRWMAAWSKWD	Archaea,Thermoproteota,Nitrososphaeria,Nitrososphaerales,Nitrosopumilaceae,Nitrosopumilus,Nitrosopumilus ureiphilus
GCF_013407275_1672	MVWLRRCTHYLFIVVVAVNSTLLTINAGDYIFYTDWAWTSFVVFSISQTLMLVVGACYYLTFTGVPGTATYYALIMTVYTWVAKGAWFALGYPYDFIVTPVWLPSAMLLDLAYWATKKNKHSLILFGGVMCGMSLPLFNMVNLITVADPLETAFKYPRPTLPPYMTPIEPAVGKFYNSPVALGAGAGAVLSVTMAALGCKLNTWTYRWMAAWSKWD	Archaea,Thermoproteota,Nitrososphaeria,Nitrososphaerales,Nitrosopumilaceae,Nitrosotenuis,Nitrosotenuis sp013407275
GCF_014078525_2110	MVWLRRCTHYLFIVVVAVNSTLLTINAGDYIFYTDWAWTSYTVFSISQTLMLLVGACYYLTFTGVPGTATYYALIMTVYTWIAKAAWFSLGYPYDFIVTPVWLPSAMLLDLVYWATKKNKHSLILFGGVLVGMSLPLFNMVNLITVADPLETAFKYPRPTLPPYMTPIEPQVGKFYNSPVALGAGAGAVLGCTMAALGVKLNTWTYRWMAAWSKWD	Archaea,Thermoproteota,Nitrososphaeria,Nitrososphaerales,Nitrosopumilaceae,Nitrosopumilus,Nitrosopumilus sp014078525
GCF_014078545_295	MVWLRRCTHYLFIVVVAVNSTLLTINAGDYIFYTDWAWTSFVVFSISQTLMLVVGAAYYLTFTGVPGTATYYALIMTVYTWIAKGAWFALGYPYDFIVTPVWLPSAMLMDLAYWATKRNKHSLILFGGVLVGMSLPLFNMVNLITVADPLETAFKYPRPTLPPYMTPIEPQVGKFYNSPVALGAGAGAVLSVTMAALGCKLTTWTYRWMAAWSKWD	Archaea,Thermoproteota,Nitrososphaeria,Nitrososphaerales,Nitrosopumilaceae,PXYB01,PXYB01 sp014078545
GCF_018128925_155	MVWLRRCTHYLFIVVVAVNSTLLTINAGDYIFYTDWAWTSFTVFSISQTLMLVVGATYYLTFTGVPGTATYYGLIMTVYTWVAKGAWFALGYPYDFIVTPVWLPSAMLLDLAYWATKKNKHSLILMGGVLVGMSLPLFNMVNLITVADPLETAFKYPRPTLPPYMTPIEPQVGKFYNSPVALGAGAGSVLSVTFAALGCKLNTWTYRWMAAWSKWD	Archaea,Thermoproteota,Nitrososphaeria,Nitrososphaerales,Nitrosopumilaceae,Nitrosarchaeum_A,Nitrosarchaeum_A sp018128925
GCF_900143675_1083	MVWLRRCTHYLFIVVVAVNSTLLTINAGDYIFYTDWMWTSYVVFTLSQSLMLAVGAAYYLTFTGVPGTATYYALIMTVYTWIAKGAWFSLGYPYSFIVVPMWIPSAILMDLAYWATKRNKHSLILIGGVLCGMSMSMFNMINLITIDDPLETAFKYPRTTLPPYMTPIEPQVGKFYDSPVALGAGAGAVLTVTMTALGTKLTTWTYRWMAAWSKWD	Archaea,Thermoproteota,Nitrososphaeria,Nitrososphaerales,Nitrosopumilaceae,Nitrosotalea,Nitrosotalea sinensis
GCF_900167955_1455	MVWLRRCTHYLFIVVVAVNSTLLVINAGDYIFYTDWAWTSYVIFTLSQSLMLAVGAAYYLTFTGVPGTATYYALIMTVYTWIAKGAWFSLGYPYSFIVVPIWIPSAILMDLAYWATKRNKHSLILIGGVLCGMSMSLFNMINLITIDDPLETAFKYPRTTLPPYMTPIEPQVGKFYDSPVALGAGASAVLTVTMTALGTKLTTWTYRWMAAWSKWD	Archaea,Thermoproteota,Nitrososphaeria,Nitrososphaerales,Nitrosopumilaceae,Nitrosotalea,Nitrosotalea bavarica
GCF_900177045_917	MVWLRRCTHYLFIVVVAVNSTLLTINSGDYIFYTDWAWTSYVIFTLSQSLMLAVGAAYYLTFTGVPGTATYYALIMTTYTWVAKGAWFSLGYPYSFITVPIWIPSAILMDLAFWATKRNKHSLILIGGVLCGMSMALFNMINLITIDDPLEMAFKYPRTTLPPYMTPIEPQVGKFYDSPVALGAGVSAVLTVTMTALGTKLTTWTYRWMAAWSKWD	Archaea,Thermoproteota,Nitrososphaeria,Nitrososphaerales,Nitrosopumilaceae,Nitrosotalea,Nitrosotalea okcheonensis
GCF_900177045_1376	MVWLRRCTHYLFIVVVAVNSTLLTINAGDYIFYTDWAWTSYVIFTLSQSLMLAVGAAYYLTFTGVPGTATYYALIMTVYTWIAKGAWFSLGYPYSFIVVPMWIPSAILMDLAYWATKRNKHSLILIGGVLCGMSMSLFNMINLITIDDPLEMAFKYPRTTLPPYMTPIEPQVGKFYDSPVALGAGAGAVLTVTMTALGTKLTTWTYRWMAAWSKWD	Archaea,Thermoproteota,Nitrososphaeria,Nitrososphaerales,Nitrosopumilaceae,Nitrosotalea,Nitrosotalea okcheonensis
GCF_900248165_485	MVWIRRTIHYLFIVVVAVNSTLLTINAGDYIFYSDWMWTSFVIFNLSQSTMLVVGAIYYLLFTGVPGTATYYATIMTIYTWVAKWAWIGGLGYPYDFMIVPVWIPSAMLLDLAYWATRRNKHAAILIGGSLLGMSMPLFNMINLLTVHDPLEMAFKYPRPTLPAYLTPIEPQVGKFYNSPVALAAGISAVISVPMAALGAKLNTWTYRWAAAWSKWD	Archaea,Thermoproteota,Nitrososphaeria,Nitrososphaerales,Nitrosocaldaceae,Nitrosocaldus,Nitrosocaldus cavascurensis
GCF_900696045_558	MVWLRRTTHYLFIVVVAVNSTLLTINAGDYIFYTDWAWTSFVVFSISQSTMLVVGAIYYMLFTGVPGTATYYATIMTIYTWVAKGAWFALGYPYDFVVVPVWIPSAMLLDLAYWATRRNKHAAILIGGVLVGMSLPLFNMINLLLVADPLEMAFKYPRPTLPPYMTPIEPQVGKFYNSPVALGAGAGAVLCVPIAALGAKLNTWTYRWMAAWSKWD	Archaea,Thermoproteota,Nitrososphaeria,Nitrososphaerales,Nitrososphaeraceae,Nitrosocosmicus,Nitrosocosmicus franklandus
GEMOTU_00096_136	MVWLRRCTHYLFIVVVAVNSTLLTINAGDYIFYTDWMWTSYVIFTLSQSLMLAVGAAYYLTFTGVPGTATYYALIMTVYTWIAKGAWFSLGYPYSFIVVPIWIPSAILMDLAYWATKRNKHMLILVGGVLCGMSMSMFNMINLLTIDDPLETAFKYPRTTLPPYMTPIEPQVGKFYDSPVALGAGAGAVLTVTMTALGCKLTTWTYRWMAAWSKWD	Archaea,Thermoproteota,Nitrososphaeria,Nitrososphaerales,Nitrosopumilaceae,Nitrosotalea,
GEMOTU_00096_329	MVWLRRCTHYLFVVVVAVNSTLLTINTGDWDFYTDWAWTSFVVFSIGQSLMLMVGAAYYLTFTGVPGTATYYALIMTVYTWISKGAWFSLGYPYSFIVVPVWIPSALLMDLAYWATKRNKHMLILVGGVLAGMAFPMFNMINLLTINDPLETAYKYPRTTLPPYMTPIEPQVGKFYDSPVALGAGVSAVLGVPMVALGTKLTTWTYRWMAAWSKWD	Archaea,Thermoproteota,Nitrososphaeria,Nitrososphaerales,Nitrosopumilaceae,Nitrosotalea,
GEMOTU_00454_354	MVWLRRCTHYLFIVVVAVNSTLLTINAGDYIFYTDWAWTSFTVFSISQTLMLVVGAVYYLTFTGVPGTATYYGLIMTVYTWVAKGAWFALGYPYDFIVTPIWLPSAMLLDLVYWATKKNKHSLILMGGVLVGMSLPLFNMINLITVADPLETAFKYPRPTLPPYMTPIEPQVGKFYNSPVALGAGAGAVLGTTFTALGCKLNTWTYRWMAAWSKWD	Archaea,Thermoproteota,Nitrososphaeria,Nitrososphaerales,Nitrosopumilaceae,JACEMX01,
GEMOTU_00478_3063	MVWLRRTTHYLFIVVVAVNSTLLTINAGDYIFYTDWAWTSFVVFSISQSTMLVVGAIYYMLFTGVPGTATYYATIMTIYTWVAKGAWFALGYPYDFIVVPVWIPSAMLLDLSYWATRRNKHAAILIGGTLVGMSLPVFNMINLLLIKDPLEMAFKYPRPTLPPYMTPIEPQVGKFYNSPVALGAGAGAVLSVPIAALGAKLNTWTYRWMAAWSKWD	Archaea,Thermoproteota,Nitrososphaeria,Nitrososphaerales,Nitrososphaeraceae,TH1177,
GEMOTU_00664_1238	MVWLRRTTHYLFIVVVAVNSTLLTINAGDYIFYTDWAWTSFVVFSISQSTMLVVGAIYYMLFTGVPGTATYYATIMTIYTWVAKGAWFALGYPYDFVAVPVWIPSAMLLDLTYWATRRNKHAAILIGGTLVGLSLPMFNMINLLTIRDPLEMAFKYPRPTLPPYMTPIEPQVGKFYNSPVALGAGAGAVLSVPIAALGAKLNTWTYRWMAAWSKWD	Archaea,Thermoproteota,Nitrososphaeria,Nitrososphaerales,Nitrososphaeraceae,TH5896,TH5896 sp014523695
GEMOTU_02446_1896	MVWLRRCVHYLFIVVVAVNSTLLLINAGDYIFYTDWAWTSFVIFNLSQSTMLAVGAIYYLTFTGVPGTATYYATIATIYTWVAKYAWIAGLGYPYDFVIVPVWIPSAMLLDLVYWATRKNKHSAILIGGVLIGLTMPLFNMVNLLLVQDPLAMAFKYPRPTLPPYLTPIEPQVGKFYNSPVALGAGIGAVISVPLSALGVKLTTWTYRWAAAWSKWD	Archaea,Thermoproteota,Nitrososphaeria,Nitrososphaerales,UBA213,,
GEMOTU_02767_81	MVWLRRCTHYLFIVVVAVNSTLLTINAGDYIFYTDWMWTSYVIFTLSQSLMLAVGAAYYLTFTGVPGTATYYALIMTVYTWIAKGAWFSLGYPYSFIVVPIWIPSAMLMDLAYWATKRNKHMLILVGGVLCGMSMSMFNMINLLTIDDPLETAFKYPRTTLPPYMTPIEPQVGKFYDSPVALGAGAGAVLTVTMTALGCKLTTWTYRWMAAWSKWD	Archaea,Thermoproteota,Nitrososphaeria,Nitrososphaerales,Nitrosopumilaceae,Nitrosotalea,
GEMOTU_02767_1680	MVWLRRCTHYLFIVVVAVNSTLLTINSGDYEFYTDWAWTSFVIFSIGQSTMLAVGAAYYLTFTGVPGTATYYALIMTVYTWIAKGAWFSLGYPYSFIVVPVWIPSAMLMDLTYWATKRNKHMLILVGGVLCGMSLPMFNMLNLLSIDDPLETAFKYPRTTLPPYMTPIEPQVGKFYDSPVALASGAGAVLTVPITALGCKLTTWTYRWMAAWSRWD	Archaea,Thermoproteota,Nitrososphaeria,Nitrososphaerales,Nitrosopumilaceae,Nitrosotalea,
GEMOTU_03498_72	MVWLRRTTHYLFIVVVAVNSTLLTINAGDYIFYTDWMWTSFVVFSVSQSTMLAVGAIYYMLFTGVPGTATYYATIMTIYTWVAKGAWFALGYPYDFIVVPIWIPSAMLMDLTYWATRRNKHAAIIIGGTLVGLSFPLFNMVNLLLVRDPLEVAFKYPRPTLPAYMTPIEPQVGKFYNSPVALGSGAGAVLTVPIAALGAKLNTWTYRWMAAWSKWD	Archaea,Thermoproteota,Nitrososphaeria,Nitrososphaerales,Nitrososphaeraceae,Nitrososphaera,
GEMOTU_03531_3022	MVWLRRTTHYLFIVVVAVNSTLLTINAGDYIFYTDWAWTSFVVFSISQSTMLVVGAIYYMLFTGVPGTATYYATIMTIYTWVAKGAWFALGYPYDFVTVPVWIPSAMLLDLTYWATRRNKHAAIIIGGTLVGLSLPMFNMINLLLIRDPLEVAFKYPRPTLPPYMTPIEPQVGKFYNSPVALGAGAGAVLSVPIAALGAKLNTWTYRWMAAWSKWD	Archaea,Thermoproteota,Nitrososphaeria,Nitrososphaerales,Nitrososphaeraceae,TH5896,
GEMOTU_03651_231	MVWLRRTTHYLFIVVVAVNSTLLTINAGDYIFYTDWMWTSFVVFSISQSTMLVVGAIYYMLFTGVPGTATYYATIMTIYTWVAKGAWFALGYPYDFIVVPVWIPSAMLLDLTYWATRRNKHAAIIIGGTLVGLSFPLFNMVNLLLVRDPLEVAFKYPRPTLPAYMTPIEPQVGKFYNSPVALGSGAGAVLSVPIAALGAKLNTWTYRWMAAWSKWD	Archaea,Thermoproteota,Nitrososphaeria,Nitrososphaerales,Nitrososphaeraceae,Nitrososphaera,
GEMOTU_03734_90	MVWLRRTTHYLFIVVVAVNSTLLTINAGDYIFYTDWAWTSFVVFSISQSTMLVVGAIYYMLFTGVPGTATYYATIMTIYTWVAKGAWFALGYPYDFIAVPVWIPSAMLLDLTYWATRRNKHAAIIIGGTLVGLSLPLFNMINLLLIRDPLETAFKYPRPTLPPYMTPIEPQVGKFYNSPVALGSGAGAVLSVPIAALGAKLNTWTYRWMAAWSKWD	Archaea,Thermoproteota,Nitrososphaeria,Nitrososphaerales,Nitrososphaeraceae,TH5893,
GEMOTU_04352_474	MVWLRRCTHYLFIVVVAVNSTLLTINAGDYIFYTDWAWTSYTVFSISQTLMLIVGATYYLTFTGVPGTATYYALIMTVYTWIAKGAWFALGYPYDFIVTPVWLPSAMLLDLVYWATKKNKHSLILFGGVLVGMSLPLFNMVNLITVADPLETAFKYPRPTLPPYMTPIEPQVGKFYNSPVALGAGAGAVLACTFAALGCKLNTWTYRWMAAWSKWD	Archaea,Thermoproteota,Nitrososphaeria,Nitrososphaerales,Nitrosopumilaceae,Nitrosopumilus,
GEMOTU_04402_652	MVWLRRCVHYLFIVVVAVNSTLLLINAGDYIFYTDWAWTSFVIFNLSQSTMLAVGAIYYLTFTGVPGTATYYATIATIYTWVAKYAWIAGLGYPYDFVIVPVWIPSAMLLDLVYWATRKNKHSAILIGGVLIGLTMPLFNMVNLLLVQDPLAMAFKYPRPTLPPYLTPIEPQVGKFYNSPVALGAGIGAVISVPLSALGVKLTTWTYRWAAAWSKWD	Archaea,Thermoproteota,Nitrososphaeria,Nitrososphaerales,UBA213,,
GEMOTU_04695_445	MVWLRRCTHYLFIVVVAVNSTLLTINAGDYIFYTDWAWTSYTVFSISQTLMLIVGATYYLTFTGVPGTATYYALIMTVYTWIAKAAWFSLGYPYDFIVVPVWLPSAMLLDLVYWATKKNKHSLILFGGVLVGMSLPLFNMVNLITVADPLETAFKYPRPTLPPYMTPIEPQVGKFYNSPVALGAGAGAVLACTFAALGCKLNTWTYRWMAAWSKWD	Archaea,Thermoproteota,Nitrososphaeria,Nitrososphaerales,Nitrosopumilaceae,Nitrosopumilus,
GEMOTU_04802_1180	MVWLRRCTHYLFIVVVAVNSTLLTINAGDYIFYTDWMWTSYVIFTLSQSLMLAVGAAYYLTFTGVPGTATYYALIMTVYTWIAKGAWFSLGYPYSFVVVPMWIPSAILMDLAYWATKRNKHSLILIGGVLCGMSMSLFNMINLITIDDPLETAFKYPRTTLPPYMTPIEPQVGKFYDSPVALGAGASAVLTVTMTALGTKLTTWTYRWMAAWSKWD	Archaea,Thermoproteota,Nitrososphaeria,Nitrososphaerales,Nitrosopumilaceae,Nitrosotalea,
GEMOTU_05867_1400	MVWLRRTTHYLFIVVVAVNSTLLTINAGDYIFYTDWMWTSFVVFSISQSTMLVVGAIYYMLFTGVPGTATYYATIMTIYTWVAKGAWFALGYPYDFIVVPIWIPSAMLLDLAYWATRRNKHAAIIIGGSLVGLSLPLFNMVNLLLVRDPLEVAFKYPRPTLPAYMTPIEPQVGKFYNSPVALGSGAGAVLSVPIAALGAKLNTWTYRWMAAWSKWD	Archaea,Thermoproteota,Nitrososphaeria,Nitrososphaerales,Nitrososphaeraceae,Nitrososphaera,
GEMOTU_05965_974	MVWLRRTTHYLFIVVVAVNSTLLTINAGDYIFYTDWMWTSFVVFSISQSTMLAVGAIYYMLFTGVPGTATYYATIMTIYTWVAKGAWFALGYPYDFIVVPIWIPSAMLLDLTYWATRRNKHAAILIGGSLIGLSLPLFNMVNLLLIRDPLEVAFKYPRPTLPAYMTPIEPQVGKFYNSPVALGAGAGAVLTVPIAALGAKLNTWTYRWMAAWSKWD	Archaea,Thermoproteota,Nitrososphaeria,Nitrososphaerales,Nitrososphaeraceae,Nitrososphaera,
GEMOTU_06222_563	MVWLRRCTHYLFIVVVAVNSTLLTINAGDYIFYTDWAWTSFVVFSISQTLMLAVGAAYYLTFTGVPGTATYYALIMTVYTWVAKGAWFSLGYPYSFIVVPVWIPSAMLMDLVYWATKKNKHSLILMGGVLVGMSLPLFNMVNLLTIDDPLETAFKYPRTTLPPYMTPIEPQVGKFYDSPVALGAGAGAVLSVTMTALGCKLTTWTYRWMAAWSKWD	Archaea,Thermoproteota,Nitrososphaeria,Nitrososphaerales,Nitrosopumilaceae,TA-20,
GEMOTU_06652_502	MVWLRRTTHYLFIVVVAVNSTLLTINAGDYIFYTDWAWTSFVVFSISQSTMLVVGAIYYMLFTGVPGTATYYATIMTIYTWVAKGAWFALGYPYDFVLVPVWIPSAMLLDLTYWATRRNKHAAIIIGGTLVGLSLPIFNMINLLLIRDPLEMAFKYPRPTLPPYMTPIEPQVGKFYNSPVALGSGAGAVLSVPIAALGAKLNTWTYRWMAAWSKWD	Archaea,Thermoproteota,Nitrososphaeria,Nitrososphaerales,Nitrososphaeraceae,TA-21,
GEMOTU_06967_621	MVWLRRTTHYLFIVVVAVNSTLLTINAGDYIFYTDWAWTSFVVFSISQSTMLVVGAIYYMLFTGVPGTATYYATIMTIYTWVAKGAWFALGYPYDFVVVPVWIPSAMLLDLSYWATRRNKHAAILIGGTLVGMSLPVFNMINLLLVRDPLEMAFKYPRPTLPPYMTPIEPQVGKFYNSPVALGAGAGAVLCVPIAALGAKLNTWTYRWMAAWSKWD	Archaea,Thermoproteota,Nitrososphaeria,Nitrososphaerales,Nitrososphaeraceae,TH1177,
GEMOTU_07279_2001	MVWLRRTTHYLFIVVVAVNSTLLTINAGDYIFYTDWAWTSFVVFSISQSTMLVVGAIYYMLFTGVPGTATYYATIMTIYTWVAKGAWFALGYPYDFITVPVWIPSAMLLDLSYWATRRNKHAAILIGGTLVGLSLPLFNMINLLTIRDPLEMAFKYPRPTLPPYMTPIEPQVGKFYNSPVALGAGAGAVLSVPIAALGAKLNTWTYRWMAAWSKWD	Archaea,Thermoproteota,Nitrososphaeria,Nitrososphaerales,Nitrososphaeraceae,TH5896,
GEMOTU_07805_184	MVWLRRSTHYLFIVVVAVNSTLLSINAGDYIFYTDWAWTSFVVFSISQTLMLSVGAVYYLTFTGVPGTATYYALIMTVYTWIAKGAWFALGYPYDFIVTPVWLPSAMLLDLAYWATKKNKHSLILFGGVLVGMSLPLFNMINLITVADPLETAFKYPRPTLPPYMTPIEPQVGKFYNSPVALGAGAGAVLGVTFTALGCKLNTWTYRWMAAWSKWD	Archaea,Thermoproteota,Nitrososphaeria,Nitrososphaerales,Nitrosopumilaceae,JACEMX01,
GEMOTU_07984_758	MVWLRRCTHYLFIVVVAVNSTLLTINAGDYIFYTDWAWTSYTVFSISQTLMLIVGATYYLTFTGVPGTATYYALIMTVYTWIAKGAWFALGYPYDFIVTPVWLPSAMLLDLVYWATKKNKHSLILFGGVLVGMSLPLFNMVNLITVADPLETAFKYPRPTLPPYMTPIEPQVGKFYNSPVALGAGAGAVLACTFAALGCKLNTWTYRWMAAWSKWD	Archaea,Thermoproteota,Nitrososphaeria,Nitrososphaerales,Nitrosopumilaceae,Nitrosopumilus,
GEMOTU_08527_334	MVWLRRCTHYLFIVVVAVNSTLLTINAGDYIFYTDWAWTSFVVFSISQTLMLVVGACYYLTFTGVPGTATYYALIMTVYTWVAKGAWFALGYPYDFIVTPVWLPSAMLLDLAYWATKRNKHSLILFGGVMAGLSLPMFNMVNLITVADPLETAFKYPRPTLPPYMTPIEPAVGKFYNSPVALGAGAGAVLSVTMCALGCKLNTWTYRWMAAWSKWD	Archaea,Thermoproteota,Nitrososphaeria,Nitrososphaerales,Nitrosopumilaceae,Nitrosotenuis,
GEMOTU_08852_630	MVWLRRCTHYLFIVVVAVNSTLLTINAGDYIFYTDWAWTSFTVFSISQTLMLIVGACYYLTFTGVPGTATYYALIMTVYTWIAKGAWFALGYPYDFIVTPVWLPSAMLLDLVYWATKKNKHSLILFGGVLVGMSLPLFNMVNLITVADPLETAFKYPRPTLPPYMTPIEPQVGKFYNSPVALGAGAGAVLACTFAALGCKLNTWTYRWMAAWSKWD	Archaea,Thermoproteota,Nitrososphaeria,Nitrososphaerales,Nitrosopumilaceae,Nitrosopumilus,
GEMOTU_09389_160	MVWLRRCTHYLFIVVVAVNSTLLTINSGDYIFYTDWAWTSFVVFSIANTLMTVVGAVYYITFTGVPGTGAYYGLIMQVYTWVAKVAWFALGYPVDFIVHPMWIPSCMLLDLAYWATKKNKHSLIFFGGVLVGMSMPLFNMVQLMMIADPLETAFKYPRPTLPPYMTPIEPQVGKFYNSPVALGAGAGSVLSVTFAALGCKLNTWTYRWMAAWSKWD	Archaea,Thermoproteota,Nitrososphaeria,Nitrososphaerales,Nitrosopumilaceae,Nitrosopelagicus,
GEMOTU_10190_179	MVWLRRTTHYLFIVVVAVNSTLLTINAGDYIFYTDWAWTSFVVFSISQSTMLVVGAIYYMLFTGVPGTATYYATIMTIYTWVAKGAWFALGYPYDFIVVPVWIPSAMLLDLTYWATRRNKHAAIIIGGTLVGLSLPIFNMINLLLIRDPLEMAFKYPRPTLPPYMTPIEPQVGKFYNSPVALGSGAGAVLSVPIAALGAKLNTWTYRWMAAWSKWD	Archaea,Thermoproteota,Nitrososphaeria,Nitrososphaerales,Nitrososphaeraceae,TA-21,
GEMOTU_10514_449	MVWLRRCTHYLFIVVVAVNSTLLTINAGDYIFYTDWAWTSFVIFSVSQTLMLVVGACYYLTFTGVPGTATYYALIMTVYTWVAKGAWFALGYPYDFIVTPVWLPSAMLLDLAYWATKKNKHSLILFGGVMCGLSLPLFNMVNLITVADPLETAFKYPRPTLPPYMTPIEPAVGKFYNSPVALGAGAGAVLSVTMAALGCKLNTWTYRWMAAWSKWD	Archaea,Thermoproteota,Nitrososphaeria,Nitrososphaerales,Nitrosopumilaceae,Nitrosotenuis,
GEMOTU_10589_1092	MVWLRRTTHYLFIVVVAVNSTLLTINAGDYIFYTDWAWTSFVVFSISQSTMLVVGAIYYMLFTGVPGTATYYATIMTIYTWVAKGAWFALGYPYDFIVVPVWIPSAMLLDLTYWATRRNKHAAIIIGGTLVGLSLPIFNMINLLLIRDPLEMAFKYPRPTLPPYMTPIEPQVGKFYNSPVALGSGAGAVLSVPIAALGAKLNTWTYRWMAAWSKWD	Archaea,Thermoproteota,Nitrososphaeria,Nitrososphaerales,Nitrososphaeraceae,TA-21,
GEMOTU_10625_201	MVWLRRCTHYLFIVVVAVNSTLLTINAGDYIFYTDWAWTSFTVFSISQTLMLAVGATYYLTFTGVPGTATYYGLIMTVYTWVAKGAWFALGYPYDFIVTPIWLPSAMLLDLAYWATKRNKHSLILFGGVLVGMSLPLFNMVNLITVADPLETAFKYPRPTLPPYMTPIEPQVGKFYNSPVALGAGAGAVLSVTFTALGCKLNTWTYRWMAAWSKWD	Archaea,Thermoproteota,Nitrososphaeria,Nitrososphaerales,Nitrosopumilaceae,Nitrosarchaeum,
GEMOTU_10744_1358	MVWLRRCTHYIFIIVIAVNSTLLSINAGDYIFYTDWAWTSFVVFSISQTLMLVVGAVYYLTFTGVPGTATYYALIMTVYTWVAKGAWFSLGYPYDFIVTPVWLPSAMLLDLVYWATKKNKHSLILFGGVLVGMSLPLFNMVNLMLVADPLETAFKYPRPTLPPYMTPIEPQVGKFYNSPVALGAGAGAVLSVTMAALGCKLTTWTYRWMAAWSKWD	Archaea,Thermoproteota,Nitrososphaeria,Nitrososphaerales,Nitrosopumilaceae,Nitrosopumilus,
GEMOTU_11175_1135	MVWLRRCVHYLFIVVVAVNSTLLTINAGDYIFYSDWAWTSFVIFNLSQSTMLAVGAIYYLTFTGVPGTATYYATIMTIYTWVAKWTWIGGLGYPYDFMFVPVWIPSAMMLDLVYWATRKNKHAAILIGGTLIGLTMPLFNMVNLLLLTDPLEMAFKYPRPTLPPYLTPIEPQVGKFYNSPVALSAGIGAVMSVPISALGAKLTTWTYRWAAAWSKWD	Archaea,Thermoproteota,Nitrososphaeria,Nitrososphaerales,UBA213,,
GEMOTU_11864_1018	MVWLRRTTHYLFIVVVAVNSTLLTINAGDYIFYTDWAWTSFVVFSISQSTMLVVGAIYYMLFTGVPGTATYYATIMTIYTWVAKGAWFALGYPYDFVVVPVWIPSAMLLDLSYWATRRNKHAAILIGGTLVGMSLPVFNMINLLLVRDPLEMAFKYPRPTLPPYMTPIEPQVGKFYNSPVALGAGAGAVLCVPIAALGAKLNTWTYRWMAAWSKWD	Archaea,Thermoproteota,Nitrososphaeria,Nitrososphaerales,Nitrososphaeraceae,TH1177,
GEMOTU_12027_474	MVWLRRCTHYLFIVVVAVNSTLLTINSGDYIFYTDWAWTSFVVFSIANTLMTIVGAVYYLTFTGVPGTATYYGLIMQVYTWVAKVAWFALGYPVDFIVHPMWIPSCMLLDLAYWATKKNKHSLIFFGGVLVGMSMPLFNMVQLMLIADPLETAFKYPRPTLPPYMTPIEPQVGKFYNSPVALGAGAGSVLACTFAALGCKLNTWTYRWMAAWSKWD	Archaea,Thermoproteota,Nitrososphaeria,Nitrososphaerales,Nitrosopumilaceae,Nitrosopelagicus,Nitrosopelagicus sp000402075
GEMOTU_12166_112	MVWLRRCTHYLFIVVVAVNSTLLTINAGDYIFYTDWAWTSFTVFSISQTLMLCVGATYYLTFTGVPGTATYYALIMTVYTWIAKGAWFALGYPYDFIVTPIWLPSAMLLDLAYWATKKNKHSLILFGGVLVGMSLPLFNMVNLITVADPLETAFKYPRPTLPPYMTPIEPQVGKFYNSPVALGAGAGAVLSVTFTALGCKLNTWTYRWMAAWSKWD	Archaea,Thermoproteota,Nitrososphaeria,Nitrososphaerales,Nitrosopumilaceae,Nitrosarchaeum,
GEMOTU_12176_1095	MVWIRRTIHYLFIVVVAVNSTLLLINAGDYIFYSDWMWTSFVIFNLSQATMLVVGAIYYLLFTGVPGTATYYATIATIYTWVAKWAWIGGLGYPYDFMIVPVWIPSAMLLDLAYWATKRNKHAAILIGGSLVGLSMPLFNMINLLTVHDPLEMAFKYPRPTLPAYLTPIEPQVGKFYNSPVALAAGISAVISVPMAALGAKLNTWTYRWAAAWSKWD	Archaea,Thermoproteota,Nitrososphaeria,Nitrososphaerales,Nitrosocaldaceae,Nitrosocaldus,
GEMOTU_12380_574	MVWLRRCTHYLFIVVVAVNSTLLTINAGDYIFYTDWAWTSFVIFTLSQSLMLAVGAAYYLTFTGVPGTATYYALIMTVYTWIAKGAWFSLGYPYSFIVVPMWIPSAILMDLVYWATKKNKHSLILMGGVLCGMSMGLFNMINLITIDDPLEMAFKYPRTTLPPYMTPIEPQVGKFYDSPVALGSGASAVLTVTMTALGCKLTTWTYRWMAAWSKWD	Archaea,Thermoproteota,Nitrososphaeria,Nitrososphaerales,Nitrosopumilaceae,Nitrosotalea,
GEMOTU_12940_1300	MVWLRRTTHYLFIVVVAVNSTLLTINAGDYIFYTDWAWTSFVIFSISQSTMLAVGAVYYLLFTGVPGTATYYATIMTIYTWVAKGAWFALGYPYDFVAVPVWIPSAMLLDLTYWATRRNKHMLILVGGTLVGLSLPLFNMVNLLLVRDPLEVAFKYPRPTLPPYMTPIEPQVGKFYNSPVALGAGASAVLTVPIAALGAKLNTWTYRWMAAWSKWD	Archaea,Thermoproteota,Nitrososphaeria,Nitrososphaerales,Nitrososphaeraceae,UBA10452,UBA10452 sp009665115
GEMOTU_13066_1465	MVWLRRTTHYLFIVVVAVNSTLLTINAGDYIFYTDWAWTSFVVFSISQSTMLVVGAIYYMLFTGVPGTATYYATIMTIYTWVAKGAWFALGYPYDFIVTPVWIPSAMLLDLTYWATRRNKHAAIIIGGTLVGLSLPIFNMINLLLVRDPLEMAFKYPRPTLPPYMTPIEPQVGKFYNSPVALGSGAGAVLSVPIAALGAKLNTWTYRWMAAWSKWD	Archaea,Thermoproteota,Nitrososphaeria,Nitrososphaerales,Nitrososphaeraceae,TA-21,
GEMOTU_13066_1573	MVWLRRTTHYLFIVVVAVNSTLLTINAGDYIFYTDWAWTSFVVFSISQSTMLVVGAIYYMLFTGVPGTATYYATIMTIYTWVAKGAWFALGYPMDFITVPVWIPSAMLLDLTYWATRRNKHAAIIIGGVLVGLSLPIFNMINLLLIRDPLEMAFKYPRPTLPPYMTPIEPQVGKFYNSPVALGSGAGAVLSVPIAALGAKLNTWTYRWMAAWSKWD	Archaea,Thermoproteota,Nitrososphaeria,Nitrososphaerales,Nitrososphaeraceae,TA-21,
GEMOTU_13995_1190	MVWLRRTTHYLFIVVVAVNSTLLTINAGDYIFYTDWAWTSFVVFSISQSTMLVVGAIYYMLFTGVPGTATYYATIMTIYTWVAKGAWFGLGYPYDFVTVPVWIPSAMLLDLTYWATRRNKHAAIIIGGTLVGLSLPVFNMINLLLIADPLETAFKYPRPTLPPYMTPIEPQVGKFYNSPVALGSGAGAVLSVPIAALGAKLNTWTYRWMAAWSKWD	Archaea,Thermoproteota,Nitrososphaeria,Nitrososphaerales,Nitrososphaeraceae,TA-21,TA-21 sp014523495
GEMOTU_14332_633	MVWLRRTTHYLFIVVVAVNSTLLTINAGDYIFYTDWMWSSFVVFSISQSTMLVVGAIYYMLFTGVPGTATYYATIMTIYTWVAKGAWFALGYPYDFIAVPVWIPSAMLLDLTYWATRRNKHAAIIIGGTLVGLSLPLFNMVNLLLIRDPLEVAFKYPRPTLPAYMTPVEPQVGKFYNSPVALGAGAGAVLCVPIAALGAKLNTWTYRWMAAWSKWD	Archaea,Thermoproteota,Nitrososphaeria,Nitrososphaerales,Nitrososphaeraceae,Nitrososphaera,
GEMOTU_14539_817	MVWLRRTTHYLFIVVVAVNSTLLTINAGDYIFYTDWAWTSFVVFSISQSTMLVVGAIYYMLFTGVPGTATYYATIMTIYTWVAKGAWFALGYPYDFIVTPVWIPSAMLLDLTYWATRRNKHAAIIIGGTLVGLSLPIFNMINLLLVRDPLEMAFKYPRPTLPPYMTPIEPQVGKFYNSPVALGSGAGAVLSVPIAALGAKLNTWTYRWMAAWSKWD	Archaea,Thermoproteota,Nitrososphaeria,Nitrososphaerales,Nitrososphaeraceae,TA-21,
GEMOTU_14580_579	MVWVRRTIHYLFIVVVAVNSTLLTINAGDYIFYSDWMWTSFVIFNLSQSTMLVVGAIYYLLFTGVPGTATYYATIMTIYTWVAKWAWIGGLGYPYDFMIVPVWIPSAMLLDLAYWATKKNKHAAILIGGSLLGMSMPLFNMINLLTVHDPLEMAFKYPRPTLPAYLTPIEPQVGKFYNSPVALAAGISAVISVPMAALGAKLNTWTYRWAAAWSKWD	Archaea,Thermoproteota,Nitrososphaeria,Nitrososphaerales,Nitrosocaldaceae,Nitrosocaldus,
GEMOTU_14928_6	MVWLRRCTHYLFIVVVAVNSTLLTINAGDYIFYTDWAWTSFVVFSISQTLMLTVGAVYYLTFTGVPGTATYYALIMTVYTWVAKGAWFALGYPYDFIVTPVWIPSAMLLDLAYWATKKNKHSLILFGGVMVGMSLPLFNMVNLITVADPLETAFKYPRPTLPPYMTPIEPQVGKFYNSPVALGAGAGAVLSVTFAALGCKLNTWTYRWMAAWSKWD	Archaea,Thermoproteota,Nitrososphaeria,Nitrososphaerales,Nitrosopumilaceae,CSP1-1,
GEMOTU_15146_62	MVWLRRCTHYLFIVVVAVNSTLLTINAGDYIFYTDWAWTSYTVFSISQTLMLIVGATYYLTFTGVPGTATYYALIMTVYTWIAKGAWFSLGYPYDFIVTPVWLPSAMLLDLVYWATKKNKHSLILFGGVLVGMSLPLFNMVNLITVADPLETAFKYPRPTLPPYMTPIEPQVGKFYNSPVALGAGAGAVLACTFAALGCKLNTWTYRWMAAWSKWD	Archaea,Thermoproteota,Nitrososphaeria,Nitrososphaerales,Nitrosopumilaceae,Nitrosopumilus,Nitrosopumilus sp018674605
GEMOTU_16055_1319	MVWLRRCTHYLFIVVVAVNSTLLTINAGDYIFYTDWAWTSYVIFTLSQSLMLAVGAAYYLTFTGVPGTATYYALIMTVYTWIAKGAWFSLGYPYSFIVVPMWIPSAILMDLAYWATKRNKHSLILIGGVLCGMSMSLFNMINLITIDDPLEMAFKYPRTTLPPYMTPIEPQVGKFYDSPVALGAGASAVLTVTMTALGCKLTTWTYRWMAAWSKWD	Archaea,Thermoproteota,Nitrososphaeria,Nitrososphaerales,Nitrosopumilaceae,Nitrosotalea,
GEMOTU_16111_317	MVWLRRTTHYLFIVVVAVNSTLLTINAGDYIFYTDWMWTSFVVFSVSQSTMLAVGAIYYMLFTGVPGTATYYATIMTIYTWVAKGAWFALGYPYDFIVVPVWIPSAMLLDLTYWATRRNKHAAILIGGSLIGLSFPLFNMVNLLLVRDPLEVAFKYPRPTLPAYMTPIEPQVGKFYNSPVALGSGAGAVLTVPIAALGAKLNTWTYRWMAAWSKWD	Archaea,Thermoproteota,Nitrososphaeria,Nitrososphaerales,Nitrososphaeraceae,Nitrososphaera,
GEMOTU_16657_359	MVWLRRCTHYLFIVVVAVNSTLLTINAGDYIFYTDWAWTSYTVFSISQTLMLIVGATYYLTFTGVPGTATYYALIMTVYTWIAKGAWFSLGYPYDFIVTPVWLPSAMLLDLVYWATKKNKHSLILFGGVLVGMSLPLFNMVNLITVADPLETAFKYPRPTLPPYMTPIEPQVGKFYNSPVALGAGAGAVLACTFAALGCKLNTWTYRWMAAWSKWD	Archaea,Thermoproteota,Nitrososphaeria,Nitrososphaerales,Nitrosopumilaceae,Nitrosopumilus,
GEMOTU_17319_1091	MVWLRRTTHYLFIVVVAVNSTLLTINAGDYIFYTDWAWTSFVVFSISQSTMLVVGAIYYMLFTGVPGTATYYATIMTIYTWVAKGAWFALGYPYDFIVVPVWIPSAMLLDLTYWATRRNKHAAIIIGGTLVGLSLPIFNMINLLLVRDPLEMAFKYPRPTLPPYMTPIEPQVGKFYNSPVALGSGAGAVLSVPIAALGAKLNTWTYRWMASWSKWD	Archaea,Thermoproteota,Nitrososphaeria,Nitrososphaerales,Nitrososphaeraceae,TA-21,
GEMOTU_17352_1609	MVWLRRTTHYLFIVVVAVNSTLLTINAGDYIFYTDWAWTSFVVFSISQSTMLAVGAIYYLLFTGVPGTATYYATIMTIYTWVAKGAWFALGYPYDFIVVPVWIPSAMLLDLTYWATRRNKHAAIIIGGSLVGMSLPLFNMINLLLVADPLETAFKYPRPTLPPYMTPIEPQVGKFYNSPVALGSGAGAVLTVPITALGAKLNTWTYRWMAAWSKWD	Archaea,Thermoproteota,Nitrososphaeria,Nitrososphaerales,Nitrososphaeraceae,,
GEMOTU_22513_627	MVWLRRCTHYLFIVVVAVNSTLLTINSGDYIFYTDWAWTSFVVFSIANTLMTVVGAVYYLTFTGVPGTASYYGLIMQVYTWVAKVAWFALGYPVDFIVHPMWIPSCMLLDLAYWATKKNKHSLIFFGGVLVGMSMPLFNMVQLMLIADPLETAFKYPRPTLPPYMTPIEPQVGKFYNSPVALGAGAGSVLACTFAALGCKLNTWTYRWMAAWSKWD	Archaea,Thermoproteota,Nitrososphaeria,Nitrososphaerales,Nitrosopumilaceae,Nitrosopelagicus,
GEMOTU_24755_1173	MVWLRRCTHYLFIVVVAVNSTLLTINAGDYIFYTDWAWTSFTVFSISQTLMLSVGATYYLTFTGVPGTATYYGLIMTVYTWVAKGAWFALGYPYDFIVTPIWLPSAMLLDLAYWATKKNKHSLILFGGVLVGMSLPLFNMVNLITVADPLETAFKYPRPTLPPYMTPIEPQVGKFYNSPVALGAGAGAVLSVTFTALGCKLNTWTYRWMAAWSKWD	Archaea,Thermoproteota,Nitrososphaeria,Nitrososphaerales,Nitrosopumilaceae,Nitrosarchaeum,
GEMOTU_27231_218	MVWLRRCTHYLFIVVVAVNSTLLTINSGDYIFYTDWAWTSFVVFSIANTLMTVVGAVYYITFTGVPGTGAYYGLIMQVYTWVAKVAWFALGYPVDFIVHPMWIPSCMLLDLAYWATKKNKHSLIFFGGVLVGMSMPLFNMVQLMMIADPLETAFKYPRPTLPPYMTPIEPQVGKFYNSPVALGAGAGSVLSVTFAALGCKLNTWTYRWMAAWSKWD	Archaea,Thermoproteota,Nitrososphaeria,Nitrososphaerales,Nitrosopumilaceae,Nitrosopelagicus,
GEMOTU_29270_560	MVWLRRCVHYLFIVVVAVNSTLLLINAGDYIFYTDWAWTSFVIFNLSQSTMLAVGAIYYLTFTGVPGTATYYATIATIYTWVAKYAWIAGLGYPYDFVIVPVWIPSAMLLDLVYWATRKNKHSAILIGGTLIGLTMPLFNMVNLLLVQDPLAMAFKYPRPTLPPYLTPIEPQVGKFYNSPVALGAGIGAVISVPLSALGVKLNTWTYRWAAAWSKWD	Archaea,Thermoproteota,Nitrososphaeria,Nitrososphaerales,UBA213,,
GEMOTU_31791_1946	MVWLRRCTHYLFIVVVAVNSTLLTINAGDYIFYTDWAWTSYTVFSISQTLMLIVGATYYLTFTGVPGTATYYALIMTVYTWIAKGAWFALGYPYDFIVTPVWLPSAMLLDLVYWATKKNKHSLILFGGVLVGMSLPLFNMVNLITVADPLETAFKYPRPTLPPYMTPIEPQVGKFYNSPVALGAGAGAVLACTFAALGCKLNTWTYRWMAAWSKWD	Archaea,Thermoproteota,Nitrososphaeria,Nitrososphaerales,Nitrosopumilaceae,Nitrosopumilus,
GEMOTU_36726_283	MVWLRRCTHYLFIVVVAVNSTLLTINSGDYIFYTDWAWTSFVVFSIANTLMTVVGAVYYLTFTGVPGTASYYGLIMQVYTWVAKVAWFALGYPVDFIVHPMWIPSCMLLDLAYWATKKNKHSLIFFGGVLVGMSMPLFNMVQLMLIADPLETAFKYPRPTLPPYMTPIEPQVGKFYNSPVALGAGAGSVLACTFAALGCKLNTWTYRWMAAWSKWD	Archaea,Thermoproteota,Nitrososphaeria,Nitrososphaerales,Nitrosopumilaceae,Nitrosopelagicus,
GEMOTU_42332_596	MVWLRRCTHYLFIVVVAVNSTLLTINAGDYIFYTDWAWTSFVIFSISQTLMLAVGAAYYLTFTGVPGTATYYALIMTVYTWIAKGAWFALGYPYDFIVTPVWLPSAMLMDLAYWATKKNKHSLILFGGVLCGMSLPLFNMVNLITVADPLETAFKYPRPTLPPYMTPIEPQVGKFYNSPVALGAGAGAVLSVTFTALGCKLTTWTYRWMAAWSKWD	Archaea,Thermoproteota,Nitrososphaeria,Nitrososphaerales,Nitrosopumilaceae,VHBM01,
GEMOTU_44337_158	MVWLRRCTHYLFIVVVAVNSTLLTINSGDYIFYTDWAWTSFVVFSIANTLMTIVGAVYYLTFTGVPGTATYYGLIMQVYTWVAKVAWFALGYPVDFIVHPMWIPSCMLLDLAYWATKKNKHSLIFFGGVLVGMSMPLFNMVQLMLIADPLETAFKYPRPTLPPYMTPIEPQVGKFYNSPVALGAGAGSVLACTFAALGCKMNTWTYRWMAAWSKWD	Archaea,Thermoproteota,Nitrososphaeria,Nitrososphaerales,Nitrosopumilaceae,Nitrosopelagicus,Nitrosopelagicus sp000402075
GEMOTU_45288_620	MVWLRRCTHYLFIVVVAVNSTLLTINSGDYIFYTDWAWTSFVVFSIANTLMTVVGAVYYLTFTGVPGTASYYGLIMQVYTWVAKVAWFALGYPVDFIVHPMWIPSCMLLDLAYWATKKNKHSLIFFGGVLVGMSMPLFNMVQLMLIADPLETAFKYPRPTLPPYMTPIEPQVGKFYNSPVALGAGAGSVLACTFAALGCKLNTWTYRWMAAWSKWD	Archaea,Thermoproteota,Nitrososphaeria,Nitrososphaerales,Nitrosopumilaceae,Nitrosopelagicus,

## Sheet: amoA_pmoA_db
amoA/pmoA database
sequence_identifier	amino_acid_sequence	taxonomic_assignment
GCA_000091165_2090	MALLTQQQALSLERKFDIIVIVAAFTGTVAGYHIHQMLTVGDWDFWLDWKDRRWWVTLTPILLITFPAATQYFMWEKMRLPIGATFCVMTLHFGQWMNRVFNFYYWAWFPVNFTAPGLMIPSAIFLDVMLMMTGSYMFTALFGGMGWSLLFYPANWTWLAPFHLAVKHPSGPLMSIADLMGMEYVRSATPEYIRIVERGTLRTFGRDVTPVSSFFAGFISGIIYLWWVWMGKVISRPAWISRT	Bacteria,Methylomirabilota,Methylomirabilia,Methylomirabilales,Methylomirabilaceae,Methylomirabilis,Methylomirabilis oxyfera
GCA_000200715_361	MVWLRRCTHYLFIAVVAVNSTLLTINAGDYIFYTDWAWTSFTVFSISQTLMLVVGATYYLTFTGVPGTATYYALIMTVYVWIAKGAWFALGYPYDFIATPIWLPSAMLLDLAYWATKRNKHSLILFGGVLVGMSLPLFNMVNLITVADPLETAFKYPRPTLPPYMTPIEPQVGKFYNSPVALGAGAGAVLSVTFAALGVKLNTWTYRWMAAWSKWD	Archaea,Thermoproteota,Nitrososphaeria,Nitrososphaerales,Nitrosopumilaceae,Cenarchaeum,Cenarchaeum symbiosum
GCA_000204585_1855	MVWLRRCTHYLFIVVVAVNSTLLTINAGDYIFYTDWAWTSFVVFSISQTLMLAVGATYYLTFTGVPGTATYYALIMTVYTWIAKGAWFALGYPYDFIVTPVWLPSAMLLDLAYWATKKNKHSLILFGGVLVGMSLPLFNMVNLITVADPLETAFKYPRPTLPPYMTPIEPQVGKFYNSPVALGAGAGAVLSVTFTALGCKLNTWTYRWMAAWSKWD	Archaea,Thermoproteota,Nitrososphaeria,Nitrososphaerales,Nitrosopumilaceae,Nitrosarchaeum,Nitrosarchaeum limnae
GCA_000402075_418	MVWLRRCTHYLFIVVVAVNSTLLTINSGDYIFYTDWAWTSFVVFSIANTLMTIVGAVYYLTFTGVPGTATYYGLIMQVYTWVAKVAWFALGYPVDFIVHPMWIPSCMLLDLAYWATKKNKHSLIFFGGVLVGMSMPLFNMVQLMLIADPLETAFKYPRPTLPPYMTPIEPQVGKFYNSPVALGAGAGSVLACTFAALGCKLNTWTYRWMAAWSKWD	Archaea,Thermoproteota,Nitrososphaeria,Nitrososphaerales,Nitrosopumilaceae,Nitrosopelagicus,Nitrosopelagicus sp000402075
GCA_000484975_1191	MVWLRRCTHYLFIVVVAVNSTLLSINAGDYIFYTDWAWTSFVVFSISQTLMLVVGACYYLTFTGVPGTATYYALIMTVYTWVAKGAWFSLGYPYDFIVTPVWLPSAMLLDLVYWATKKNKHSLILFGGVLVGMSLPLFNMVNLITVADPLETAFKYPRPTLPPYMTPIEPQVGKFYNSPVALGAGAGAVLSVTMAALGCKLTTWTYRWMAAWSKWD	Archaea,Thermoproteota,Nitrososphaeria,Nitrososphaerales,Nitrosopumilaceae,Nitrosopumilus,Nitrosopumilus sp000484975
GCA_000526255_1139	MQYSQVDAEAKAVARKFDVVVLLSTFLALIAGFHVHQMLVAGDWSFWVDWKDRNWWPIVAPIMEITFPAAVQAVLWTRFRMPIGATLCCLGLLFGEWMNRYINFNGWTHYPLNFVFPETFIPAAVVLDIVLMLTGNWIVTALVGGELWGWLFYPTNWVMIAPFHLPVEYQGSLMSVADVINYMYVRTSTPEYLRIVETGTMRSFAGGVTGVAAFFSAFVSVCMYVPWWLMGAHFFGSTKFFKTYESASTEVKHA	Bacteria,Verrucomicrobiota,Verrucomicrobiae,Methylacidiphilales,Methylacidiphilaceae,Methylacidimicrobium,Methylacidimicrobium sp000526255
GCA_000526255_1142	MQYSQVDAEAKAVARKFDLVVIMSTFLALIAGFHVHQMLVAGDWSFWVDWKDRNWWPIVAPIMEITFPAAVQAVLWTRFRMPIGATFCCLGLLFGEWMNRYINFNGWTHYPLNFVFPETFIPAAVVLDIVLMLTGNWIVTALVGGELWGWLFYPTNWVMIAPYHLPVEYQGSLMSVADVINYMYVRTSTPEYLRIVETGTMRSFAGGVTGVAAFFSAFVSVCMYVPWWLMGAHFFGSTKFFKTYESASTEVKHA	Bacteria,Verrucomicrobiota,Verrucomicrobiae,Methylacidiphilales,Methylacidiphilaceae,Methylacidimicrobium,Methylacidimicrobium sp000526255
GCA_000746765_840	MVWLRRCTHYLFIVVVAVNSTLLTINAGDYIFYTDWAWTSYTVFSISQTLMLIVGATYYLTFTGVPGTATYYALIMTVYTWVAKAAWFSLGYPYDFIVTPVWLPSAMLLDLVYWATKKNKHSLILFGGVLVGMSLPLFNMVNLITVADPLETAFKYPRPTLPPYMTPIEPQVGKFYNSPVALGAGAGAVLGCTFAALGCKLNTWTYRWMAAWSKWD	Archaea,Thermoproteota,Nitrososphaeria,Nitrososphaerales,Nitrosopumilaceae,Nitrosopumilus,Nitrosopumilus sp000746765
GCA_000953475_924	MIPKRGGLLIHRPEYKQIGGHMQLAQANAEARILERKFDIVVIVSMFFAFVGGYHIHQMLLAGDWSFWTDWKDRMWWPVVAPIADIAFPAAVQSILWTKFKMPIGATFCTVGLFFGQWMNRYWNFWGWGTYPLNFVFPETLIPQAVVLDGVLMISNNFVVTALVGGELWGWLFYPTNWPMIAPYHVPVEYYGQLMSMADLIQYEYIRTSTPEYIRMVETGTMRSFAGGVLGVSAFFSGFVSACMYFLWWFFGKFFGSTKFVRHSTV	Bacteria,Verrucomicrobiota,Verrucomicrobiae,Methylacidiphilales,Methylacidiphilaceae,Methylacidiphilum,Methylacidiphilum fumariolicum
GCA_000953475_927	MQQVAAEAEARALERKFDIVVLVSMFLAILSGFHIHQMLTAGDWSFWIDWKDRMWWPVVAPIMDITFPAACQAILWTKFKAPIGATFSCAGLFFGQWMNRYWNFWGWAHYPLNFVFPETLLPQAIVLDGVLMITNNFVVTALIGGELWGWLFYPSNWPMIAPYHVPVEYYGQLMSVADLIQYQYIRTSTPEYIRMVETGTMRSFAGGVLGVSAFFSGFCSVIMYFIWWYFGYFFGWTKFIKHSKV	Bacteria,Verrucomicrobiota,Verrucomicrobiae,Methylacidiphilales,Methylacidiphilaceae,Methylacidiphilum,Methylacidiphilum fumariolicum
GCA_000953475_1081	MQTQTIKTSPELQKEGLEVGKRIQFVAWVIIGMTVTVGTFASQSLLEGDWSFWIDWKDRRYFPILGVISYMLMLVSVQAACWIKARLPMGMTLCAVGINLWQWFERYVNWWGWFSYPMNELFPETVIPCAIAADCVLLLSRKLLLTYLFGAYAFALTFYPANWVMIAPFHQPLEALGQTLSLADYIGFSYVRSAIPEYLRMIESGTLRTFEGGALGPAIFFSGVVGIFIYAIFWWIGDQCTRNRWVKKI	Bacteria,Verrucomicrobiota,Verrucomicrobiae,Methylacidiphilales,Methylacidiphilaceae,Methylacidiphilum,Methylacidiphilum fumariolicum
GCA_001312005_813	MSAQIPISTFKPYRGEKARLARAYDYLILVLALFLFIGSFHLHFALTVGDWDFWVDWKDRQWWPLVTPLIGITFPAAVQAVLWDKFRLPLGATLCVAALLLGTWVTRVFAYHYWNFFPINMVLPATMVPGALVLDTLLMLTNSLTITSIFGGGAFALLFYPTNWPIFGMFHQAVDYHNSQLSVADVFGFQYIRTGMPEYLRIIERGTLRTYGQYATPLSAFCSALLCSLMYPLWWKIGKLFADTRYLKSI	Bacteria,Proteobacteria,Gammaproteobacteria,Methylococcales,Methylomonadaceae,Methylomonas,Methylomonas koyamae
GCA_001312005_4961	MSASQSAVRSRAEAVQVSRTFDWMILFTLFTAVLGGYHIHYMLTGGDWDFWTDWKDRRLWVTVAPIVSITFPAAVQACLWWRYRLPIGATISVVALMVGEWINRYMNFWGWTYFPVNICFPSNLLPGAIVLDVILMLGNSMTLTAVLGGLAYGLLFYPGNWPVIAPLHVPVEYNGMMMTLADLQGYHYVRTGTPEYIRMVEKGTLRTFGKDVAPVSAFFSGFVSIIIYFLWHFFGRWFAQTGFIADDAS	Bacteria,Proteobacteria,Gammaproteobacteria,Methylococcales,Methylomonadaceae,Methylomonas,Methylomonas koyamae
GCA_001437625_742	MVWLRRCTHYLFIVVVAVNSTLLTINAGDYIFYTDWAWTSYTVFSISQTLMLIVGATYYLTFTGVPGTATYYALIMTVYTWIAKGAWFALGYPYDFIVTPVWLPSAMLLDLVYWATKKNKHSLILFGGVLVGMSLPLFNMVNLITVADPLETAFKYPRPTLPPYMTPIEPQVGKFYNSPVALGAGAGAVLACTFAALGCKLNTWTYRWMAAWSKWD	Archaea,Thermoproteota,Nitrososphaeria,Nitrososphaerales,Nitrosopumilaceae,Nitrosopumilus,Nitrosopumilus sp001437625
GCA_001443365_460	MVWLRRCTHYLFIVVVAVNSTLLTINAGDYIFYTDWAWTSFVVFSISQTLMLTVGAVYYLTFTGVPGTATYYGLIMTVYTWVAKGAWFALGYPYDFIVTPVWIPSAMLLDLAYWATKKNKHSLILFGGVMVGMSLPLFNMVNLITVADPLETAFKYPRPTLPPYMTPIEPQVGKFYNSPVALGAGAGAVLSVTFAALGCKLNTWTYRWMAAWSKWD	Archaea,Thermoproteota,Nitrososphaeria,Nitrososphaerales,Nitrosopumilaceae,CSP1-1,CSP1-1 sp001443365
GCA_001464735_2752	MFRTDEIIKASKLPPEGVAMSRKIDYIYFIPILFVTIVGTFHMHTALLCGDWDFWLDWKDRQWWPIVTPVTLITFCAALQYYNWVNYRQPFGATLCILALGAGKWIAVYTSWWWWSNYPPNFVMPATAIPGALVLDIVLLLTRNWTLTAVIGAWMFAALFYPSNWPIFAYSHTPIVVDGALLSWADYMGFMYVRTGTPEYIRMIEVGSLRTFGGHSTMISAFFSAFASSLMYILWWQFGKIFCTSYFYLTDDRQRTTKVYDVFAYATLGPQGDKAKLSGGKA	Bacteria,Nitrospirota,Nitrospiria,Nitrospirales,Nitrospiraceae,Nitrospira_F,Nitrospira_F sp001464735
GCA_001464765_394	MSPNSREILAVSELPPEGAKLSRIWDWCVVAAVALLFMGAIHLHVMLTVGDWDMFIDWKDRQFWVLVTPVSMLMIPAALQAVFWHYFRLPIGMTLGAVLLLIATWITRYVGWHLWGYFPFTMGVPATMIAGALACDAILLIVRSSLLTSTFGGFVFALLFYPSNWASLAPYFIPIEHQGMVASVADMIGYVFPRSGTPEYIRMIERGTLRTYEGTTVWISSFFAGVICIFMHMLWWRIGLAFSTQRFVDSSKRFKKFVGLA	Bacteria,Proteobacteria,Gammaproteobacteria,Burkholderiales,Ga0077523,Ga0077526,Ga0077526 sp001464765
GCA_001510275_585	MVWLRRCTHYLFIVVVAVNSTLLTINAGDYIFYTDWAWTSFTVFSISQTLMLIVGACYYLTFTGVPGTATYYALIMTVYTWIAKAAWFSLGYPYDFIVTPVWLPSAMLLDLVYWATKKNKHSLILFGGVLVGMTIPLFNMVNLITVADPLETAFKYPRPTLPPYMTPIEPQVGKFYNSPVALGAGAGAVLGCTFAALGCKLNTWTYRWMAAWSKWD	Archaea,Thermoproteota,Nitrososphaeria,Nitrososphaerales,Nitrosopumilaceae,Nitrosopumilus,Nitrosopumilus sp001510275
GCA_001510295_247	MVWLRRCTHYLFIVVVAVNSTLLTINAGDYIFYTDWAWTSFVVFSISQTLMLTVGACYYLTFTGVPGTATYYALIMTVYTWIAKGAWFALGYPYDFIVTPVWLPSAMLLDLAYWATKKNKHSLILFGGVLVGMSLPLFNMINLITVADPLETAFKYPRPTLPPYMTPIEPQVGKFYNSPVALGAGAGAVLACTFAALGCKLTTWTYRWMAAWSKWD	Archaea,Thermoproteota,Nitrososphaeria,Nitrososphaerales,Nitrosopumilaceae,Nitrosopelagicus,Nitrosopelagicus sp001510295
GCA_001543015_1024	MVWLRRCTHYLFIVVVAVNSTLLTINAGDYIFYTDWAWTSYTVFSISQTLMLLVGACYYLTFTGVPGTATYYALIMTVYTWIAKGAWFSLGYPYDFIVTPVWLPSAMLLDLVYWATKKNKHSLILFGGVLVGMSLPLFNMVNLITVADPLETAFKYPRPTLPPYMTPIEPQVGKFYNSPVALGAGAGAVLGCTFAALGCKLNTWTYRWMAAWSKWD	Archaea,Thermoproteota,Nitrososphaeria,Nitrososphaerales,Nitrosopumilaceae,Nitrosopumilus,Nitrosopumilus sp001543015
GCA_001566965_749	MSTSSSAVRSHAEAVQVSRAVDWLGIFILFMVLTGSYHIHGMLTMGDWDFWADWKDRRLWVTVYPIVMITFPAAVQAVIWERLRLPFGATICILGILFGEWINRYFNFWGWTYFPVNFVFPTAAVHMAIFLDVVLMLSGSFLFTAVIGGLGWGLLMYPGNWPVIAPLHVPVEYNGMLMSIADIQGYHYVRTGTPEYIRMVEKGTLRTFGKDVAPVSAFFSGFMSILIYFMWHFVGRWFGTVKFVKKT	Bacteria,Proteobacteria,Gammaproteobacteria,Methylococcales,Methylothermaceae,Methylohalobius,Methylohalobius sp001566965
GCA_001627235_1033	MVWLRRCTHYLFIVVVAVNSTLLTINAGDYIFYTDWAWTSFVVFSISQTLMLAVGAAYYLTFTGVPGTATYYALIMTVYTWIAKGAWFALGYPYDFIVTPVWLPSAMLLDLAYWATKKNKHSLILFGGVLVGMSLPLFNMVNLITVADPLETAFKYPRPTLPPYMTPIEPQVGKFYNSPVALGAGAGAVLACTFTALGCKLTTWTYRWMAAWSKWD	Archaea,Thermoproteota,Nitrososphaeria,Nitrososphaerales,Nitrosopumilaceae,Nitrosopelagicus,Nitrosopelagicus sp001627235
GCA_001644045_3411	MSAQIPISTFKPYRGEKARLARAYDYLILVLALFLFIGSFHLHFALTVGDWDFWVDWKDRQWWPLVTPLIGITFPAAVQAVLWDKFRLPLGATLCVAALLLGTWVTRVFAYHYWNYFPINMVLPATMIPGALVLDTLLMLTNSLTITSIFGGAAFALLFYPTNWPIFGMFHQPVEVANSQLTVADLFGFQYIRTGMPEYLRIIERGTLRTYGQYATPLAAFCSALLCSLMYPLWWYIGKWFANTRYLKKI	Bacteria,Proteobacteria,Gammaproteobacteria,Methylococcales,Methylomonadaceae,Methylomonas,Methylomonas methanica
GCA_001644045_3653	MSASQSAVRSRAEAVQVSRTFDWMILFTLFTAVLGGYHIHYMLTGGDWDFWTDWKDRRLWVTVAPIVSITFPAAVQACLWWRYRLPVGATLSVVALMIGEWINRYMNFWGWTYFPVNICFPSNLLPGAIVLDVILMLGNSMTLTAVVGGLAYGLLFYPGNWPVIAPLHVPVEYNGMMMTLADLQGYHYVRTGTPEYIRMVEKGTLRTFGKDVAPVSAFFSGFVSIIIYFLWHFFGRWFAKTDFIADDAS	Bacteria,Proteobacteria,Gammaproteobacteria,Methylococcales,Methylomonadaceae,Methylomonas,Methylomonas methanica
GCA_001770905_794	MSVLTPAEAAFSPQEAARVDAQVDWVVIPLFVVLLGAVFAFQFALLVGDWDYWIDWRDRRYWPLVTPLVLVILPGVFGYAFWKLLRIPLGATLSILGLTLTGWLSRYLNFHEFAGFPMNFVIPSTFIGVGLLIDCTLLLTRSWFFTGIFAGFLSGLLLYPMNWPLLAPFMVPVEMHGTLMTVADVMGFEYIRTAMPEYVRIIEQSTLRTFGDAVTPLTAVFAGFLTILSLWFWAWIGSLGVKAVWLRKVV	Bacteria,Proteobacteria,Gammaproteobacteria,Burkholderiales,Burkholderiaceae,Hydrogenophaga,Hydrogenophaga sp001770905
GCA_001770905_4288	MTVNDQAVLDVAEMSPKIAKWSRTLDALIVIVAAFLIMSVSHIGFLLLAGDWDFFIDWKDRQYWVVITPVVTIMMAAAFQSIFWKLFRLPIGATASVLLFLLSVWIVRYHSWEGLAYFPLSLVVPATCLVGAILLDAILVLTRSWLVTGAVGGVLFGLIFLPSNWVYIAPYFQPVENMGQMTSLADWIGYTYPRAGTPEYIRIIERGTLRTFQDSAMWVSAFFSGFICVFMYVAFWWLGSVACSIKYVPVGIKMKEAFGSNNAAKKVAA	Bacteria,Proteobacteria,Gammaproteobacteria,Burkholderiales,Burkholderiaceae,Hydrogenophaga,Hydrogenophaga sp001770905
GCA_001899235_1093	MSRTDEIIRAAKMPPEAVKMSRMIDVIYFPILCILLVGTYHMHFMLLAGDWDFWLDWKDRQWWPVVTPIVGITYCAAIMYYLWVNYRLPYGATLCIVCLLVGEWLTRFWGFYWWSHYPINFVFPSTMIPGALVMDTVMLLTRNWMITALVGGGAFGLLFYPGNWPIFGPTHLPLVAEGVLLSLADYTGFLYVRTGTPEYVRLIEQGSLRTFGGHTTVIAAFFSAFVSMLMFCVWWYFGKIYCTAFFYVKGPRGRVSMKNDVTAYGEEGFPEGIK	Bacteria,Proteobacteria,Gammaproteobacteria,Burkholderiales,Nitrosomonadaceae,Nitrosospira,Nitrosospira sp001899235
GCA_001901525_352	MSASQSAVRSRAEAVSASRTLDYMILFTLFFIILGGYHIHFMLTGGDWDFWSDWKDRRLWVTVCPIVGITFPAAVQAVLWTRYRIAWGATVSILGLLFGEWINRYFNFWGWTYFPMNFVFPANFVPSAIFLDTVLVLSNSFTLTAIAGGMGWGLLFYPSNWPIIAPLHLPIEYNGMMFTVADLSGYHYVRTGTPEYIRMVEKGTLRTFGKDVAPVSAFFSAFVSVIVYFVWHFFGLWFGKTDFVTST	Bacteria,Proteobacteria,Gammaproteobacteria,Methylococcales,Methylomonadaceae,OPU3-GD-OMZ,OPU3-GD-OMZ sp001901525
GCA_001917995_1558	MVWLRRCTHYLFIVVVAVNSTLLTINAGDYIFYTDWMWTSYVIFTLSQSLMLAVGAAYYLTFTGVPGTATYYALIMTVYTWIAKGAWFSLGYPYSFIVVPMWIPSAILMDLVYWATKKNKHSLILMGGVLCGMSMSMFNMINLLTIDDPLETAFKYPRTTLPPYMTPIEPQVGKFYDSPVALGAGAGAVLTVTMTALGCKLTTWTYRWMAAWSKWD	Archaea,Thermoproteota,Nitrososphaeria,Nitrososphaerales,Nitrosopumilaceae,Nitrosotalea,Nitrosotalea sp001917995
GCA_001920395_752	MVWLRRCTHYLFIVVVAVNSTLLTINAGDYIFYTDWMWTSYVIFTLSQSLMLAVGAAYYLTFTGVPGTATYYALIMTVYTWIAKGAWFSLGYPYSFIVVPMWIPSAILMDLVYWATKKNKHSLILMGGVLCGMSMSMFNMINLLTIDDPLATAFKYPRTTLPPYMTPIEPQVGKFYDSPVALGAGAGAVLTVTMTALGCKLTTWTYRWMAAWSKWD	Archaea,Thermoproteota,Nitrososphaeria,Nitrososphaerales,Nitrosopumilaceae,Nitrosotalea,Nitrosotalea sp001920395
GCA_002007425_179	MSSLSPTVFTKAEIIQASRTADWLILVFAFLVFTGGFHVHAMLTMGDWDFWTDWKDRRLWVTVTPIMCITFPAAVQYWMWDKLRLPLGATFTILGLLFGEWVNRYFNFWGWTYFPINFVWAATLVPGAIILDVILLWSKSFLITAVIGGLAFGLIFYPGNWSMLAVLHQPVEYNGMVMTIADIQGYHYVRTGTPEYIRFVEKGTLRTFGKDVVPVSAFFSGFICILIYFIWHFFGRWYSTTRFIDQY	Bacteria,Proteobacteria,Gammaproteobacteria,JACCXJ01,JACCXJ01,USCg-Taylor,USCg-Taylor sp002007425
GCA_002083365_58	MSVTFRTDEIIKASKLPPEGVAMSRHIDYIYFIPILFVTIVGTFHMHFDLLAGDWDFWLDWKDRQWWPIVTPITAITFCAALQYYNWVNYRQPFGATICILALLAGKWVTIVAAWWWWSNYPYNFVMPATLLPSAIVLDITLLLTRNWTLTAVIGAWMFAALFYPTNWAIFAYSHTPLVVDGTLLSWADYMGFLYVRTGTPEYIRMIEVGSLRTFGGHSTMISSFFAAFASSLMYILWWQFGKFFCTSYFYLTDDRQRTTKVYDVFAYATLANQDKAKIGGKA	Bacteria,Nitrospirota,Nitrospiria,Nitrospirales,Nitrospiraceae,Nitrospira_F,Nitrospira_F sp002083365
GCA_002083395_2249	MSRTDEILAAAKMPPEAIRMSRYIDAVYFPILCILLVGTFHMHFMLLAGDWDFWLDWKDRQWWPVVTPIVGVMYCAALQYYLWVNYRLSYGATLCIVCLLVGEWLTRYWGFYWWSHYPLNFVLPSTMIPGALMLDTVLLLTGNWLITALVGGGFWGLFFYPGNWPIFGPTHLPLVVEGVLLSVADYTGFLYVRTGTPEYVRLIEQGSLRTFGGHTTVIAAFFSAFVSMLMYCVWWYFGKIYCTAFFYVKGERGRISMKNDVTAFGEKGFAQGIR	Bacteria,Proteobacteria,Gammaproteobacteria,Burkholderiales,Nitrosomonadaceae,Nitrosomonas,Nitrosomonas sp002083395
GCA_002083405_382	MFRTDEIIKASKLPPEGVAMSRHIDYIYFIPILFVTIIGTFHMHFDLLAGDWDFWIDWKDRQWWPIVTPITAITFCAALQYYNWVNYRQPFGATITILALLAGKWVTIWAAWWWWSNYPYNFVMPSTLLPSAIVLDVVLLLTRNWTITAVIGAWLFAALFYPTNWAIFAYSHTPVVIDGTLLSWADYMGFAYVRTGTPEYIRMIEVGSLRTFGGHSTMISSFFAAFASSLMYILWWQFGKFFCTSYFYLTDDRQKTTKVHDVFAYATLAHADKAKTSGGKA	Bacteria,Nitrospirota,Nitrospiria,Nitrospirales,Nitrospiraceae,Nitrospira_F,Nitrospira_F sp002083405
GCA_002083565_2733	MFRTDEIIKASKLPPEGVAMSRHIDYIYFIPILFVTIIGTFHMHFDLLAGDWDFWIDWKDRQWWPIVTPITAITFCAALQYYNWVNYRQPFGATITILALLAGKWVTIWAAWWWWSNYPYNFVMPSTLLPSAIVLDVVLLLTRNWTITAVIGAWLFAALFYPTNWAIFAYSHTPVVIDGTLLSWADYMGFAYVRTGTPEYIRMIEVGSLRTFGGHSTMISSFFAAFASSLMYILWWQFGKFFCTSYFYLTDDRQKTTKVHDVFAYATLAHADKAKTSGGKA	Bacteria,Nitrospirota,Nitrospiria,Nitrospirales,Nitrospiraceae,Nitrospira_F,Nitrospira_F sp002083565
GCA_002083615_2607	MSAQIPISTFKPYRGEKARLARAYDYLILVLALFLFIGSFHLHFALTVGDWDFWVDWKDRQWWPLVTPLIGITFPAAVQAVLWDKFRLPLGATLCVAALLIGTWVTRVFAYHYWNYFPINMVLPATMIPGALVLDTLLMLTNSLTITSIFGGGAFALLFYPTNWPIFGMFHQPVEVANSQLTIADLFGFQYIRTGMPEYLRIIERGTLRTYGQYATPLSAFCSALLCSLMYPLWWHIGKWFATTRYLSKI	Bacteria,Proteobacteria,Gammaproteobacteria,Methylococcales,Methylomonadaceae,Methylomonas,Methylomonas sp002083615
GCA_002083615_3108	MSASQSAVRSRAEAVQVSRTFDWMILFTVFTAVLGGYHIHYMLTGGDWDFWTDWKDRRLWVTVAPIVSITFPAAVQACLWWRYRLPVGATLSVVALMVGEWINRYMNFWGWTYFPVNICFPSNLLPGAIVLDVILMMGNSMTLTAVVGGLAYGLLFYPGNWPVIAPLHVPVEYNGMMMTLADLQGYHYVRTGTPEYIRMVEKGTLRTFGKDVAPVSAFFSGFVSIIIYFLWHFFGRWFAKTDFIADDAS	Bacteria,Proteobacteria,Gammaproteobacteria,Methylococcales,Methylomonadaceae,Methylomonas,Methylomonas sp002083615
GCA_002101205_1717	MSAVQSAITTAEQQHRIYKAFDWIIIPIVVLVIIGAFHIHAMLTMGDWDFWIDWKDRRWWVTVTPITLIFFPAALHALLWQNFRLPFGATLACGGLLIGEWVNRVVNFVGWAYFPLNMVVPAEIIPMALCLDAILIISRSLTVTGVIGSMVWGVIFYPANWALIAPFHVPIEYNGVMMSVADLIGYNYVRTGTPEYIRIIEEGTLRTFGEDVTPVSAFFAGFISVFMYFIWIGLGNWFAKTTWAKRI	Bacteria,Proteobacteria,Gammaproteobacteria,Methylococcales,Cycloclasticaceae,Cycloclasticus,Cycloclasticus sp002101205
GCA_002101225_440	MSAVQSAITTAEQQHRIYKQFDWIIIPIVVLVVIGAFHIHAMLTMGDWDFWIDWKDRRWWVTVTPITLIFFPAALHYLLWENFRLPFGATLACAGLLIGEWANRVANFVHWAYFPMNMVVPSEIIPMALCLDAILLVSRSLTITGVLGCMVWGIIFYPSNWAIIAPFHVPVEYNGTMMSVADLIGYNYVRTGTPEYIRMIEEGTLRTFGEDVTPVSAFFAGFISVLFYFVWLGIGKWFAKTTWMKRI	Bacteria,Proteobacteria,Gammaproteobacteria,Methylococcales,Cycloclasticaceae,Cycloclasticus,Cycloclasticus sp002101225
GCA_002101235_764	MAYSDAITQALKMSTNEERTYRLFDFIVLPIVVIVLGAAFHLHYMLTAGDWDFWVDWKDRLYWPLISSVSFVIFAAAVQGLLWKIIRMPIGMTVAAIGLVGMEWISRYLNFYIWAYFPISQVWPATWIAAAIFVDAILLISGSFLMTALFGVFFLPTMFVMSNYPMLVPFRIPVEVMGTEVTVADWVGYTFQRGGSPEYLRIIENAGMRVLGAETWFISCLFGGFLSIFIYMGWWGIAGIAAKPFSRSNPFAASMGGEEPDEKDDKITADAYPLPISNGNK	Bacteria,Proteobacteria,Gammaproteobacteria,Methylococcales,Cycloclasticaceae,Cycloclasticus,Cycloclasticus sp002101235
GCA_002101235_1386	MSAVQSAITTAEQQHRVYKAFDWIVIPIVVLVLIGAFHIHFMLTGGDWDFWIDWKDRRWWVTVTPITLIFFPAALHYLLWTNFRLPFGATLCCAGLLIGEWMNRVINFVGWAYFPLNMVVPAEIIPMALILDAILLISRSLTVTGIIGSMVWGVIFYPANWALIAPFHVPIENNGVMMSVADLIGYNYVRTGTPEYIRIIEEGTLRTFGEDVTPVSAFFAGFISVFMYFIWLGFGKVLSRTTWVKRL	Bacteria,Proteobacteria,Gammaproteobacteria,Methylococcales,Cycloclasticaceae,Cycloclasticus,Cycloclasticus sp002101235
GCA_002134785_1961	MSASQSAVRSRAEAVKVSRTFDWLILFTLFFVVLGGYHIHYMLTGGDWDFWTDWKDRRLWVTVAPIVSITFPAAVQACLWWRYRLPFGAVVCVLGLLLGEWVNRYLNFWGWTYFPVNFCFPSNLMPGAIVLDVILMLGGSVTLTAVVGGLAYGLLFYPGNWPVIAPLHVPVEYNGMMMTLADLQGYHYVRTGTPEYIRMVEKGTLRTFGKDVAPVSAFFSGFVSIIIYFLWHFFGKWFAQTTFISSDDL	Bacteria,Proteobacteria,Gammaproteobacteria,Methylococcales,Methylomonadaceae,UBA4132,UBA4132 sp002134785
GCA_002162695_1235	MGVVRSAITTAEQQHRVYKAFDWIVIPIVVLVIIGAFHIHFMLTAGDWDFWIDWKDRRWWVTITPITLIFFPAALHYLFWQHFRLPFGATLCCAGLLAGEWVSRVVNFVGWAYYPLNMVVPAEIIPMALVLDSVLLISRSFLVTGVIGSMIWGLIFYPANWAIIAPYHVPVEYNGNMMSIADLMGYSYVRTGTPEYIRIIEEGTLRTFGESVVPVSAFFAGFISVFAYFIWVGIGKALAKTIWVKKL	Bacteria,Proteobacteria,Gammaproteobacteria,Methylococcales,Cycloclasticaceae,Cycloclasticus,Cycloclasticus sp002162695
GCA_002162695_1621	MSLTAEEAKLLKAISVPNSDAAKIVRNFDWIVVVVLLFAVTAAFHIHFMLTAGDWDFWVDWKDRMYWVTLTPMILVIIPAALSYPLMHKLGLPIAGTVCGLCLVIGEWVSRISGFHLWAYFPYSLVWPAIVLPGLMLMDLFYMLFRNVFLASVFGGGAVAMAFAPANWPILAPYHVPVVHIEQLVNVADVIGYSFTRTATPEYLRFIERGTLRTFGGESTLVSTFFSAFVCMILFYMWWRIGQFLSNLGTIPNQLKTFVGLEADKDEAK	Bacteria,Proteobacteria,Gammaproteobacteria,Methylococcales,Cycloclasticaceae,Cycloclasticus,Cycloclasticus sp002162695
GCA_002162705_13	MSAVQSAITTAEQQHRIYKAFDLIVIPIVTLVIIGAFHIHFMLTAGDWDFWIDWKDRRWWVTVTPITLIFFPAALHYLLWTNFRLPIGATLSCAGLLVGEWMNRVFNFVGWAYFPLNMVVPAEIIPMALILDAILIISRSLTVTGIIGSMVWGIIFYPANWALIAPFHVPIEYNGTMMSVADLIGYNYVRTGTPEYIRIIEEGTLRTFGEDVTPVSAFFAGFISVFAYFTWIGFGKVLSSTKWVKRL	Bacteria,Proteobacteria,Gammaproteobacteria,Methylococcales,Cycloclasticaceae,Cycloclasticus,Cycloclasticus sp002162705
GCA_002162705_1481	MAYSDAITQELNMSTNEERAYRMLDLIIIPIVFVVMGAAFHLHYMLTAGDWDFWVDWKDRLYWPIVSSISFIIFAGAVQGLMWRLVRMPIGMTLVGTGLVLMEWISRYYNFHLWAYFPMSQVWPATWIAVGIFVDAILLITGSALMTSLFGVFFLPVIFITSNYPMLAPFRAPTSVMGTEVPVADWIGYVFQRGGSPEYLRIIEDAGLRVLGGETWFISCLFGGFVSIFIYMLWWWISGIATRPYSRSNPLAEYMGGTQPSDKDDAITADAYPTSAVK	Bacteria,Proteobacteria,Gammaproteobacteria,Methylococcales,Cycloclasticaceae,Cycloclasticus,Cycloclasticus sp002162705
GCA_002162705_1672	MALEANEALLLKAVRTSNSDAARIARGLDRIVVGILFFAIVAAFHIHFMLTVGDWDFWVDWKDRMNWVTLTPMLLIVIPAALSYPLMEKFGLPISGTLCGLCLMAGEWASRYFSFHLWTYFPMSMIWPSIVIPGLMLMDLVYLLSRNLFITAIFGGSSVAFAFAPANWPILAPYHVPVIHMDQVVNVADLIGYSFTRTATPEYLRMIERGTLRTFGGESTLISTFFSAFVCMVLYYVWWKIGAWLTNLGSVPNRLKGFVGLDDVAEEK	Bacteria,Proteobacteria,Gammaproteobacteria,Methylococcales,Cycloclasticaceae,Cycloclasticus,Cycloclasticus sp002162705
GCA_002162755_961	MSETQTAEITEVEAKARLLDLKSLDNPKAMKLYRRFDGIIILVLFLFIVLGIQIHFTLTAGDWDYWIDWRDRRWWPLVAPFSLLLFIAPFQYGLWARVRLPVAGTAVTLLLCLVSWVSRYFNFYEFTHFPMSFVFPSTYIALGILLDCSLVVTRSLLVSSVIGGGLFGALVYPLNWAFMAPYKVPVELHGMLMSVADLMGYQYVRTTTPEYLRIIEESTLRTFGGSVTPLTAVFSGLCGMVIYMIFLWVGSRVNAMEKFTKRIV	Bacteria,Proteobacteria,Gammaproteobacteria,Pseudomonadales,Porticoccaceae,50-400-T64,50-400-T64 sp002162755
GCA_002162815_1162	MSEAQSTGLSDVEVKARQLDLKSLDNPRAMKLYRRFDGIIILVLFTFLVLGVQIQFTLTAGDWDYWIDWRDRRWWPLVAPFSLLLFIAPFTYGIWERVRLPIMATAVTTLLCLVSWLSRYLNFYEFTHFPLSFTFPSTYIGLGILLDCALAISRSLIVSTLIGGGLFGALVYPINWSFMAPYKVPVEFNGMLMSVADMMGYQYIRTTTPEYLRIIEESTLRTFGGSVTPLTAVFSALCGMVVYAAFLWVGYKINGLDKFTKRIV	Bacteria,Proteobacteria,Gammaproteobacteria,Pseudomonadales,Porticoccaceae,50-400-T64,50-400-T64 sp002162815
GCA_002162825_63	MSEANASGLAETEVKARALDLKSLDNPRAMKLYRRFDGIIILVLFTFLVLGIQIQFTLTAGDWDYWIDWRDRRWWPLVAPFSLLLFIAPFTYGIWERVRLPIMATAVTTLLCLVSWLSRYLNFYEFTHFPLSFTFPSTYIGLGILLDCALAISRSLIVSTLIGGGLFGALVYPINWSFMAPYKVPVEFNGMLMSVADMMGYQYIRTTTPEYLRIIEESTLRTFGGSVTPLTAVFSALCGMVVYAAFLWVGYKINGLDKFTKRIV	Bacteria,Proteobacteria,Gammaproteobacteria,Pseudomonadales,Porticoccaceae,50-400-T64,50-400-T64 sp002162825
GCA_002238415_2887	MKAEELAALGQHKMAKVFDVILLLALVGFFTVIPHVSRMLYMGDWDFWVDWKDKLWWPIAGPSAALLVTAVGHYLAWYYLRLPLGATFTAVFVLVGAWLSRIFSFYSMEYYPINFIWPATTIPMALALDLILFWSRSYLVTSLTGGVLWGVLFYPVNWLMLMPFLQPVTLFGKTFTIADLMGYYFIRPQTPEYLRRIDEGTLQAFLGQRIWISILMAGIACTFMYWIGIGLGKLLGIMPMRKVLRQT	Bacteria,Desulfobacterota_B,Binatia,Bin18,Bin18,Bin18,Bin18 sp002238415
GCA_002238415_3552	MATETTTVTDLAEAAERQRRLELKELLNKKYKWIDWKWDLVFWTTAIFVVAGAADITKQLFAGDWDFWTDWKDPQWWPVVTAFATIIIPSTLQYIQWAAWRFPTGATYTACCLFFAAWVGRYFQWDLAATYPMNFVWPASVVCAGILMDWTLMKTKSFILTSLIGAHVWAIAVWAYNYVPLAAFLQPAHFMDHVVTVADVQGIAYIRSQTPEYLRLIERGALRSFLGETQYVSLAFAGTAAFVGYWIGQFIGRYLAVWPIRRYLKTV	Bacteria,Desulfobacterota_B,Binatia,Bin18,Bin18,Bin18,Bin18 sp002238415
GCA_002254365_449	MFRTDEIIKASKLPPEGVAMSRHIDHIYFIPILFITIVGTFHMHTALLCGDWDFWLDWKDRQWWPIVTPITTITFCAALQYYNWVNYRQPFGATITILALGFGKWIAVYTSWWWWSNYPPNFVMPATLLPSALVLDITLLLTRNWTLTAVIGAWMYAILFYPSNWPIFGYSHTPIVVDGSLLSWADYMGFMYVRTGTPEYIRMIEVGSLRTFGGHSTMISAFFSAFASSLVYVLWWQFGKFFCTSYFYFTDDRQRTVKVYDVFAYATLAHGDKAKAGGKA	Bacteria,Nitrospirota,Nitrospiria,Nitrospirales,Nitrospiraceae,Nitrospira_F,Nitrospira_F sp002254365
GCA_002256465_719	MSASQSAVRSRAEAVKVSRTFDWMICFTLFFVILGGYHIHYMLTGGDWDFWTDWKDRRLWVTVAPIVSITFPAAVQAILWYRYRLPFGAVICILGLLLGEWVNRYLNFWGWTYFPVNFCFPSNLMPGAIVLDAILMLSGSMTVTAVIGGLAWGLLFYPGNWPIIAPLHVPVEYNGMMMTLADLQGYHYVRTGTPEYIRMVEKGTLRTFGKDVAPVSAFFSGFVSILIYFLWHFFGKWFGSTAFVEAA	Bacteria,Proteobacteria,Gammaproteobacteria,Methylococcales,Methylomonadaceae,KS41,KS41 sp002256465
GCA_002256685_644	MSASQSAVRSRAEAVKVSRTFDWLILFTLFFVVLGGYHIHYMLTGGDWDFWTDWKDRRLWVTVAPIVSITFPAAVQAVLWWRYRLPFGAVVCILGLLLGEWINRYLNFWGWTYFPVNFCFPSNLMPGAIVLDVILMLSGSMTLTAVIGGLAWGLLFYPGNWPIIAPLHVPVEYNGMMMTLADLQGYHYIRTGTPEYIRMVEKGTLRTFGKDVAPVSAFFSGFVSILIYFLWHFFGKWFGSTAFVEAA	Bacteria,Proteobacteria,Gammaproteobacteria,Methylococcales,Methylomonadaceae,UBA4132,UBA4132 sp002256685
GCA_002256705_1542	MSASQSAVRSRAEAVKVSRTFDWMICFTLFFVILGGYHIHYMLTGGDWDFWTDWKDRRLWVTVAPIVSITFPAAVQAILWYRYRLPFGAVIAILGLLLGEWVNRYLNFWGWTYFPVNFCFPSNLMPGAIVLDCILMLSGSMTLTAVIGGLAWGLLFYPGNWPIIAPLHVPVEYNGMMMTLADLQGYHYVRTGTPEYIRMVEKGTLRTFGKDVAPVSAFFSGFVSILIYFLWHFFGKWFGSTAFVEAA	Bacteria,Proteobacteria,Gammaproteobacteria,Methylococcales,Methylomonadaceae,KS41,KS41 sp002256705
GCA_002292285_1363	MRTADQQAATRRRLENTVDMALFAVIVFAVAGATVFVMSVTIGDWEFWADWKDRRYWPLAPVAALLIFPAGLAAAFWSRFRLPVACTAVVLLYSLMRWLSAYFNFHIFGGFPLSFVWPSIFIPLAIIIDCTLVITRSVFLTGLIGAFLWGLLVYPVNWPLLAAFHEPITYNGEMLTAADLLGYEYIRTGLPEYVRVVERTVLRTFGDAVTPLTAVFSGFICTLVFYIAWGAGLVLNRQAWLKKL	Bacteria,Proteobacteria,Gammaproteobacteria,Ga0077536,Ga0077536,UBA981,UBA981 sp002292285
GCA_002292375_259	MKLTTNEATLLSAVTTPNSDAARISRGLDMFVVAILFFAIIAAFHIHIMLTVGDWDFWVDWKDRMYWVTATPMLLIFIPAALSYPFMMKFGLPIAGTLCALCLVIGEWISRIVGFHLWTYFPYSMIWPAIVLPGLMLMDLVLLLSRNLFITSIFGGSAVAFAFAPANWPILAPYHEPVVHMGQLVNVADMIGYSFTRTATPEYLRFIERGTLRTFGGESTLISTGFSGFVCMILFFVWWKIGEWLTNLGTIPNVVKKHVGLGDDDDEK	Bacteria,Proteobacteria,Gammaproteobacteria,Methylococcales,Cycloclasticaceae,Cycloclasticus,Cycloclasticus sp002292375
GCA_002299425_1122	MSASQSAVRSRAEAVKVSRMFDWFILWAIFFVVLGGYHIHYMLTGGDWDFWSDWKDRRLWVTVAPIVAMTFPAAVQACLWWRYRLPFGAVVCVLGLLLGEWINRYLNFWGWTYFPVNFVFPSIFMPSAIVLDVVLMMTGSMTATAVLGGMAWGLLFYPSNWAVIGPLHVPVEYNGMMMTLADLQGYHYVRTGTPEYIRMVEKGTLRTFGKDVAPVSAFFSAFVSILIYFLWHFFGRWFSSTDFVKSA	Bacteria,Proteobacteria,Gammaproteobacteria,Methylococcales,Methylomonadaceae,Methylovulum,Methylovulum sp002299425
GCA_002299495_1202	MSASQSAVRSRAEAVKVSRMFDWFILWAVFWVVLGGYHIHYMLTGGDWDFWSDWKDRRLWVTVAPIVAITFPAAVQACLWYRYRLPFGAVVAVLGLLLGEWVNRYLNFWGWTYFPVNFVFPSQLLPSAIALDVILMLTGSMTATAVLGGMAWGLLFYPSNWAVIGPLHVPVEYNGMVMTLADLQGYHYVRTGTPEYIRMVEKGTLRTFGKDVAPVSAFFSAFVSIIIYFLWHFFGRWFSSTEFVKAA	Bacteria,Proteobacteria,Gammaproteobacteria,Methylococcales,Methylomonadaceae,Methylovulum,Methylovulum sp002299495
GCA_002311315_1974	MSSTQSAVRSHAEAVQVSRTIDYLGLFILFFVILGGFHVHAMLTMGDWDFWSDWKDRRLWVTVTPIMLVTFPAAVQAIVWEHFRIGFGATLCCIALVLGEWINRYFNFWGWTYFPINIVFPAILTPGAILLDGVLILTNSYLATAVFGATAFALVFYPCNWVIIAGLHMPVEYHGILMSIADISGYHYVRTGTPEYIRMIEKGTLRTFGKDVAPVSAFFSAFVCILIYFIWHFIGRWYGTTKFLQQT	Bacteria,Proteobacteria,Gammaproteobacteria,Methylococcales,UBA2778,UBA1147,UBA1147 sp002311315
GCA_002317795_1258	MVWLRRCTHYLFIVVVAVNSTLLTINAGDYIFYTDWAWTSYTVFSISQTLMLLVGACYYLTFTGVPGTATYYALIMTVYTWIAKGAWFSLGYPYDFIVTPVWLPSAMLLDLXYWATKKNKHSLILXGGVLVGMSLPLFNMVNLITVADPLETAFKYPRPTLPPYMTPIEPQVGKFYNSPVALGXGXGAVLGCTFAALGCKLNTWTYRWMAAWSKWD	Archaea,Thermoproteota,Nitrososphaeria,Nitrososphaerales,Nitrosopumilaceae,Nitrosopumilus,Nitrosopumilus sp002317795
GCA_002327945_1502	MSVLTPADAAFSPQEVARVDAQVDWVVIPLFVVLLAAVFSFQFALLVGDWDYWIDWRDRRWWPLVTPLALTILPGVFGYAFWRLLRLPLGATLSILGLTAASWLSRYLNFHEFAGFPMNMVFPSSYIAIGLLIDCILLLTRSWFFTGIFGGFLSGLLIYPLNWPLLAPFMVPVEMHGTLMTVADVMGFEYIRTAMPEYVRIIEQSTLRTFGDAVTPLTAVFAGFLTIMNLWFWVWVGYLGTKAVWLRKVV	Bacteria,Proteobacteria,Gammaproteobacteria,Burkholderiales,Burkholderiaceae,Acidovorax,Acidovorax delafieldii_C
GCA_002331335_3471	MFRTDEIIKAAKLPPEGVAMSRHIDYIYFIPILFVTIVGTFHMHFDLLAGDWDFWIDWKDRQWWPIVTPITAITFCAALQYYNWVNYRQPFGATITILALLAGKWVTIWAAWWWWSNYPYNFVMPSTLLPSAIVLDIILLLTRNWTLTAVIGAWLFAILFYPTNWAIFAYSHTPVVIDGTLLSWADYMGFAYVRTGTPEYIRMIEVGSLRTFGGHSTMISSFFAAFASSLMYVLWWQFGKFFCTAYFYLTDDRQRTTKVHDVFAYATLAHSNKATGGKA	Bacteria,Nitrospirota,Nitrospiria,Nitrospirales,Nitrospiraceae,Nitrospira_F,Nitrospira_F sp002331335
GCA_002331625_2596	MFRTDEIIKASKLPPEGVAMSRHIDHIYFLPILFVTIVGTFHMHTALLCGDWDFWIDWKDRQWWPIVTPVTTITFCAALQYYNWVNYRQPFGATLTILALGFGKWVAVYTSWWWWSNYPPNFVMPATLIPSALVLDITLLLTRNWTLTAVIGAWMYAILFYPSNWPIFGYSHTPIVVDGTLLSWADYMGFMYVRTGTPEYIRMIEVGSLRTFGGHSTMISAFFSAFASSLMYVLWWQFGKFFCTSYFYLTDDRQKTTKVYDVFAYATLAHGNKATGGKA	Bacteria,Nitrospirota,Nitrospiria,Nitrospirales,Nitrospiraceae,Nitrospira_F,Nitrospira_F sp002331625
GCA_002352345_373	MSATAQSVGAKSAGDLSPVMAGMSRKFDLLLVPILFLAITGAFHIHFMLLAGDWDFWVDWKDRRFWITITPIVAITFPAAIQYVLWEYFRVPLGATLCIVALLFGEWMNRYWGFTIWSGFPATLTWPAMLIASALVLDAVLMLTKNWVATAIVGAPLFALLFYAQNIVILAPYHVPVEHMGQLMSVADMVGYAFVRTATPEYLRMIERGTLRTFGGESALIASFFAAFICMIMYTAWWKLGAVGAKMRWMKSIFDKAAKVRA	Bacteria,Proteobacteria,Gammaproteobacteria,Methylococcales,UBA2780,UBA2780,UBA2780 sp002352345
GCA_002352565_1737	MGIRLGPVGAPEGALIHEPVSQTVQDQWEAWKSIDLIIYPLFMILLGGVFVFFIALTVGDWDYWQDWRDRRWWPFVTPYLLLTLPAVLTYFFWRFFKLPIAFTTVALGFIVSSMISRYVNFHLYTPFPMNFVMPATWIGAAVMIDGILLVTRSFALTALVGGMLWGVIFYYINWPGIAPMHVPVELHGNVITVADLMGFEYIRTAMPDYVRIIERGTLRTFGGAVAPVSAAMAGFGSIILYAIFVWVGSKVAKVGWLRALW	Bacteria,Proteobacteria,Gammaproteobacteria,UBA2770,UBA2770,UBA2770,UBA2770 sp002352565
GCA_002366835_31	MSTEYLPGEVHDDELDPNEIRYVEGAVRNSAEQLAAYKNIDLATLPLLFLLFGGISVFLFALTVGDWDFWMDWRDRRWWPLVTPFSLILLPSVLGTFMWLKFRLPMGATFATMSFLAASWASRYANFHDFAGFPLNFVSPSTWVGLGVVLDATLLISRSFYFTGFVGAFLFGLLTYTINWPIFAPFRIPIEYNGTMVTVADLMGYMYIRTAIPEYVRIIEESTLRTFGEAVTPLTAVFAGFVTILNYYLWCWVGHKISVSRWMNRII	Bacteria,Proteobacteria,Gammaproteobacteria,Pseudomonadales,UBA3067,UBA3067,UBA3067 sp002366835
GCA_002366835_712	MGYNDSVKDSDNQSQDDARSDMSQESAISTPEQQRRIFRAFDYMLVPVASILLGGIVVFLVALTVGDWDYWQDWRDRRWWPLITPVSVIVAPAVFTYFFWKYFRLPIAATSIVLGYMIAAWVSRYANFHLFADFPMAFVSPSNFIGMAIILDSVLLLTRSFYLQGFVGAFLWGLLIYPLNWPAAAAFHTPLVWDGYIVTAADLMGFMYIRTAMPEYVRIIEESTLRTFGEAVTPLTAFFAGFVTILNFYLWVWVGSKLAVTRWATKLI	Bacteria,Proteobacteria,Gammaproteobacteria,Pseudomonadales,UBA3067,UBA3067,UBA3067 sp002366835
GCA_002380945_2190	MSANLKKQFFQPYTGEKARISRAYDYLILVLALFLFIGSFHLHFALTVGDWDFWIDWKDRQWWPLVTPLMGITFPAAVQMVMWEKFRLPLGATLCVAALSIGTWIARIFAYHYWNFFPINMVLPSTMLPSALVLDVILMLSNSLTVTAILGGSAFALLFYPSNWPIIGMFHEPVQYANGQLTVADLFGFQYIRTGMPEYLRIIERGTLRTYGQYATPLSAFCSALLCTLMYTLWWYIGKWFATVRYLTKI	Bacteria,Proteobacteria,Gammaproteobacteria,Methylococcales,Methylomonadaceae,UBA4132,UBA4132 sp002380945
GCA_002401525_265	MGTDSSVPQNSLGSKESASSTVRSAVSTPEEQLIAFRNIDLVSVPIIVLLFGGITVFLSAVTVGDWDYWMDWRDRRWWPLVVPFVYIIFPAVVGSFTWNKLRLPLGGTATMLSFVLGAWLSRYFNFHQFAGFPLGFVSPSSHIAVGIVIDATLLLSRSYAITGFIGAFIFGAIPYAVNWPLFAQWHVPIDYYHTPVTVADLMGYEYIRTAIPEYVRIIEESTLRTFGEAVTPLTAVFAGFVCILNYYLWVAIGSYLSESRWIKKLI	Bacteria,Proteobacteria,Gammaproteobacteria,Pseudomonadales,UBA3067,GCA-002402085,GCA-002402085 sp002401525
GCA_002401525_721	MSSSDSYGGNNDDDIXRGPLSNKSAVTTLAQQTEVYRNLDYMLVPIFVIILGGVTVFLVSLTVGDWDYWQDWRDRRWWPLVTPFSLIIGPAVFTYFFWKYFRLPIAGTAITVGYTFGVLISRYMNFHXFAGFPVNFIAPSTFIGMALLLDTTMLVTRSFYFTGLIGAFLFAVVIYPLNWPMMAAFHVPVEYNGTMVTVADLMGYEXXXTAXPEXXRIIEESTLRTFGEAVTPLTAFFAGFVTILNFYLWVWIGSKLTQARWLTNLI	Bacteria,Proteobacteria,Gammaproteobacteria,Pseudomonadales,UBA3067,GCA-002402085,GCA-002402085 sp002401525
GCA_002401525_2683	MSSSYPQNKTPKKETGIYSSEVREASSALTTIEQQIKAYKTIDFATIPALFLLFGGVSVFLFALTVGDWDFWMDWRDRRWWPLVTPFSLILLPAVLGVFMWNMFRLPIGATFAVASFLVASWVSRIMNFHNFAGFPLNFVSPSTWIGLGVLIDIVLLLTKSWFAAGFIGAFLFGLLSYTINWPIFAPYRLPVEYNDTMVSVADLMGYMYIRTAIPEYVRIIEESTLRTFGEAVTPLTAIFAGFVTILHYYLWVWVGNKIVASVWIRKVI	Bacteria,Proteobacteria,Gammaproteobacteria,Pseudomonadales,UBA3067,GCA-002402085,GCA-002402085 sp002401525
GCA_002402085_2769	MSSENSYGNNEDEIQRGPLSNKSAVTTLAQQNEVYKNLDYMLIPIFIIILGGVTVFLVSLTIGDWDYWQDWRDRRWWPLVTPFSLIIGPAVFTYFFWTYFRLPIAGTAITVGYTFGVLISRYMNFHVFAGFPVNFIAPSTFIGMALLLDTVMLVTRSFYFTGLIGAFLFAIVVYPLNWPMMAAFHVPVEYNGTLVTVADLMGYEYIRTAIPEYVRIIEESTLRTFGEAVTPLTAFFAGFVTILNFYLWVWIGSKLTQARWLTKLI	Bacteria,Proteobacteria,Gammaproteobacteria,Pseudomonadales,UBA3067,GCA-002402085,GCA-002402085 sp002402085
GCA_002402085_2972	MGSSFVKDSPADKETGIYSREIRHARPALITLDEQIKAYRTIDYTTLPALFLLFGGISVFLFALTVGDWDFWMDWRDRRWWPLVTPFSLILLPAVLGVFMWNMFRLPIGATFAVASFLVASWVSRIMNFHNFAGFPLNFVAPSTWIGLGILIDIVLLISKSWFAAGFIGAFLFGLLTYTINWPIFAPYRIPVEYNDTMVSVADLMGYMYIRTAIPEYVRIIEQSTLRTFGEAVTPLTAIFAGFITILHYYLWVWVGSKLMTNIWIRKVI	Bacteria,Proteobacteria,Gammaproteobacteria,Pseudomonadales,UBA3067,GCA-002402085,GCA-002402085 sp002402085
GCA_002431545_1608	MSEQSVSTELMSENEVRQRRLDVKSLDNPKAMKLYRRFDGIFILVLFSFLALGVQIQFTLTAGDWDYWIDWRDRRWWPVVAPMTLLMFIGPLAYGLWYRLRLPVVATAVTTLLCLTSWLSRYLNFYEFTYFPMSFVPASTYIGLGILLDCSLIMTRSLIISCIIGGGLFGALVWPLNWPIFAASKVPVEFNGMLLSMADLMGFQYIRTTTPEYLRIIEESTLRTFGGSVTPLTAVFAGLVGIVVYALFLLLGKWINGLDKYAKRIA	Bacteria,Proteobacteria,Gammaproteobacteria,Pseudomonadales,Porticoccaceae,HB2-32-21,HB2-32-21 sp002431545
GCA_002432655_1289	MGAYGDVDKTNEEVSLDGQSKRGGPKSFVPAVKTAADQLEAWKRLDTVMVPVMILLMGGVVVFLVALTVGDWDYWQDWRDRRWWPLVTPLSFIIAPAVFTYFFWHYFRLPVAATCIAVGYGVGVWASRYFNFHVFAGFPVNFIAPSTFIGMCIVLDATLALSRSYYIAGFVGAFLFGIIIYPLNWPTMAPFHVPVEYNGFVVTVADLMGYQYIRTAIPEYVRIIEESTLRTFGEHVAPLTAVFAGFITILNYYLWVWIGSILTRSRWMTKLV	Bacteria,Proteobacteria,Gammaproteobacteria,UBA5859,UBA5859,UBA5859,UBA5859 sp002432655
GCA_002432655_2572	MAIVTPESNESPDKDPKYSGERSAKSAITTREEQIEAFRNIDLVSIPIIILLFGGITVFLSAVTVGDWDYWMDWRDRRWWPLVTPAVYIIFPAVIGTFTWKKFRLPIGATATMFAFVIGLWQSRYFNFHSFAGFPLNFVAPSTFIVLGIILDATLLWTKSFFATGFIGAFFFGALPYAVNWPVFALWHVPVSYDGNLLTVADLAGYQYIRTAIPEYVRIIEESTLRTFGEAVTPLTAFFAGFVCVLNYYLWVVIGSYLSESRWTHKVW	Bacteria,Proteobacteria,Gammaproteobacteria,UBA5859,UBA5859,UBA5859,UBA5859 sp002432655
GCA_002450755_2038	MSAPSNETRNFGPAETAYIDRKFDIIIVLNLFILMVAAFHIHALLTAGDWDFWTDWKDRRWWLVITPITLITFPAALSAVLWIGFRLPFASTLMVLGLLVGQWIGRLVQFHMWGYYPVNFVWPATLIPCAILLDVALLQTRSYIFTAVFGGMLWALTFYPANWALLAPFHLPVDNQGVLMSIADLQGYEYIRTGTPEYIRIIERGTLRTYGGAVATVSAAFSAFLCILMYWIWWFFGRWLGLNIKWLKGI	Bacteria,Myxococcota_A,UBA9160,UBA9160,UBA6930,UBA6930,UBA6930 sp002450755
GCA_002483425_1013	MSASQSAVRSRAEAVKVSRTFDWMIVFTLFFVILGGYHVHFMLVAGDWDFWSDWKDRRLWVTVLPIMGITFPAAVQAVLWWRYRIAFGATLCVLGLLFGEWVNRYFNFWGWTYFPINFVFPSQLIPGAIVLDVVLLMSGSMQLTAVVGGLGFGLLFYPGNWPMMAPLHLPVEYNGMMMTLADLSGYHYVRTGMPEYIRMVEKGTLRTFGKDVAPVSAFFSGFVSIIIYVLWHFFG	Bacteria,Proteobacteria,Gammaproteobacteria,Methylococcales,Methylomonadaceae,Methyloglobulus,Methyloglobulus sp002483425
GCA_002483425_1455	MVSQSTAISRAAEIAKISRTFDFILLIPILLVIIGTYHLSMILTVGDWDFWLDWKDRQWWPIVTPLMGISFPAAIQYGLWKHLRLPIGATVCTVCLLLGMAITRWFAYHLWTNYPINLVLPATLIPGALLLDFVLLTSRSFFVTAILGGMLFAAVFYPANWAIFAPFHQPVEYNGSLMTLADVSGYSYIRPGVPEYLRIIERGVLRTYDTYATPLSAFCAAVLAVPLYALWSYIGKLFSTTRFIDKF	Bacteria,Proteobacteria,Gammaproteobacteria,Methylococcales,Methylomonadaceae,Methyloglobulus,Methyloglobulus sp002483425
GCA_002483425_1879	MSANLSTRTFRPYTGEKARIARAYDYLVLVLALFLFIGSFHLHFALTVGDWDFWVDWKDRQWWPAVTPIIGITFPAAVQAVLWTNFRLPLGATLCVACLSIGTWIARIFAYHMWNYFPINMVLPSTMLPSALVLDVVLMLSNSLTVTAIFGGSTFALLFYPSNWPIFGMFHVPVEAGNSQLTVADMFGFQYIRTGMPEYLRIIERGTLRTYGQVAAPLSAFFSALICTLMYTLWWYIGKWFATTRYLKRI	Bacteria,Proteobacteria,Gammaproteobacteria,Methylococcales,Methylomonadaceae,Methyloglobulus,Methyloglobulus sp002483425
GCA_002499525_746	MVWLRRCTHYLFIVVVAVNSTLLTINAGDYIFYTDWAWTSYVVFSISQSLMLVVGATYYLTFTGVPGTATYYALIMTVYTWIAKGAWFALGYPYDFIVTPVWLPSAMLLDLVYWATKKNKHSLILFGGVLVGMSLPLFNMVNLITVADPLETAFKYPRPTLAPYMTPIEPQVGKFYNSPVALGAGAGAVLSTTFAALGCKLNTWTYRWMAAWSKWD	Archaea,Thermoproteota,Nitrososphaeria,Nitrososphaerales,Nitrosopumilaceae,Nitrosotenuis,Nitrosotenuis sp002499525
GCA_002506665_550	MVWLRRCTHYLFIVVVAVNSTLLTINAGDYIFYTDWAWTSYTVFSISQTLMLIVGATYYLTFTGVPGTATYYALIMTVYTWIAKGAWFALGYPYDFIVTPIWLPSAMLLDLVYWATKKNKHSLILFGGVLVGMSLPLFNMVNLITVADPLETAFKYPRPTLPPYMTPIEPQVGKFYNSPVALGAGAGAVLACTFAALGCKLNTWTYRWMAAWSKWD	Archaea,Thermoproteota,Nitrososphaeria,Nitrososphaerales,Nitrosopumilaceae,Nitrosopumilus,Nitrosopumilus sp002506665
GCA_002634395_1247	MALLTPQQALSLERKFDIIVIVAAFTGTVAGYHIHQMLTVGDWDFWLDWKDRRWWVTLTPILLITFPAATQYFMWEKMRLPIGATFCVMTLHFGQWMNRVFNFYYWAWFPVNFTAPGLMIPSAIFLDVTLMMTGSYMFTALFGGMGWSLLFYPANWTWLAPFHLAYKHPSGPLMSIADLMGMEYVRSATPEYIRIVERGTLRTFGRDVTPVSSFFAGFISGIIYLWWVWMGKVISKPVWISRT	Bacteria,Methylomirabilota,Methylomirabilia,Methylomirabilales,Methylomirabilaceae,Methylomirabilis,Methylomirabilis sp002634395
GCA_002700385_327	MSLTAPEKKLLNAITTKGSSAAKIVRQLDLIVVLILFFAIIAAFHIHIMLTVGDWDFWVDWKDRKNWVTLTPMLLIFIPAALSYPFMQKFGLPIAGTLCALCLVIGEWVSRILGFHLWTYFPYSMIWPSIAIPGLMLMDLVLLLSRNAIATSIFGGSAVALAFAPANWPILAPYHLPVVHIDQVVNVADLIGYTFTRTATPEYLRIIERGTLRTFGGESTIISTFFSAFVCMVLFFIWWKIGEWVTNLGTVPNRFKKMVGYTDEDDDNAKEAV	Bacteria,Proteobacteria,Gammaproteobacteria,Methylococcales,Cycloclasticaceae,Cycloclasticus,Cycloclasticus sp002700385
GCA_002706265_2043	MTENDRAILKVSELSPQAIGWSRTLDLLIIVVAAFLIWSVSHISFLLLGGDWDFFIDWKDRQYWILIIPITTIIMAASFQAIFWNLFRLPIGATASLLLLLLGTWIVRYHSWEGLAYFPISLVVPGTCLMGALVLDAILVLSRSWLVTGMFGATLYGLLFYPANWTYMAGYFQPVMNMGDMTSVADLIGYVFPRAGTPEYIRIIERGTLRTFGDTPTWVSAFFAAFVCIFLYYLFWGLGVLACNARFFPVGERFKSLYGAKGAKDQTAGGPVTQPGASS	Bacteria,Proteobacteria,Gammaproteobacteria,Nevskiales,Nevskiaceae,Polycyclovorans,Polycyclovorans sp002706265
GCA_002706265_2075	MDLLIIPLIVLLFMGIFSFHFALLVGDWDYWVDWRDRRWWPLVTPLALTVLPGVFGFLLWDKLRLPLGGTLTILCLTLAAWISRYLNFHLFADFPMNFVWPSTYIGLGLILDCMLLLTRSFFWTGLFGGFTFGLLIYPLNWSILAPFQVPLELNGTMLTVADLMGYEYIRTAIPEYVRIIEESTLRTFGAAVTPLTAVFAGFLNIMNYWFWLWIGYLGTKAVWIRKIV	Bacteria,Proteobacteria,Gammaproteobacteria,Nevskiales,Nevskiaceae,Polycyclovorans,Polycyclovorans sp002706265
GCA_002713325_1064	MVWMRRCVHYLFIVVVAVNSTLLTINAGDYIFYTDWAWTSFVIFNLSQSTMLAVGAIYYLTFTGVPGTATYYATIMTIYTWVAKGAWFGLGYPYDFVATPVWIPSAMLMDLVYWSTKKNKHATILIGGVLVGMTMPLFNMAHLLTLTDPLETAFKYPRPTLPQYMTPVEPQVGKFYNSPVALAAGIGAVITVPMSALGAKLTTWTYRWAAAWSKWD	Archaea,Thermoproteota,Nitrososphaeria,Nitrososphaerales,UBA213,UBA213,UBA213 sp002713325
GCA_002730325_765	MVWLRRCTHYLFIVVVAVNSTLLTINAGDYIFYTDWAWTSYTVFSISQTLMLIVGATYYLTFTGVPGTATYYGLIMTVYTWVAKAAWFSLGYPYDFIVTPVWLPSAMLLDXVYWXTKKNKHSLILXGGVLVGMXLXLFXMXNXITVADPLETAFKYPRPTLPPYMTPIEPQVGKFYNSPVALGAGAGAVLGCTFAALGCKLNTWTYRWMAAWSKWD	Archaea,Thermoproteota,Nitrososphaeria,Nitrososphaerales,Nitrosopumilaceae,Nitrosopumilus,Nitrosopumilus sp002730325
GCA_002733135_363	MSAVHSVSAITTAEQQHRIYKAFDWIIIPIVVLVVIGAFHIHAMLTIGDWDFWIDWKDRRWWVTVTPISLIFFPAALHYLLWENFRLPFGATLACGGLLIGEWANRIANFVGWAYFPLNMVVPGEIIPMALCLDAVLIISRSLTITGVLGGMLWGIIFYPANWALIAPFHVPVEYNGVMMSVADLIGYNYVRTGTPEYIRIIEEGTLRTFGEDVTPVSAFFAGFISVLAYFLWLYIGKWFSKTTWMKRI	Bacteria,Proteobacteria,Gammaproteobacteria,Methylococcales,Cycloclasticaceae,Cycloclasticus,Cycloclasticus sp002733135
GCA_002737445_1279	MVWLRRCTHYLFIVVVAVNSTLLTINAGDYIFYTDWAWTSFTVFSISQTLMLCVGATYYLTFTGVPGTATYYALIMTVYTWVAKGAWFALGYPYDFIVTPIWLPSAMLLDLAYWATKKNKHSLILFGGVLVGMSLPLFNMVNLITVADPLETAFKYPRPTLPPYMTPIEPQVGKFYNSPVALGAGAGAVLSVTFTALGCKLNTWTYRWMAAWSKWD	Archaea,Thermoproteota,Nitrososphaeria,Nitrososphaerales,Nitrosopumilaceae,Nitrosarchaeum,Nitrosarchaeum sp002737445
GCA_002737455_564	MVWLRRCTHYLFIVVVAVNSTLLTINAGDYIFYTDWAWTSFTVFSISQTLMLIVGATYYLTFTGVPGTATYYALIMTVYTWIAKGAWFALGYPYDFIVTPVWLPSAMLLDLVYWATKKNKHSLILFGGVLVGMSLPLFNMVNLITVADPLETAFKYPRPTLPPYMTPIEPQVGKFYNSPVALGAGAGAVLACTFAALGCKLNTWTYRWMAAWSKWD	Archaea,Thermoproteota,Nitrososphaeria,Nitrososphaerales,Nitrosopumilaceae,Nitrosopumilus,Nitrosopumilus sp002737455
GCA_002746135_2624	MSETQTAEITEVEAKARLLDLKSLDNPKAMKLYRRFDGIIILVLFLFIVLGIQIHFTLTAGDWDYWIDWRDRRWWPLVAPFSLLLFIAPFQYGLWARVRLPVAGTAVTLLLCLVSWVSRYFNFYEFTHFPMSFVFPSTYIALGILLDCALVVTRSLLVSSVIGGGLFGALVYPLNWAFMAPYKVPVELNGMLMSVADLMGYQYVRTTTPEYLRIIEESTLRTFGGSVTPLTAVFSGLCGMVIYMIFLWVGSRVNAMEKFTKRIV	Bacteria,Proteobacteria,Gammaproteobacteria,Pseudomonadales,Porticoccaceae,50-400-T64,50-400-T64 sp002746135
GCA_002788515_49	MVWLRRCTHYLFIVVVAVNSTLLTINAGDYIFYTDWAWTSYTVFSISQTLMLIVGATYYLTFTGVPGTATYYALIMTVYTWVAKGAWFALGYPYDFIVTPVWLPSAMLLDLVYWATKKNKHSLILFGGVLVGMSLPLFNMVNLMTVADPLETAFKYPRPTLPPYMTPIEPQVGKFYNSPVALGAGAGAVLACTFAALGCKLNTWTYRWMAAWSKWD	Archaea,Thermoproteota,Nitrososphaeria,Nitrososphaerales,Nitrosopumilaceae,Nitrosopumilus,Nitrosopumilus sp002788515
GCA_002842395_185	MASNAHETVDIYGVKWSKWSAALSRRFDIIVAIILFLAVTAAFHLHVMLLVGDWDFWVDWKDRQYWVTLAPVITITFPAALQYVFWEKLRLPFGATFAVVCLIFGEWMNRKFGFYDWSYFPYSLVWPATYIPGAIVLDVTLMLTGNFLLTSLTGAIAYAILFYPSNWVMLAAYHLPVEVMGSLVSVADYIGYAFTRTATPEYLRFIERGTLRTFGGHSAWVASAFAGFLCMLMYIAWWYFGMLMTKVVTVPNKMKTLMGLKADPKRSVEAI	Bacteria,Proteobacteria,Gammaproteobacteria,Burkholderiales,Rhodocyclaceae,Rugosibacter,Rugosibacter sp002842395
GCA_002842395_679	MTTTTTAQAEVAAAGTTYVPLSPGAERIGRALDWVIVAATVLVLTGAFHLHFMLTAGDWDFWLDWKDREYWIVLSPVMAITFCGAVHYILWQHFRLPFGATLCVTLLVVAEWIVRYVGWHGWSHYPINLLTPAYFYPGALALDAILLLSGSWVVAGILGGSLFGFLFFPGNWAWLAAYHVPVEVNGIVMTLADYIGYENIRTGTPEYIRIIERGTLRTFGQHSAPVSAAFAAFLCTLVYWMWWFIGKWFSNVKYITSKGL	Bacteria,Proteobacteria,Gammaproteobacteria,Burkholderiales,Rhodocyclaceae,Rugosibacter,Rugosibacter sp002842395
GCA_002843155_818	MSASQSAVRSRAEAVKVSRTFDYLILFTAFFVILGGYHIHYMLTGGDWDFWTDWKDRRLWVTVAPIVSITFPAAVQACLWWRYRLPYGAVLCVLGLLLGEWVNRYLNFWGWTYFPVNFVFPSNLVPGAIVLDAILLLSGSMTFTAVIGGLAWGLLFYPGNWPIIAPLHVPVEYNGMMMTLADLQGYHYVRTGTPEYIRMVEKGTLRTFGKDVAPVSAFFSGFVSILIYFLWHFFGKWFASTKFVQSA	Bacteria,Proteobacteria,Gammaproteobacteria,Methylococcales,Methylomonadaceae,PGZD01,PGZD01 sp002843155
GCA_002862095_578	MSKSKSGGAVGPFHSVAEAAGCVQTTDWLLLTLLFFAVLGGYHVHFMLTAGDWDFWVDWKDRRMWPTVVPILGVTFAAASQAFFWVNFRLPFGATFAVLGLLIGEWINRYVNFWGWTYFPISLVFPSALMVPAIWLDVILLLSGSYVITAIVGSLGWGLLFYPNNWPAIAAFHQATEQHGQLMTIADLIGLHFVRTSMPEYIRMVERGTLRTFGKDVVPVAAFFSGFVSMMVYFLWWFMGRWYSTTKMIDKI	Bacteria,Proteobacteria,Alphaproteobacteria,Rhizobiales,Beijerinckiaceae,Methylocystis,Methylocystis sp002862095
GCA_002862095_1979	MSKSKSGGAVGPFHSVAEAAGCVQTTDWLLLTLLFFAVLGGYHVHFMLTAGDWDFWVDWKDRRMWPTVVPILGVTFAAASQAFFWVNFRLPFGATFAVLGLLIGEWINRYVNFWGWTYFPISLVFPSALMVPAIWLDVILLLSGSYVITAIVGSLGWGLLFYPNNWPAIAAFHQATEQHGQLMTIADLIGLHFVRTSMPEYIRMVERGTLRTFGKDVVPVAAFFSGFVSMMVYFLWWFMGRWYSTTKMIDKI	Bacteria,Proteobacteria,Alphaproteobacteria,Rhizobiales,Beijerinckiaceae,Methylocystis,Methylocystis sp002862095
GCA_002862125_2453	MSASQSAVRSRAEAVKCSRTFDWMILFTLFFVVLGGYHIHYMLTGGDWDFWTDWKDRRLWVTVAPIVSITFPAAVQACLWWRYRLPFGAVVCILGLLLGEWINRYLNFWGWTYFPVNFVFPSNFMPGAIVLDVILMLSGSMTLTAVVGGLAYGLLFYPGNWPIIAPLHVPVEYNGMMMTLADLQGYHYVRTGTPEYIRMVEKGTLRTFGKDVAPVSAFFSGFVSILIYFLWHFFGKWFASTAFVEAA	Bacteria,Proteobacteria,Gammaproteobacteria,Methylococcales,Methylomonadaceae,KS41,KS41 sp002862125
GCA_002862125_3917	MSANLTKQIFRPYTGEKARITRAYDYLILVLALFLFIGSFHLHFALTVGDWDFWIDWKDRQWWPLVTPLMGITFPAAVQAVMWEKFRLPFGATLCVTALLIGTWITRVFAYHYWNYFPINMVLPATMLPGALVLDAILMLSNSLTITAIFGGAAFALLFYPSNWPILGMFHEPIEYGNGQLTVADLFGFQYIRTGMPEYLRIIERGTLRTYGQYAAPLAAFCSALLCSLMYTLWWYIGKWFATVRYLNKI	Bacteria,Proteobacteria,Gammaproteobacteria,Methylococcales,Methylomonadaceae,KS41,KS41 sp002862125
GCA_002862435_779	MSIEFGSTEQTDISRVPNGKALTNVQDQVAAWRNADLFFFPLISILIGGAAVFLCALTVGDWSYWMDWRDRRWWPLVTPLLLLVLPAVATYAFWKYFKLPVAATGLALGFWLSQMISRYVNFYVFTAFPMNWVMPEVWIGAAVVLDAVLLITRSFALTGLVGGMLFGLLFSAMNWPVVAPMHMPVQLGDTVMTLADYMGFQYIRTAMPEYVRIIEAGTLRTFGTHVAPVTAFVSGFFAILVYYIFVWVGSKGANPAWLKKLV	Bacteria,Proteobacteria,Gammaproteobacteria,UBA5335,UBA5335,Macondimonas,Macondimonas sp002862435
GCA_002862435_1969	MNTVSGAYGKGGAPDTTSRPTKSAVRNVQEQMAAWKNIDYTMIPIFSILIGGVTVFLIALTVGDWDYWQDWRDRRWWPLVTPFSLIIPAAIFNYFFWKRFRLPIGATAMILGYMFGVWVSRYMNFHIFANFPMNFVSPSTFIGMGLLLDCTLALSRSFFLTGLVGAFLFAIVLYPLNWVTMAPFHVPVEYNGYLVTVADLMGYQYIRTAMPEYVRIIEESTLRTFGEAVTPLTAFFAGFVTLLNYYLWVWIGSILTQNRWLTRLI	Bacteria,Proteobacteria,Gammaproteobacteria,UBA5335,UBA5335,Macondimonas,Macondimonas sp002862435
GCA_002862965_820	MAIQIEAGNKADVDRTPRGNAVISVKEQMQAWRNADLFFFPLISVLIGGAAVFLCALTVGDWSYWMDWRDRRWWPLVTPLLLLALPAVATYAFWRYFKLPVAATGLALGFWLSQIVSRYVNFHVFTAFPMNWVMPEVWIGAAVVLDAVLLITRSFALTGLVGGMLFGLLFSAMNWPVVAPMHMPVLLGDTVMTLADYMGFQYIRTAMPEYVRIIEAGTLRTFGTHVAPVSAFVSGFFAILVYYVFVWIGSKGSRPSWLGKLV	Bacteria,Proteobacteria,Gammaproteobacteria,UBA5335,UBA5335,Macondimonas,Macondimonas sp002862965
GCA_002862965_1867	MNTTTGAYGTGAAPDTAGPPTKSAVRNVQEQMAAWKNIDYTLIPIFSILIGGVTVFLIALTVGDWDYWQDWRDRRYWPLVTPFSLIIPAAIFNYFFWKRFRLPIGATAMILGYMFGVWVSRYMNFHVFANFPMNFVAPSTFIGMGILLDCTLALSRSFFVTGLVGAFLFAIVLYPLNWITMAPFHVPVEYNGYLVTVADLMGYQYIRTAIPEYVRIIEESTLRTFGEAVTPLTAFFAGFVTLLNYYLWVWIGSLLTQNRWLTRLI	Bacteria,Proteobacteria,Gammaproteobacteria,UBA5335,UBA5335,Macondimonas,Macondimonas sp002862965
GCA_002869845_2930	MFRTDEIIKASKLPPEGVAMSRKIDYIYFIPILFVTIVGTFHMHTALLCGDWDFWLDWKDRQWWPIVTPVTLITFCAAIQYYNWVNYRQPFGATLCILALGAGKWIAVYTSWWWWSNYPPNFVMPATAIPGALVLDITLLLTRNWTLTAVIGAWMFAALFYPSNWPIFAYSHTPLVVDGALLSWADYMGFMYVRTGTPEYIRMIEVGSLRTFGGHSTMISAFFSAFASSLTYILWWQFGKFFCTSYFYITDDRQRTTKVYDVFAYATLGPQADKAKLSGGKA	Bacteria,Nitrospirota,Nitrospiria,Nitrospirales,Nitrospiraceae,Nitrospira_F,Nitrospira_F sp002869845
GCA_002869885_1484	MALFRTAEIIKASKLPPEGVKLSRMIDAVYFLPIAYLGVFATFHMHFDLLAGDWDFWIDWKDRQFWVTVTPIVEVMYPGAIMYYFWTFYRQPFGATLSITGLLVGKWITVVLAWYWWANFPVNFVMPATMVSSALILDCTLLLTRSWMLTAIFGVWAFAMMFYPTQYALFGYSKQPMVVDGQLLSLADYMGFTYVRTGTPEYIRIIEVGSLRTFGGHTVWISAFFSAFVSMLVYTIWWQIGHFVGQAFFWVKGKRGVMSRKNDIMIVGTDEFAARHGTPDGVAPKLTSARTLAEGKS	Bacteria,Nitrospirota,Nitrospiria,Nitrospirales,Nitrospiraceae,Palsa-1315,Palsa-1315 sp002869885
GCA_002869895_2104	FWTFYRQPFGATLSITGLLVGKWITIILAWYWWANFPMNFVMPATMVSSALILDCTLLLTRSWMLTAIFGVWAFAMMFNPSNYPIFAYSKQPLVADGALLSLADYMGFTYVRTGTPEYIRIIEVGSLRTFGGHTVWISAFFSAFISMLMFTIWWQIGHFVGQSFFWATGKRGVRYRTNDVMIVGTDEYAERHGTPLGVAPGVSGRAKLAEGKS	Bacteria,Nitrospirota,Nitrospiria,Nitrospirales,Nitrospiraceae,Palsa-1315,Palsa-1315 sp002869895
GCA_002869925_2031	MALFRTKEIIAASKLPPEGVKLSRMIDAVYFLPIAYFGVFATFHMHFDLLAGDWDFWVDWKDRQFWVTVTPIVEVMYPGAIMYYFWTFYRQPFGATLSITGLLVGKWITVLFAWYWWANFPANFVMPATMVSSALILDATLLLTRSWMLTAIFGVWAFAMVFNPTNYALFGYSHQPVVVDGQLLSLADYMGFTFVRTGTPEYIRIIEVGSLRTFGGHTVWISAFFSAFISMLMFTIWWQIGHFVGQAFFWVKGRRGVMSRMNDVMIVGTDEFAQRHGTPDGIAPGHRVTTKTAATSLS	Bacteria,Nitrospirota,Nitrospiria,Nitrospirales,Nitrospiraceae,Palsa-1315,Palsa-1315 sp002869925
GCA_002890675_1377	MATKALEVPPQPYTGEKARLTRAYDYLILVLALFLFIGIFHLHMMLTVGDWDFWQDWKDRQWWPLVTPLMMITFPAAVQAVLWSNFRLPMGATLCISCLLIGAWIARYFSYHLWNYFPINEVMPATMLPSALVLDAVLMLTNSVTVTSIVGGMAFALLFYPSNWPIFGMFHVPVEYNGAQLTIADLFGFQYIRASMPEYLRIIERGALRTYGQYATPLSAFCSAFLCTLMYPLWWYMGKAFATTKYVKNI	Bacteria,Proteobacteria,Alphaproteobacteria,Rhizobiales,Beijerinckiaceae,Methylocella,Methylocella sp002890675
GCA_002890675_2037	MKTGAAPAAESILASPGIEGGAGANAPVAAANVGAVAAAASPFHSRAEAAGAVRTADLLILTFLFLIMIGGYHVHAMLTMGDWDFWVDWKDRRMWPTVLPIMLVTFPAAAQYFFWEHFRLPFGATFLCVALLFGEWLDRYISFWGWTYYPINLVWPTSLVPQALFLDIVLLLSKSFIVTAIVGSMGFSLLLYPNNWVILAQFHQPTEQYGTLMSLADVIGFHNVRTSMPEYIRIIERGTMRTFGKDVVGVAAFFSGFVSIIVYFVWWYVGKMFSTTKYMKSI	Bacteria,Proteobacteria,Alphaproteobacteria,Rhizobiales,Beijerinckiaceae,Methylocella,Methylocella sp002890675
GCA_002898655_1082	MVWIRRTIHYLFIVVVAVNSTLLTINAGDYIFYSDWMWTSFVIFNLSQSTMLVVGAIYYMLFTGVPGTATYYATIMTIYTWVAKWAWIGGLGYPYDFMIVPVWIPSAMLLDLAYWATRRNKHAAILIGGSLLGMSMPLFNMINLLTVHDPLEMAFKYPRPTLPAYLTPIEPQVGKFYNSPVALAAGISAVISVPMAALGAKLNTWTYRWAAAWSKWD	Archaea,Thermoproteota,Nitrososphaeria,Nitrososphaerales,Nitrosocaldaceae,Nitrosocaldus,Nitrosocaldus sp002898655
GCA_002928495_1153	MSASQSAVRSRAEAVKVSRTFDWMILFTLFFVVLGGYHIHYMLTGGDWDFWTDWKDRRLWVTVAPIVSITFPAAVQACLWWRYRLPFGAVVAVLGLLFGEWINRYLNFWGWTYFPVNFVFPSNLMPGAIVLDCILMLSGSMTLTAVVGGLAYGLLFYPGNWPIIAPLHLPVEYNGMMMTLADLQGYHYVRTGTPEYIRMVEKGTLRTFGKDVAPVSAFFSGFVSILIYFLWHFFGRWFASTEFVKEA	Bacteria,Proteobacteria,Gammaproteobacteria,Methylococcales,Methylomonadaceae,WM-3-3,WM-3-3 sp002928495
GCA_002928965_1741	MSASQSAVRSRAEAVQVSRTFDWMILFTLFTAVLGGYHIHYMLTGGDWDFWTDWKDRRLWVTVAPIVSITFPAAVQACLWWRYRLPIGATLSVVALMVGEWINRYMNFWGWTYFPVNICFPSNLLPGAIVLDVILMLGNSMTLTAVLGGLAYGLLFYPGNWPVIAPLHVPVEYNGMMMTLADLQGYHYVRTGTPEYIRMVEKGTLRTFGKDVAPVSAFFSGFVSIIIYFLWHFFGRWFAKTDFIADDAS	Bacteria,Proteobacteria,Gammaproteobacteria,Methylococcales,Methylomonadaceae,Methylomonas,Methylomonas sp002928965
GCA_002929135_308	MSASQSAVRSRAEAVQVSRTFDWMILFTLFTAVLGGYHIHYMLTGGDWDFWTDWKDRRLWVTVAPIVSITFPAAVQACLWWRYRLPIGATLSVVALMIGEWINRYFNFWGWTYFPVNICFPSNLLPGAIVLDVILMLGNSMTLTAVVGGLAYGLLFYPGNWPIIAPLHVPVEYNGMMMTLADLQGYHYVRTGTPEYIRMVEKGTLRTFGKDVAPVSAFFSGFVSIIIYFLWHFFGRWFAKTDFISDDAT	Bacteria,Proteobacteria,Gammaproteobacteria,Methylococcales,Methylomonadaceae,Methylomonas,Methylomonas sp002929135
GCA_003104975_2788	MALLSVQQAASLERKFDIIILVAAFTGTVAGYHIHQMLTVGDWDFWLDWKDRRWWVTLTPILLITFPAASQYFMWEKMRLPIGATFCIMTLHFGQWMNRVFNFYYWAWFPVNFTTPGLMIPSAIFLDVMLMMTGSYMFTALFGGMGWSLLFYPANWTWLAPFHLAVKHPSGPLMSIADLMGMEYVRSATPEYIRIVERGTLRTFGRDVTPVSSFFAGFISGLVYVWWMFMGKWISKPTWLART	Bacteria,Methylomirabilota,Methylomirabilia,Methylomirabilales,Methylomirabilaceae,Methylomirabilis,Methylomirabilis sp003104975
GCA_003105285_716	MSISTETGSPSGKAWKSKEEFLGCVLLTDWILLVVLFAVVLGSFHIHYMLLAGDWDFWIDFKDRRMWPTVAPIVAMCFAAAVQSFLWTKLRLPIGATVATLALLVGEWINRYDNFWGWTFFPINLVFPSALIPMGFWLDIVLMLSGSWLVTALVGSMGWGLLFYPINWPALAQYHQAAEIDGVLLTLADLIGFNYVRTGTPEYIRMVERGTLRTFGKDVVPVAAFFSSFISMLIYFLWWKIGAWFTTSKWIESDEI	Bacteria,Proteobacteria,Alphaproteobacteria,Rhizobiales,Beijerinckiaceae,Methylosinus,Methylosinus sp003105285
GCA_003105285_3294	MSTSKSGGAVGPFHSVAEAAGCVKTSDWLILTLLFLVALGGYHIHFMLTAGDWDFWVDWKDRRMWPTVVPILGVTFAAASQAFFWENFKLPFGATFVVLGLLIGEWINRYVNFWGWTYFPISLVFPSALIVPALWLDIILLLSGSYVITAVVGSLGWGLLFYPNNWPAIAAFHQATEQHGQLMTLADLIGFHFVRTSMPEYIRMVERGTLRTFGKDVVPVAAFFSGFVSMLVYFLWWFVGKWYSTTKVISKI	Bacteria,Proteobacteria,Alphaproteobacteria,Rhizobiales,Beijerinckiaceae,Methylosinus,Methylosinus sp003105285
GCA_003134075_2191	MSITTEAGAPAGKAWKSKEEFLGCVILTDWILLFVLFLVLLGSYHIHYMLLAGDWDFWIDFKDRRMWPTVAPIVAMCFAAAAQSFFWTKFRLPFGATVVTLALLVGEWINRYDNFWGWTFFPISLVFPSALIPMAFWLDVVLLLSGSWLVTALLGSMGWGLLFYPSNWPVLAQYHQAAEVDGVLLTLADLIGFNYVRTGTPEYIRMIERGTLRTFGKDVVPVAAFFSGFVSMLVYFLWWQFGKWFARTDYLANDEI	Bacteria,Proteobacteria,Alphaproteobacteria,Rhizobiales,Beijerinckiaceae,Methylocystis,Methylocystis sp003134075
GCA_003134075_2258	MTSTDLEIAQPYTGEKARLSRAYDYLILVLALFLFIGAFHLHVALTVGDWDFWVDWKDRQWWPLVTPLMMITFPAAVQAVLWTHFRLPLGATLCIACLLIGTWIARFFAYHLWNYFPINEVLPATMLPSALVLDAILMLSDSVTVTSIFGGMAFALLFYPSNWPIFAMFHVPVEYGGAQLTVADLFGFEYIRAGTPEYLRLIERGTLRTYGQVATPLSAFCSGLLCTLMYPAWWFIGKAFATTRFVQKI	Bacteria,Proteobacteria,Alphaproteobacteria,Rhizobiales,Beijerinckiaceae,Methylocystis,Methylocystis sp003134075
GCA_003134075_3685	MSSSSKSGGAVGPFHSVAEAAGCVQTVDWLLLTLLFFAVLGGYHVHFMLTAGDWDFWVDWKDRRMWPTVIPILGVTFCAAAQAFFWVNFRLPFGAVFAALGLLIGEWINRYVNFWGWTYFPISLVFPSALIVPAIWLDVILLLSGSYVITAVVGSLGWGLLFYPNNWPAIAAFHQATEQHGQLMSLADLIGLHFVRTSMPEYIRMVERGTLRTFGKDVVPVAAFFSGFVSMMVYFLWWFMGRWYSTTKVIDKI	Bacteria,Proteobacteria,Alphaproteobacteria,Rhizobiales,Beijerinckiaceae,Methylocystis,Methylocystis sp003134075
GCA_003135855_10	MAAAPQTVAERQKRLELRALLNKRYKWIDRKWDLVFWITAIFVVAGAADITKQLFAGDWDFWTDWKDPQWWPVITAFATIIIPSALQYIQWAAWRFPTGATYTAVCFFMAAWVGRYFQWHVAESYPMNFVWPISTVCAAIILDWLLMKTKSFILTSLIGGPIWALLVWAFNYIPLAPFLQPAYFMNHVLTVADIQGIVYIRSQTPEYLRLIERGALRSFLGETQYVSLVFGGTMAVLGYWIGQFIGRYLAVWPIRRYLKTV	Bacteria,Desulfobacterota_B,Binatia,Binatales,Binataceae,Binatus,Binatus sp003135855
GCA_003152255_819	MTSTDLEIPPQPYTGEKARLSRAYDYLILVLALFLFIGAFHLHVALTVGDWDFWVDWKDRQWWPLVTPLMMITFPAAVQAVLWTHFRLPLGATLCIACLLIGTWIARFFAYHLWNYFPINEVLPATMLPSALVLDVILMLSNSVTVTSIFGGMAFALLFYPSNWPIFAMFHVPVEYGGAQLTVADLFGFEYIRAGTPEYLRLIERGTLRTYGQVATPLSAFCSGLLCTLMYPAWWFMGKAFATTRFVQKI	Bacteria,Proteobacteria,Alphaproteobacteria,Rhizobiales,Beijerinckiaceae,Methylocystis,Methylocystis sp003152255
GCA_003152255_1538	MSITTEAGAPVGKAWKSKEEFLGCVILTDWILLFVLFLVLLGSYHIHYMLLAGDWDFWVDFKDRHMWPTVAPIVAMCFAAAAQSFFWTRFRLPFGATVVTLALLVGEWINRYDNFWGWTFFPISLVFPSALIPMAFWLDVVLLLSGSWLVTALLGSMGWGLLFYPSNWPVLAQYHQAAEVDGVLLTLADLIGFNYVRTGTPEYIRMIERGTLRTFGKDVVPVAAFFSGFVSMLVYFLWWQFGKWFARTDYLANDEI	Bacteria,Proteobacteria,Alphaproteobacteria,Rhizobiales,Beijerinckiaceae,Methylocystis,Methylocystis sp003152255
GCA_003152255_2874	MSSSSKSGGAVGPFHSVAEAAGCVQTVDWLLLTLLFFAVLGGYHVHFMLTAGDWDFWVDWKDRRMWPTVIPILGVTFCAAAQAFFWVNFRLPFGAVFAALGLLIGEWINRYVNFWGWTYFPISLVFPSALIVPAIWLDVILLLSGSYVITAVVGSLGWGLLFYPNNWPAIAAFHQATEQHGQLMSLADLIGLHFVRTSMPEYIRMVERGTLRTFGKDVVPVAAFFSGFVSMMVYFLWWFMGRWYSTTKVIDKI	Bacteria,Proteobacteria,Alphaproteobacteria,Rhizobiales,Beijerinckiaceae,Methylocystis,Methylocystis sp003152255
GCA_003153975_911	MSYTDVDVPNRRDKVQAAFRSFGEVAAAASVLNWLLLFIFFCVLLGAYHIHTMLLMGDWDFWIDWKDRRYWPTVGPIVTIPFIAAAQFFFWEKFRLPFGATFVVLALLVGEWINRYVNFWGWTWFPVNFCWPTEFIPGALFIDCVLLMSRSYIMTAVIGGLGYALLMYPSNWPILAQFHMPVEKNGLVMTLADLMGFETVRTGTPEYIRLIEKGTLRSFGQDVVPVSSFFAGFVSMVMYLIWHFIGRWFSRTDFIARI	Bacteria,Proteobacteria,Alphaproteobacteria,Rhizobiales,Rhodomicrobiaceae,Rhodomicrobium,Rhodomicrobium sp003153975
GCA_003155565_350	MSANLSTRTFRPYTGEKARITRAYDYLILVLALFLFIGAFHLHFALTVGDWDFWVDWKDRQWWPLVTPLMGITFPAAVQAVMWEKFRLPMGATLCVTALLIGTWIARVFAYHYWNYFPINMVLPATMLPGALVLDAILMLSNSLTITAIFGGAAFALLFYPSNWPIIGLFHVPVEYGNGQLTVADLFGFEYIRTGMPEYLRITERGTLRTYGQYATPLSAFCSALLCTLMYTLWWYIGKWFATVRYLNKI	Bacteria,Proteobacteria,Gammaproteobacteria,Methylococcales,Methylomonadaceae,Methyloglobulus,Methyloglobulus sp003155565
GCA_003158415_1360	MSASQSAVRSRAEAVKVSRTFDWLILFTLFFVVLGGYHIHYMLTGGDWDFWTDWKDRRLWVTVAPIVSITFPAAVQAVLWWRYRLPFGAVVCILGLLLGEWINRYLNFWGWTYFPVNFCFPSNLMPGAIVLDAILMLSGSMTVTAVVGGLAWGLLFYPGNWPIIAPLHVPVEYNGMMMTLADLQGYHYVRTGTPEYIRMVEKGTLRTFGKDVAPVSAFFSGFVSILIYFLWHFFGKWFGSTAFVEAA	Bacteria,Proteobacteria,Gammaproteobacteria,Methylococcales,Methylomonadaceae,KS41,KS41 sp003158415
GCA_003162995_2553	MTAKALEIPPLPYTGEKARLTRAYDYLILVLALFLFIGAFHLHVALTVGDWDFWVDWKDRQWWPLVTPLMMITFPAAVQSLLWSNFRLPMGATLCISCLLIGSWIARIFAYHLWNYFPINEVLPATMLPSALVLDVILMLSNSLTVTSIFGGIAFALLFYPSNWPIFGMFHVPVEYGASQLTIADLFGFQYIRAGTPEYLRLIERGTLRTYGQYATPLSAFCSALLCTLMYPLWWYIGKAFATTRFVKNI	Bacteria,Proteobacteria,Alphaproteobacteria,Rhizobiales,Beijerinckiaceae,Methylocella,Methylocella sp003162995
GCA_003162995_2606	MLRDKSFKTGPGPVTESIPASPGIEGGAGSNPLVAAPNVGALSGAVAGSPFTSRAEAANAIKTADLLLVIALFLIMIGGYHVHFMLTAGDWDFWIDWKDRRFWPTVLPIMLVTFVAAAQYFFWEHFRLPFGATFVSLALLTGEWIDRYVSFWGWTFFPIGLCWPTSIIPMALYIDIVLLLSKSWIVTAIVGSMGFSLLMYSNNWVILAPFHQASEQYGTLMSLADIIGFHYVRTSMPEYIRIIERGTMRTFGKDVVGVSSFFSGFVSIIVYFVWWHVGKMFSTVSYMAKI	Bacteria,Proteobacteria,Alphaproteobacteria,Rhizobiales,Beijerinckiaceae,Methylocella,Methylocella sp003162995
GCA_003176995_677	MVWLRRTTHYLFIVVVAVNSTLLTINAGDYIFYTDWAWTSFVIFSISQSTMLAVGAVYYLLFTGVPGTATYYATIMTIYTWVAKGAWFALGYPYDFVAVPVWIPSAMLLDLTYWATRRNKHMLILVGGTLVGLSLPLFNMINLLLVRDPLEVAFKYPRPTLPPYMTPIEPQVGKFYNSPVALGAGASAVLTVPIAALGAKLNTWTYRWMAAWSKWD	Archaea,Thermoproteota,Nitrososphaeria,Nitrososphaerales,Nitrososphaeraceae,UBA10452,UBA10452 sp003176995
GCA_003220675_464	MARTAQEAAQLGALLNKKYRYFDYKWDLVFWVTALPVVAAAADITKLLFAGDWDFWTDWKDRQWWMTITPFAMIIIPSALQYIQWLAWKFPTGCTYTAVGLWLVSWLGRWLQWDVFVNYPLNFVWPATIVPAAIFTDWILLKTRSFIMTSILGGLAFTIGFWVANYITLAPFLQPVDLMGSIVTLADVQGVSYLRSATPEYLRMIEHGTLRSFLEETTLVALVFGATLCTFGYWVGQAIARWLAIWPIMRFMKKV	Bacteria,Methylomirabilota,Methylomirabilia,Rokubacteriales,CSP1-6,20CM-2-70-11,20CM-2-70-11 sp003220675
GCA_003242955_6145	MSALQSAASSRAEAIQVSRIVDYLGLFILFMVLTGSYHIHAMLTMGDWDFWVDWKDRRLWVTVVPIVLITFPAAVQVLLWERLRLPWGATVCVLGLLFGEWINRYFNFWGWTYFPITLCFPSQIVPGAILLDVVLLLSGSYLLTAIVGGMAWGLIFYPGNWPVIAPYHVPVEYNGTLMSVADILGYNYVRTGTPEYIRMVEKGTLRTFGKDVAPVSAFFSAFMSILIYFLWHFVGRWFSTVRFLKAT	Bacteria,Proteobacteria,Gammaproteobacteria,Methylococcales,Methylococcaceae,Methyloumidiphilus,Methyloumidiphilus alinensis
GCA_003244015_549	MLRDKSIKTGAVPAGESISASPGIEGGAGANAPVAAPNVGATTAGHDHHAAAGSPFHSRAEAATAVHTADLLILTFLFLIMIGGYHVHAMLTMGDWDFWVDWKDRRMWPTVLPIMLVTFPAAAQYFFWEHFRLPFGATFLCVALLFGEWLDRYISFWGWTFYPINLVWPTSLVPQALFLDIVLLLSKSFIVTAIVGSMGFSLLLYPNNWVILAQFHAPTEQYGTLMSLADVIGFHNVRTSMPEYIRIIERGTMRTFGKDVVGVASFFAGFVSIIVYFVWWFVGKMFSTTKYMKSI	Bacteria,Proteobacteria,Alphaproteobacteria,Rhizobiales,Beijerinckiaceae,Methylocella,Methylocella sp003244015
GCA_003331425_538	MVWLRRCTHYLFIVVVAVNSTLLTINAGDYIFYTDWAWTSYTVFSISQTLMLIVGATYYLTFTGVPGTATYYALIMTVYTWIAKGAWFALGYPYDFIVTPVWLPSAMLLDLVYWATKKNKHSLILFGGVLVGMSLPLFNMVNLITVADPLETAFKYPRPTLPPYMTPIEPQVGKFYNSPVALGAGAGAVLACTFAALGCKLNTWTYRWMAAWSKWD	Archaea,Thermoproteota,Nitrososphaeria,Nitrososphaerales,Nitrosopumilaceae,Nitrosopumilus,Nitrosopumilus sp002690535
GCA_003352285_1121	MVWLRRCTHYLFIVVVAVNSTLLTINAGDYIFYTDWAWTSFVVFSISQTLMLVVGAAYYLTFTGVPGTATYYALIMTVYTWIAKGAWFALGYPYDFIVTPVWLPSAMLMDLAYWATKRNKHSLILFGGVLVGMSLPLFNMVNLITVADPLETAFKYPRPTLPPYMTPIEPQVGKFYNSPVALGAGAGAVLSVTMAALGCKLTTWTYRWMAAWSKWD	Archaea,Thermoproteota,Nitrososphaeria,Nitrososphaerales,Nitrosopumilaceae,PXYB01,PXYB01 sp003352285
GCA_003448675_968	DLNASTLTDEEIQQRTLDIKSLDNPKAMKLYRRFDGIFILVLFSFIALGIQIQFTLTAGDWDYWVDWRDRRWWPVVAPMSLLMFIGALTYGLWYRLRLPVIATAVTTLLCLTSWLSRYLNFYEFTYFPMSFVPASTYIGMGILLDCSLILTRSLIISAIIGGGLFGALVWPLNWPLFAASKVPIEFNGMLLSVADLMGFEYIRTTTPEYLRIIEESTLRTFGGSVTPLTAVFAGLVGIVVYALFLLLGKWINGLDKFVKRIA	Bacteria,Proteobacteria,Gammaproteobacteria,Pseudomonadales,Porticoccaceae,HB2-32-21,HB2-32-21 sp003448675
GCA_003514765_304	MNESVVWVLLAIPVLFLFVPLLSKGEGLLTGMFRTNDILKAAKMPPEAVHMSRSIDLIYFPILVILLVGTYHMHFMLLAGDWDFWMDWKDRQWWPVVTPIVGITYCSTIMYYLWVNYRQPFGATLCVVCLLIGEWLTRYWGFYWWSHYPINFVTPSIMIPGALMLDITLYLTRNWLVTALIGGGFFGLLFYPGNWPIFGPTHLPVVAEGVLLSMADYMGHLYIRTGTPEYVRLIEQGSLRTFGGHTTVIAAFFAAFVSMLMFVVWWFLGKVYCTAFFYVKGKRGRIVKRDDVTAFGEEGFAQGIK	Bacteria,Proteobacteria,Gammaproteobacteria,Burkholderiales,Nitrosomonadaceae,Nitrosomonas,Nitrosomonas sp003514765
GCA_003569705_189	MVWLRRCTHYLFIVVVAVNSTLLTINAGDYIFYTDWAWTSFTVFSISQTLMLCVGATYYLTFTGVPGTATYYGLIMTVYTWVAKGAWFALGYPYDFIVTPIWLPSAMLLDLAYWATKKNKHSLILFGGVLVGMSLPLFNMVNLITVADPLETAFKYPRPTLPPYMTPIEPQVGKFYNSPVALGAGAGAVLSVTFTALGCKLNTWTYRWMAAWSKWD	Archaea,Thermoproteota,Nitrososphaeria,Nitrososphaerales,Nitrosopumilaceae,Nitrosarchaeum,Nitrosarchaeum sp003569705
GCA_003584865_1157	MSASQSAVRSRAEAIKVSRTFDWLILFTLFFVVLGGYHIHYMLTGGDWDFWTDWKDRRLWVTVAPIVSITFPAAVQACLWYRYRLPFGAVVCVLGLLLGEWVNRYLNFWGWTYFPVNFCFPSNLMPGAIVLDSILLLSGSLTVTAVIGGLAWGLLFYPGNWPIIAPLHVPVEYNGMMMTLADLQGYHYVRTGTPEYIRMVEKGTLRTFGKDVAPVSAFFSGFVSIIIYFLWHFFGKWFAQTTFISSEDF	Bacteria,Proteobacteria,Gammaproteobacteria,Methylococcales,Methylomonadaceae,KS41,KS41 sp003584865
GCA_003645535_3539	MSEAQPISETEAKARLLDLKSLGNPKAMKLYRRFDGILILVLFTFITLGIQIQFTLTAGDWDYWIDWRDRRWWPLVTPFTLLLFIGAFTYGIWQRLRLPIIATAVTTLLCLVSWLSRYLNFYEFTHFPMSFTFPSTYIGLGILLDCALAMTRSLIASAMIGGGLFGALVYPLNWSFMAPYKVPVELNGTLMSVADLMGYQYIRTTTPEYLRIIEESTLRTFGGSVTPLTAVFAGLCGIVIYAVFLWVGSWINGLDKYAKRII	Bacteria,Proteobacteria,Gammaproteobacteria,Pseudomonadales,Porticoccaceae,HB2-32-21,HB2-32-21 sp003645535
GCA_003646305_1403	MSATAQSVGAKSAGDLSPVMASMSRKFDFLLVPILFLAITGAVHIHVMLLAGDWDFWVDWKDRRFWITITPIVTICFPAAIQYVTWVYFRLPIGATLCIVGLLFGEWMNRYWGFTIWSGFPATLTWPAMLIASALILDTVLMLSRNWLATAIVGAPLFALLFYAQNIVILAPYHVPMEHMGQLMSIADMIGYAFVRTATPEYLRMIERGTLRTFGGESALIASFFAAFICMIMYAAWWKLGEIGSRQTWIKSMFDKSAKVRA	Bacteria,Proteobacteria,Gammaproteobacteria,Methylococcales,UBA2780,UBA2780,UBA2780 sp003646305
GCA_003646355_416	MSEVQANGLTEAETKARLLDLKSLDNPRAMKLYRRFDGIIILVLFMFLILGVQIQFTLTAGDWDYWIDWRDRRWWPLVAPFSLLLFIAPFTYGIWARVRLPIMATAVTTLLCLVSWLSRYLNFYEFTNFPMSFVFPSTYIGLGILLDCALAISRSLIVSSLIGGGLFGALVYPINWSFMAPYKVPVEFNGMLMSVADLMGYQYIRTTTPEYLRIIEESTLRTFGGSVTPLTAVFSALCGMVIYMIFLWVGSWINGLDKYTKRII	Bacteria,Proteobacteria,Gammaproteobacteria,Pseudomonadales,Porticoccaceae,50-400-T64,50-400-T64 sp003646355
GCA_003666325_1300	MSASQSAVRSRAEAVAVSRTFDWMILFVLFTVVLGGYHIHFMLTGGDWDFWSDWKDRRLWVTVVPIVAITFPAAVQACLWWRYRLPIGATLCVLALLLGEWINRYMNFWGWTYFPINICFPSQLIPGAIILDVVLMLSGSMTLTAVAGGLGWGLIFYPSNWPVIAPLHQPVEYNGMMFTLADLSGYHYVRTGTPEYIRMVEKGTLRTFGKDVAPVSAFFSGFVSVIIYFLWHFFGKWFAGTGFIADDAS	Bacteria,Proteobacteria,Gammaproteobacteria,Methylococcales,Methylomonadaceae,QPIN01,QPIN01 sp003666325
GCA_003666385_1174	MSASQSAVRSRAEAVAVSRTFDWMILFVLFTAVLGGYHIHFMLTGGDWDFWSDWKDRRLWVTVVPIVAITFPAAVQACLWWRYRLPIGATLCVLALLLGEWINRYMNFWGWTYFPINICFPSQLIPGAIILDVVLMLSGSMTLTAVAGGLGWGLIFYPSNWPVIAPLHQPVEYNGMMFTLADLSGYHYVRTGTPEYIRMVEKGTLRTFGKDVAPVSAFFSGFVSVIIYFLWHFFGKWFAGTGFIADDAS	Bacteria,Proteobacteria,Gammaproteobacteria,Methylococcales,Methylomonadaceae,QPIN01,QPIN01 sp003666385
GCA_003702465_1005	MVWLRRCTHYLFIVVVAVNSTLLTINAGDYIFYTDWAWTSYTVFSISQTLMLIVGATYYLTFTGVPGTATYYALIMTVYTWIAKGAWFALGYPYDFIVTPVWLPSAMLLDLVYWATKKNKHSLILFGGVLVGMSLPLFNMVNLITVADPLETAFKYPRPTLPPYMTPIEPQVGKFYNSPVALGAGAGAVLACTFAALGCKLNTWTYRWMAAWSKWD	Archaea,Thermoproteota,Nitrososphaeria,Nitrososphaerales,Nitrosopumilaceae,Nitrosopumilus,Nitrosopumilus sp003702465
GCA_003724275_882	MVWLRRCTHYLFIVVVAVNSTLLTINAGDYIFYTDWAWTSFVVFSISQTLMLVVGAAYYLTFTGVPGTATYYALIMTVYTWIAKGAWFALGYPYDFIVTPVWLPSAMLMDLAYWATKKNKHSLILFGGVLAGMSLPLFNMVNLITVADPLETAFKYPRPTLPPYMTPIEPQVGKFYNSPVALGAGAGAVLSVTMCALGCKLNTWTYRWMAAWSKWD	Archaea,Thermoproteota,Nitrososphaeria,Nitrososphaerales,Nitrosopumilaceae,Cenarchaeum,Cenarchaeum sp003724275
GCA_003724285_1021	MVWLRRCTHYLFIVVVAVNSTLLTINAGDYIFYTDWAWTSFTVFSISQTLMLVVGATYYLTFTGVPGTATYYALIMTVYTWIAKGAWFALGYPYDFIVTPVWLPSAMLLDLVYWATKKNKHSLILFGGVLVGMSLPLFNMVNLITVADPLETAFKYPRPTLPPYMTPIEPQVGKFYNSPVALGAGAGAVLSVTMAALGVKLNTWTYRWMAAWSKWD	Archaea,Thermoproteota,Nitrososphaeria,Nitrososphaerales,Nitrosopumilaceae,Nitrosopumilus,Nitrosopumilus sp003724285
GCA_003724325_1241	MVWLRRCTHYLFIIVVAVNSTLLTINAGDYIFYTDWAWTSFTVFSISQTLMLVVGATYYLTFTGVPGTATYYALIMTVYTWIAKGAWFALGYPYDFIVTPVWLPSAMLLDLVYWATKKNKHSLILFGGVLVGMSLPLFNMVNLITVADPLETAFKYPRPTLPPYMTPIEPQVGKFYNSPVALGAGAGAVLSVTMAALGVKLNTWTYRWMAAWSKWD	Archaea,Thermoproteota,Nitrososphaeria,Nitrososphaerales,Nitrosopumilaceae,Nitrosopumilus,Nitrosopumilus sp003724325
GCA_003963405_1768	MSMSSATAGGGAAEDPVIAAAGLTRAGAKVSRNFDWVIVLIALFLITGAFHLHYMLLAGDWDFWVDWKDRQFWPTVAPAAAICFPAAVQYFLWTFFRVPFGATLCIVALMLGEWINRVLGFHLWARFPYSLIWPSLLIPSALFLDAVLLLTRNWLMTAIFGAWGFGLLFYPSNWVMLAAYHLPVEHMGETTSVADMVGYAFPRSATPEYLRFIERGTLRTFGGHSSAVSAFFSAFLCMVIYIGWWFIGWAFSKMIWVANPLAGYMGLKSPQQS	Bacteria,Proteobacteria,Alphaproteobacteria,Rhizobiales,Beijerinckiaceae,Methylocystis,Methylocystis sp003963405
GCA_003963405_2771	MSQSKSGGAVGPFNSVAEAAGCVQATDWMLLVLLFFAVLGGYHVHFMLTAGDWDFWVDWKDRRMWPTVVPILGVTFCAASQAFWWVNFRLPFGAVFAALGLLIGEWINRYVNFWGWTYFPISLVFPSALIVPAIWLDVILLLSGSYVITAVVGSLGWGLLFYPNNWPAIAAFHQATEQHGQLMTLADLIGLHYVRTSMPEYIRMVERGTLRTFGKDVVPVAAFFSGFVSMMVYFLWWFMGRWYSTTKVIDTI	Bacteria,Proteobacteria,Alphaproteobacteria,Rhizobiales,Beijerinckiaceae,Methylocystis,Methylocystis sp003963405
GCA_004168015_2771	MSAASGAVHSHAEAVKVSRTVDLMALFVVFFVIVGSYHIHAMLTMGDWDFWSDWKDRRLWVTVTPIVLITFPAAVQSYLWERYRQPWGATVCVLGLLLGEWINRYFNFWGWTYFPVNFVFPAILTPGAILLDTMLMLSGSYLFTAIVGAMGWGLIFYPGNWPIIAPIHVPVEYSGMLMSIADIQGYNYVRTGTPEYIRMVEKGTLRTFGKDVAPVSAFFSAFMSILIYFMWHFVGRWFATERFLKQT	Bacteria,Proteobacteria,Gammaproteobacteria,Methylococcales,Methylococcaceae,Methylotetracoccus,Methylotetracoccus sp004168015
GCA_004299145_274	MTTNPAELAAQPYSGEKARLSRHFDYLILVLAFFLYIGSFHLNVALTVGDWDFWLDWKDRQWWPLITPLMMITFPAAVQSLLWERFRLPMGATLCMCCLLIGSWITRVFAYHYWNYFPINMVLPATMLPSALVLDVILMLTNSMTFTAIFGSAAFALLFYPSNWPMFGMFHVPVEYGGAQLTIADLFGFQYIRAGMPEYLRIIERGTLRTYGQYATPLASFFSALLCTLMYTLWWHLGKWFATVRYLKKI	Bacteria,Proteobacteria,Gammaproteobacteria,Methylococcales,Methylococcaceae,Methylogaea,Methylogaea sp004299145
GCA_004299145_3880	MSTLQSAVRSHAEAVQVSRTIDYLILFVVFFVVLGAYHIHAMLTMGDWDFWSDWKDRRLWVTVTPIVLVTFPAAIQVWLWENFRSPWGATVSVLTLLLGEWINRYFNFWMWTYFPVSFVAPAILTPGAILLDVVLALSGSYLFTAIIGAMGWGLIFYPGNWPVIAPLHVPVEYNGMLMSIADIQGYNYVRTGTPEYIRMVEKGTLRTFGKDVAPVSAFFSAFMSILIYFMWHFVGRWFSTTRFLSQT	Bacteria,Proteobacteria,Gammaproteobacteria,Methylococcales,Methylococcaceae,Methylogaea,Methylogaea sp004299145
GCA_004299305_2044	MSASQSAVRSRAEAVKVSRTFDWLILFTLFFVVLGGYHIHYMLTGGDWDFWTDWKDRRLWVTVAPIVSITFPAAVQAVLWWRYRLPFGAVVCILGLLLGEWINRYMNFWGWTYFPVNFCFPSNLMPGAIVLDVVLMMTNSMTITAVIGGMAWGLLFYPGNWPVMAPLHVPVEYNGMMMTLADLQGYHYVRTGTPEYIRMVEKGTLRTFGKDVAPVSAFFSAFVSILIYFLWHFFGKWFGGTSFTQSS	Bacteria,Proteobacteria,Gammaproteobacteria,Methylococcales,Methylomonadaceae,Methylobacter_A,Methylobacter_A sp004299305
GCA_004299465_463	MSASQSAVRSRAEAVKVSRTFDWLICFTLFFVVLGGYHIHYMLTGGDWDFWTDWKDRRLWVTVAPIVSITFPAAVQAMLWWRYRLPFGAVLCILGLLLGEWVNRYLNFWGWTYFPVNFCFPSNLMPGAIVIDVILMLSGSMTLTAVIGGMAWGLLFYPGNWPIIAPLHVPVEYNGMMMTLADLQGYHYVRTGTPEYIRMVEKGTLRTFGKDVAPVSAFFSAFVSILIYFLWHFFGRWFNSTEFVKAA	Bacteria,Proteobacteria,Gammaproteobacteria,Methylococcales,Methylomonadaceae,Methylovulum,Methylovulum sp004299465
GCA_004299465_2951	MSAHISNTSFRAYAGEKARISRAYDYLILVLALFLFIGSFHLHFALTVGDWDFWVDWKDRQWWPLVTPLLGITFPAAVQAVMWGKFRLPFGATLCISALLIGTWITRVFAYHLWNYFPINMVLPATMLPGALVLDAILMLSNSLTITAIFGGSAFALLFYPSNWPIFGLFHMPVEYGNGQLTIADLFGFEYIRTGMPEYLRIIERGTLRTYGQFATPLSAFCSALLCSLMYTLWWYIGKWFATVRYLKKI	Bacteria,Proteobacteria,Gammaproteobacteria,Methylococcales,Methylomonadaceae,Methylovulum,Methylovulum sp004299465
GCA_004322395_1010	MSASQSAVRSRAEAIKVSRTFDWLILFTLFFVVLGGYHVHFMLTGGDWDFWTDWKDRRLWVTVVPIVGITFPAAVQACLWWRYRLPFGAVVCVLGLLLGEWINRYINFWGWTYFPVSFCFPSQLVPGAIVLDVVLMLSNSMTITAVIGGMAWGLLFYPGNWPVIAPLHVPVEYNGMMMTLADLQGYHYVRTGTPEYIRMVEKGTLRTFGKDVAPVSAFFSAFVSILIYFLWHFFGRWFSGTSFTQGS	Bacteria,Proteobacteria,Gammaproteobacteria,Methylococcales,Methylomonadaceae,Methylobacter_A,Methylobacter_A sp004322395
GCA_004322395_2241	MSANISNRSFRPYTGEKARITRAYDYLILVLALFLFIGSFHLHFALTVGDWDFWVDWKDRQWWPLVTPLMGITFPAAVQYVLWNKFRLPMGATLCVAALLIGTWITRVFAYHYWNFFPINMVLPATMLPGALVLDFILMLSNSLTITAIFGGAAFALLFYPSNWPIFGMFHVPVEQGNGQVTVADLFGFQYIRTGMPEYLRIIERGTLRTYGQYATPLSAFCSALLCTLMYTLWWYIGKWFSTTRYLNRI	Bacteria,Proteobacteria,Gammaproteobacteria,Methylococcales,Methylomonadaceae,Methylobacter_A,Methylobacter_A sp004322395
GCA_004525885_984	MALFKTDEIIKLAKMPPEAVSMSRHIDLIYFPILCILLVGTYHMHFMLLAGDWDFWLDWKDRQWWPVVTPIVGITYCSTIMYYLWVNYRQPFGATLCVVCLLTGEWLTRYWGFYWWSHYPINFVLPSTMIPGALIMDTVLLLTRNWMVTALLGGGAFGLLFYPGNWPIFGPTHLPLVVEGVLLSVADYTGFLYVRTGTPEYVRLIEQGSLRTFGGHTTVIAAFFACFVSMLMFVVWWYLGKFYCTAFYYVKGPRGRITEKMDVTAFGEEGFPEGIK	Bacteria,Proteobacteria,Gammaproteobacteria,Burkholderiales,Nitrosomonadaceae,GCA-2721545,GCA-2721545 sp004525885
GCA_004564215_1932	MGRNTFNKAGDGPVTESISASPGIEGGAGSNPPVQAANLGTAGAASSPFKSRAEAAYLVRTADLLFLTALFLIMIGGYHVHAMLTMGDWDFWVDWKDRRFWPTVLPIMLITFPAAAHYYFWNHFRLPIGATFLCLGLLVGEWINRYVNFWGWTFFPISLVWPTSLIPMALFLDLVLLLSKSWIITSIVGAMGFSLLMYPNNWVILAPFHQPTEQYGLLMSVADLIGFHYVRTSMPEYIRIIERGTMRTFGKDVVGVAAFFAGFVSMIVYFVWWFIGKMFSTVKYMEKI	Bacteria,Proteobacteria,Alphaproteobacteria,Rhizobiales,Beijerinckiaceae,Methylocella,Methylocella sp004564215
GCA_005116745_3329	MFRTDEIIKASKLPPEGVAMSRKIDYIYFIPILFVTIIGTFHMHTALLCGDWDFWLDWKDRQWWPIVTPVTLITFCAAIQYYNWVNYRQPFGATLCILALGAGKWMAVYTSWWWWSNYPPNFVMPATAIPGALVLDITLLLTRNWTLTAVIGAWMFAALFYPSNWPIFAYSHTPLVVDGALLSWADYMGFMYVRTGTPEYIRMIEVGSLRTFGGHSTMISAFFSAFASSLTYILWWQFGKFFCTSYFYITDDRQRTTKVYDVFAYATLGPQGDKAKLSGGKA	Bacteria,Nitrospirota,Nitrospiria,Nitrospirales,Nitrospiraceae,Nitrospira_F,Nitrospira_F sp005116745
GCA_005116775_1462	MALFRTAEIIKASKLPPEGVRLSRMIDAVYFLPIAYLGVFATFHMHFDLLAGDWDFWIDWKDRQFWVTVTPIVEVMYPGAIMYYFWTFYRQPFGATLSITGLLVGKWITIVFAWYWWANFPANFVMPASMVSSALILDATLLLTRSWMLTAIFGVWAFAMMFNPTQYAIFGYSHQPVVIDGQLMSLADYMGFTFVRTGTPEYIRIIEVGSLRTFGGHTVWISAFFSAFVSMLVFTIWWQIGHFVGQSFFWVKGKRGVMSRMNDTMIVGTDEFAQRHGTPDGIAPGARVAARTAATTIS	Bacteria,Nitrospirota,Nitrospiria,Nitrospirales,Nitrospiraceae,Palsa-1315,Palsa-1315 sp005116775
GCA_005116835_3023	MALFRTAEIIKASKLPPEGVKLSRMIDAVYFLPIAYLGVFATFHMHFDLLAGDWDFWVDWKDRQFWVTVTPIVEVMYPGAIMYYFWTFYRQPFGATLSITGLLVGKWITIVFAWYWWANFPANFVMPATMVSSALILDCTLLLTRSWMLTAIFGVWAFAMVFYPTQYAIFGYSKQPMVVDGQLLSLADYMGFTYVRTGTPEYIRIIEVGSLRTFGGHTVWISAFFSAFVSMLVFTIWWQIGHFVGQAFFWVKGRRGVMSRMNDVMIVGTDDFARRHGTPDGVAPKLSAAGTFAEGKS	Bacteria,Nitrospirota,Nitrospiria,Nitrospirales,Nitrospiraceae,Palsa-1315,Palsa-1315 sp005116835
GCA_005116885_884	MALFRTKEIIAASKLPPEGVKLSRMIDAVYFLPIAYLGVFATFHMHFDLLAGDWDFWVDWKDRQFWVTVTPIVEVMYPGAIMYYFWTFYRQPFGATLSISGLVVGKWITVLFAWYWWANFPANFVMPATMISSALILDATLLLTRSWMLTAIFGVWAFAMVFNPTQYAIFGYSHQPVVVDGQLMSLADYMGFTFVRTGTPEYIRIIEVGSLRTFGGHTVWISAFFSAFISMLMFTIWWQIGHFVGQAFFWVKGRRGVMSRMNDVMIVGTDEFALRHGTPDGIAPGHRVTTKTAATSLS	Bacteria,Nitrospirota,Nitrospiria,Nitrospirales,Nitrospiraceae,Palsa-1315,Palsa-1315 sp005116885
GCA_005116955_849	MFRTDEIIKASKLPPEGVAMSRKIDYIYFIPILFVTIVGTFHMHTALLCGDWDFWLDWKDRQWWPIVTPVTLITFCAAIQYYNWVNYRQPFGATLCILALGAGKWIAVYTSWWWWSNYPPNFVMPATAIPGALVLDITLLLTRNWTLTAVIGAWMFAALFYPSNWPIFAYSHTPLVVDGALLSWADYMGFMYVRTGTPEYIRMIEVGSLRTFGGHSTMISAFFSAFASSLTYILWWQFGKFFCTSYFYITDDRQRTTKVYDVFAFATLGPQGDKAKLSGGKA	Bacteria,Nitrospirota,Nitrospiria,Nitrospirales,Nitrospiraceae,Nitrospira_F,Nitrospira_F sp005116955
GCA_005116965_55	MFRTDEIIKASKLPPEGVAMSRKIDYIYFIPILFVTIVGTFHMHTALLCGDWDFWLDWKDRQWWPIVTPVTLITFCAAIQYYNWVNYRQPFGATLCILALGAGKWIAVYTSWWWWSNYPPNFVMPATAIPGALVLDITLLLTRNWTLTAVIGAWMFAALFYPSNWPIFAYSHTPLVVDGALLSWADYMGFMYVRTGTPEYIRMIEVGSLRTFGGHSTMISAFFSAFASSLTYILWWQFGKFFCTSYFYITDDRQRTTKVYDVFAYATLGPQADKAKLSGGKA	Bacteria,Nitrospirota,Nitrospiria,Nitrospirales,Nitrospiraceae,Nitrospira_F,Nitrospira_F sp005116965
GCA_005239465_3233	MFRXAEIIRASKLPPEGVAMSRHIDYIYFLPILFVTIIGTFHMHFDLLAGDWDFWLDWKDRQWWPIVTPITAITFCAALQYYNWVNYRQPFGATITILALLTGKLVTVVAAWWWWSNYPFNFVMPATLLPSAMVLDIVLLLTRSWVLTSVVGAWLFAALFYPTNWALFAYSHTPVVVDGNLLSWADYMGFAYVRTGTPEYIRMIEVGSLRTFGGHSTMISAFFAAFASSLMYILWWQFGKFFCTAYFYLTDERNRTTKVHDVLAYGDLARAEKAKLAGGKV	Bacteria,Nitrospirota,Nitrospiria,Nitrospirales,Nitrospiraceae,Nitrospira_F,Nitrospira_F sp005239465
GCA_005239475_2803	MALFRTAEIIKASKLPPEGVKLSRMIDAVYFLPIAYLGVFATFHMHFDLLAGDWDFWIDWKDRQFWVTVTPIVSVMYPGAIMYYFWTFYRQPFGATLSLTGLLVGKWITVVLAWYWWANFPMNFVMPATMVGSALILDCTLLLTRSWMLTAIFGVWAFAMMFNPTNYALFGYSHQPLVIDGQLMSLADYMGFTYVRTGTPEYIRIIEVGSLRTFGGHTVWISAFFSAFISMLMFTIWWQVGHFVGQSFFWVKGKRGKMTRMNDTMVIGSDEFAARHGTPDGVAPGARVTARTAATTLS	Bacteria,Nitrospirota,Nitrospiria,Nitrospirales,Nitrospiraceae,Palsa-1315,Palsa-1315 sp005239475
GCA_005239965_1715	MSAKLSKPTFKPYTGEKARITRAYDYLVLVLALFLFIGSFHLHFALTVGDWDFWVDWKDRQWWPLVTPLIGITFPAAVQAVLWSNFRLPLGATLCVACLSIGTWIARVFAYHYWNYFPINMVMPSTLLPSALVLDGILMLSNSLTVTAIFGGSAFALLFYPANWPIFGMFHIPVEAGNSQLTLADMFGFQYIRTGMPEYLRIIERGTLRTYGQIATPLSAFCSALLCTLMYALWWHIGKWFATTRYLKRI	Bacteria,Proteobacteria,Gammaproteobacteria,Methylococcales,Methylomonadaceae,Crenothrix,Crenothrix sp005239965
GCA_005240015_3772	AGDWDFWVDWKDRRMWPTVVPILGVTFCAASQAFWWVNFRLPFGAVFAALGLLIGEWINRYVNFWGWTYFPISLVFPSALIVPAIWLDVILLLSGSYVITAIVGSLGWGLLFYPNNWPAIAAFHQATEQHGQLMTLADLIGFHFVRTSMPEYIRMVERGTLRTFGKDVVPVAAFFSGFVSMMVYFLWWFMGRWYSTTKIIDTI	Bacteria,Proteobacteria,Alphaproteobacteria,Bin65,Bin65,SBBV01,SBBV01 sp005240015
GCA_005772825_917	MSASQSAVRSRAEAVKVSRTFDWLILFTLFFVILGGYHVHFMLTGGDWDFWTDWKDRRLWVTVLPIVGITFPAAVQSVLWWRYRLPFGAVVAVLGLLFGEWVNRYFNFWGWTYFPVNFVFPSNFMPGAIVLDVILMLSNSMQLTAVLGGLGYGLLFYPGNWPIIAPLHVPVEYNGMMMTLADLQGYHYVRTGTPEYIRMVEKGTLRTFGKDVAPVSAFFSGFVSIIIYFLWHFFGKWFGSTAFTQST	Bacteria,Proteobacteria,Gammaproteobacteria,Methylococcales,Methylomonadaceae,SXIP01,SXIP01 sp005772825
GCA_005772825_2186	MSVNISKPSFQPYTGEKARISRAFDYLILVLALFLFIGSFHLHFALTVGDWDFWVDWKDRQWWPLVTPLMGITFPAAVQAVLWEKFRLPFGATLCVTALLIGTWVARIFAYHLWNYFPINMVLPATMLPGALVLDVILMLSNSLTVTAIFGGAAFALLFYPSNWPIFGMFHVPVEYGNGQLTVADLFGFEYIRTGMPEYLRIIERGTLRTYGQYATPLSAFCSALLCSLMYTLWWYIGKWFATVRYLNKI	Bacteria,Proteobacteria,Gammaproteobacteria,Methylococcales,Methylomonadaceae,SXIP01,SXIP01 sp005772825
GCA_005779525_337	MSANLSTGTFRPYTGEKARIARAYDYLVLVLALFLFIGSFHLHFALTVGDWDFWVDWKDRQWWPLVTPLIGITFPAAVQAVLWTNFRLPLGATLCVACLSIGTWIARIFAYHYWNFFPINMVMPSTLLPSALFLDAVLMISNSLTITAIFGGSAFALLFYPSNWPIFGMFHLPVEAGNSQLTVADMFGFQYIRTGMPEYLRIIERGTLRTYGQIATPLSAFCSALLCTLMYTLWWHIGKWFATTRYLNRI	Bacteria,Proteobacteria,Gammaproteobacteria,Methylococcales,Methylomonadaceae,SXIZ01,SXIZ01 sp005779525
GCA_005792805_805	MSSLNSAVRSHAEAVSVSRTIDYIGLFVFFFVVCGSYHIHAMLTMGDWDFWSDWKDRRLWVTVTPIVLVTFPAAVQYFLWERFRQPWGATVCVLSLLFGEWINRYFNFWGWTYFPVNFVFPAILVPGAILLDTILLLSASYLFTAIIGAMAWGLIFYPGNWPIIAPLHVPVEYNGMLMSIADIQGYNYVRTGTPEYIRMVEKGTLRTFGKDVAPVSAFFSAFMSTLIYFMWHFVGRWFATVRFIKQS	Bacteria,Proteobacteria,Gammaproteobacteria,Methylococcales,Methylococcaceae,UBA6136,UBA6136 sp005792805
GCA_005793285_1019	MFRTDEIIKASKLPPEGVAMSRHIDYIYFIPILFVTIIGTFHMHFDLLAGDWDFWIDWKDRQWWPIVTPITAITFCAALQYYNWVNYRQPFGATITILALLAGKWVTIWAAWWWWSNYPYNFVMPSTLLPSAIVLDVVLLLTRNWTITAVIGAWLFAALFYPTNWAIFAYSHTPVVIDGTLLSWADYMGFAYVRTGTPEYIRMIEVGSLRTFGGHSTMISSFFAAFASSLMYILWWQFGKFFCTSYFYLTDDRQKTTKVHDVFAYATLAHADKAKMSGGKA	Bacteria,Nitrospirota,Nitrospiria,Nitrospirales,Nitrospiraceae,Nitrospira_F,Nitrospira_F sp005793285
GCA_005798405_1498	MVWLRRCTHYLFIVVVAVNSTLLTINAGDYIFYTDWAWTSFTVFSISQTLMLAVGATYYLTFTGVPGTATYYGLIMTVYTWVAKGAWFALGYPYDFIVTPIWLPSAMLLDLAYWATKRNKHSLILFGGVLVGMSLPLFNMVNLITVADPLETAFKYPRPTLPPYMTPIEPQVGKFYNSPVALGAGAGAVLSVTFTALGCKLNTWTYRWMAAWSKWD	Archaea,Thermoproteota,Nitrososphaeria,Nitrososphaerales,Nitrosopumilaceae,Nitrosarchaeum,Nitrosarchaeum sp005798405
GCA_005804965_3418	MAAGTTTVTDITDAAERQKRLELKALLNKQYKWIDRKWDIVFWITAIFVVAGAADITKQLFAGDWDFWTDWKDAQWWPVITAFATIIIPSALQYIQWVAWRFPTGATYTSVCFFMAAWVGRYFNWHVAEAYPMNFIWPISTVCAGILMDWTLMKTKSFLITSFVGAHMWAVLVWAYNYVPLAPFLQPAMFMDHVMTLADVQGIAYIRSQTPEYLRLIERGALRSFLGETQYVSLAFGGTAAFFGYWVGQFIGRYLAVWPIRRYLKTL	Bacteria,Desulfobacterota_B,Binatia,Bin18,Bin18,SYOC01,SYOC01 sp005804965
GCA_005877075_1118	MVWLRRTTHYLFIVVVAVNSTLLTINAGDYIFYTDWAWTSFVVFSISQSTMLVVGAIYYMLFTGVPGTATYYATIMTIYTWVAKGAWFALGYPYDFVVTPVWIPSAMLLDLTYWATRRNKHAAIIIGGTLVGLSLPMFNMINLLLVRDPLEMAFKYPRPTLPPYMTPIEPQVGKFYNSPVALGSGAGAVLSVPIAALGAKLNTWTYRWMAAWSKWD	Archaea,Thermoproteota,Nitrososphaeria,Nitrososphaerales,Nitrososphaeraceae,TA-21,TA-21 sp005877075
GCA_005877205_109	MVWLRRCTHYLFIVVVAVNSTLLTINAGDYIFYTDWMWTSYVIFTLSQSLMLAVGAAYYLTFTGVPGTATYYALIMTVYTWIAKGAWFSLGYPYSFIVVPVWIPSAILMDLVYWATKKNKHSLILMGGVLCGMSMSMFNMINLLTIDDPLETAFKYPRTTLPPYMTPIEPQVGKFYDSPVALGAGAGAVLTVTMTALGCKLTTWTYRWMAAWSKWD	Archaea,Thermoproteota,Nitrososphaeria,Nitrososphaerales,Nitrosopumilaceae,Nitrosotalea,Nitrosotalea sp005877205
GCA_005877305_1334	MVWLRRCTHYLFIVVVAVNSTLLTINAGDYIFYTDWAWTSFVIFSVSQTLMLAVGAAYYLTFTGVPGTATYYALIMTVYTWIAKGAWFSLGYPYSFIVVPVWIPSAMLMDLVYWATKKNKHSLILMGGVLVGMSLPLFNMVNLLTIDDPLETAFKYPRTTLPPYMTPIEPQVGKFYDSPVALGAGAGAVLSVTMTALGCKLTTWTYRWMAAWSKWD	Archaea,Thermoproteota,Nitrososphaeria,Nitrososphaerales,Nitrosopumilaceae,TA-20,TA-20 sp005877305
GCA_005877345_2033	MVWLRRTTHYLFIVVVAVNSTLLTINAGDYIFYTDWAWTSFVVFSIAQSTMLVVGAIYYMLFTGVPGTATYYATIMTIYTWVAKGAWFALGYPMDFITVPVWIPSAMLLDLTYWATRRNKHAAIIIGGTLVGLSLPVFNMINLLLVRDPLEMAFKYPRPTLPPYMTPIEPQVGKFYNSPVALGSGAGAVLSVPIAALGAKLNTWTYRWMAAWSKWD	Archaea,Thermoproteota,Nitrososphaeria,Nitrososphaerales,Nitrososphaeraceae,TA-21,TA-21 sp005877345
GCA_005878485_730	MATATAEAPETVRAPFFTTRVITFIAFTATLIFSQNMFSVSSQIGVGDWEFWIDWKDYAWAPFVYTWIVAVHFPVYSWVFNKFFKVYFGATLVLMFWFLQRTLMVQLFYVGMNNYPFNYVQLPSYLLPAMATDFTLILFGLKKHMGLYVLISCFLAGVLVVPGHFLFLNVPFLMTNVGLPDPLTGGIHNMPVWSLIRMVIPKAPIPSYIAEGFTWPLPYKSFYDPYVIMTGFMGIMGVVWSGFTYIFLRAIFFGYEKTIKRFVGPAGA	Archaea,Thermoplasmatota,Thermoplasmata,RBG-16-68-12,RBG-16-68-12,RBG-16-68-12,RBG-16-68-12 sp005878485
GCA_005879015_1670	MATATAEAPETVRAPFFTTRVITFIAFTATLIFSQNMFAVSSQIGVGDWEFWIDWKDYAWAPFVYTWIVAIHFPVYSWVFQKFFKIYFGSTLVLMFWFLQRTLMVQLFYVGMNNYPFNYVQLPSYLLPAMATDFTLILFGLKKHMGLYVLISCFLAGVLVVPGHFLFLNVPFLMTPVGYPDPLTGGIHNMPVWSLIRMVIPKAPIPSYIAEGFTWPLPYKSFYDPYIIMTGFMGIMGVVWSGFTYIFLKAIFWGYEKTIKHFVAPAGA	Archaea,Thermoplasmatota,Thermoplasmata,RBG-16-68-12,RBG-16-68-12,RBG-16-68-12,RBG-16-68-12 sp005879015
GCA_005879045_269	MATATEEVAAAKPFFTTRVITFIAFTATLIFSQNMLSVSSQIGVGDWEFWLDWKDYAWAPFVYTWLVAVHFPVYSYVFNKFFKVYFGATLVLMFFFLQRNLMIQLFYVGMNNYPFNFVQLPSYLLPAMATDFTLVLFGLRKHMGLYVLISCFLAGVLVVPGHFLFLNVPFLLTNVVYPDPLNTATNHVMPMWSVIRMVIPKAPIPAYIAEQFTWPLPYRSFYDPYIIMTGFMGIMGVVWSGFTYIFLKAIFYAIGKTTKHFVEPAGA	Archaea,Thermoplasmatota,Thermoplasmata,RBG-16-68-12,RBG-16-68-12,RBG-16-68-12,RBG-16-68-12 sp005879045
GCA_005879065_1950	MATATAEAPETVRAPFFTTKVITFIAFTATLIFSQNMFAVSSQIGVGDWEFWIDWKDYAWAPFVYTWIVAVHFPVYSWIFNKFFKIYFGSTLVLMFWFLQRTLMIQLFYVGMNNYPFNYVQLPSYLFPAMAADFALLLFGLKKHMGLYVLVSAFLAGVLVVPGHFLFLNTPFLLTNVGYPDPLTGGLHTMPVWSLIRMTIPKAPIPSYIAEGFTWPLPYKSFYDPYIIMTGFMGIMGVVWSGFTYIFLKSIFYGYEKTIKHFVKPAGA	Archaea,Thermoplasmatota,Thermoplasmata,RBG-16-68-12,RBG-16-68-12,RBG-16-68-12,RBG-16-68-12 sp005879065
GCA_005883405_4632	MAATATAVSAAEAERERLRALLHKQYRWLDYKWDLVFWITAAFVVGAAADITKLLFAGDWDFWTDWKDRQWWPIVSPFAFIIIPSALQYIQWLAWRFPTGATYTAVAMFLCSWVGRVFQWQGFVSYPLAFVWPATIIPAGIFLDWVLLKTKSFILTSILGGMVWAFVFWSSNYITLAPYLQPTQFMGHVMSVADVQGIQYLRSQTPEYLRLVENGTLRSFLDETQYVSLVFGATVAIAGYWIGQLIARYLAIWPIGRFIKRY	Bacteria,Chloroflexota,UBA6077,UBA6077,CF-72,CF-72,CF-72 sp005883405
GCA_005889515_791	MFWITAGFVVGAAANITHLLFAGDWDFWTDWKDRQWWMTITPFATIIIPSALQYIQWRAWRFPTGATYTAVCLFFCTWIGRLVQWKFFINMPINFVWSATWIPAGIITDYVLLKSRSFILTSLIGSATWTMAFWMSNYIMLLPFLQPTKFMDHTLTVADVQGISYIRAQTPEYLRVIEHGSLRTFLQETQYVSLAFGTTLCVFGYWVGQFIGRRLSVWPIFRYLKQY	Bacteria,Dormibacterota,Dormibacteria,UBA8260,UBA8260,CF-96,CF-96 sp005889515
GCA_006844585_2503	MSASQSAVRSRAEAVQVSRTFDWMILFTLFTAVLGGYHIHYMLTGGDWDFWSDWKDRRLWVTVAPIVSITFPAAVQACLWWRYRLPVGATISVLALLLGEWINRYMNFWGWTYFPINICFPSNLVPGAIVLDVVLMLGGSMTLTAVVGGMAYGLLFYPGNWPIIAPLHVPVEYNGMMMTLADLQGYHYVRTGTPEYIRMVEKGTLRTFGKDVAPVSAFFSAFVCIIIYFLWHFFGRWFAKTDFISDDAS	Bacteria,Proteobacteria,Gammaproteobacteria,Methylococcales,Methylomonadaceae,Methylomarinum,Methylomarinum sp006844585
GCA_006844705_56	MSTTSLSTGFDRETAMVSRIYDYLILVLAGFLYIGSYHLHFMLTVGDWDFWLDWKDRQYWPLVTPVLMIAWPAAVQSVLWTHFRLPMGATLSVVGLMLGMWITRVTAYQIWTHYPLNFVLPATMIPSALVLDAILMLSRSFLVTSIAGGAAFALLFYPTNWPIFAMFHVPIEWQGGLQTIADQFGFEYIRAGMPEYLRIIERGTLRTYGQMAAPLSAFFAALLCILVYPAGWYIGKAFATVRYLKRV	Bacteria,Proteobacteria,Gammaproteobacteria,Methylococcales,Methylomonadaceae,Methylomarinum,Methylomarinum sp006844705
GCA_006844705_462	MSTTSLSTGFDRETATVSRIYDYLILVLAGFLYIGSYHLHFMLTVGDWDFWLDWKDRQYWPLVTPVLMIAWPAAVQSVLWTHFRLPMGATLSVVGLMLGMWITRVTAYQIWTHYPLNFVLPATMIPSALVLDAILMLSRSFLVTSIAGGAAFALLFYPTNWPIFAMFHVPIEWQGGLQTIADQFGFEYIRAGMPEYLRIIERGTLRTYGQMAAPLSAFFAALLCILVYAASWYIGKAFATVRYLKRV	Bacteria,Proteobacteria,Gammaproteobacteria,Methylococcales,Methylomonadaceae,Methylomarinum,Methylomarinum sp006844705
GCA_006844705_2277	MSTTPLSTGFDKETANVSRIYDYLILVLAGFLYIGSYHLHFMLTVGDWDFWLDWKDRQYWPLVTPVLMIAWPAAVQSVLWTHFRLPMGATLSVVGLMLGMWITRVTAYQMWTHYPLNFVLPATMIPSALVLDAILMLSRSFLVTSIAGGAAFALLFYPTNWPIFAMFHVPIEWQGGLQTIADQFGFEYIRAGMPEYLRIIERGTLRTYGQVAAPLSAFFAALLCILVYPAGWYVGKAFSTVRYLK	Bacteria,Proteobacteria,Gammaproteobacteria,Methylococcales,Methylomonadaceae,Methylomarinum,Methylomarinum sp006844705
GCA_007280335_295	MVWLRRCTHYLFIVVVAVNSTLLTINAGDYIFYTDWAWTSFVIFSVSQTLMLAVGAAYYLTFTGVPGTATYYALIMTVYTWIAKGAWFSLGYPYSFIVVPVWIPSAMLMDLVYWATKKNKHSLILMGGVLCGMSLPMFNMINLITIDDPLETAFKYPRTTLPPYMTPIEPQVGKFYDSPVALGAGAGAVLSVTMTALGCKLTTWTYRWMAAWSKWD	Archaea,Thermoproteota,Nitrososphaeria,Nitrososphaerales,Nitrosopumilaceae,TA-20,TA-20 sp007280335
GCA_007280465_282	MVWLRRCTHYLFIVVVAVNSTLLTINAGDYIFYTDWMWTSYVIFTLSQSLMLAVGAAYYLTFTGVPGTATYYALIMTVYTWVAKGAWFSLGYPYSFIVVPMWIPSAILMDLAYWATKRNKHSLILIGGVLCGMSMSLFNMINLITIDDPLETAFKYPRTTLPPYMTPIEPQVGKFYDSPVALGAGASAVLTVTMTALGTKLTTWTYRWMAAWSKWD	Archaea,Thermoproteota,Nitrososphaeria,Nitrososphaerales,Nitrosopumilaceae,Nitrosotalea,Nitrosotalea sp007280465
GCA_007280895_1099	MSASQSAVRSRAEAVKVSRTFDWLICFTLFFVVLGGYHIHYMLTGGDWDFWTDWKDRRLWVTVAPIVSITFPAAVQAMLWWRYRLPFGAVLCILGLLLGEWVNRYLNFWGWTYFPVNFVFPSNLMPGAILLDVILMLSGSMTATAVLGGLAYGLVFYPGNWAIVGPLHVPVEYNGMMMTLADLQGYHYVRTGTPEYIRMVEKGTLRTFGKDVAPVSAFFSGFVCILIYFLWHFFGRWFNSTEFVKSA	Bacteria,Proteobacteria,Gammaproteobacteria,Methylococcales,Methylomonadaceae,Methylovulum,Methylovulum sp007280895
GCA_007571135_1469	MVWLRRCTHYLFIVVVAVNSTLLTINAGDYIFYTDWAWTSYTVFSISQTLMLVVGATYYLTFTGVPGTATYYALIMTVYTWVAKGAWFALGYPYDFIVTPVWLPSAMLLDLVYWATKKNKHSLILFGGVLVGMSLPLFNMVNLITVADPLETAFKYPRPTLPPYMTPIEPQVGKFYNSPVALGAGAGAVLACTFAALGCKLNTWTYRWMAAWSKWD	Archaea,Thermoproteota,Nitrososphaeria,Nitrososphaerales,Nitrosopumilaceae,Nitrosopumilus,Nitrosopumilus sp007571135
GCA_007571225_1113	MFIVVVAVNSTLLTINAGDYIFYTDWAWTSYTVFSISQTLMLVVGATYYLTFTGVPGTATYYALIMTVYTWVAKGAWFALGYPYDFIVTPVWLPSAMLLDLVYWATKKNKHSLILFGGVLVGMSLPLFNMVNLLTVADPLETAFKYPRPTLPPYMTPIEPQVGKFYNSPVALGAGAGAVLACTFAALGCKLNTWTYRWMAAWSKWD	Archaea,Thermoproteota,Nitrososphaeria,Nitrososphaerales,Nitrosopumilaceae,Nitrosopumilus,Nitrosopumilus sp007571225
GCA_008015565_2333	MSRTDEILAAAKMPPEAIRMSRYIDAVYFPILCILLVGTFHMHFMLLAGDWDFWLDWKDRQWWPVVTPIVGVMYCAALQYYLWVNYRLSYGATLCIVCLLVGEWLTRYWGFYWWSHYPLNFVLPSTMIPGALMLDTILLLTGNWLVTALLGGGFWGLFFYPGNWPIFGPTHLPVVVEGVLLSVADYTGFLYVRTGTPEYVRLIEQGSLRTFGGHTTVIAAFFSAFVSMLMYCVWWYFGKIYCTAFFYVKGERGRISMKNDVTAFGEKGFAQGIK	Bacteria,Proteobacteria,Gammaproteobacteria,Burkholderiales,Nitrosomonadaceae,Nitrosomonas,Nitrosomonas sp008015565
GCA_008015595_2177	MNESIIWVLLAIPVLFLFVPLLSKPEGFLTSMFQTNEILKAAKMPPEAIHMSRSIDLIYFPLLCILLVGTYHMHFMLLAGDWDFWLDWKDRQWWPVVTPIVGITYCSALMYYLWVNYRQPFGATLCIVCLLVGEWLTRYWGFYWWSHYPINFVIPSIMIPGALMLDITLYLTRSWLVTALIGGGFFGLFFYPGNWVIFGPTHLPIVVEGTLLSMADYMGHMYVRTGTPEYVRLIEQGSLRTFGGHTTVIAAFFSAFVSMLMFVVWWYLGKVYCTAFFYVKGKRGRVVQRDDVTAFGEEGFAQGIK	Bacteria,Proteobacteria,Gammaproteobacteria,Burkholderiales,Nitrosomonadaceae,Nitrosomonas,Nitrosomonas sp008015595
GCA_008080815_1076	MVWLRRCTHYLFIVVVAVNSTLLTINAGDYIFYTDWAWTSYTVFSISQTLMLIVGATYYLTFTGVPGTATYYALIMTVYTWIAKAAWFALGYPYDFIVTPVWLPSAMLLDLVYWATKKNKHSLILFGGVLVGMSLPLFNMVNLITVADPLETAFKYPRPTLPPYMTPIEPQVGKFYNSPVALGAGAGAVLGCTFAALGCKLNTWTYRWMAAWSKWD	Archaea,Thermoproteota,Nitrososphaeria,Nitrososphaerales,Nitrosopumilaceae,Nitrosopumilus,Nitrosopumilus sp008080815
GCA_008974855_959	MVWLRRCTHYLFIVVVAVNSTLLVINAGDYIFYTDWAWTSFVVFSIANTLMLCVGATYYLTFTGVPGTATYYALIMTVYTWVAKGAWFSLGYPYDFIVVPVWIPSAMLLDLAYWATKRNKHSLILFGGVLCGMSLPLFNMVNLITVADPLETAFKYPRPTLPPYMTPIEPQVGKFYNSPVALGAGAGAVLSVTFTALGCKLTTWTYRWMAAWSKWD	Archaea,Thermoproteota,Nitrososphaeria,Nitrososphaerales,Nitrosopumilaceae,CSP1-1,CSP1-1 sp008974855
GCA_009377575_2323	MVWLRRTTHYLFIVVVAVNSTLLTINAGDYIFYTDWAWTSFVVFSISQSTMLVVGAIYYMLFTGVPGTATYYATIMTIYTWVAKGAWFALGYPYDFVAVPVWIPSAMLLDLTYWATRRNKHAAILIGGTLVGLSLPMFNMINLLTIRDPLEMAFKYPRPTLPPYMTPIEPQVGKFYNSPVALGAGAGAVLSVPIAALGAKLNTWTYRWMAAWSKWD	Archaea,Thermoproteota,Nitrososphaeria,Nitrososphaerales,Nitrososphaeraceae,TH5896,TH5896 sp009377575
GCA_009379865_1698	MVWLRRTTHYLFIVVVAVNSTLLTINAGDYIFYTDWAWTSFVVFSISQSTMLVVGAIYYMLFTGVPGTATYYATIMTIYTWVAKGAWFALGYPYDFVVVPVWIPSAMLLDLAYWATRRNKHAAILIGGVLVGMSLPLFNMINLLLVADPLEMAFKYPRPTLPPYMTPIEPQVGKFYNSPVALGAGAGAVLCVPIAALGAKLNTWTYRWMAAWSKWD	Archaea,Thermoproteota,Nitrososphaeria,Nitrososphaerales,Nitrososphaeraceae,Nitrosocosmicus,Nitrosocosmicus sp009379865
GCA_009665115_670	MVWLRRTTHYLFIVVVAVNSTLLTINAGDYIFYTDWAWTSFVIFSISQSTMLAVGAVYYLLFTGVPGTATYYATIMTIYTWVAKGAWFALGYPYDFVAVPVWIPSAMLLDLTYWATRRNKHMLILVGGTLVGLSLPLFNMVNLLLVRDPLEVAFKYPRPTLPPYMTPIEPQVGKFYNSPVALGAGASAVLTVPIAALGAKLNTWTYRWMAAWSKWD	Archaea,Thermoproteota,Nitrososphaeria,Nitrososphaerales,Nitrososphaeraceae,UBA10452,UBA10452 sp009665115
GCA_009692365_1942	MTKAVGPEAGGEYIEIYGVRWSRWAAKLSAQVDIIISLIIVLAVTAAFHLHFMLLAGDWDFWVDWKDREYWVTLTPIVAITFPAALQYVLWEKFRLPIGATLAITGLMVGAWIARFFGFHLWSYFPFSLVWPALMIPGALVLDCVLLLTGNFFITAVIGGMGFAVLFYPSNWPMLAAYRLPVEVMGSLVSVGDYIGYAFTRTATPEYLRFIERGTLRTFGGHSAWVSSAFAGFVCVLTYLLWWHIGMLLSRVTTLPNRWRHLFGYPRERPPQTASPAVPRDAS	Bacteria,Proteobacteria,Gammaproteobacteria,Ga0077536,Ga0077536,Ga0077536,Ga0077536 sp009692365
GCA_009695535_389	MSASQSAVRSRAEAVKVSRTFDWLIMFTLFFVILGGYHVHFMLVAGDWDFWSDWKDRRLWVTVLPIMGITFPAAVQAVLWWRYRIPFGATISVMGLLFGEWVNRYFNFWGWTYFPINFVFPSQLIPGAIVLDVVLLVSGSMQLTAVIGGLGFGLLFYPGNWPVMAPLHLPVEYNGMMMTLADLSGYHYVRTGMPEYIRMVEKGTLRTFGKDVAPVSAFFSGFVSIIVYFLWHFFGRWFGSTAFTKGS	Bacteria,Proteobacteria,Gammaproteobacteria,Methylococcales,Methylomonadaceae,Methyloglobulus,Methyloglobulus sp009695535
GCA_009697485_644	MVWLRRCTHYLFIVVVAVNSTLLTINAGDYIFYTDWAWTSFTVFSISQTLMLCVGATYYLTFTGVPGTATYYALIMTVYTWIAKGAWFALGYPYDFIVTPIWLPSAMLLDLAYWATKKNKHSLILFGGVLVGMSLPLFNMVNLITVADPLETAFKYPRPTLPPYMTPIEPQVGKFYNSPVALGAGAGAVLSVTFTALGCKLNTWTYRWMAAWSKWD	Archaea,Thermoproteota,Nitrososphaeria,Nitrososphaerales,Nitrosopumilaceae,Nitrosarchaeum,Nitrosarchaeum sp009697485
GCA_009772935_435	MSQSKSGGAVGPFNSVAEAAGCVQTVDWMLLVLLFFAVLGGYHVHFMLTAGDWDFWVDWKDRRMWPTVVPILGVTFCAAAQAFWWVNFRLPFGAVFAALGLLIGEWINRYVNFWGWTYFPISLVFPSALIVPAIWLDVILLLSGSYVITAIVGSLGWGLLFYPNNWPAIAAFHQATEQHGQLMTLADLIGFHFVRTSMPEYIRMVERGTLRTFGKDVVPVAAFFSGFVSMMVYFLWWFMGRWYSTTKIIDTI	Bacteria,Proteobacteria,Alphaproteobacteria,Reyranellales,Reyranellaceae,Reyranella,Reyranella sp009772935
GCA_009840065_1192	MVWLRRCTHYLFIVVVAVNSTLLTINAGDYIFYTDWAWTSFVVFSISQTLMLVVGATYYLTFTGVPGTATYYCLIMTVYTWVAKGAWFALGYPYDFIVTPVWLPSGMLLDLVYWATKKNKHSLILFGGVLVGMSLPLFNMVNLITVADPLETAFKYPRPTLPPYMTPIEPQVGKFYNSPVALGAGAGAVLSVTMAALGCKLNTWTYRWMAAWSKWD	Archaea,Thermoproteota,Nitrososphaeria,Nitrososphaerales,Nitrosopumilaceae,VYCS01,VYCS01 sp009840065
GCA_009843815_636	MTIRLCWSMQHHPVLLKNFIYGVYVIDIMVWLRRCTHYLFIVVVAVNSTLLTINAGDYIFYTDWAWTSYVVFSISQTLMLVVGATYYLTFTGVPGTATYYCLIMTVYTWVAKGAWFALGYPYDFIVTPVWLPSGMLLDLVYWATKKNKHSLILFGGVLVGMSLPLFNMVNLITVADPLETAFKYPRPTLPPYMTPIEPQVGKFYNSPVALGAGAGAVLSVTMAALGCKLNTWTYRWMAAWSKWD	Archaea,Thermoproteota,Nitrososphaeria,Nitrososphaerales,Nitrosopumilaceae,VYCS01,VYCS01 sp009843815
GCA_009917815_2334	MSQSKSGGAVGPFNSVAEAAGCVQATDWMLLVLLFFAVLGGYHVHFMLTAGDWDFWIDWKDRRMWPTVVPILGVTFCAASQAFWWVNFRLPFGAVFAALGLLIGEWINRYVNFWGWTWFPISLVFPSALIVPAIWLDVILLLSGSYVITAVVGSLGWGLLFYPNNWPAIAAFHQATEQHGQLMTLADLIGLHYVRTSMPEYIRMVERGTLRTFGKDVVPVAAFFSGFVSMMVYFLWWFMGRWYSTTKRIETI	Bacteria,Actinobacteriota,Actinomycetia,Nanopelagicales,Nanopelagicaceae,GCA-2737595,GCA-2737595 sp009917815
GCA_009918865_654	MSQSKSGGAVGPFNSVAEAAGCVQATDWMLLVLLFFAVLGGYHVHFMLTAGDWDFWIDWKDRRMWPTVVPILGVTFCAASQAFWWVNFRLPFGAVFAALGLLIGEWINRYVNFWGWTWFPISLVFPSALIVPAIWLDVILLLSGSYVITAVVGSLGWGLLFYPNNWPAIAAFHQATEQHGQLMTLADLIGLHYVRTSMPEYIRMVERGTLRTFGKDVVPVAAFFSGFVSMMVYFLWWFMGRWYSTTKRIETI	Bacteria,Actinobacteriota,Actinomycetia,Nanopelagicales,UBA5976,RFTO01,RFTO01 sp009918865
GCA_009925045_787	MSASQSAVRSRAEAVQVSRTFDWMILFTLFTAVLGGYHIHYMLTGGDWDFWTDWKDRRLWVTVAPIVSITFPAAVQACLWWRYRLPVGATISVVALMIGEWINRYLNFWGWTYFPVNICFPSNLIPGAIVLDVILMLGNSMTLTAVVGGLAYGLLFYPGNWPVIAPLHVPVEYNGMMMTLADLQGYHYVRTGTPEYIRMVEKGTLRTFGKDVAPVSAFFSGFVSIIIYFLWHFFGRWFAKTDFISDDAS	Bacteria,Proteobacteria,Gammaproteobacteria,Methylococcales,Methylomonadaceae,Methylomonas,Methylomonas sp009925045
GCA_009925585_222	MNTETLQHPQGAAAGQTHAHDTVESVSGLSPKALHYSRVFELFVVAAIIMLFAGAIHLHVLLLAGDWDMFLDWKDRQYWPLLSPVVMIMFPAALQGIFWTYFRLPIGATVGATCLMVAVSISRPASFMWWTDYPLNLVLPAQMIAGAIVLDVFLLVFRNALFTAIFGGFAFAFLFYPSNYTIFAPFYVPVSHQGMMASMADLIGYVYPRSATPEYIRIIERGTLRTFGDSASWVSALFGGFICIFMHYAWWYLGIAMSSMKFLPNNAKVMALMGTKADVKASA	Bacteria,Proteobacteria,Gammaproteobacteria,Burkholderiales,Burkholderiaceae,Limnohabitans,Limnohabitans sp009925585
GCA_010028495_133	MVWLRRCTHYLFIVVVAVNSTLLTINAGDYIFYTDWAWTSYVVFSISQSLMLVVGAAYYLTFTGVPGTATYYALIMTVYTWVAKGAWFALGYPYDFIVTPVWLPSAMLIDLAYWATKKNKHSLILFGGVLCGMSLPLFNMVNLITVADPLETAFKYPRPTLAPYMTPIEPQVGKFYNSPVALGAGAGAVLSVTMAALGCKLNTWTYRWMAAWSKWD	Archaea,Thermoproteota,Nitrososphaeria,Nitrososphaerales,Nitrosopumilaceae,Nitrosotenuis,Nitrosotenuis sp010028495
GCA_011090425_3836	MFRTDEIIKASKLPPEGVAMSRHIDYIYFIPILFVTIVGTFHMHFDLLAGDWDFWLDWKDRQWWPIVTPITAITFCAALQYYNWVNYRQPFGATITILALLAGKWVTIVAAWWWWSNYPYNFVMPSTLLPSAIVLDIVLLLTRNWTLTAVIGAWMFAALFYPTNWAIFAYSHTPIVVDGTLLSFADYMGFAYVRTGTPEYIRMIEVGSLRTFGGHSTMISSFFAAFASSLMYILWWQFGKFFCTSYFYLTDDRQRTTKVYDVFAYTTLAHGDKAKIGGKA	Bacteria,Nitrospirota,Nitrospiria,Nitrospirales,Nitrospiraceae,Nitrospira_F,Nitrospira_F sp011090425
GCA_011322755_1691	MSATQSAVVSHAEAVKASRTVDLVLLFVIFFVVLGGFHVHAMLTMGDWDFWADWKDRRLWVTVTPIMLVTFPAAVQFWAWENFRIAWGATICILGLVFGEWVNRYINFWGWTYFPVNFVFPAIEVSMAICLDAVLTLTGSYIATSIFGATLFGLLFYPTNWPLIAGLHLPIEYNGVLMSVADLQGYHYVRTGTPEYIRMVEKGTLRTFGKDVAPVSAFFSAFVCILVYFWWHFMGRWF	Bacteria,Proteobacteria,Gammaproteobacteria,Methylococcales,DRLZ01,DRLZ01,DRLZ01 sp011322755
GCA_011331095_1938	MVWIRRCIHYLFIVVVAVNSTLLTINTGDYIFYTDWAWTSFVLFNLGQSTMTAVGAIYYLTFTGVPGTATYYATIMTIYTWVAKAAWFALGYPYDFIVTPVWIPSAMLMDLVYWATRKNKHATILIGGVLVGLTMPLFNMVNLMLVADPLEMAFKYPRPTLPPYMTPIEPQVGKFYNSPVALGAGIGAVMCVPMSALGAKLTTWTYRWAAAWSKWD	Archaea,Thermoproteota,Nitrososphaeria,Nitrososphaerales,UBA213,UBA213,UBA213 sp011331095
GCA_011331925_3874	MFRTDEIIKASKLPPEGVAMSRHIDYIYFIPILFVTIVGTFHMHFDLLAGDWDFWLDWKDRQWWPIVTPITAITFCAALQYYNWVNYRQPFGATITILALLAGKWVTIVAAWWWWSNYPYNFVMPATLLPSALVLDITLLLTRNWTLTAVIGAWMFAALFYPTNWPIFAYSHTPLVVDGTLLSWADYMGFAYVRTGTPEYIRMIEVGSLRTFGGHSTMISSFFAAFASSLMYILWWHFGKFFCTAYFYLTDDRQRTTKVHDIFAYATLAHADKAKIGGKA	Bacteria,Nitrospirota,Nitrospiria,Nitrospirales,Nitrospiraceae,Nitrospira_F,Nitrospira_F sp011331925
GCA_011523265_225	MKAEELAALGQHRMAKVFDVILLLALIGFFTVIPHVSRMLYMGDWDFWVDWKDKLWWPIAGPSAALLVTAVGHYLAWYYLRLPLGATFTAVFVLVGAWLSRVFSFYGMEYYPINFIWPATTIPMALALDLILFWSRSYLVTSLIGGFLWGFLFYPVNWLMLMPFLQPVTLFGKTFTVADLMGYYFIRPQTPEYLRRIDEGTLQAFLGQRIWISILMAGIACTFMYWIGIGLGKLLGIMPMRKVLRQT	Bacteria,Desulfobacterota_B,Binatia,Bin18,Bin18,Bin18,Bin18 sp011523265
GCA_011523265_1623	MATETTTVTDIADAAERQRRLELKELLNKKYKWVDWKWDLVFWTTAVFVVAGAADITKQLFAGDWDFWTDWKDPQWWPVVTAFATIIIPSTLQYIQWTAWRFPTGATYTACCLFFAAWVGRYFQWDLAATYPMNFVWPASVVCAGILMDWTLMKTKSFILTSLIGAHVWAIAVWAYNYVPLAAFLQPAYFMDHVVTVADVQGIAYIRSQTPEYLRLIERGALRSFLGETQYVSLAFAGTAAFAGYWIGQFIGRYLAVWPIRRYLKTV	Bacteria,Desulfobacterota_B,Binatia,Bin18,Bin18,Bin18,Bin18 sp011523265
GCA_011523285_127	MVWLRRCTHYLFIVVVAVNSTLLTINAGDYIFYTDWAWTSFVVFSISQTLMLAVGASYYLTFTGVPGTATYYALIMTVYTWIAKGAWFALGYPYDFIVTPVWIPSAMLLDLAYWATKKNKHSLILFGGVLVGMSLPLFNMVNLITVEDPLETAFKYPRPTLPPYMTPIEPQVGKFYNSPVALGAGAGAVLAVTFTALGCKLTTWTYRWMAAWSKWD	Archaea,Thermoproteota,Nitrososphaeria,Nitrososphaerales,Nitrosopumilaceae,WTHC01,WTHC01 sp011523285
GCA_011523315_344	MNAQDLTALGRTKEAKIFDLMLILALVGFFTVIPHVSRMLYFGDWDFWVDWKDKLWWPIVGPVSALLVSSVGHYLAWHYLRLPLGATFAAVFVLVGAWLSRVFSFHGLEFYPLNFVWPSTTIPLAMLLDLTLFWSRSYLVTSLVGGFLWGFLFYAVNWLMLMPFLQPLSLFGKTFTVADLMGYYFIRPQTPEYLRRIDVGTLQSFLGQRIWISVFMAGVTCTLVYWLGILLGHALGVLPTRKILKQT	Bacteria,Desulfobacterota_B,Binatia,Bin18,Bin18,JAAXHF01,JAAXHF01 sp011523315
GCA_011523315_3646	MADASAPVADLAAEAERQKRLELKALVEKKYKWIDWKWDLIFWTTAIFVVAGAADITKQLFAGDWDFWTDWKDPQWWPVVTAFATIIIPSALQYIQWVAWRFPTGATYTACCMFLATWVGRYFQWDIAQTYPMNFVWPISIIGAGILMDWILMKTKSFIITSLVGAHVWAIAVWAYNYVPLAPFLQPAHFMDHVVTVSDVQGIAYIRSQTPEYLRLIERGALRSFLGETQYVSLIFGGTVAFFGYWIGQFIGRYLAVWPIRRYLKTL	Bacteria,Desulfobacterota_B,Binatia,Bin18,Bin18,JAAXHF01,JAAXHF01 sp011523315
GCA_011620145_88	MSTVSGAYGKGGTPDTTTRPTKSAVRNVQEQMAAWKNVDYTLIPIFSILIGGVTVFLIALTVGDWDYWADWRDRRWWPLVTPFSLIIPAAIFNYFFWKRFRLPIGATAMILGYMFGVWVSRYMNFHIFANFPMNFVSPSTFIGMGLLLDCTLALSRSFFLTGLVGAFLFAIVLYPLNWVTMAPFHVPVEYNGFLVTVADLMGYQYIRTAMPEYVRIIERSTLRTFGEAVTPLTAFFAGFVTLLNYYLWVWIGSILTQNRWLTRLI	Bacteria,Proteobacteria,Gammaproteobacteria,UBA5335,UBA5335,Macondimonas,Macondimonas sp011620145
GCA_011620145_1013	MSIELGSTEQGEISRAPRGKALNNVQDQVQAWRNADLFFFPLISILIGGAAVFLCALTVGDWSYWMDWRDRRWWPLLTPLLLLVLPTVATYAFWKYFKLPVAATGLALGFWLSQIISRYVNFYLFTAFPMNWVMPEVWIGAAVVLDAVLLITRSFALTGLVGGFLFGLLFSAMNWPVVAPMHMPVQLGDTVMTLADYMGFQYIRTAMPEYVRIIEAGTLRTFGTNVAPVSAFVSGFFAILVYYVFIWIGSKGANPAWLKKLV	Bacteria,Proteobacteria,Gammaproteobacteria,UBA5335,UBA5335,Macondimonas,Macondimonas sp011620145
GCA_011620245_1429	MTANDQAILDVAEMSPKIIKWSRTLDILVVIIAAFLIMAVSHIGFLLLAGDWDFFIDWKDRQYWIVITPVVTIMMTAAFQSIFWKLFRLPIGATASVLLFLLSVWIVRYHSWEGLAHFPLSLVVPATCLVGAILLDAILVLTRSWLVTWAVGGVLFGLMFLPSNWVYMAPYFQPVENMGQLTSLADWLGYTYPRAGTPEYIRIIERGTLRTFEDSAMWVSAFFSGFICTFVYAIFWWIGQAACSIKYVPIGIKFKEAFGANDTAKKVAV	Bacteria,Proteobacteria,Gammaproteobacteria,Burkholderiales,Burkholderiaceae,Acidovorax,Acidovorax sp011620245
GCA_011773785_118	MVWLRRCTHYLFIVVVAVNSTLLTINAGDYIFYTDWAWTSFTVFSISQTLMLVVGATYYLTFTGVPGTATYYCLIMTVYTWVAKGAWFALGYPYDFIVTPIWLPSGMLLDLVYWATKKNKHSLILMGGVLVGMSIPLFNMVNLITVADPLETAFKYPRPTLPPYMTPIEPQVGKFYNSPVALGAGAGSVLGVTFAALGCKLNTWTYRWMAAWSKWD	Archaea,Thermoproteota,Nitrososphaeria,Nitrososphaerales,Nitrosopumilaceae,JACEMX01,JACEMX01 sp011773785
GCA_012030815_1288	MVWLRRCTHYLFIVVVAVNSTLLTINAGDYIFYTDWAWTSFTVFSISQTLMLCVGATYYLTFTGVPGTATYYALIMTVYTWIAKGAWFALGYPYDFIVTPVWLPSAMLLDLAYWATKKNKHSLILFGGVLVGMSLPLFNMVNLITVADPLETAFKYPRPTLPPYMTPIEPQVGKFYNSPVALGAGAGAVLSVTFTALGCKLNTWTYRWMAAWSKWD	Archaea,Thermoproteota,Nitrososphaeria,Nitrososphaerales,Nitrosopumilaceae,Nitrosarchaeum,Nitrosarchaeum sp012030815
GCA_012032965_144	MFRTDEIIKAAKLPPEGVAMSRHIDYIYFIPILFVTIIGTFHMHFDLLAGDWDFWIDWKDRQWWPIVTPITAITFCAALQYYNWVNYRQPFGATICILALLAGKWVTIWAAWWWWSNYPVNFVMPSTLLPSAIVLDCVLLLTRNWTLTAVIGAWMFAILFYPTNWAIFAYSHTPLVVDGTLLSWADYMGFAYIRTGTPEYIRMIEVGSLRTFGGHSTMISSFFAAFASSLMYILWWQFGKFFCTSYFYLTDDRDKTTKVYDVFAYATLAHSDKAKLSGGKA	Bacteria,Nitrospirota,Nitrospiria,Nitrospirales,Nitrospiraceae,Nitrospira_F,Nitrospira_F sp012032965
GCA_012270695_507	MRTVAPGVDSYAEAYRVHRAFDYILVFIFITLLTGIHHLHAMLSVGDWTFWTDWKDRRWWLFVIPLSSLVFPVVGQYILWQHCRVPFGATLMVVCLLLGQWIDRVNNFAGWVYYPLNFVWPGTLLPSAIILDLVLMFTNSYVLTAVLGAWSWGILFYPSQWYMLGAFHLPVEYHGVLMSIADVQGFEYIRTGTPEYIRIIEKGTLRTFGQDVTPVSAFFCAFACILVYFVFNQFAKLVSSVKFIKGRI	Bacteria,Proteobacteria,Gammaproteobacteria,UBA4486,UBA4486,JAAXHV01,JAAXHV01 sp012270695
GCA_012271025_2334	MADASAPVADLAAEAERQKRLELKALVEKKYKWIDWKWDLIFWTTAIFVVAGAADITKQLFAGDWDFWTDWKDPQWWPVVTAFATIIIPSALQYIQWVAWRFPTGATYTACCMFLATWVGRYFQWDIAQTYPMNFVWPISIVGAGILMDWILMKTKSFIITSLVGAHVWAIAVWAYNYVPLAPFLQPAHFMDHVVTVSDVQGIAYIRSQTPEYLRLIERGALRSFLGETQYVSLIFGGTVAFFGYWIGQFIGRYLAVWPIRRYLKTL	Bacteria,Desulfobacterota_B,Binatia,Bin18,Bin18,JAAXHF01,JAAXHF01 sp012271025
GCA_012271025_3880	MNAQDLTALGRTKEAKIFDLMLILALVGFFTVIPHVSRMLYFGDWDFWVDWKDKLWWPIVGPVSALLVSSVGHYLAWHYLRLPLGATFAAVFVLVGAWLSRVFSFHGLEFYPLNFVWPSTTIPLAMLLDLTLFWSRSYLVTSLVGGFLWGFLFYAVNWLMLMPFLQPLNLFGKTFTVADLMGYYFIRPQTPEYLRRIDVGTLQSFLGQRIWISVFMAGVTCTLVYWLGILLGHALGVLPTRKILKQT	Bacteria,Desulfobacterota_B,Binatia,Bin18,Bin18,JAAXHF01,JAAXHF01 sp012271025
GCA_012959695_492	MSLEQHEAKLLSAISTPGSDAAKIARGLDWIVVGILVFAIIAAYHIHMMLTVGDWDFWVDWKDRMNWVTLTPMLLVVIPAALSYPFMEKFGLPIAGTLCALCLMIGEWASRYFSFHLWTYFPMSMVWPSIVIPGLMLMDMVYLLSRNLFVTSIFGGSAVAFAFAPANWPILAPYHVPVIHMDQVVSVADLIGYTFTRTATPEYLRMIERGTLRTFGGESTLISTFFSAFVCMILYFVWWKIGEWLTNMGSTPNVLKKYVGYSDDVEKEKQ	Bacteria,Proteobacteria,Gammaproteobacteria,Methylococcales,Cycloclasticaceae,Cycloclasticus,Cycloclasticus sp012959695
GCA_012959695_830	MSAVQSAITTAEQQHRIYKAFDWVVIPIVILVITGAFHIHAMLTMGDWDFWIDWKDRRWWVTVTPISLIFFPAALHYLLWTNFRLPFGATLSCSVLLIGEWANRTANFVGWAYFPLNMVVPAEIIPMALCLDAILLISRSLTITGIIGSMVWGVIFYPSNWALIAPYHVPIEYNGVMMSVADLIGYNYVRTGTPEYIRIIEEGTLRTFGEDVTPVSAFFAGFISVFMYFIWLGIGAWFAKTTWAKRI	Bacteria,Proteobacteria,Gammaproteobacteria,Methylococcales,Cycloclasticaceae,Cycloclasticus,Cycloclasticus sp012959695
GCA_012960135_562	MSASQSAVRSRAEAVEISRTLDWMILFTLFTAVLGGYHIHYMLTGGDWDFWTDWKDRRLWVTVAPIVSITFPAAVQSMLWYRYRLPMGAVIAVIALMVGEWINRYLNFWGWTYFPVNFVFPSNLVPGAIVLDVVLMLSGSFILTAVVGGLAYGLLFYPGNWPIIAPLHVPVEYNGMMMTLADLQGYHYVRTGTPEYIRMVEKGTLRTFGKDVAPVSAFFSGFVSIIIYFLWHYFGRWFNKTDFVDPADI	Bacteria,Proteobacteria,Gammaproteobacteria,Methylococcales,Methylomonadaceae,Methyloprofundus,Methyloprofundus sp012960135
GCA_012960755_1460	MNTDISRELNKYYLRLDAVVIFVLFSFLGLSVMLHFSLTAGDWDYWIDWRDRRWWPLVAPVSLLMLMGAFTYTTWTRFRLPVIGTTITFMLALFSWLSRYYNFVEFANFPFSFTFPSTYIGLGILLDATLLMTRSLLLTSVFGAYMVGMLVYPLNWPIIAAYKVPVEYAGTLHSVADLMGFQYIRTTTPEYVRIIEESTLRTFGGTVTPLTAVFAGFVGSLVFGIFLLLGLAIDRASVFVRRLV	Bacteria,Proteobacteria,Gammaproteobacteria,Pseudomonadales,HTCC2089,UBA4582,UBA4582 sp012960755
GCA_012961165_4139	MKTDLSRELGRYYRLADGLIIFALFSFIGLAVMLHFSLTAGDWDYWIDWRDRRWWPLVTPISLLMLMGAFTYSVWTRFRLPVIGTTITFMLALFSLLSRHYNFVEFANFPFSFTFPSTYIGLGILLDATLLMSRSLLLATVFGAYLVGVMMYPLNWPIIAAYKVPIEYAGTLHSVSDIMGFQYIRTTTPEYVRIIEESTLRTFGGSVTPLTAVFAGFVGILVFGVFLFLGIALDKAAVFAKRLI	Bacteria,Proteobacteria,Gammaproteobacteria,Pseudomonadales,HTCC2089,UBA9659,UBA9659 sp012961165
GCA_012965425_1870	MSASQSAVRSRAEAVSASRTLDYMILFTLFFIILGGYHIHFMLTGGDWDFWSDWKDRRLWVTVCPIVAITFPAAVQAVLWTRYRIAWGATVSILGLLFGEWINRYFNFWGWTYFPMNFVFPANFIPSAIFLDCVLVLSNSFTMTAIAGGMGWGLLFYPANWPIIAPLHLPVEYNGMMFTVADLSGYHYVRTGTPEYIRMVEKGTLRTFGKDVAPVSAFFSAFVSVIVYFVWHFFGLWFGKTDFVTST	Bacteria,Proteobacteria,Gammaproteobacteria,Methylococcales,Methylomonadaceae,OPU3-GD-OMZ,OPU3-GD-OMZ sp012965425
GCA_013043295_276	MVWLRRCTHYLFIVVVAVNSTLLTINAGDYIFYTDWAWTSFTVFSISQTLMLIVGATYYLTFTGVPGTATYYALIMTVYTWIAKGAWFALGYPYDFIVTPVWLPSAMLLDLVYWATKKNKHSLILFGGVLVGMSLPLFNMVNLITVADPLETAFKYPRPTLPPYMTPIEPQVGKFYNSPVALGAGAGAVLACTFAALGCKLNTWTYRWMAAWSKWD	Archaea,Thermoproteota,Nitrososphaeria,Nitrososphaerales,Nitrosopumilaceae,Nitrosopumilus,Nitrosopumilus sp013043295
GCA_013114705_421	MVWLRRTTHYLFIVVVAVNSTLLTINAGDYIFYTDWAWTSFVVFSISQSTMLVVGAIYYMLFTGVPGTATYYATIMTIYTWVAKGAWFALGYPYDFVVVPVWIPSAMLLDLAYWATRRNKHAAILIGGVLVGMSLPLFNMINLLLVADPLEMAFKYPRPTLPPYMTPIEPQVGKFYNSPVALGAGAGAVLCVPIAALGAKLNTWTYRWMAAWSKWD	Archaea,Thermoproteota,Nitrososphaeria,Nitrososphaerales,Nitrososphaeraceae,Nitrosocosmicus,Nitrosocosmicus sp013114705
GCA_013114715_939	MVWLRRTTHYLFIVVVAVNSTLLTINAGDYIFYTDWMWTSFVVFSVSQSTMLAVGAIYYMLFTGVPGTATYYATIMTIYTWVAKGAWFALGYPYDFVVVPVWIPSAMLLDLSYWATRRNKHAAILIGGTMVGLSLPLFNMVNLLLVRDPLEVAFKYPRPTLPAYMTPIEPQVGKFYNSPVALGSGAGAVLTVPMAALGAKLNTWTYRWMAAWSKWD	Archaea,Thermoproteota,Nitrososphaeria,Nitrososphaerales,Nitrososphaeraceae,Nitrososphaera,Nitrososphaera sp013114715
GCA_013114715_1871	MVWLRRTTHYLFIVVVAVNSTLLTINTGDYLFYTDWMWTSFVVFSLGQSTMLVVGAIYYMLFTGVPGTATYYATIMTIYTWVAKGAWFALGYPYDFVVTPVWIPSAMLLDLSYWATRRNKHAAILIGGSLVGLSLPLFNMVNLLLVRDPLEVAFKYPRPTLPAYMTPIEPQVGKFYNSPVALGSGAGAVLSVPMAALGSKLNTWTYRWMAAWSKWD	Archaea,Thermoproteota,Nitrososphaeria,Nitrososphaerales,Nitrososphaeraceae,Nitrososphaera,Nitrososphaera sp013114715
GCA_013114725_1193	MVWLRRTTHYLFIVVVAVNSTLLTINAGDYIFYTDWAWTSFVVFSISQSTMLVVGAIYYMLFTGVPGTATYYATIMTIYTWVAKGAWFALGYPYDFIVTPVWIPSAMLLDLVYWATRRNKHAAIIIGGTLVGLSLPIFNMINLLLVKDPLEMAFKYPRPTLPPYMTPIEPQVGKFYNSPVALGSGAGAVLCVPIAALGAKLNTWTYRWMAAWSKWD	Archaea,Thermoproteota,Nitrososphaeria,Nitrososphaerales,Nitrososphaeraceae,QCWD01,QCWD01 sp013114725
GCA_013140405_599	MSANLSTPTFRPYTGEKARIARAYDYLVLVLALFLFIGSFHLHFALTVGDWDFWVDWKDRQWWPAVTPIIGITFPAAVQAVLWTNFRLPLGATLCVACLSIGTWIARIFAYHMWNYFPINMVLPSTMLPSALVLDAVLMLSNSLTVTAIFGGSAFALLFYPSNWPIFGMFHVPVEAGNSQLTVADMFGFQYIRTGMPEYLRIIERGTLRTYGQVAAPLSAFFSALICTLMYTLWWYIGKWFATTRYLKRI	Bacteria,Proteobacteria,Gammaproteobacteria,Methylococcales,Methylomonadaceae,Methyloglobulus,Methyloglobulus sp013140405
GCA_013140405_1008	MSASQSAVRSRAEAVKVSRTFDWMIMFTLFFVILGGYHVHFMLVAGDWDFWSDWKDRRLWVTVLPIMGITFPAAVQAVLWWRYRIAFGATLCVLGLLFGEWVNRYFNFWGWTYFPINFVFPSQLVPGAIVLDVVLLVSGSMQLTAVVGGLGFGLLFYPGNWPVMAPLHLPVEYNGMMMTLADLSGYHYVRTGMPEYIRMVEKGTLRTFGKDVAPVSAFFSGFVSIIVYFLWHFFGRWFGSTAFTKIS	Bacteria,Proteobacteria,Gammaproteobacteria,Methylococcales,Methylomonadaceae,Methyloglobulus,Methyloglobulus sp013140405
GCA_013140465_2077	MSASQSAVRSRAEAVKVSRTFDWLILFTLFFVVLGGYHIHYMLTGGDWDFWTDWKDRRLWVTVAPIVSITFPAAVQAVLWWRYRLPYGAVVCILGLLLGEWVNRYLNFWGWTYFPVNFCFPSNLMPGAIVLDAILLLTGSMTVTAVIGGLAWGLLFYPGNWPIIAPIHVPVEYNGMMMTLADLQGYHYVRTGTPEYIRMVEKGTLRTFGKDVAPVSAFFSGFVSILIYFLWHFFGKWFGSTAFVEAA	Bacteria,Proteobacteria,Gammaproteobacteria,Methylococcales,Methylomonadaceae,KS41,KS41 sp013140465
GCA_013140705_636	MSASQSAVRSRAEAVKVSRTFDWLILFALFFIILGGYHVHFMLTGGDWDFWTDWKDRRLWVTVLPIVGITFPAAVQAVLWWRYRLPFGAIVSVLGLLFGEWVNRYFNFWGWTYFPVNFVFPSQFVPGAIVLDVVLLLTNSMIITAVIGGLAYGLLFYPGNWPVMAPLHIPVEYNGMMMTLADLQGYHYVRTGTPEYIRMVEKGTLRTFGKDVAPVSAFFSGFVSIIIYFLWHFFGKWFGSTAFTQAA	Bacteria,Proteobacteria,Gammaproteobacteria,Methylococcales,Methylomonadaceae,JABFSH01,JABFSH01 sp013140705
GCA_013140705_1344	MSANLSNRIFRPYTGEKARIARAYDYLVLVLALFLFIGSFHLHFALTVGDWDFWVDWKDRQWWPAVTPLMGITFPAAVQAVLWTNFRLPLGATLCVACLSIGTWIARIFAYHMWNYFPINMVLPSTLLPSALVLDAVLMMSNSLTVTAIFGGSAFALLFYPSNWPIFGMFHVPVEAGNSQMTVADMFGFQYIRTGMPEYLRIIERGTLRTYGQVAAPLSAFFSALLSTLMYALWWFIGKWFATTRYLKRI	Bacteria,Proteobacteria,Gammaproteobacteria,Methylococcales,Methylomonadaceae,JABFSH01,JABFSH01 sp013140705
GCA_013140705_2116	MSVDLSSRSFRPYTGEKARITRAYDYLILVLALFLFIGSFHLHFALTVGDWDFWVDWKDRQWWPLITPLMGITFPAAVQAVMWEKFRLPLGATLCIACLSIGTWIARIFAYHYWNYFPINMVLPSTMLPSALVLDAILMLSNSLTVTAIFGGSLFALLFYPANWPIFGMFHVPIEYGNGQMTVADLLGFEYIRTGMPEYLRIIERGTLRTYGQYATPLSAFCSALLCTLMYTLWWYIGKWFATVRYLTKI	Bacteria,Proteobacteria,Gammaproteobacteria,Methylococcales,Methylomonadaceae,JABFSH01,JABFSH01 sp013140705
GCA_013140715_2999	MALFRTKEIIAASKLPPEGVKLSRMIDAIYFLPIAYFGVFATFHMHFDLLAGDWDFWIDWKDRQFWVTVTPIVEVMYPGAIMYYFWTFYRQPFGATLSITGLLVGKWITIILAWYWWANFPMNFVMPASMVSSALILDCTLLLTRSWMLTAIFGVWAFAMMFNPSNYPIFAYSKQPLVADGALLSLADYMGFTYVRTGTPEYIRIIEVGSLRTFGGHTVWISAFFSAFISMLMFTIWWQVGHFVGQSFFWATGKRGVKYRTNDVMIVGTDEYAQRHGTPNGIAPGASGRATLAEGKS	Bacteria,Nitrospirota,Nitrospiria,Nitrospirales,Nitrospiraceae,Palsa-1315,Palsa-1315 sp013140715
GCA_013141155_1509	MSASQSAVRSRAEAVKVSRTFDYMIVFVLFFIILGGYHIHYMLTGGDWDFWTDWKDRRLWVTVAPIVAITFPAAVQSQLWWKYKLPFGAVLAVLGLLFGEWVNRYFNFWGWTYFPVNFVFPSQLVPGAILLDVILLLSNSMTLTAVAGGLAFGLIFYPGNWPVIAPLHVPVEYNGMVMTLADLQGYHYVRTGTPEYIRMVEKGTLRTFGKDVAPVSAFFSGFVSILIYFLWHFFGKWFGSMAFVKAV	Bacteria,Proteobacteria,Gammaproteobacteria,Methylococcales,Methylomonadaceae,SXIZ01,SXIZ01 sp013141155
GCA_013141155_1931	MSANLSPRTFRPYTGEKARIARAYDYLVLVLALFLFIGSFHLHFALTVGDWDFWVDWKDRQWWPLVTPLIGITFPAAVQAVLWTNFRLPLGATLCVACLSIGTWIARVFAYHYWNYFPINMVMPSTMLPSALFLDAVLMLSNSLTITAIFGGSAFALLFYPSNWPIFGMFHLPVEAGNSQLTVADMFGFQYIRTGMPEYLRIIERGTLRTYGQIATPLSAFCSALLCTLMYTLWWHIGKWFATTRYLNRI	Bacteria,Proteobacteria,Gammaproteobacteria,Methylococcales,Methylomonadaceae,SXIZ01,SXIZ01 sp013141155
GCA_013141375_3659	MSASQSAVRSRAEAVKVSRTFDWMILFTLFFVVLGGYHIHYMLTGGDWDFWTDWKDRRLWVTVAPIVSITFPAAVQACLWWRYRLPFGAIVSVLGLLLGEWINRYLNFWGWTYFPVNFCFPSNLIPGAIVLDGILLLSGSMTLTAVLGGLAYGLIFYPGNWPIIAPLHVPVEYNGMVMTLADLQGYNYVRTGTPEYIRMVEKGTLRTFGKDVAPVSAFFSGFVSIIIYFLWHFFGRWFASTKFISGENI	Bacteria,Proteobacteria,Gammaproteobacteria,Methylococcales,Methylomonadaceae,JABFRC01,JABFRC01 sp013141375
GCA_013141505_1777	MSASQSAVRSRAEAVKVSRTFDWMIIFTLFFVILGGYHVHFMLVAGDWDFWSDWKDRRLWVTVLPIMAITFPAAVQAVLWWRYRIAFGATLCILGLLLGEWVNRYFNFWGWTYFPINFVFPSQLIPGAIVLDVVLLVSGSMQLTAVVGGLAFGLLFYPGNWPMMAPLHLPVEYNGMMMTLADLSGYHYVRTGMPEYIRMVEKGTLRTFGKDVAPVSAFFSGFVSIIVYFVWHFFGRWFGNTAFTTGS	Bacteria,Proteobacteria,Gammaproteobacteria,Methylococcales,Methylomonadaceae,Methyloglobulus,Methyloglobulus sp013141505
GCA_013141505_3050	MSANPSTRTFRPYTGEKARIARAYDYLVLVLALFLFIGSFHLHFALTVGDWDFWVDWKDRQWWPAVTPIIGITFPAAVQAVLWTNFRLPLGATLCVACLSIGTWIARIFAYHYWNYFPINMVLPSTMLPSALVLDAVLMLSNSLTVTAIFGGSAFALLFYPSNWPIFGMFHVPVEAGNSQLTVADMFGFQYIRTGMPEYLRIIERGTLRTYGQVAAPLSAFFSALICTLMYTLWWHIGKWFATTRYLKRI	Bacteria,Proteobacteria,Gammaproteobacteria,Methylococcales,Methylomonadaceae,Methyloglobulus,Methyloglobulus sp013141505
GCA_013215285_1655	MVWLRRCTHYLFIVVVAVNSTLLTINAGDYIFYTDWAWTSFTVFSISQTLMLIVGATYYLTFTGVPGTATYYGLIMTVYTWIAKGAWFSLGYPYDFIVTPVWLPSAMLLDLVYWATKKNKHSLILFGGVLVGMSLPLFNMVNLITVADPLETAFKYPRPTLPPYMTPIEPQVGKFYNSPVALGAGASAVLGCTMAALGCKLNTWTYRWMAAWSKWD	Archaea,Thermoproteota,Nitrososphaeria,Nitrososphaerales,Nitrosopumilaceae,Nitrosopumilus,Nitrosopumilus sp013215285
GCA_013287585_491	MVWLRRCTHYLFIVVVAVNSTLLTINAGDYIFYTDWAWTSFVVFSVSQTLMLAVGAAYYLTFTGVPGTATYYALIMTVYTWIAKGAWFSLGYPYSFIVVPVWIPSAMLMDLVYWATKKNKHSLILMGGVLCGMSLPMFNMINLITIDDPLETAFKYPRTTLPPYMTPIEPQVGKFYDSPVALGAGAGAVLSVTMTALGCKLTTWTYRWMAAWSKWD	Archaea,Thermoproteota,Nitrososphaeria,Nitrososphaerales,Nitrosopumilaceae,TA-20,TA-20 sp013287585
GCA_013288545_500	MVYFLPDLACHKILYTSLPAYNPMVWLRRCTHYLFIVVVAVNSTLLTINAGDYIFYTDWMWTSYVIFTLSQSLMLAVGAAYYLTFTGVPGTATYYALIMTVYTWIAKGAWFSLGYPYSFIVVPMWIPSAILMDLAYWATKRNKHSLILIGGVLCGMSMSLFNMINLITIDDPLETAFKYPRTTLPPYMTPIEPQVGKFYDSPVALGAGASAVLTVTMTALGCKLTTWTYRWMAAWSKWD	Archaea,Thermoproteota,Nitrososphaeria,Nitrososphaerales,Nitrosopumilaceae,Nitrosotalea,Nitrosotalea sp013288545
GCA_013330055_336	MVWLRRCTHYLFIVVVAVNSTLLTINAGDYIFYTDWAWTSFVIFSLSQTLMLIVGACYYLTFTGVPGTATYYALIMTVYTWVAKAAWFSLGYPYDFVVTPVWIPSALLLDLVYWATKKNKHSLILMGGVLVGMSLPLFNMINLLLVADPLETAFKYPRPTLPPYMTPIEPQVGKFYNSPVALGAGAGAVLAPTMAALGCKLTTWTYRWMAAWSKWD	Archaea,Thermoproteota,Nitrososphaeria,Nitrososphaerales,Nitrosopumilaceae,UBA8516,UBA8516 sp8516u
GCA_013388555_1079	MALFRTAEIIKASKLPPEGVKLSRMIDAIYFIPIAYFGVFATFHMHFDLLAGDWDFWIDWKDRQFWVTVTPIVEVMYPGAIMYYFWTFYRQPFGATLSITGLLVGKWITIVLAWYWWANFPANFVMPATMVSSALILDCTLLLTRSWMLTAIFGVWAFAMMFNPSNYPLFAYSHQPVVVDGQLLSLADYMGFTFVRTGTPEYIRIIEVGSLRTFGGHTVWISAFFSAFISMLMFTIWWQVGHFVGQSFFWVKGKRGVRYRKNDIMIVGTDEYALRHGTLPGVPAPVLEGKS	Bacteria,Nitrospirota,Nitrospiria,Nitrospirales,Nitrospiraceae,Palsa-1315,Palsa-1315 sp013388555
GCA_013390375_853	MVWLRRCTHYLFIVVVAVNSTLLTINSGDYIFYTDWAWTSFVVFSIANTLMTVVGAVYYLTFTGVPGTATYYGLIMQVYTWVAKVAWFALGYPVDFIVHPMWIPSCMLLDLAYWATKKNKHSLIFFGGVLVGMSMPLFNMVQLMLIADPLETAFKYPRPTLPPYMTPIEPQVGKFYNSPVALGAGAGAVLACTFAALGCKMNTWTYRWMAAWSKWD	Archaea,Thermoproteota,Nitrososphaeria,Nitrososphaerales,Nitrosopumilaceae,Nitrosopelagicus,Nitrosopelagicus sp000484935
GCA_013390745_641	MVWLRRCTHYLFIVVVAVNSTLLTINSGDYIFYTDWAWTSFVVFSIANTLMTIVGAVYYLTFTGVPGTATYYGLIMQVYTWVAKVAWFALGYPVDFIVHPMWIPSCMLLDLAYWATKKNKHSLIFFGGVLVGMSMPLFNMVQLMLIADPLETAFKYPRPTLPPYMTPIEPQVGKFYNSPVALGAGAGAVLACTFAALGCKLNTWTYRWMAAWSKWD	Archaea,Thermoproteota,Nitrososphaeria,Nitrososphaerales,Nitrosopumilaceae,Nitrosopelagicus,Nitrosopelagicus sp013390745
GCA_013390785_502	MVWLRRCTHYLFIVVVAVNSTLLTINSGDYIFYTDWAWTSFVVFSIANTLMTVVGAVYYLTFTGVPGTASYYGLIMQVYTWVAKVAWFALGYPVDFIVHPMWIPSCMLLDLAYWATKKNKHSLIFFGGVLVGMSMPLFNMVQLMLIADPLETAFKYPRPTLPPYMTPIEPQVGKFYNSPVALGAGAGSVLACTFAALGCKLNTWTYRWMAAWSKWD	Archaea,Thermoproteota,Nitrososphaeria,Nitrososphaerales,Nitrosopumilaceae,Nitrosopelagicus,Nitrosopelagicus sp013390785
GCA_013390905_351	MVWLRRSTHYLFIIVVAVNSTLLSINAGDYIFYTDWAWTSFVVFSISQTLMLVVGACYYLTFTGVPGTATYYALIMTVYTWIAKGAWFSLGYPYDFIVTPIWLPSAMLLDLVYWATKKNKHSLILFGGVLVGMSLPLFNMVNLITVADPLETAFKYPRPTLPPYMTPIEPQVGKFYNSPVALGAGAGAVLSVTMAALGCKLTTWTYRWMAAWSKWD	Archaea,Thermoproteota,Nitrososphaeria,Nitrososphaerales,Nitrosopumilaceae,Nitrosopumilus,Nitrosopumilus sp013390905
GCA_013450215_1592	MSRSDEILKAAKMGPEAASMSRYIDAVYFPILCILLVGTYHMHFMLLAGDWDFWLDWKDRQWWPVVTPIVGITYCAALMYYLWVNYRQPFGATLCVVCLLVGEWLTRYWGFYWWSHYPINFVLPSTMIPGALVMDTCLLLTRSWLITALVGGGAFGLLFYPGNWPIFGPTHLPLVAEGVLLSVADYTGFLYVRTGTPEYVRLIEQGSLRTFGGHTTVIAAFFSAFVSMLMFLVWWYFGKVFCTSFYYVKGPRGRVAEKHDVTAFGEEGFAEGIK	Bacteria,Proteobacteria,Gammaproteobacteria,Burkholderiales,Nitrosomonadaceae,VFJL01,VFJL01 sp013450215
GCA_013538675_939	MVWIRRTIHYLFIVVVAVNSTLLTINAGDYIFYSDWMWTSFVIFNLSQSTMLVVGAIYYMLFTGVPGTATYYATIMTIYTWVAKWAWIGGLGYPYDFMIVPVWIPSAMLLDLSYWATRRNKHAAILIGGSLVGLSMPLFNMINLLTVHDPLEMAFKYPRPTLPAYLTPIEPQVGKFYNSPVALAAGISAVISVPMAALGAKLNTWTYRWAAAWSKWD	Archaea,Thermoproteota,Nitrososphaeria,Nitrososphaerales,Nitrosocaldaceae,Nitrosocaldus,Nitrosocaldus sp013538675
GCA_013538715_1404	MVWIRRTVHYLFIVVVAVNSTLLVINTGDYLFYSDWGWTSYVLFNLGLSTMTVVGAVYYLLFTGVPGTATYYGLIMTVYGWVAMWAWIGGLGYPYDFMRWPVFIPSCMLLDLAYWATNRNKHALILIGGSLAGMSFPLFNMINYMTIVDPLEIAFKYPRPTLPQYMTPIEPQVGKFYNSPVALGAGISAVMCPPIAAFGAKLNTWTYRWAAAWSKWD	Archaea,Thermoproteota,Nitrososphaeria,Nitrososphaerales,Nitrosocaldaceae,JACAFH01,JACAFH01 sp013538715
GCA_013538805_101	MVWIRRTIHYLFIVVVAVNSTLLTINAGDYIFYSDWMWTSFVIFNLSQSTMLVVGAIYYLLFTGVPGTATYYATIMTIYTWVAKWAWIGGLGYPYDFMIVPVWIPSAMLLDLAYWATRRNKHAAILIGGSLLGMSMPLFNMINLLTVHDPLEMAFKYPRPTLPAYLTPIEPQVGKFYNSPVALAAGISAVISVPMAALGAKLNTWTYRWAAAWSKWD	Archaea,Thermoproteota,Nitrososphaeria,Nitrososphaerales,Nitrosocaldaceae,Nitrosocaldus,Nitrosocaldus sp013538805
GCA_013694585_2319	MVWLRRTTHYLFIVVVAVNSTLLTINAGDYIFYTDWAWTSFVVFSISQSTMLVVGAIYYMLFTGVPGTATYYATIMTIYTWVAKGAWFALGYPYDFVVVPVWIPSAMLLDLAYWATRRNKHAAILIGGVLVGMSLPLFNMINLLLIADPLEMAFKYPRPTLPPYMTPIEPQVGKFYNSPVALGAGAGAVLCVPIAALGAKLNTWTYRWMAAWSKWD	Archaea,Thermoproteota,Nitrososphaeria,Nitrososphaerales,Nitrososphaeraceae,Nitrosocosmicus,Nitrosocosmicus sp013694585
GCA_013697045_3020	MSSYSPAVFTKAEIVQASRTADWLILVLSFLVFCGGFHVHAMLTMGDWDFWTDWKDRRLWVTVTPIMCITFPAAAQYFMWGKLRLPFAATFTILGLLFGEWVNRYFNFWGWTYFPINFVWAATLVPGAIILDVVLLWSKSFLVTAVVGGLGFGLIFYPGNWVMLAPLHQPVEYHGMSMTIADIQGYNYVRTGTPEYIRFVEKGSLRTFGKDVVPVSAFFSGFICVLVYFIWHFFGRWFCTTKYITEY	Bacteria,Proteobacteria,Gammaproteobacteria,JACCXJ01,JACCXJ01,JACCXJ01,JACCXJ01 sp013697045
GCA_013816325_2192	MSRTDEILAAAKMPPEAVRMSRYIDAVYFPILCILLVGTYHMHFMLLAGDWDFWLDWKDRQWWPVVTPIVGIMYCAALMYYLWVNYRLPFGATLCIVCLLVGEWLTRYWGFYWWSHYPVNFVLPSTMIPGALMLDTVMLLTGNWLVTALLGGGFFGLFFYPGNWPIFGPTHLPVVVEGVLLSVADYTGFLYVRTGTPEYVRLIEQGSLRTFGGHTTVIAAFFAAFVSMLMFCVWWYFGKLYCTAFYYVKGERGRISMKNDVTAFGEKGFAQGIK	Bacteria,Proteobacteria,Gammaproteobacteria,Burkholderiales,Methylophilaceae,Methylotenera,Methylotenera sp013816325
GCA_013821245_1512	MVWLRRTTHYLFIVVVAVNSTLLTINAGDYIFYTDWAWTSFVVFSISQSTMLVVGAIYYMLFTGVPGTATYYATIMTIYTWIAKGAWFALGYPYDFVAVPVWIPSAMLLDLAYWATRRNKHAAILIGGVLVGMSLPLFNMINLLLVADPLEMAFKYPRPTLPPYMTPIEPQVGKFYNSPVALGAGAGAVLCVPIAALGAKLNTWTYRWMAAWSKWD	Archaea,Thermoproteota,Nitrososphaeria,Nitrososphaerales,Nitrososphaeraceae,Nitrosocosmicus,Nitrosocosmicus sp013821245
GCA_013867335_907	MVWLRRCTHYLFIVVVAVNSTLLTINAGDYIFYTDWAWTSFTVFSISQTLMLVVGATYYLTFTGVPGTATYYGLIMTVYTWVAKGAWFALGYPYDFIVTPIWLPSAMLIDLVYWATKKNKHSLILMGGVLVGMSLPLFNMINLITVADPLETAFKYPRPTLPPYMTPIEPQVGKFYNSPVALGAGAGSVLGVTFAALGCKLNTWTYRWMAAWSKWD	Archaea,Thermoproteota,Nitrososphaeria,Nitrososphaerales,Nitrosopumilaceae,JACEMX01,JACEMX01 sp013867335
GCA_013911135_1069	MVWLRRCTHYLFIVVVAVNSTLLTINAGDYIFYTDWAWTSFTVFSISQTLMLVVGACYYLTFTGVPGTATYYALIMTVYTWIAKGAWFSLGYPYDFIVTPVWLPSAMLLDLVYWATKKNKHSLILFGGVLVGMSLPLFNMVNLITVADPLETAFKYPRPTLPPYMTPIEPQVGKFYNSPVALGAGAGAVLSVTMAALGVKLNTWTYRWMAAWSKWD	Archaea,Thermoproteota,Nitrososphaeria,Nitrososphaerales,Nitrosopumilaceae,Nitrosopumilus,Nitrosopumilus sp013911135
GCA_014058405_3156	MFRTDEIIKAAKLPPEGVAMSRHIDYIYFIPILFVTIVGTFHMHFDLLAGDWDFWIDWKDRQWWPIVTPITAITFCAALQYYNWVNYRQPFGATICILALLAGKWVTIWAAWWWWSNYPVNFVMPSTLLPSAIVLDCILLLTRNWTLTAVIGAWLFAILFYPTNWAIFAYSHTPLVVDGTLLSWADYMGFAYIRTGTPEYIRMIEVGSLRTFGGHSTMISSFFAAFASSLMYILWWQFGKFFCTSYFYLTDDRQKTTKVYDVFAYATLAHGDKAKLSGGKA	Bacteria,Nitrospirota,Nitrospiria,Nitrospirales,Nitrospiraceae,Nitrospira_F,Nitrospira_F kreftii
GCA_014075315_468	MVWLRRCTHYLFIVVVAVNSTLLTINAGDYIFYTDWAWTSYTVFSISQTLMLIVGATYYLTFTGVPGTATYYALIMTVYTWIAKGAWFSLGYPYDFIVTPVWLPSAMLLDLVYWATKKNKHSLILFGGVLVGMSLPLFNMVNLITVADPLETAFKYPRPTLPPYMTPIEPQVGKFYNSPVALGAGAGAVLACTFAALGCKLNTWTYRWMAAWSKWD	Archaea,Thermoproteota,Nitrososphaeria,Nitrososphaerales,Nitrosopumilaceae,Nitrosopumilus,Nitrosopumilus sp014075315
GCA_014191975_292	MSASQSAVRSRAEAVKVSRTFDWMILFTLFFVVLGGYHIHYMLTGGDWDFWTDWKDRRLWVTVAPIVSITFPAAVQACLWYRYRLPFGAVVCILGLLLGEWVNRYLNFWGWTYFPVNFVFPSQLIPGAIVLDAVLLLGGSMTLTAVVGGLAYGLLFYPGNWPVMAPLHVPVEYNGMMMTLADLQGYHYVRTGTPEYIRMVEKGTLRTFGKDVAPVSAFFSGFVSIIIYFLWHFFGRWFASTEFVSGEAV	Bacteria,Proteobacteria,Gammaproteobacteria,Methylococcales,Methylomonadaceae,UBA10906,UBA10906 sp014191975
GCA_014237605_805	MAIFQTEKIIKLAKMPPEAVSMSRHIDLIYFPILCILLVGTYHMHFMLLAGDWDFWLDWKDRQWWPVVTPIVGITYCSTIMYYLWVNYRQPFGATLCVVCLLVGEWLTRYWGFYWWSHYPINFVLPSTMIPGALIMDTCLLLTRNWMITALFGGGAFGLLFYPGNWPIFGPTHLPLVVEGVLLSLADYTGFLYVRTGTPEYVRLIEQGSLRTFGGHTTVIAAFFSAFVSMLMFVVWWYLGRFYCTSFYYVKGKRGRISEKEDVTAFGEEGFPETIK	Bacteria,Proteobacteria,Gammaproteobacteria,Burkholderiales,Nitrosomonadaceae,GCA-2721545,GCA-2721545 sp014237605
GCA_014381105_1124	MVWLRRTTHYLFIVVVAVNSTLLTINAGDYIFYTDWAWTSFVVFSISQSTMLVVGAIYYMLFTGVPGTATYYATIMTIYTWVAKGAWFALGYPYDFVVTPVWIPSAMLLDLTYWATRRNKHAAIIIGGTLVGLSLPIFNMINLLLVRDPLEMAFKYPRPTLPPYMTPIEPQVGKFYNSPVALGSGAAAVLSVPIAALGAKLNTWTYRWMAAWSKWD	Archaea,Thermoproteota,Nitrososphaeria,Nitrososphaerales,Nitrososphaeraceae,TA-21,TA-21 sp014381105
GCA_014523495_1076	MVWLRRTTHYLFIVVVAVNSTLLTINAGDYIFYTDWAWTSFVVFSISQSTMLVVGAIYYMLFTGVPGTATYYATIMTIYTWVAKGAWFALGYPYDFIAVPVWIPSAMLLDLTYWATRRNKHAAIIIGGTLVGLSLPVFNMINLLLIADPLETAFKYPRPTLPPYMTPIEPQVGKFYNSPVALGSGAGAVLSVPIAALGAKLNTWTYRWMAAWSKWD	Archaea,Thermoproteota,Nitrososphaeria,Nitrososphaerales,Nitrososphaeraceae,TA-21,TA-21 sp014523495
GCA_014523515_633	MVWLRRTTHYLFIVVVAVNSTLLTINAGDYIFYTDWAWTSFVVFSISQSTMLVVGAIYYMLFTGVPGTATYYATIMTIYTWVAKGAWFSLGYPYDFIVVPVWIPSAMLLDLSYWATRRNKHAAILIGGTLVGMSLPVFNMINLLLIKDPLEMAFKYPRPTLPPYMTPIEPQVGKFYNSPVALGAGAGAVLSVPIAALGAKLNTWTYRWMAAWSKWD	Archaea,Thermoproteota,Nitrososphaeria,Nitrososphaerales,Nitrososphaeraceae,TH1177,TH1177 sp014523515
GCA_014523525_302	MVWLRRTTHYLFIVVVAVNSTLLTINAGDYIFYTDWAWTSFVVFSIAQSTMLVVGAIYYMLFTGVPGTATYYATIMTIYTWVAKGAWFALGYPMDFITVPVWIPSAMLLDLTYWATRRNKHAAIIIGGTLVGLSLPIFNMINLLLVRDPLEMAFKYPRPTLPPYMTPIEPQVGKFYNSPVALGSGAGAVLSVPIAALGAKLNTWTYRWMAAWSKWD	Archaea,Thermoproteota,Nitrososphaeria,Nitrososphaerales,Nitrososphaeraceae,TA-21,TA-21 sp014523525
GCA_014523595_429	MVWLRRTTHYLFIVVVAVNSTLLTINAGDYIFYTDWAWTSFVVFSISQSTMLVVGAIYYMLFTGVPGTATYYATIMTIYTWVAKGAWFALGYPYDFVVTPVWIPSAMLLDLTYWATRRNKHAAIIIGGTLVGLSLPIFNMINLLLVRDPLEVAFKYPRPTLPPYMTPIEPQVGKFYNSPVALGSGAAAVLSVPIAALGAKLNTWTYRWMAAWSKWD	Archaea,Thermoproteota,Nitrososphaeria,Nitrososphaerales,Nitrososphaeraceae,TA-21,TA-21 sp014523595
GCA_014523625_2824	MVWLRRTTHYLFIVVVAVNSTLLTINAGDYIFYTDWAWTSFVVFSISQSTMLVVGAIYYMLFTGVPGTATYYATIMTIYTWVAKGAWFALGYPYDFITVPVWIPSAMLLDLSYWATRRNKHAAILIGGTLVGLSLPLFNMINLLTIRDPLEMAFKYPRPTLPPYMTPIEPQVGKFYNSPVALGAGAGAVLSVPIAALGAKLNTWTYRWMAAWSKWD	Archaea,Thermoproteota,Nitrososphaeria,Nitrososphaerales,Nitrososphaeraceae,TH5896,TH5896 sp014523625
GCA_014523665_3530	MVWLRRTTHYLFIVVVAVNSTLLTINAGDYIFYTDWAWTSFVVFSISQSTMLVVGAIYYMLFTGVPGTATYYATIMTIYTWVAKGAWFALGYPYDFITVPVWIPSAMLLDLSYWATRRNKHAAILIGGTLVGLSLPLFNMINLLTIRDPLEMAFKYPRPTLPPYMTPIEPQVGKFYNSPVALGAGAGAVLSVPIAALGAKLNTWTYRWMAAWSKWD	Archaea,Thermoproteota,Nitrososphaeria,Nitrososphaerales,Nitrososphaeraceae,TH5896,TH5896 sp014523665
GCA_014523695_941	MVWLRRTTHYLFIVVVAVNSTLLTINAGDYIFYTDWAWTSFVVFSISQSTMLVVGAIYYMLFTGVPGTATYYATIMTIYTWVAKGAWFALGYPYDFVAVPVWIPSAMLLDLTYWATRRNKHAAILIGGTLVGLSLPMFNMINLLTIRDPLEMAFKYPRPTLPPYMTPIEPQVGKFYNSPVALGAGAGAVLSVPIAALGAKLNTWTYRWMAAWSKWD	Archaea,Thermoproteota,Nitrososphaeria,Nitrososphaerales,Nitrososphaeraceae,TH5896,TH5896 sp014523695
GCA_014859375_211	MSASQSAVRSRAEAVKVSRTFDYMILFTAFFVVLGGYHIHYMLTGGDWDFWTDWKDRRLWVTVAPIVSITFPAAVQAVLWWRYRIAWGATLCVLGLLLGEWINRYFNFWGWTYFPVNFVFPSNLMPGAIVLDVILMLSNSMTLTAVVGGLAWGLLFYPGNWPIIAPLHVPVEYNGMMMTLADLQGYHYVRTGTPEYIRMVEKGTLRTFGKDVAPVSAFFSGFVSILIYFLWHFFGSWFGSEKFVQAA	Bacteria,Proteobacteria,Gammaproteobacteria,Nitrosococcales,Methylophagaceae,GCA-002733105,GCA-002733105 sp014859375
GCA_014859465_4097	MSASQSAVRSRAEAVQVSRALDWMILFTLFTAILGGYHIHYMLTGGDWDFWTDWKDRRLWVTVAPIVSITFPAAVQACLWFRYRLPFGAVVCVLALMLGEWINRYLNFWGWTYFPVNFCFPSNLIPGAILLDVILMLSSSFVLTAVVGGMAWGLVFYPGNWPIIAPLHVPVEYNGMMFTLADLQGYHYVRTGTPEYIRMVEKGTLRTFGKDVAPVSAFFSAFVSIIIYFLWHYFGRWFAKTDFVAGEGI	Bacteria,Proteobacteria,Gammaproteobacteria,Methylococcales,Methylomonadaceae,Methyloprofundus,Methyloprofundus sp014859465
GCA_015075225_1115	MSIFRTEEILKAAKMPPEAVHMSRLIDAVYFPILVILLVGTYHMHFMLLAGDWDFWMDWKDRQWWPVVTPIVGITYCSTIMYYLWVNYRLPFGATLCVVCLLIGEWLTRYWGFYWWSHYPINFVTPGIMLPGALMLDYTMYLTRNWLVTALVGGGFFGLLFYPGNWPIFGPTHLPIVVEGTLLSMADYMGHLYVRTGTPEYVRHIEQGSLRTFGGHTTVIAAFFSAFVSMLMFAVWWYLGKVYCTAFFYVKGKRGRVVQRNDVTAFGEEGFPEGIK	Bacteria,Proteobacteria,Gammaproteobacteria,Burkholderiales,Nitrosomonadaceae,Nitrosomonas,Nitrosomonas sp015075225
GCA_015075225_2091	MSIFRTEEILKAAKMPPEAVHMSRLIDAVYFPILVILLVGTYHMHFMLLAGDWDFWMDWKDRQWWPVVTPIVGITYCSTIMYYLWVNYRLPFGATLCVVCLLIGEWLTRYWGFYWWSHYPINFVTPGIMLPGALMLDYTMYLTRNWLVTALVGGGFFGLLFYPGNWPIFGPTHLPIVVEGTLLSMADYMGHLYVRTGTPEYVRHIEQGSLRTFGGHTTVIAAFFSAFVSMLMFAVWWYLGKVYCTAFFYVKGKRGRVVQRNDVTAFGEEGFPEGIK	Bacteria,Proteobacteria,Gammaproteobacteria,Burkholderiales,Nitrosomonadaceae,Nitrosomonas,Nitrosomonas sp015075225
GCA_015222725_3067	MALEPSQERVLQELLKPNSQMSRFSRKLDYFIIAIVMFAVMGAFHIHFMLTGGDWDFWVDWKDRQFWVTVTPIVLMIVIAAFQAIFYQHFRLPIGATLCGILLILGEWLNRYFGFYLWSHFPMSLVWPALVIPMCLWLDLVLHLSRSFILTAIIGALGFALMFPASNWAILAAFRVPIEVQGTLLSMADYIGFTFSRTATPEYLRIIERGTLRTFGGESTIIAAFFSGFVCMIMYAIWWNIGNYIAQLGWTNNRLKSFMGFKKDDNVTVAEGLGGKL	Bacteria,Proteobacteria,Gammaproteobacteria,Pseudomonadales,Halieaceae,Halioglobus,Halioglobus sp015222725
GCA_015478645_664	MASTPSALTMSAAERQRRLELRDLLNAKYKYIDRTWDVVFWVTAIFIVAGAADITKLLFAGDWDFWTDWKDAQWWPVITAFATIIIPSALQWIQWVAWRFPTGATYTCVCLFLASWIGRYFQWHVAETYPLNFVWPISTVPAAIILDWLLMKTRSFVLTSLIGGATWAFMVWAFNYIPLAPFLQPAVFMHHVMTVSDVQGIGYIRSQTPEYMRHIERGALRSFLGETQYVSLVFGGTMAVIGYWIGQFIGRYLAVWPIGRFIKTI	Bacteria,Desulfobacterota_B,Binatia,Binatales,Binataceae,JADMIL01,JADMIL01 sp015478645
GCA_015709615_386	MSRTDEILAAAKMVPEAVKMSRYIDAVYFPILCILLVGTYHMHFMLLAGDWDFWLDWKDRQWWPVVTPIVGIMYCAALMYYLWVNYRLPFGATLCIVCLLVGEWLTRYWGFYWWSHYPLNFVLPSTMIPGALMMDTILLLTGNWLITALLGGGFFGLFFYPGNWPIFGPTHLPVVVEGVLLSVADYTGFLYVRTGTPEYVRLIEQGSLRTFGGHTTVIAAFFAAFVSMLMFCVWWYFGKLYCTAFYYVKGERGRISMKNDVTAFGEKGFAQGIR	Bacteria,Proteobacteria,Gammaproteobacteria,Burkholderiales,Nitrosomonadaceae,Nitrosomonas,Nitrosomonas sp015709615
GCA_015709615_924	MSRTDEILAAAKMVPEAVKMSRYIDAVYFPILCILLVGTYHMHFMLLAGDWDFWLDWKDRQWWPVVTPIVGIMYCAALMYYLWVNYRLPFGATLCIVCLLVGEWLTRYWGFYWWSHYPLNFVLPSTMIPGALMMDTILLLTGNWLITALLGGGFFGLFFYPGNWPIFGPTHLPVVVEGVLLSVADYTGFLYVRTGTPEYVRLIEQGSLRTFGGHTTVIAAFFAAFVSMLMFCVWWYFGKLYCTAFYYVKGERGRISMKNDVTAFGEKGFAQGIR	Bacteria,Proteobacteria,Gammaproteobacteria,Burkholderiales,Nitrosomonadaceae,Nitrosomonas,Nitrosomonas sp015709615
GCA_015709615_1339	MSRTDEILAAAKMVPEAVKMSRYIDAVYFPILCILLVGTYHMHFMLLAGDWDFWLDWKDRQWWPVVTPIVGIMYCAALMYYLWVNYRLPFGATLCIVCLLVGEWLTRYWGFYWWSHYPLNFVLPSTMIPGALMMDTILLLTGNWLITALLGGGFFGLFFYPGNWPIFGPTHLPVVVEGVLLSVADYTGFLYVRTGTPEYVRLIEQGSLRTFGGHTTVIAAFFAAFVSMLMFCVWWYFGKLYCTAFYYVKGERGRISMKNDVTAFGEKGFAQGIR	Bacteria,Proteobacteria,Gammaproteobacteria,Burkholderiales,Nitrosomonadaceae,Nitrosomonas,Nitrosomonas sp015709615
GCA_015709635_302	MSRTDEILAAAKMVPEAVKMSRYIDAVYFPILCILLVGTYHMHFMLLAGDWDFWLDWKDRQWWPVVTPIVGIMYCAALMYYLWVNYRLPFGATLCIVCLLVGEWLTRYWGFYWWSHYPLNFVLPSTMIPGALMMDTILLLTGNWLITALLGGGFFGLFFYPGNWPIFGPTHLPVVVEGVLLSVADYTGFLYVRTGTPEYVRLIEQGSLRTFGGHTTVIAAFFAAFVSMLMFCVWWYFGKLYCTAFYYVKGERGRISMKNDVTAFGEKGFAQGIR	Bacteria,Proteobacteria,Gammaproteobacteria,Burkholderiales,Nitrosomonadaceae,Nitrosomonas,Nitrosomonas sp015709635
GCA_015709635_1642	MSRTDEILAAAKMVPEAVKMSRYIDAVYFPILCILLVGTYHMHFMLLAGDWDFWLDWKDRQWWPVVTPIVGIMYCAALMYYLWVNYRLPFGATLCIVCLLVGEWLTRYWGFYWWSHYPLNFVLPSTMIPGALMMDTILLLTGNWLITALLGGGFFGLFFYPGNWPIFGPTHLPVVVEGVLLSVADYTGFLYVRTGTPEYVRLIEQGSLRTFGGHTTVIAAFFAAFVSMLMFCVWWYFGKLYCTAFYYVKGERGRISMKNDVTAFGEKGFAQGIR	Bacteria,Proteobacteria,Gammaproteobacteria,Burkholderiales,Nitrosomonadaceae,Nitrosomonas,Nitrosomonas sp015709635
GCA_015709635_2024	MSRTDEILAAAKMVPEAVKMSRYIDAVYFPILCILLVGTYHMHFMLLAGDWDFWLDWKDRQWWPVVTPIVGIMYCAALMYYLWVNYRLPFGATLCIVCLLVGEWLTRYWGFYWWSHYPLNFVLPSTMIPGALMMDTILLLTGNWLITALLGGGFFGLFFYPGNWPIFGPTHLPVVVEGVLLSVADYTGFLYVRTGTPEYVRLIEQGSLRTFGGHTTVIAAFFAAFVSMLMFCVWWYFGKLYCTAFYYVKGERGRISMKNDVTAFGEKGFAQGIR	Bacteria,Proteobacteria,Gammaproteobacteria,Burkholderiales,Nitrosomonadaceae,Nitrosomonas,Nitrosomonas sp015709635
GCA_015903945_2466	MFRTDEIIKAAKLPPEGVAMSRHIDYIYFIPILFVTIVGTFHMHFDLLAGDWDFWIDWKDRQWWPIVTPITAITFCAALQYYNWVNYRQPFGATITILALLAGKWVTIYAAWWWWSNYPVNFVMPSTLLPSAIVLDIILLLTRNWTLTAVIGAWLFAILFYPTNWAIFAYSHTPVVIDGTLLSWADYMGFAYVRTGTPEYIRMIEVGSLRTFGGHSTMISSFFAAFASSLMYVLWWQFGKFFCTAYFYLTDDRQRTTKVHDVFAYATLAHSNKATGGKA	Bacteria,Nitrospirota,Nitrospiria,Nitrospirales,Nitrospiraceae,Nitrospira_F,Nitrospira_F sp015903945
GCA_015903995_3054	MFRTDEIIKASKLPPEGVAMSRKIDYIYFIPILFVTIVGTFHMHTALLCGDWDFWLDWKDRQWWPIVTPVTLITFCAALQYYNWVNYRQPFGATLCILALGAGKWIAVYTSWWWWSNYPPNFVMPATAIPGALVLDIVLLLTRNWTLTAVIGAWLFAALFYPSNWPIFAYSHTPLVVDGALLSWADYMGFMYVRTGTPEYIRMIEVGSLRTFGGHSTMISAFFSAFASSLTYILWWQFGKFFCTSYFYITDDRQRTTKVYDVFAYATLGPQADKAKLSGGKA	Bacteria,Nitrospirota,Nitrospiria,Nitrospirales,Nitrospiraceae,Nitrospira_F,Nitrospira_F sp015903995
GCA_015904045_1598	MFRTDEIIKAAKLPPEGVAMSRHIDYIYFIPILFVTIIGTFHMHFDLLAGDWDFWIDWKDRQWWPIVTPITAITFCAALQYYNWVNYRQPFGATITILALLAGKWVTIWAAWWWWSNYPYNFVMPSTLLPSAIVLDIILLLTRNWTLTAVIGAWLFAILFYPTNWAIFAYSHTPVVIDGTLLSWADYMGFAYVRTGTPEYIRMIEVGSLRTFGGHSTMISSFFAAFASSLMYVLWWQFGKFFCTAYFYLTDDRQRTTKVHDVFAYATLAHSNKATGGKA	Bacteria,Nitrospirota,Nitrospiria,Nitrospirales,Nitrospiraceae,Nitrospira_F,Nitrospira_F sp015904045
GCA_015904055_604	MFRTDEIIKASKLPPEGVAMSRHIDYIYFIPILFVTIIGTFHMHFDLLAGDWDFWIDWKDRQWWPIVTPITAITFCAALQYYNWVNYRQPFGATITILALLAGKWVTIWAAWWWWSNYPYNFVMPSTLLPSAIVLDVVLLLTRNWTITAVIGAWLFAALFYPTNWAIFAYSHTPVVIDGTLLSWADYMGFAYVRTGTPEYIRMIEVGSLRTFGGHSTMISSFFAAFASSLMYILWWQFGKFFCTSYFYLTDDRQKTTKVHDVFAYATLAHADKAKMSGGKA	Bacteria,Nitrospirota,Nitrospiria,Nitrospirales,Nitrospiraceae,Nitrospira_F,Nitrospira_F sp015904055
GCA_015904075_2854	MFRTDEIIKASKLPPEGVALSRHIDYIYFIPILFVTIIGTFHMHFDLLAGDWDFWIDWKDRQWWPIVTPITAITFCAALQYYNWVNYRQPFGATITILALLAGKWVTIWAAWWWWSNYPYNFVMPSTLLPSAIVLDVVLLLTRNWTITAVIGAWLFAALFYPTNWAIFAYSHTPVVIDGTLLSWADYMGFAYVRTGTPEYIRMIEVGSLRTFGGHSTMISSFFAAFASSLMYILWWQFGKFFCTSYFYLTDDRQKTTKVYDVFAYATLAHADKTKTSGGKA	Bacteria,Nitrospirota,Nitrospiria,Nitrospirales,Nitrospiraceae,Nitrospira_F,Nitrospira_F sp015904075
GCA_016125975_925	MVWLRRCTHYLFIVVVAVNSTLLTINAGDYIFYTDWAWTSYTVFSISQTLMLIVGATYYLTFTGVPGTATYYALIMTVYTWVAKAAWFSLGYPYDFIVTPVWLPSAMLLDLVYWATKKNKHSLILFGGVLVGMSLPLFNMVNLITVADPLETAFKYPRPTLPPYMTPIEPQVGKFYNSPVALGAGAGAVLGCTFAALGCKLNTWTYRWMAAWSKWD	Archaea,Thermoproteota,Nitrososphaeria,Nitrososphaerales,Nitrosopumilaceae,Nitrosopumilus,Nitrosopumilus sp016125975
GCA_016126025_1941	MVWLRRCTHYLFIVVVAVNSTLLTINAGDYIFYTDWAWTSYVIFSISQTLMLVVGATYYLTFTGVPGTATYYCLIMTVYTWVAKGAWFALGYPYDFIVTPVWLPSGMLLDLVYWATKKNKHSLILFGGVLVGMSLPLFNMVNLITVADPLETAFKYPRPTLPPYMTPIEPQVGKFYNSPVALGAGAGAVLSVTMAALGCKLNTWTYRWMAAWSKWD	Archaea,Thermoproteota,Nitrososphaeria,Nitrososphaerales,Nitrosopumilaceae,VYCS01,VYCS01 sp016126025
GCA_016176745_615	KILYTHHILKTSNMVWLRRCTHYLFIVVVAVNSTLLTINAGDYIFYTDWAWTSFVIFSISQTLMLAVGASYYLTFTGVPGTATYYALIMTVYTWIAKGAWFALGYPYDFIVTPVWLPSAMLMDLAYWATKKNKHSLILFGGVLCGMSLPLFNMVNLITVADPLETAFKYPRPTLPPYMTPIEPQVGKFYNSPVALGAGAGAVLSVTFTALGCKLTTWTYRWMAAWSKWD	Archaea,Thermoproteota,Nitrososphaeria,Nitrososphaerales,Nitrosopumilaceae,VHBM01,VHBM01 sp016176745
GCA_016177005_109	MSASTETGSPAGKTWKSKEEFLGCVILTDWILLVVLFAVLLGSFHIHYMLLAGDWDFWIDFKDRRMWPTVAPIVAMCFAAASQSFFWTRFRLPIGATTVVLALLIGEWINRYDNFWGWTFFPINLVFPSALIPMGFWLDIVLMISGSWLVTALVGGLGWGLLFYPINWPVLAQYHQAAEVDGVLLTLADLIGFNYVRTGTPEYIRMVERGTLRTFGKDVVPVAAFFAGFISMLVYFLWWNMGKWFSTTKYLEIEEV	Bacteria,Proteobacteria,Alphaproteobacteria,Rhizobiales,Beijerinckiaceae,Methylocystis,Methylocystis sp016177005
GCA_016178015_1540	MSQSKSGGAIGPFHSIAEAAGCVQVSDWLILTLVFLACLGGYHIHFMLTAGDWDFWVDWKDRRMWPTVVPILGVTFAAASQAFWWENFRLPFGATFVVLGLLIGEWINRYVNFWGWTYFPINEVFPSALIVPALWLDIVLLLSGSYMITAIVGSLGWGLLFYPNNWPVIAAFHQATDQNGQLMTLADLIGFHFVRTSMPEYIRIVERGTLRTFGKDVVPVAAFFSGFVSMLVYFLWWFMGKWYSTTKIIAKV	Bacteria,Proteobacteria,Alphaproteobacteria,Rhizobiales,Beijerinckiaceae,Methylosinus,Methylosinus sp016178015
GCA_016178015_2673	MSISTETGAPAGKAWKSKEEFLGCVILTDWILLVVLFAVLLGSFHIHYMLLAGDWDFWIDFKDRRMWPTVAPIVAMCFAAAAQSFLWTKLRLPIGATTVTLALLIGEWINRYDNFWGWTFFPINLVTPSALIPMGFWLDIVLLLSGSWLITALIGGLGWGLLFYPINWPWLAQFHQAAEVDGVLLTLADLIGFNSVRTGTPEYIRMIERGTLRTFGKDVVPVAAFFAGFISMLVYFLWWKIGAWFSTTRYLESDEI	Bacteria,Proteobacteria,Alphaproteobacteria,Rhizobiales,Beijerinckiaceae,Methylosinus,Methylosinus sp016178015
GCA_016190545_1267	MAAETAGGTLTKPLFNTKVIGFIAFTATLIFSQNMFAVSSQIGVGDWEFWIDWKDYGWATFVYTWIVAIHFPVYSYVFFAFFKKYFGATLVLMFWFLQRALMVDLFFVGMNNYPFNYVQLPSYLFPAIASDVALVIFGLRKHMGLYVLVASFLAGVLVVPGHFLFLNVPFLLTNVTYPDPLGAAQAHVLPVWELIRMVIPKAPIPAYISEAWTWPFPYRSFFDPYIIMTATMGIMGVVWSGFTYIFLKAIFYGYAKTIKRFVEPAGA	Bacteria,Chloroflexota,Dehalococcoidia,SHYB01,JACPQI01,JACPQI01,JACPQI01 sp016190545
GCA_016197285_1632	MAAGTTTVTDIADAAERQKRLELKALLNKQYKWIDRKWDIVFWITAIFVVAGAADITKQLFAGDWDFWTDWKDPQWWPVITAFATIIIPSALQYIQWAAWRFPTGATYTSVCFFMAAWVGRYFNWHLAEAYPMNFIWPISTVCAGILMDWTLMKTKSFLITSFVGAHMWAVLVWAYNYVPLAPFLQPAMFMDHVMTVADVQGIVYIRSQTPEYLRLIERGALRSFLGETQYVSLAFGGTAAFAGYWIGQFIGRYLAVWPIRRYLKTL	Bacteria,Desulfobacterota_B,Binatia,Bin18,Bin18,SYOC01,SYOC01 sp016197285
GCA_016200035_1273	MVWLRRCTHYLFIVVVAVNSTLLTINAGDYIFYSDWAWTSFVIFSISQTLMLCVGAAYYLTFTGVPGTATYYALIMTVYTWVAKCAWFGLGYPYSFIVTPVWIPSAMLLDLVYWATKKNKHSLILMGGVLVGMSLPLFNMINLLTIDDPLETAFKYPRPTLPPYMTPIEPQVGKFYNSPVALGAGAGAVLSVTMTALGCKLTTWTYRWMAAWSKWD	Archaea,Thermoproteota,Nitrososphaeria,Nitrososphaerales,Nitrosopumilaceae,JACQFM01,JACQFM01 sp016200035
GCA_016201435_108	MVWLRRCTHYLFIVVVAVNSTLLTINAGDYIFYTDWAWTSFVVFSVSQTLMLAVGAAYYLTFTGVPGTATYYALIMTVYTWIAKGAWFSLGYPYSFIVVPVWIPSAMLMDLVYWATKKNKHSLILMGGVLCGMSLPMFNMINLITIDDPLETAFKYPRTTLPPYMTPIEPQVGKFYDSPVALGAGAGAVLSVTMTALGCKLTTWTYRWMAAWSKWD	Archaea,Thermoproteota,Nitrososphaeria,Nitrososphaerales,Nitrosopumilaceae,TA-20,TA-20 sp016201435
GCA_016209015_3135	MSAQLQEGSVTTIYGKRWSVEMADLSRTLDRLAVAIIFIAITAAFHLHYVLTVGDWDFWVDWKDRQYWVTLAPIILIFFPAAVQNVLWSNFRLPIGGTLCVAALTIGVWISRTFGFELWSYFPLSLVWPATMIAGGLILDAVLLLTGNWFFTAVIGGMAFGLVFYPVNWPIMAPYRLPMEIMNSLVSVGDYIGYAYTRTATPEYLRFIERGTLRTFGGHSAVVSAFFSGFVCILTYMVWWWIGGALSRVVTIPNRLKFAMGMPEEKVVRAEQQA	Bacteria,Proteobacteria,Gammaproteobacteria,Ga0077536,Ga0077536,JACQWY01,JACQWY01 sp016209015
GCA_016213205_4403	MTALPHPDQPLTPAEARRVDAQLDWVIIPLFVLLLGAVFSFEFALLVGDWDYWIDWRDRRWWPLVTPLALSTLSGVFGYAFWRLLRIPVGATLSILALTGAAWLSRYLNFHGFANFPMNMVFPSTYIALGLMIDCILLLTRSFFFTGVFGGFLMGLLIYPLNWPILAPFMVPVELHGTLLTVADTMGFQYVRTAMPEYVRIIERSTLRTFGEAVTPVTAVFAGFLTILSYWLWVWIGSLGVKAGWLRKAV	Bacteria,Proteobacteria,Gammaproteobacteria,Burkholderiales,Burkholderiaceae,Aquabacterium_A,Aquabacterium_A sp016213205
GCA_016215465_1414	MVWLRRCTHYLFIVVVAVNSTLLTINAGDYIFYTDWAWTSFTVFSISQTLMLVVGACYYLTFTGVPGTATYYGLIMTVYTWVAKGAWFALGYPYDFIVTPIWLPSAMLLDLAYWATKKNKHSLILFGGVLCGMSLPLFNMVNLITVADPLETAFKYPRPTLPPYMTPIEPAVGKFYNSPVALGAGAGAVLAVTFAALGCKLNTWTYRWMAAWSKWD	Archaea,Thermoproteota,Nitrososphaeria,Nitrososphaerales,Nitrosopumilaceae,Nitrosotenuis,Nitrosotenuis sp016215465
GCA_016219645_2519	MALFRTKEIIKASKLPPEGVKLSRMLDAIYFIPIAYFGVFATFHMHFDLLAGDWDFWIDWKDRQFWVTVTPIVEVMYPGAIMYYFWTFYRQPFGATLSITGLLVGKWITIVLAWYWWANFPANFVMPATMISSALILDCTLLLTRSWMLTAIFGVWAFAMMFNPSNYPIFAYSHQPVVVDGQLLSLADYMGFTFVRTGTPEYIRIIEVGSLRTFGGHTVWISAFFSAFISMLMFTIWWQVGHFVGQSFFWVKGKRGVRHRANDIMIVGTDEYALRHGTLPGVPAPVLEGKS	Bacteria,Nitrospirota,Nitrospiria,Nitrospirales,Nitrospiraceae,Palsa-1315,Palsa-1315 sp016219645
GCA_016222925_921	MFRTDEIIKASKLPPEGVAMSRKIDYIYFIPILFVTIVGTFHMHTALLCGDWDFWLDWKDRQWWPIVTPVTLITFCAAIQYYNWVNYRQPFGATLCILALGAGKWIAVYTSWWWWSNYPPNFVMPATAIPGALVLDITLLLTRNWTLTAVIGAWMFAALFYPSNWPIFAYSHTPLVVDGALLSWADYMGFMYVRTGTPEYIRMIEVGSLRTFGGHSTMISAFFSAFASSLMYILWWQFGKYFCTSYFYITDDRQRTTKVYDVFAYATLGPQADKAKLSGGKA	Bacteria,Nitrospirota,Nitrospiria,Nitrospirales,Nitrospiraceae,Nitrospira_F,Nitrospira_F sp016222925
GCA_016234975_1128	MVWLRRCTHYLFIVVVAVNSTLLTINAGDYIFYTDWAWTSFTVFSISQTLMLAVGATYYLTFTGVPGTATYYGLIMTVYTWVAKGAWFALGYPYDFIVTPIWLPSAMLLDLAYWATKKNKHSLILFGGVLVGMSLPLFNMVNLITVADPLETAFKYPRPTLPPYMTPIEPQVGKFYNSPVALGAGAGAVLAVTFTALGCKLNTWTYRWMAAWSKWD	Archaea,Thermoproteota,Nitrososphaeria,Nitrososphaerales,Nitrosopumilaceae,Nitrosarchaeum,Nitrosarchaeum sp016234975
GCA_016235025_90	MASNSQAEAVEIYGVKWSKWSAALSRRFDIIVAVILFLAVVSAFHLHFMLLAGDWDFWVDWKDRQFWVTLSPIVAIIFPGALHYVFWDKLRLPIGATFAVVCLIFGEWMNRKFGFHDWSYFPYSLIAPATFIPGAIVLDVALLLTGSMLATALTGAIAFAFLFYPANWAWLAAYHLPVEVMGSLVSVADYIGYAFTRTATPEYLRFIERGTLRTFGGHSAWVASAFSGFICMLMYIVWWYIGAFLGRVVTVPNKLKTMMGLKKDPKPAAVSI	Bacteria,Proteobacteria,Gammaproteobacteria,Burkholderiales,Rhodocyclaceae,Rugosibacter,Rugosibacter sp016235025
GCA_016276965_387	MVWLRRCTHYLFIIVVAVNGTLLTINAGDYIFYTDWAWTSFVIFSISQTLMLVVGAVYYLTFTGVPGTATYYGLIITVYTWVAKGAWFALGYPYDFIVTPVWLPSCMLLDLAYWATKRNKHSLILFGGVLVGMSLPLFNMVNLITVADPLETAFKYPRPTLPPYMTPIEPQVGKFYNSPVALGAGAGAVLSVTMAALGCKLTTWTYRWMAAWSKWD	Archaea,Thermoproteota,Nitrososphaeria,Nitrososphaerales,Nitrosopumilaceae,CSP1-1,CSP1-1 sp016276965
GCA_016592635_113	MSASQSAVRSRAEAVQVSRTLDWMILFTLFTAVLGGYHIHYMLTGGDWDFWTDWKDRRLWVTVAPIVSITFPAAVQAMLWYRYRLPFGAVCCVIALMLGEWINRYLNFWGWTYFPVNFCFPSNLVPGAILLDVVLMMSSSFVLTAVVGGMAWGLVFYPGNWPIIAPLHVPVEYNGMMFTLADLQGYHYVRTGTPEYIRMVEKGTLRTFGKDVAPVSAFFSAFVSIIIYFLWHYFGRWFNKTDFIDGEGI	Bacteria,Proteobacteria,Gammaproteobacteria,Methylococcales,Methylomonadaceae,Methyloprofundus,Methyloprofundus sp016592635
GCA_016703745_1541	MNDILLVLIYVVPLLMVFTLLTKGEGMFAGVFRTNEILKAAKMPPEAIHMSRLIDAVYFPILIVLLVGTYHMHFMLLAGDWDFWLDWKDRQWWPVLTPIVGITYCSTIMYYLWVNYRQPFGATLCVICLLLGEWLTRYWGFYWWSHYPINFVTPGIMLPGALMLDLTLYLTRNWLVTALVGGAFFGLLFYPGNWPIFGPTHLPIVVEGHLLSMADYMGHMYIRTGTPEYTRLIEKGSLRTFGGHTTVIAAFFAAFVSMLMFCVWWYLGKVYCTAFFYVKGKRGRIVHREDVTAFGEEGFPERIK	Bacteria,Proteobacteria,Gammaproteobacteria,Burkholderiales,Nitrosomonadaceae,Nitrosomonas,Nitrosomonas sp016703745
GCA_016703745_1651	MNDILLVLIYVVPLLMVFTLLTKGEGMFAGVFRTNEILKAAKMPPEAIHMSRLIDAVYFPILIVLLVGTYHMHFMLLAGDWDFWLDWKDRQWWPVLTPIVGITYCSTIMYYLWVNYRQPFGATLCVICLLLGEWLTRYWGFYWWSHYPINFVTPGIMLPGALMLDLTLYLTRNWLVTALVGGAFFGLLFYPGNWPIFGPTHLPIVVEGHLLSMADYMGHMYIRTGTPEYTRLIEKGSLRTFGGHTTVIAAFFAAFVSMLMFCVWWYLGKVYCTAFFYVKGKRGRIVHREDVTAFGEEGFPERIK	Bacteria,Proteobacteria,Gammaproteobacteria,Burkholderiales,Nitrosomonadaceae,Nitrosomonas,Nitrosomonas sp016703745
GCA_016708925_2586	MSELQLEESRVKEAKEAKAQILDMESLNNPAAMKLYRRLDGILILVLFTFLTLGIQIQFTLTAGDWDYWVDWKDRRWWPLVTPLTLLMPIGAFTYGIWQRVRLPIMATALTTLLCLVAWGSHYLNFYKFTYFPLTFVFPATYIGVGILLDCALVMTRSLVVSAFIGAGLFGALVYPLNWPLIAAYRTAVEFNGTLLSLADLMGYEYIRTTTPEYLRIIESSTLRTFGGSVVPLTAVFAGFVSIVVYAIFLWVGSYVNKLVTFAKRIM	Bacteria,Proteobacteria,Gammaproteobacteria,Pseudomonadales,Porticoccaceae,JAGPUQ01,JAGPUQ01 sp016708925
GCA_016708955_1555	MSRTDEIIAAAKMPPEAVRMSRYIDAVYFPILCILLVGTFHMHFMLLAGDWDFWLDWKDRQWWPVVTPIVGIMYCAALMYYLWVNYRLPFGATLCIVCLLVGEWLTRYWGFYWWSHYPINFVLPSTMIPGALMLDTILLLTGNWLITALLGGGFWGLFFYPGNWPIFGPTHLPVVVEGVLLSVADYTGFLYVRTGTPEYVRLIEQGSLRTFGGHTTVIAAFFGAFVSMLMFCVWWYFGKLYCTAFYYVKGERGRISMKNDVTAFGEKGFAQGIK	Bacteria,Proteobacteria,Gammaproteobacteria,Burkholderiales,Nitrosomonadaceae,Nitrosomonas,Nitrosomonas sp016708955
GCA_016708955_2152	MYCAALMYYLWVNYRLPFGATLCIVCLLVGEWLTRYWGFYWWSHYPINFVLPSTMIPGALMLDTILLLTGNWLITALLGGGFWGLFFYPGNWPIFGPTHLPVVVEGVLLSVADYTGFLYVRTGTPEYVRLIEQGSLRTFGGHTTVIAAFFGAFVSMLMFCVWWYFGKLYCTAFYYVKGERGRISMKNDVTAFGEKGFAQGIK	Bacteria,Proteobacteria,Gammaproteobacteria,Burkholderiales,Nitrosomonadaceae,Nitrosomonas,Nitrosomonas sp016708955
GCA_016708955_2171	MYCAALMYYLWVNYRLPFGATLCIVCLLVGEWLTRYWGFYWWSHYPINFVLPSTMIPGALMLDTILLLTGNWLITALLGGGFWGLFFYPGNWPIFGPTHLPVVVEGVLLSVADYTGFLYVRTGTPEYVRLIEQGSLRTFGGHTTVIAAFFGAFVSMLMFCVWWYFGKLYCTAFYYVKGERGRISMKNDVTAFGEKGFAQGIK	Bacteria,Proteobacteria,Gammaproteobacteria,Burkholderiales,Nitrosomonadaceae,Nitrosomonas,Nitrosomonas sp016708955
GCA_016710135_2203	MSESIIWVLLAIPVLFLFVPLLSKPEGFLTSTFQTNEILKAAKMPPEAIHMSRSIDLIYFPILCILLVGTYHMHFMLLAGDWDFWLDWKARQWWPVVTPIVGITYCSALMYYLWVNYRQPFGATLCIVCLLVGEWLTRYWGFYWWSHYPINFVIPSIMIPGALMLDITLYLTRNWLVTALVGGGFFGLFFYPGNWVIFGPTHLPIVVEGTLLSMADYMGHMYVRTGTPEYVRLIEQGSLRTFGGHTTVIAAFFAAFVSMLMFVVWWYLGKVYCTAFFYVKGKRGRIVERDDVTAFGEEGFAQGIK	Bacteria,Proteobacteria,Gammaproteobacteria,Burkholderiales,Nitrosomonadaceae,Nitrosomonas,Nitrosomonas sp016710135
GCA_016715325_2203	MSANSSTRTFRPYTGEKARIARAYDYLVLVLALFLFIGSFHLHFALTVGDWDFWVDWKDRQWWPAVTPIIGITFPAAVQAVLWTNFRLPLGATLCVACLSIGTWIARIFAYHYWNYFPINMVLPSTMLPSALVLDAVLMLSNSLTVTAIFGGSAFALLFYPSNWPIFGMFHVPVEAGNSQLTVADMFGFQYIRTGMPEYLRIIERGTLRTYGQVAAPLSAFFSALICTLMYTLWWYIGKWFATTRYLKRI	Bacteria,Proteobacteria,Gammaproteobacteria,Methylococcales,Methylomonadaceae,Methyloglobulus,Methyloglobulus sp016715325
GCA_016715325_3284	MSASQSAVRSRAEAVKVSRTFDWLICFTLFFVILGGYHVHFMLVAGDWDFWSDWKDRRLWVTVLPIMGITFPAAVQAVLWWRYRIAFGATLCVLGLLFGEWVNRYFNFWGWTYFPINFVFPSQLIPGAIVLDVVLLLSNSMQLTAVVGGLGFGLLFYPGNWPMMAPLHLPVEYNGMMMTLADLSGYHYVRTGMPEYIRMVEKGTLRTFGKDVAPVSAFFSGFVSIIVYFVWHFFGRWFGNTAFTKGS	Bacteria,Proteobacteria,Gammaproteobacteria,Methylococcales,Methylomonadaceae,Methyloglobulus,Methyloglobulus sp016715325
GCA_016715825_3403	MFRTDEIIKASKLPPEGVAMSRHIDYIYFIPILFVTIVGTFHMHTALLCGDWDFWIDWKDRQWWPIVTPITTITFCAALQYYNWVNYRQPFGATLCILALGFGKWVVVYTSWWWWSNYPPNFVMPATLIPSALVLDIVLLLTRNWTLTAVIGAWMYAALFYPSNWPIFAYSHTPLVVDGALLSWADYMGFMYVRTGTPEYIRMIEVGSLRTFGGHSTMISAFFAAFASSLTYILWWQFGKFFCTSYFYLTDDRQRTTKVHDVFAYATLAHADKAKLSGGKA	Bacteria,Nitrospirota,Nitrospiria,Nitrospirales,Nitrospiraceae,Nitrospira_F,Nitrospira_F sp016715825
GCA_016721865_281	MSRTDEIIAAAKMPPEAVRMSRYIDAVYFPILCILLVGTYHMHFMLLAGDWDFWLDWKDRQWWPVVTPIVGIMYCAALMYYLWVNYRLPFGATLCIVCLLVGEWLTRYWGFYWWSHYPINFVLPSTMIPGALMLDTILLLTGNWLVTALLGGGFWGLFFYPGNWPIFGPTHLPVVVEGVLLSVADYTGFLYVRTGTPEYVRLIEQGSLRTFGGHTTVIAAFFGAFVSMLMFCVWWYFGKLYCTAFYYVKGERGRISMKNDVTAFGEKGFAQGIK	Bacteria,Proteobacteria,Gammaproteobacteria,Burkholderiales,Nitrosomonadaceae,Nitrosomonas,Nitrosomonas sp016721865
GCA_016721865_671	MSRTDEIIAAAKMPPEAVKMSRYIDAVFFPILCILLVGTYHMHFMLLAGDWDFWLDWKDRQWWPVVTPIVGIMYCAALMYYLWVNYRLPFGATLCIVCLLVGEWLTRYWGFYWWSHYPINFVLPSTMIPGALMLDTILLLTGNWLVTALLGGGFWGLFFYPGNWPIFGPTHLPVVVEGVLLSVADYTGFLYVRTGTPEYVRLIEQGSLRTFGGHTTVIAAFFGAFVSMLMFCVWWYFGKLYCTAFYYVKGERGRISMKNDVTAFGEKGFAQGIK	Bacteria,Proteobacteria,Gammaproteobacteria,Burkholderiales,Nitrosomonadaceae,Nitrosomonas,Nitrosomonas sp016721865
GCA_016763235_420	MGYTDSVKDSDNQSHEDTSRSDVSQDSAISTPEQQRRIFRAFDWMLVPVASILLGGIVVFLVALTVGDWDYWQDWRDRRWWPLVTPVSLMVAPAVFTYFFWKYFRLPIAATSIMMGYMIAAWVSRYANFHLFADFPMAFVSPSNFIGMAIILDSVILLTRSFYLQGFIGAFLFGVVIYPLNWPAAAAFHTPLVWDGYIVTAADLMGFMYIRTAMPEYVRIIEESTLRTFGEAVTPLTAFFAGFLTILNYYLWVWIGSKLAVSRWATKLI	Bacteria,Proteobacteria,Gammaproteobacteria,Pseudomonadales,UBA3067,UBA3067,UBA3067 sp016763235
GCA_016764415_1038	MSLNTTETMLLKAISTPNSDAARISRGLDFIVVGILFFAITAAFHIHIMLTVGDWDFWVDWKDRMNWVTLTPMLLVVIPAALSYPFMEKFGLPISGTLCALCLMVGEWASRYFSFHLWTYFPMSLVWPSIVIPGLMLMDMVYLLSRNLFVTAIFGGSAVAFAFAPANWPILAPYHVPVIHMDQVVSVADLIGYSFTRTATPEYLRMIERGTLRTFGGESTLVSTFFSGFVCMILFFVWWKIGAWLTNLGSVPNVLKKYVGMDDVDGEK	Bacteria,Proteobacteria,Gammaproteobacteria,Methylococcales,Cycloclasticaceae,Cycloclasticus,Cycloclasticus sp016764415
GCA_016765265_1969	MALVIPGAEDAVHGEVAANEDRDVKSAVTTPEEQLIAFRNIDMVSIPIILLLFGGITVFLSAVTVGDWDYWMDWRDRRWWPLVIPALYIIFPAVIGTFTWNKLRLPIGATASMLSFVIGMWLSRVFNFYSFAGFPLNFVAPSTLIMLGVILDAMLVWTKSYYITGFLGAFLFGLLPYAANWPVFALWHVPVDYNGTLVTVADLSGYQYIRTAIPEYVRIIEESTLRTFGEAVTPLTAFFAGFVCVINYYLWVLIGSYLSESRWSQRVW	Bacteria,Proteobacteria,Gammaproteobacteria,Pseudomonadales,DC-out160,DC-out160,DC-out160 sp016765265
GCA_016765265_2805	MSEKFTAAQKHELYKYIDILIVPVIVLLFMGIFSFHFALTVGDWDYWIDWRDRRWWPLLTPLSLIVLPGVFGYLLWSMFRLPLAGTVSIMGXTVAAWISRYLNFEVFAGFPLNMVAPSTYIALGLILDTTLLLSRSFIITGAFGGFFFGLLVYPLNWPLLAQFHLPIELHGTLVTVADTLGYEYIRTALPEYVRIIERSTLRTFGEAVTPLTAFFAAFLTILFYYFWVWIGALVSKPTWVKRLV	Bacteria,Proteobacteria,Gammaproteobacteria,Pseudomonadales,DC-out160,DC-out160,DC-out160 sp016765265
GCA_016779605_2636	MSAVTTNTPAQVADFRHRLDITVDWLVIPLVIMLFAAVFSVHFALLVGDWDYWIDWRDRRWWPLVTPLALSVIPGVFGYLLWDRLRLPVGGTLTILALSAAAWVSRYMNFHGFGGFPMDMVFPSTFIALGLILDTVLVLTRSWFWTGLIGGYLFGALIYPLNWPLLAAYHVPLELHGNMLTVADLMGFEYVRTAIPEYVRIIEHSTLRTFGGVVTPLTAVFAGFLTVLSYWFWVWIGSLVSRTTWLRKII	Bacteria,Proteobacteria,Gammaproteobacteria,Nevskiales,Nevskiaceae,Nevskia,Nevskia sp016779605
GCA_016782225_1210	MVWLRRTTHYLFIVVVAVNSTLLTINAGDYIFYTDWAWTSFVVFSISQSTMLVVGAIYYMLFTGVPGTATYYATIMTIYTWIAKGAWFALGYPYDFVAVPVWIPSAMLLDLAYWATRRNKHAAILIGGVLVGMSLPLFNMINLLLVADPLEMAFKYPRPTLPPYMTPIEPQVGKFYNSPVALGAGAGAVLCVPIAALGAKLNTWTYRWMAAWSKWD	Archaea,Thermoproteota,Nitrososphaeria,Nitrososphaerales,Nitrososphaeraceae,Nitrosocosmicus,Nitrosocosmicus sp016782225
GCA_016782315_2377	MVWLRRTTHYLFIVVVAVNSTLLTINAGDYIFYTDWAWTSFVVFSISQSTMLVVGAIYYMLFTGVPGTATYYATIMTIYTWIAKGAWFALGYPYDFVAVPVWIPSAMLLDLAYWATRRNKHAAILIGGVLVGMSLPLFNMINLLLVADPLEMAFKYPRPTLPPYMTPIEPQVGKFYNSPVALGAGAGAVLCVPIAALGAKLNTWTYRWMAAWSKWD	Archaea,Thermoproteota,Nitrososphaeria,Nitrososphaerales,Nitrososphaeraceae,Nitrosocosmicus,Nitrosocosmicus sp016782315
GCA_016784875_1014	MSASQSAVRSRAEAVKVSRTFDWLILFTLFFVVLGGYHIHYMLTGGDWDFWTDWKDRRLWVTVAPIVSITFPAAVQAVLWWRYRLPFGAVVCILGLLLGEWVNRYLNFWGWTYFPVNFCFPSNLMPGAIVLDVVLMLSGSMTVTAVLGGMAWGLLFYPGNWPIMAPLHIPVEYNGMMMTLADLQGYHYVRTGTPEYIRMVEKGTLRTFGKDVAPVSAFFSAFVSILIYFLWHFFGKWFGGTSFTQSS	Bacteria,Proteobacteria,Gammaproteobacteria,Methylococcales,Methylomonadaceae,Methylobacter_A,Methylobacter_A sp016784875
GCA_016788465_1158	MFRTDEIIKASKLPPEGVAMSRHIDHIYFIPILFITIVGTFHMHTALLCGDWDFWLDWKDRQWWPIVTPITTITFCAALQYYNWVNYRQPFGATITILALGFGKWIAVYTSWWWWSNYPPNFVMPATLLPSALVLDITLLLTRNWTLTAVVGAWMYAILFYPSNWPIFGYSHTPLVVDGSLLSWADYMGFMYVRTGTPEYIRMIEVGSLRTFGGHSTMISAFFSAFASSLVYVLWWQFGKFFCTSYFYFTDDRQRTVKVYDVFAYATLAHGDKAKIGGKA	Bacteria,Nitrospirota,Nitrospiria,Nitrospirales,Nitrospiraceae,Nitrospira_F,Nitrospira_F sp016788465
GCA_016838795_44	MVWLRRSTHYLFIIVVAVNGTLLTINAGDYIFYTDWAWTSFVVFSISQTLMLVVGACYYLTFTGVPGTATYYALIITVYTWVAKGAWFALGYPYDFITTPIWLPSAMLLDLAYWATKRNKHSLILFGGVLVGMSLPLFNMVNLITIADPLETAFKYPRPTLPPYMTPIEPQVGKFYNSPVALGAGAGAVLSIPMAALGCKLTTWTYRWMAAWSKWD	Archaea,Thermoproteota,Nitrososphaeria,Nitrososphaerales,Nitrosopumilaceae,DRGT01,DRGT01 sp016838795
GCA_016838845_1487	MTKILYIDAILYWIMVWLRRCTHYLFIIVVAVNGTLLTINAGDYIFYTDWAWTSFVIFSISQTLMLTVGAVYYLTFTGVPGTATYYGLIITVYTWVAKGAWFGLGYPYDFIVTPIWIPSCMLLDLAYWATKRNKHSLILFGGVLVGMSLPLFNMVNLITIADPLETAFKYPRPTLPPYMTPIEPQVGKFYNSPVALGAGAGAVLSVTMAALGCKLTTWTYRWMAAWSKWD	Archaea,Thermoproteota,Nitrososphaeria,Nitrososphaerales,Nitrosopumilaceae,DRGT01,DRGT01 sp016838845
GCA_016844685_1206	MVWLRRCTHYLFIVVVAVNSTLLTINAGDYIFYTDWAWTSFTVFSISQTLMLVVGACYYLTFTGVPGTATYYGLIMTVYTWVAKGAWFALGYPYDFIVTPIWLPSAMLLDLAYWATKKNKHSLILFGGVLCGMSLPLFNMINLITVADPLETAFKYPRPTLPPYMTPIEPAVGKFYNSPVALGAGAGAVLSVTFAALGCKLNTWTYRWMAAWSKWD	Archaea,Thermoproteota,Nitrososphaeria,Nitrososphaerales,Nitrosopumilaceae,Nitrosotenuis,Nitrosotenuis sp016844685
GCA_016869555_2508	MSASTESGSPAGKTWKSKEEFLGCVTLTDWLLLVILFAVLLGSFHIHYMLLAGDWDFWIDFKDRRMWPTVTPIVAMCFAAAAQSFFWTRFRLPIGATTVVLALLVGEWINRYDNFWGWTFFPINLVFPSALIPMGFWLDIVLMISGSWLVTALLGGLGWGLLFYPINWPVLAQYHQATEIDGVLLTLADLIGFNYVRTGTPEYIRMVERGTLRTFGKDVVPVAAFFSGFISMLVYFLWWNVGKWFSTTKYLEIEEV	Bacteria,Proteobacteria,Alphaproteobacteria,Rhizobiales,Beijerinckiaceae,Methylocystis,Methylocystis sp016869555
GCA_016869555_3555	MSASTQTGSPVGKTWKSKEEFLGCVILTDWILLVILFAVLLGSFHIHYMLLAGDWDFWIDFKDRRMWPTVAPIVAMCFAAASQSFFWTRFRLPIGATTVVLALLVGEWINRYDNFWGWTFFPINLVFPSALIPMGFWLDIVLMISGSWLVTALVGGLGWGLLFYPINWPVLAQYHQAAEIDGVLLTLADLIGFNYVRTGTPEYIRMVERGTLRTFGKDVVPVAAFFSGFISMLVYFLWWNMGKWFSTTKYLEIEEV	Bacteria,Proteobacteria,Alphaproteobacteria,Rhizobiales,Beijerinckiaceae,Methylocystis,Methylocystis sp016869555
GCA_016869595_2009	MSASTETGSPAGKTWKSKEEFLGCVILTDWILLVILFAVLLGSFHIHYMLLAGDWDFWIDFKDRRMWPTVAPIVAMCFAAASQSFFWTRFRLPIGATTVVLALLVGEWINRYDNFWGWTFFPINLVFPSALIPMGFWLDIVLMISGSWLITAVVGGLGWGLLFYPINWPVLAQYHQAAEIDGVLLTLADLIGFNYVRTGTPEYIRMVERGTLRTFGKDVVPVAAFFSGFISMLVYFLWWNMGKWFSTTKYLEIEEV	Bacteria,Proteobacteria,Alphaproteobacteria,Rhizobiales,Beijerinckiaceae,Methylocystis,Methylocystis sp016869595
GCA_016871975_786	MVWLRRCTHYLFIVVVAVNSTLLTINAGDYIFYTDWAWTSFVIFSISQTLMLAVGAAYYLTFTGVPGTATYYALIMTVYTWIAKGAWFALGYPYDFIVTPVWLPSAMLMDLAYWATKKNKHSLILFGGVLCGMSLPLFNMVNLITVADPLETAFKYPRPTLPPYMTPIEPQVGKFYNSPVALGAGAGAVLSVTFTALGCKLTTWTYRWMAAWSKWD	Archaea,Thermoproteota,Nitrososphaeria,Nitrososphaerales,Nitrosopumilaceae,VHBM01,VHBM01 sp016871975
GCA_016872055_870	MVWLRRCTHYLFIVVVAVNSTLLTINAGDYIFYTDWAWTSFVVFSISQTLMLVVGATYYLTFTGVPGTATYYALIMTVYTWIAKGAWFALGYPYDFIVTPVWLPSAMLIDLAYWATKKNKHSLILFGGVMCGMSLPLFNMVNLITVADPLETAFKYPRPTLPPYMTPIEPQVGKFYNSPVALGAGAGAVLSVTFAALGCKLNTWTYRWMAAWSKWD	Archaea,Thermoproteota,Nitrososphaeria,Nitrososphaerales,Nitrosopumilaceae,Nitrosotenuis,Nitrosotenuis sp016872055
GCA_016873455_2583	MFRTDEIIKAAKLPPEGVAMSRHIDYIYFIPILFVTIVGTFHMHFDLLAGDWDFWIDWKDRQWWPIVTPITAITFCAALQYYNWVNYRQPFGATICILALLAGKWVTIWAAWWWWSNYPYNFVMPSTLLPSAIVLDIILLLTRNWTLTAVIGAWLFAILFYPTNWAIFAYSHTPVVIDGTLLSWADYMGFAYVRTGTPEYIRMIEVGSLRTFGGHSTMISSFFAAFASSLMYVLWWQFGKFFCTAYFYLTDDRQRTTKVHDIFAYATLAHSNKATGGKA	Bacteria,Nitrospirota,Nitrospiria,Nitrospirales,Nitrospiraceae,Nitrospira_F,Nitrospira_F sp016873455
GCA_016873515_822	MFRTDEIIKASKLPPEGVAMSRHIDYIYFIPILFVTIVGTFHMHFDLLAGDWDFWIDWKDRQWWPIVTPITAITFCAALQYYNWVNYRQPFGATICILALLAGKWVTIWAAWWWWSNYPYNFVMPSTLLPSAIVLDIVLLLTRNWTLTAVIGAWLFAILFYPTNWAIFAYSHTPVVIDGTLLSWADYMGFAYVRTGTPEYIRMIEVGSLRTFGGHSTMISSFFAAFASSLMYVLWWQFGKFFCTAYFYLTDDRQRTTKVHDIFAYATLAHSNKATGGKA	Bacteria,Nitrospirota,Nitrospiria,Nitrospirales,Nitrospiraceae,Nitrospira_F,Nitrospira_F sp016873515
GCA_016874115_1221	MSASQSAVRSRAEAVKVSRTLDWMIMFTLFFVILGGYHVHFMLVAGDWDFWSDWKDRRLWVTVLPIMGITFPAAVQAVLWWRYRIAFGATLCVLGLLLGEWVNRYFNFWGWTYFPVNFVFPSQLVPGAIVLDVVLLVSGSMQLTAVVGGLGFGLLFYPGNWPVMAPLHLPVEYNGMMMTLADLSGYHYVRTGMPEYIRMVEKGTLRTFGKDVAPVSAFFSGFVSIIVYFVWHFFGRWFGSTAFTKGS	Bacteria,Proteobacteria,Gammaproteobacteria,Methylococcales,Methylomonadaceae,Methyloglobulus,Methyloglobulus sp016874115
GCA_016874535_1989	MSAQLQENRDSVTLYGRRWSRENADLSRTFDILVVIIMFIAITAAFHLHFQLTVGDWDFWVDWKDRQYWVTATPILLIAFPAALQYVFWEKFRLPIAATVCMLGLTLGIWITRYSGFHTWSYFPFSMVWPATMIAGGLILDAVLLLTGSALITAIIGGMSFGLLFYPANWPLLAPFRLPMEAMNSLVSVGDYIGYAYTRTSTPEYLRFIERGTLRTFGGHSAVVSAFFSGFVCILVYLLWWYIGMAFARVATLPNRMKSFMGLHDRGAEGKDA	Bacteria,Proteobacteria,Gammaproteobacteria,Ga0077536,Ga0077536,CAIKBL01,CAIKBL01 sp016874535
GCA_016874775_2201	MAVGTTTVTDIADAAERQKRLELKALLNKEYKWIDRSFDIVFWVTAIFVVAGAADITKQLFAGDWDFWTDWKDPQWWPVVTAFATIIIPSALQYIQWVAWRFPTGATYTSCCFFLAAWVGRYFNWHIAEAYPMNFVWPISTVCAGIILDFTLMKTKSFLITSFVGAHLWAVLVWAYNYVPLAPYLQPAMFMDHVLTVSDIQGIVYIRSQTPEYLRLIERGALRSFLGETQYVSLAFGGTAAFFGYWVGQFVGRYLAVWPIRRYLKTL	Bacteria,Desulfobacterota_B,Binatia,Bin18,Bin18,VGTJ01,VGTJ01 sp016874775
GCA_016919605_125	MSASQSAVRSRAEAVKASRTFDWLICFTLFFVVLGGYHIHYMLTGGDWDFWTDWKDRRLWVTVAPIVSITFPAAVQAMLWWRYRLPFGAVLCILGLLLGEWINRYLNFWGWTYFPVNFVFPSNLMPGAIVLDVVLMLSGSMTLTAVLGGLAYGLLFYPGNWPIIAPLHVPVEYNGMMMTLADLQGYHYVRTGTPEYIRMVEKGTLRTFGKDVAPVSAFFSGFVSILIYFLWHFFGQWFNKTDFVKSS	Bacteria,Proteobacteria,Gammaproteobacteria,Methylococcales,Methylomonadaceae,Methylovulum,Methylovulum sp016919605
GCA_016932295_2624	MSTTTSAVRSHAEAVQVSRTVDYLGLFILFFVLTGSYHIHGMLTMGDWDFWSDWKDRRLWVTVYPIVMITFPAAVQAVIWERLRLPFGATISILGILFGEWINRYFNFWGWTYFPINFVFPTAAVHMAIFLDVVLMLSSSFLFTAVIGGLGWGLLMYPGNWPVIAPLHVPVEYNGMLMSVADIQGYHYVRTGTPEYIRMVEKGTLRTFGKDVAPVSAFFSGFMSILIYFMWHFVGRWFGTVKFVKKT	Bacteria,CSSED10-310,CSSED10-310,JAFGDC01,JAFGDC01,JAFGDC01,JAFGDC01 sp016932295
GCA_017353815_1814	MLRNKTGKTGAAPVTESILASPGIEGGAGANVPRAAPNIAFAGGGSSPFTSRAEAAGAIQTADLLALVFLFLIMIGGYHVHAMLTMGDWDFWVDWKDRRMWPTVVPILLVTFPAAAQYFFWVHYRLPFGATFLCAALLVGEWIDRYVNFWGWTYYPVNLIWPTSLIPMALFMDIVLLLSRSWIITMIVGSMGFSLLMYPNNWVILAQFHLPSEQYGQLMTVADLIGYHYVRTSMPEYIRIIERGTMRTFGKDVVGVAAFFGGFVSIIVYFVWWHVGKMFSTVKYMKSI	Bacteria,Proteobacteria,Alphaproteobacteria,Rhizobiales,Beijerinckiaceae,Methylocella,Methylocella sp017353815
GCA_017853185_609	MTATKPAAEDVKPSKPLLSRRWDFLFVISAAFLVIGAFHVNQMLFSGDWSFWADWKDREFWPLVTPAVGMVVVAALQYITWSQLRLPVGATFGALVLLPAQWLSRWGSFSEWTHIPLNFTWPETFILAAIILDVVLAVTRSYLLTSLIGGMLWGALFWFFNFAGLSPYLAPVDFHGTLLTVADTISFHAARTQTPEYLRIIEEGHLKALVSDITIVVAFFAGMLSVATYWIGLLIGKYLAVWPINKFFKLQTD	Bacteria,Actinobacteriota,Actinomycetia,Mycobacteriales,Mycobacteriaceae,Mycobacterium,Mycobacterium sp017853185
GCA_017879645_1008	MTRTDEIIAAAKMPPEAVRMSRYIDAVYFPILCILLVGTYHMHFMLLAGDWDFWLDWKDRQWWPVVTPIVGIMYCAALMYYLWVNYRLPFGATLCIVCLLVGEWLTRYWGFYWWSHYPLNFVLPSTMIPGALMMDTILLLTGNWLVTALLGGGFFGLFFYPGNWPIFGPTHLPVVVEGVLLSVADYTGFLYVRTGTPEYVRLIEQGSLRTFGGHTTVIAAFFSAFVSMLMFCVWWYFGKLYCTAFYYVKGERGRISMKNDVTAFGEKGFAQGIK	Bacteria,Proteobacteria,Gammaproteobacteria,Burkholderiales,Nitrosomonadaceae,Nitrosomonas,Nitrosomonas sp017879645
GCA_017879645_1348	MTRTDEIIAAAKMPPEAVRMSRYIDAVYFPILCILLVGTYHMHFMLLAGDWDFWLDWKDRQWWPVVTPIVGIMYCAALMYYLWVNYRLPFGATLCIVCLLVGEWLTRYWGFYWWSHYPLNFVLPSTMIPGALMMDTIMLLTGNWLVTALLGGGFFGLFFYPGNWPIFGPTHLPVVVEGVLLSIADYTGFLYVRTGTPEYVRLIEQGSLRTFGGHTTVIAAFFSAFVSMLMFCVWWYFGKLYCTAFYYVKGERGRISMKNDVTAFGEKGFAQGIK	Bacteria,Proteobacteria,Gammaproteobacteria,Burkholderiales,Nitrosomonadaceae,Nitrosomonas,Nitrosomonas sp017879645
GCA_018066825_1032	MKLTTNEATLLSAVTTPNSEAARIARGLDMFVVAILFFAIIAAFHIHIMLTVGDWDFWVDWKDRMYWVTATPMLLIFIPAALSYPFMMRFGLPIAGTLCAFCLVLGEWISRIVGFHLWTYFPYSMIWPAIVLPGLMLMDLVLLLSRNLFITSIFGGSAVAFAFAPANWPILAPYHEPVVHMGQLVNVADMIGYSFTRTATPEYLRFIERGTLRTFGGESTLISTGFSGFVCMILFFVWWKIGEWLTNLGTIPNVMKKHVGLGDDDDEK	Bacteria,Proteobacteria,Gammaproteobacteria,Methylococcales,Cycloclasticaceae,Cycloclasticus,Cycloclasticus sp018066825
GCA_018069465_2027	MSEVQANGLTEAETKGRALDLRSLDNPKAMKLYRRFDGIIILVLFMFLVLGVQIQFTLTAGDWDYWIDWRDRRWWPLVAPFSLLLFIAPFTYGIWYRVRLPILATAITTLLCLVSWLSRYLNFYEFTHFPLSFTFPSTYIGLGILLDCALAISRSLIVSTVIGGGLFGALVYPINWSFMAPYKVPVEFNGMLMSVADLMGYQYIRTTTPEYLRIIEESTLRTFGGSVTPLTAVFAGLCGIVIYALFLWVGSWVNGLDKFTKRII	Bacteria,Proteobacteria,Gammaproteobacteria,Pseudomonadales,Porticoccaceae,50-400-T64,50-400-T64 sp018069465
GCA_018069525_350	MSVELPADKITDVQRFDLSVLTRPSAQKFYKRFDGIIIFVLFAFIALGIMLQYSLTAGDWDYWVDWRDRRWWPLVTPITFMIFIGGFMYPVWRAFRLPVIATAVTTLLALSSWVSRYYNFHLFADFPMSFVFPSTYIALGILMDCVLAMTRSMIMTTIVGAFLFAGLLWPVNWPLLAAYKVPVEYNGLLLSVSDLMGYEYVRTTTPEYLRIIEESTLRTFGGSVTPLTAVFAAFASILVFALATMASSAIYNYAGRYTRRIA	Bacteria,Proteobacteria,Gammaproteobacteria,Pseudomonadales,Porticoccaceae,JAGPUQ01,JAGPUQ01 sp018069525
GCA_018241205_2096	MSRTDEILAAAKMVPEAVKMSRYIDAVYFPLLCILLVGTYHMHFMLLAGDWDFWLDWKDRQWWPVVTPIVGIMYCAALMYYLWVNYRLPFGATLCIVCLLVGEWLTRYWGFYWWSHYPINFVLPSTMIPGALMMDTIMLLTGNWLITALLGGGFFGLFFYPGNWPIFGPTHLPVVVEGVLLSVADYTGFLYVRTGTPEYVRLIEQGSLRTFGGHTTVIAAFFAAFVSMLMFCVWWYFGKLYCTAFYYVKGERGRISMKNDVTAFGEKGFAQGIR	Bacteria,Proteobacteria,Gammaproteobacteria,Burkholderiales,Nitrosomonadaceae,Nitrosomonas,Nitrosomonas sp018241205
GCA_018242685_2483	MFRTDEIIKASKLPPEGVAMSRHIDYIYFIPILFVTIVGTFHMHFDLLAGDWDFWLDWKDRQWWPIVTPITAITFCAALQYYNWVNYRQPFGATITILALLAGKWVTIVAAWWWWSNYPYNFVMPSTLLPSAIVLDIVLLLTRNWTLTAVIGAWMFAALFYPTNWAIFAYSHTPLVVDGTLLSWADYMGFAYVRTGTPEYIRMIEVGSLRTFGGHSTMISSFFAAFASSLMYILWWQFGKFFCTSYFYLTDDRQKTTKVYDVFAYATLAHGDKAKIGGKA	Bacteria,Nitrospirota,Nitrospiria,Nitrospirales,Nitrospiraceae,Nitrospira_F,Nitrospira_F sp018242685
GCA_018242765_3439	MFRTDEIIKASKLPPEGVAMSRHIDHIYFIPILFITIVGTFHMHTALLCGDWDFWLDWKDRQWWPIVTPITTITFCAALQYYNWVNYRQPFGATITILALGFGKWIAVYTSWWWWSNYPPNFVMPATLLPSALVLDITLLLTRNWTLTAVVGAWMYAILFYPSNWPIFGYSHTPIVVDGALLSWADYMGFMYVRTGTPEYIRMIEVGSLRTFGGHSTMISAFFSAFASSLVYVLWWQFGKFFCTSYFYFTDDRQRTVKVYDVFAYATLAHGDKAKIGGKA	Bacteria,Nitrospirota,Nitrospiria,Nitrospirales,Nitrospiraceae,Nitrospira_F,Nitrospira_F sp018242765
GCA_018262975_2278	MTDTNEAAEARPKARSAVTTREQQWQVYKNIDLMAIPLIVLLFAGIFSFHFALTVGDWDYWVDWRDRRWWPLVTPLSLLVLPAVFGYLLWTKLRLPLAASVALLSFALAAWVSRVMNFEIFAGFPLNMVSPSTFIGLGLILDCTLMLTRSFFVTGLFGAFFFAVLIYPINWPLMAPFRVPVEYNGTLVTVADLMGYEYVRTAIPEYVRIIEQSTLRTFGEAVTPLTAVFAGFLAILMYYFWTWVGALASRAVWIKRIF	Bacteria,Proteobacteria,Gammaproteobacteria,Pseudomonadales,JADFDG01,JADFDG01,JADFDG01 sp018262975
GCA_018263495_600	MVWLRRCTHYLFIVVVAVNSTLLTINSGDYIFYTDWAWTSFVVFSIANTLMTIVGAVYYLTFTGVPGTATYYGLIMQVYTWVAKVAWFALGYPVDFIVHPMWIPSCMLLDLAYWATKKNKHSLIFFGGVLVGMSMPLFNMVQLMLIADPLETAFKYPRPTLPPYMTPIEPQVGKFYNSPVALGAGAGSVLACTFAALGCKLNTWTYRWMAAWSKWD	Archaea,Thermoproteota,Nitrososphaeria,Nitrososphaerales,Nitrosopumilaceae,Nitrosopelagicus,Nitrosopelagicus sp018263495
GCA_018263505_179	MVWLRRCTHYLFIVVVAVNSTLLTINAGDYIFYTDWAWTSYTVFSISQTLMLIVGATYYLTFTGVPGTATYYGLIMTVYTWVAKAAWFSLGYPYDFIVTPVWLPSAMLLDLVYWATKKNKHSLILFGGVLVGMSLPLFNMVNLITVADPLETAFKYPRPTLPPYMTPIEPQVGKFYNSPVALGAGASAVLGCTFAALGCKLNTWTYRWMAAWSKWD	Archaea,Thermoproteota,Nitrososphaeria,Nitrososphaerales,Nitrosopumilaceae,Nitrosopumilus,Nitrosopumilus sp018263505
GCA_018333785_1599	MSASQSAVRSRAEAVKASRTFDWLICFTLFFVVLGGYHIHYMLTGGDWDFWTDWKDRRLWVTVAPIVSITFPAAVQAVLWWRYRLPFGAVFCILGLLLGEWINRYFNFWGWTYFPVNFVFPSNLMPGAIVLDVVLLLSNSMTLTAVLGGLAYGLLFYPGNWPIIAPLHVPVEYNGMMMTLADLQGYHYVRTGTPEYIRMVEKGTLRTFGKDVAPVSAFFSGFVSILIYFLWHFFGKWFGKTDFVQSS	Bacteria,Proteobacteria,Gammaproteobacteria,Methylococcales,Methylomonadaceae,Methylicorpusculum,Methylicorpusculum sp018333785
GCA_018334095_390	MVWLRRCTHYLFIVVVAVNSTLLTINAGDYIFYTDWAWTSFTVFSISQTLMLCVGATYYLTFTGVPGTATYYALIMTVYTWIAKGAWFALGYPYDFIVTPVWLPSAMLLDLAYWATKKNKHSLILFGGVLVGMSLPLFNMVNLITVADPLETAFKYPRPTLPPYMTPIEPQVGKFYNSPVALGAGAGAVLSVTFTALGCKLNTWTYRWMAAWSKWD	Archaea,Thermoproteota,Nitrososphaeria,Nitrososphaerales,Nitrosopumilaceae,Nitrosarchaeum,Nitrosarchaeum sp018334095
GCA_018335995_136	MGESTMSAQIPISTFKPYRGEKARLARAYDYLILVLALFLFIGSFHLHFALTVGDWDFWVDWKDRQWWPLVTPLIGITFPAAVQAVLWDKFRLPLGATLCVAALLLGTWVTRVFAYHYWNYFPINMVLPATMIPGALVLDTLLMLTNSLTVTSIFGGAAFALLFYPTNWPIFGMFHQAVEVANSQLTVADLFGFQYIRTGMPEYLRIIERGTLRTYGQYATPLSAFCSALLCSLMYPLWWHIGKWFASTRYLAKI	Bacteria,Proteobacteria,Gammaproteobacteria,Methylococcales,Methylomonadaceae,Methylomonas,Methylomonas sp018335995
GCA_018335995_2849	MSASQSAVRSRAEAVQVSRTFDWMILFTLFTAVLGGYHIHYMLTGGDWDFWTDWKDRRLWVTVAPIVSITFPAAVQACLWWRYRLPIGATISVVALMIGEWINRYMNFWGWTYFPVNICFPSNLLPGAIVLDVILMLGNSMTLTAVVGGLAYGLLFYPGNWPVIAPLHVPVEYNGMMMTLADLQGYHYVRTGTPEYIRMVEKGTLRTFGKDVAPVSAFFSGFVSIIIYFLWHFFGRWFAKTDFIADDAS	Bacteria,Proteobacteria,Gammaproteobacteria,Methylococcales,Methylomonadaceae,Methylomonas,Methylomonas sp018335995
GCA_018647405_632	MVWLRRCTHYLFIVVVAVNSTLLTINAGDYIFYTDWAWTSFVVFSISQTLMLTVGACYYLTFTGVPGTATYYALIMTVYTWIAKGAWFALGYPYDFIVTPVWLPSAMLLDLAYWATKKNKHSLILFGGVLVGMSLPLFNMVNLITVADPLETAFKYPRPTLPPYMTPIEPQVGKFYNSPVALGAGAGAVLACTFAALGCKLTTWTYRWMAAWSKWD	Archaea,Thermoproteota,Nitrososphaeria,Nitrososphaerales,Nitrosopumilaceae,Nitrosopelagicus,Nitrosopelagicus sp018647405
GCA_018668425_1243	MVWLRRCTHYLFIVVVAVNSTLLTINAGDYIFYTDWAWTSYTVFSISQTLMLIVGATYYLTFTGVPGTATYYGLIMTVYTWVAKAAWFSLGYPYDFIVTPVWLPSAMLLDLVYWATKKNKHSLILFGGVLVGMSLPLFNMVNLITVADPLETAFKYPRPTLPPYMTPIEPQVGKFYNSPVALGAGAGAVLGCTFAALGCKLNTWTYRWMAAWSKWD	Archaea,Thermoproteota,Nitrososphaeria,Nitrososphaerales,Nitrosopumilaceae,Nitrosopumilus,Nitrosopumilus sp018668425
GCA_018674605_606	MVWLRRCTHYLFIVVVAVNSTLLTINAGDYIFYTDWAWTSYTVFSISQTLMLIVGATYYLTFTGVPGTATYYALIMTVYTWVAKAAWFSLGYPYDFIVTPVWLPSAMLLDLVYWATKKNKHSLILFGGVLVGMSLPLFNMVNLITVADPLETAFKYPRPTLPPYMTPIEPQVGKFYNSPVALGAGAGAVLACTFAALGCKLNTWTYRWMAAWSKWD	Archaea,Thermoproteota,Nitrososphaeria,Nitrososphaerales,Nitrosopumilaceae,Nitrosopumilus,Nitrosopumilus sp018674605
GCA_018780145_3156	MGTNDRAVLDLSGLSPQSERWSRTFDLLIVVIAAFLVWAVSHINFLLFAGDWDFFIDWKDRQYWVLIYPISVIVTAAAFQAIFWHLFRLPIGATASMLLLLLSVWIVRYHAWEGWAGFPLSLVVPGTCLMGALALDALLVITRSWVLTGAFGGVLFAMLFYPSNWPYLAPYFLPVEHMGSVAPLADLIGYTFPRTATPEYIRIIERGNLRTFENAAVWVSSFFAGFICIFMYWIFWQVGVLACRTTSIPVGQRFKAMFAGNDVEAKGVSQ	Bacteria,Proteobacteria,Gammaproteobacteria,Burkholderiales,Burkholderiaceae,Ideonella,Ideonella sp018780145
GCA_018780385_2209	MSVLTPAEAAFSPQEAARIDAQVDWVVIPLFVVLLGAVFAFQFALLVGDWDYWIDWRDRRYWPLVTPLVLVILPGVFGYAFWKLLRIPLGATLSILGLTLTGWLSRYLNFHEFAGFPMNFVIPSTFIGVGLLIDCTLLLTRSWFFTGIFAGFLSGLLLYPMNWPLLAPFMVPVEMHGTLMTVADVMGFEYIRTAMPEYVRIIEQSTLRTFGDAVTPLTAVFAGFLTILSLWFWAWIGSLGVKAVWLRKVV	Bacteria,Proteobacteria,Gammaproteobacteria,Burkholderiales,Burkholderiaceae,Hydrogenophaga,Hydrogenophaga sp018780385
GCA_018830325_2760	MSASQSAVRSRAEAVKVSRTFDYMIIFTAFFVVLGGYHIHYMLTGGDWDFWTDWKDRRLWVTVAPIVSITFPAAIQAVLWWRYRIAWGATLCILGLLLGEWINRYFNFWGWTYFPVNFVFPSNLMPGAIVLDVILMLSNSMTLTAVVGGLAWGLLFYPGNWPIIAPLHVPVEYNGMMMTLADLQGYHYVRTGTPEYIRMVEKGTLRTFGKDVAPVSAFFSGFVSILIYFLWHFFGSWFGSEKFVQGS	Bacteria,Proteobacteria,Gammaproteobacteria,Methylococcales,Methylomonadaceae,Methylotuvimicrobium,Methylotuvimicrobium sp018830325
GCA_019090225_2777	MSQAQAEEVTEIEAKRRLLDIKSLDNPKALKLYRRFDGILILVLFTFLTLGIQIQFTLTAGDWDYWIDWRDRRWWPLISPFTLLLFIGAFTYGIWYRLRLPIIATAVTLLLCLVSWLSRYLNFVEFANFPMSFTFPSTYIGLAILLDCALAMTRSLVVSAMIGGGLFGALVYPLNWAFMAPYKVPVEFNGTLMSVADLMGYEYIRTTTPEYLRIIEESTLRTFGGSVTPLTAVFAGLCGIVIYAIFLYAGSWINGLDKYAKRIV	Bacteria,Proteobacteria,Gammaproteobacteria,Pseudomonadales,Porticoccaceae,HB2-32-21,HB2-32-21 sp019090225
GCA_019090455_673	MAIAIPGAENLIDGKVPDPNKIREVKSAVSTPQEQLEAYRNIDMVSIPIILLLFGGITVFLSAVTVGDWDYWMDWRDRRWWPLVIPALYIIFPTVIGTFTWNKLRLPIGATASMLSFVIGMWLSRVFNFYSFADFPLNFVSPSTLIMLGVILDAMLVWTKSFYITGFLGAFLFGLLPYAANWPVFALWHVPVDYHGTLVTVADLTGYQYVRTAIPEYVRIIEESTLRTFGEAVTPLTAFFAGFVCIINYYLWVLIGSYLSESRWSSRIW	Bacteria,Proteobacteria,Gammaproteobacteria,Pseudomonadales,DC-out160,DC-out160,DC-out160 sp019090455
GCA_019090455_4630	MERISTVNERKLFLTLDILLIPVLVILFMGVFSFHFALTVGDWDYWIDWRDRRWWPLVTPLSLIVLPGVFGYLLWDKLRWPLGGTITILGLSSAAWVSRVWNFEIFAGFPLNMVTPSTYVGLGLMLDATLVITKSFMVTGLFGGFLFGFLIYPLNWPIIAPYHLPIEMDGTLMTVADVMGYEYIRTAIPEYVRIIESSTLRTFGEAVVPLTAVFAGFLTVLTYYLWVWVGYLTSKPTWIKKIV	Bacteria,Proteobacteria,Gammaproteobacteria,Pseudomonadales,DC-out160,DC-out160,DC-out160 sp019090455
GCA_019090565_1430	PIATILLGGIVVFLIALTVGDWDYWQDWRDRRWWPLVTPVSLILPPAVFTYFYWKFFRLPIAGTSIIMGYMIAAWVSRYANFHLFADFPLNFVSPSNFIGMGILLDATMLLTRSFYLTGFIGAFLFGVTIYPLNWPAAAAFHTPLVWDGYIVTAADLMGFMYIRTAMPEYVRIIEESTLRTFGEAVTPLTAFFAGFVTILNFYLWVWVGSKLAVSRWATKLV	Bacteria,Proteobacteria,Gammaproteobacteria,Pseudomonadales,UBA3067,UBA3067,UBA3067 sp019090565
GCA_019237115_658	MAAGTTTAGERQRRLELRSLLNKRYKWIDRKWDLVFWVTAIFVVGGAADITKQLFAGDWDFWTDWKDPQWWPVITAFATIIIPSALQYIQWVAWRFPTGATYTAVCFFMFAWVGRFFQWHVAESYPMNFVWPISTVCAAIILDWLLLKTRSFILTSLFGGPIWALLVWAFNYVPLTPFLQPAHFMNHVLTVADVQGIVYIRSQTPEYLRHIERGALRSFLGETQYVSLVFGGTLAVVGYWIGQFIGRYLAVWPIRRYIKTL	Bacteria,Desulfobacterota_B,Binatia,Binatales,Binataceae,JAFAHS01,JAFAHS01 sp019237115
GCA_019246625_3963	MVWLRRTTHYLFIVVVAVNSTLLTINAGDYIFYTDWAWTSFVVFSISQSTMLAVGAIYYMLFTGVPGTATYYATIMTIYTWVAKGAWFALGYPMDFVTVPIWIPSAMLLDLTYWATRRNKHAAIIIGGTLVGLSLPMFNMINLLLIRDPLEVAFKYPRPTLPPYMTPIEPQVGKFYNSPVALGSGAGAVLTVPIAALGAKLNTWTYRWMAAWSKWD	Archaea,Thermoproteota,Nitrososphaeria,Nitrososphaerales,Nitrososphaeraceae,JAFAQB01,JAFAQB01 sp019246625
GCA_900065925_1670	MVWLRRCTHYLFIVVVAVNSTLLTINAGDYIFYTDWMWTSYVIFTLSQSLMLAVGAAYYLTFTGVPGTATYYALIMTVYTWIAKGAWFSLGYPYSFVVVPMWIPSAILMDLAYWATKRNKHSLILIGGVLCGMSMSLFNMINLITIDDPLETAFKYPRTTLPPYMTPIEPQVGKFYDSPVALGAGASAVLTVTMTALGCKLTTWTYRWMAAWSKWD	Archaea,Thermoproteota,Nitrososphaeria,Nitrososphaerales,Nitrosopumilaceae,Nitrosotalea,Nitrosotalea devanaterra
GCA_900299125_504	MVWLRRCTHYLFIVVVAVNSTLLTINAGDYIFYTDWAWTSFVVFSISQTLMLAVGATYYLTFTGVPGTATYYALIMTVYTWIAKGAWFALGYPYDFIVTPVWLPSAMLLDLAYWATKKNKHSLILFGGVMVGMSLPLFNMVNLITVADPLETAFKYPRPTLAPYMTPIEPQVGKFYNSPVALGAGAGAVLAVTFTALGCKLNTWTYRWMAAWSKWD	Archaea,Thermoproteota,Nitrososphaeria,Nitrososphaerales,Nitrosopumilaceae,Nitrosotenuis,Nitrosotenuis sp900299125
GCA_900620265_1839	MVWLRRCTHYLFIVVVAVNSTLLTINAGDYIFYTDWAWTSFTVFSISQTLMLVVGATYYLTFTGVPGTATYYALIMTVYTWIAKGAWFALGYPYDFIVTPVWLPSAMLLDLVYWATKKNKHSLILFGGVLVGMSLPLFNMVNLITVADPLETAFKYPRPTLPPYMTPIEPQVGKFYNSPVALGAGAGAVLSVTMAALGVKLNTWTYRWMAAWSKWD	Archaea,Thermoproteota,Nitrososphaeria,Nitrososphaerales,Nitrosopumilaceae,Nitrosopumilus,Nitrosopumilus sp900620265
GCA_900696515_3526	MFRTDEIIKASKLPPEGVAMSRHIDHIYFIPILFITIVGTFHMHTALLCGDWDFWLDWKDRQWWPIVTPITTITFCAALQYYNWVNYRQPFGATITILALGFGKWIAVYTSWWWWSNYPPNFVMPATLLPSALVLDITLLLTRNWTLTAVIGAWMYAILFYPSNWPIFGYSHTPLVVDGSLLSWADYMGFMYVRTGTPEYIRMIEVGSLRTFGGHSTMISAFFSAFASSLVYVLWWQFGKFFCTSYFYFTDDRQRTVKVYDVFAYATLAHGDKAKIGGKA	Bacteria,Nitrospirota,Nitrospiria,Nitrospirales,Nitrospiraceae,Nitrospira_F,Nitrospira_F sp900696515
GCA_902196205_167	MALLSQQQAASLERKFDIIIIVAAFTGTVAGYHIHQMLTVGDWDFWLDWKDRRWWVTLTPILLITFPAATQYFMWEKMRLPIGATFCIMTLHFGQWMNRVFNFYYWAWFPVNFTTPGLMIPSAIFLDVMLMMTGSYMFTALFGGMGWSLLFYPANWTWLAPFHLAVKHPSGPLMSIADLMGMEYVRSATPEYIRIVERGTLRTFGRDVTPVSSFFAGFISGLVYVWWMFMGKWISKPVWLSRT	Bacteria,Methylomirabilota,Methylomirabilia,Methylomirabilales,Methylomirabilaceae,Methylomirabilis,Methylomirabilis lanthanidiphila
GCA_902500705_1868	MFRTDEIIKASKLPPEGVAMSRHIDYIYFIPILFVTIVGTFHMHFDLLAGDWDFWIDWKDRQWWPIVTPITAITFCAALQYYNWVNYRQPFGATICILALLAGKWVTIVAAWWWWSNYPYNFVMPSTLLPSAIVLDIVLLLTRNWTLTAVIGAWMFAALFYPTNWAIFAYSHTPLVVDGTLLSWADYMGFLYVRTGTPEYIRMIEVGSLRTFGGHSTMISSFFAAFASSLMYILWWQFGKFFCTSYFYLTDDRQKTTKVYDVFAYATLAHGDKAKAGGKA	Bacteria,Nitrospirota,Nitrospiria,Nitrospirales,Nitrospiraceae,Nitrospira_F,Nitrospira_F sp902500705
GCA_902500755_2869	MFRTDEIIKAAKLPPEGVAMSRHIDYIYFIPILFVTIVGTFHMHFDLLAGDWDFWIDWKDRQWWPIVTPITAITFCAALQYYNWVNYRQPFGATICILALLAGKWVTIWAAWWWWSNYPVNFVMPSTLLPSAIVLDCVLLLTRNWTLTAVIGAWLFAILFYPTNWAIFAYSHTPLVVDGTLLSWADYMGFAYVRTGTPEYIRMIEVGSLRTFGGHSTMISSFFAAFASSLMYILWWQFGKFFCTSYFYLTDDRQKTTKVYDVFAYATLAHGDKAKLSGGKA	Bacteria,Nitrospirota,Nitrospiria,Nitrospirales,Nitrospiraceae,Nitrospira_F,Nitrospira_F sp902500755
GCA_902500775_3892	MFRTDEIIKASKLPPEGVAMSRHIDHIYFIPILFITIVGTFHMHTALLCGDWDFWLDWKDRQWWPIVTPITTITFCAALQYYNWVNYRQPFGATITILALGFGKWIAVYTSWWWWSNYPPNFVMPATLLPSALVLDITLLLTRNWTLTAVIGAWMYAILFYPSNWPIFGYSHTPLVVDGSLLSWADYMGFMYVRTGTPEYIRMIEVGSLRTFGGHSTMISAFFSAFASSLVYVLWWQFGKFFCTSYFYFTDDRQRTVKVYDVFAYATLAHGDKAKIG	Bacteria,Nitrospirota,Nitrospiria,Nitrospirales,Nitrospiraceae,Nitrospira_F,Nitrospira_F sp902500775
GCA_902500825_756	MFRTDEIIKASKLPPEGVAMSRHIDYIYFIPILFVTIVGTFHMHFDLLAGDWDFWIDWKDRQWWPIVTPITAITFCAALQYYNWVNYRQPFGATITILALLAGKWVTIVAAWWWWSNYPYNFVMPSTLLPSAIVLDIVLLLTRNWTLTAVIGAWMFAALFYPTNWAIFAYSHTPLVVDGTLLSWADYMGFAYVRTGTPEYIRMIEVGSLRTFGGHSTMISSFFAAFASSLMYILWWQFGKFFCTSYFYLTDDRQKTTKVYDVFAYATLANQDKAKVGGKA	Bacteria,Nitrospirota,Nitrospiria,Nitrospirales,Nitrospiraceae,Nitrospira_F,Nitrospira_F sp902500825
GCA_902511735_442	MHDLGILPNFYIVTDGNIFMVWLRRCTHYLFIVVVAVNSTLLTINAGDYIFYTDWAWTSFVVFSISQTLMLTVGACYYLTFTGVPGTATYYALIMTVYTWIAKGAWFALGYPYDFIVTPVWLPSAMLLDLAYWATKKNKHSLILFGGVLVGMSLPLFNMVNLITVADPLETAFKYPRPTLPPYMTPIEPQVGKFYNSPVALGAGAGAVLACTFAALGCKLTTWTYRWMAAWSKWD	Archaea,Thermoproteota,Nitrososphaeria,Nitrososphaerales,Nitrosopumilaceae,Nitrosopelagicus,Nitrosopelagicus sp902511735
GCA_902512865_218	MVWLRRCTHYLFIVVVAVNSTLLTINAGDYIFYTDWAWTSFVVFSISQTLMLTVGACYYLTFTGVPGTATYYALIMTVYTWIAKGAWFALGYPYDFIVTPVWLPSAMLLDLAYWATKKNKHSLILFGGVLVGMSLPLFNMVNLITVADPLETAFKYPRPTLPPYMTPIEPQVGKFYNSPVALGAGAGAVLACTFAALGCKLTTWTYRWMAAWSKWD	Archaea,Thermoproteota,Nitrososphaeria,Nitrososphaerales,Nitrosopumilaceae,Nitrosopelagicus,Nitrosopelagicus sp902512865
GCA_902514095_307	MVWLRRCTHYLFIVVVAVNSTLLTINAGDYIFYTDWAWTSYTVFSISQTLMLIVGATYYLTFTGVPGTATYYALIMTVYTWVAKGAWFALGYPYDFIVTPVWLPSAMLLDLVYWATKKNKHSLILFGGVLVGMSLPLFNMVNLITVADPLETAFKYPRPTLPPYMTPIEPQVGKFYNSPVALGAGAGAVLACTFAALGCKLNTWTYRWMAAWSKWD	Archaea,Thermoproteota,Nitrososphaeria,Nitrososphaerales,Nitrosopumilaceae,Nitrosopumilus,Nitrosopumilus sp902514095
GCA_902578515_542	MVWLRRCTHYLFIVVVAVNSTLLTINSGDYIFYTDWAWTSFVVFSIANTLMTVVGAVYYLTFTGVPGTASYYGLIMQVYTWVAKVAWFALGYPADFIVHPMWIPSCMLLDLAYWATKKNKHSLIFFGGVLVGMSMPLFNMVQLMLIADPLETAFKYPRPTLPPYMTPIEPQVGKFYNSPVALGAGAGSVLACTFAALGCKLNTWTYRWMAAWSKWD	Archaea,Thermoproteota,Nitrososphaeria,Nitrososphaerales,Nitrosopumilaceae,Nitrosopelagicus,Nitrosopelagicus sp902578515
GCA_902590655_370	MVWLRRCTHYLFIVVVAVNSTLLTINSGDYIFYTDWAWTSFVVFSIANTLMTVVGAVYYLTFTGVPGTASYYGLIMQVYTWVAKVAWFALGYPADFIVHPMWIPSCMLLDLAYWATKKNKHSLIFFGGVLVGMSMPLFNMVQLMLIADPLETAFKYPRPTLPPYMTPIEPQVGKFYNSPVALGAGAGSVLACTFAALGCKLNTWTYRWMAAWSKWD	Archaea,Thermoproteota,Nitrososphaeria,Nitrososphaerales,Nitrosopumilaceae,Nitrosopelagicus,Nitrosopelagicus sp902590655
GCA_902606945_639	MVWLRRCTHYLFIVVVAVNSTLLTINAGDYIFYTDWAWTSFVVFSISQTLMLAVGAAYYLTFTGVPGTATYYALIMTVYTWIAKGAWFALGYPYDFIVTPVWLPSAMLMDLAYWATKKNKHSLILFGGVLVGMSLPLFNMVNLITVADPLETAFKYPRPTLPPYMTPIEPQVGKFYNSPVALGAGAGAVLSVTFTALGCKLTTWTYRWMAAWSKWD	Archaea,Thermoproteota,Nitrososphaeria,Nitrososphaerales,Nitrosopumilaceae,Nitrosopelagicus,Nitrosopelagicus sp902606945
GCA_902606965_870	MVWLRRCTHYLFIVVVAVNSTLLTINSGDYIFYTDWAWTSFVVFSIANTLMTVVGAVYYLTFTGVPGTASYYGLIMQVYTWVAKVAWFALGYPVDFIVHPMWIPSCMLLDLAYWATKKNKHSLIFFGGVLVGMSMPLFNMVQLMLIADPLETAFKYPRPTLPPYMTPIEPQVGKFYNSPVALGAGAGSVLACTFAALGCKLNTWTYRWMAAWSKWD	Archaea,Thermoproteota,Nitrososphaeria,Nitrososphaerales,Nitrosopumilaceae,Nitrosopelagicus,Nitrosopelagicus sp902606965
GCA_902608175_46	MVWLRRCTHYLFIVVVAVNSTLLTINAGDYIFYTDWAWTSFVVFSISQTLMLAVGAAYYLTFTGVPGTATYYALIMTVYTWIAKGAWFALGYPYDFIVTPVWLPSAMLLDLAYWATKKNKHSLILFGGVLIGMSLPLFNMVNLITVADPLETAFKYPRPTLPPYMTPIEPQVGKFYNSPVALGAGAGAVLSVTFTALGCKLNTWTYRWMAAWSKWD	Archaea,Thermoproteota,Nitrososphaeria,Nitrososphaerales,Nitrosopumilaceae,Nitrosopelagicus,Nitrosopelagicus sp902608175
GCA_902826915_1724	MSRTDEIIAAAKMPPEAVKMSRYIDAVYFPILCILLVGTYHMHFMLLAGDWDFWLDWKDRQWWPVVTPIVGIMYCAALMYYLWVNYRLPFGATLCIVCLLVGEWLTRYWGFYWWSHYPINFVLPSTMIPGALMLDTILLLTGNWLITALLGGGFFGLFFYPGNWPIFGPTHLPLVVEGVLLSVADYTGFLYVRTGTPEYVRLIEQGSLRTFGGHTTVIAAFFSAFVSMLMFCVWWYFGKLYCTAFFYVKGERGRISMKNDVTAFGEKGFAQGIK	Bacteria,Proteobacteria,Gammaproteobacteria,Burkholderiales,Nitrosomonadaceae,Nitrosomonas,Nitrosomonas sp902826915
GCA_903822375_856	MSALQSAASSRAEAIQVSRIVDYLGLFILFMVLTGSYHIHAMLTMGDWDFWVDWKDRRLWVTVVPIVLITFPAAVQVLLWERLRLPWGATVCVLGLLFGEWINRYFNFWGWTYFPITLCFPSQIVPGAILLDVVLLLSGSYLLTAIVGGMAWGLIFYPGNWPVIAPYHVPVEYNGTLMSVADILGYNYVRTGTPEYIRMVEKGTLRTFGKDVAPVSAFFSAFMSILIYFLWHFVGRWFSTVRFLKAT	Bacteria,Hydrogenedentota,Hydrogenedentia,Hydrogenedentiales,CAITNO01,CAITNO01,CAITNO01 sp903822375
GCA_903832775_1938	MSASQSAVRSRAEAVKVSRTFDWLILFTLFFVVLGGYHIHYMLTGGDWDFWTDWKDRRLWVTVAPIVSITFPAAVQAVLWYRYRLPFGAVVCILGLLLGEWINRYLNFWGWTYFPVNFCFPSNLMPGAIVLDVILLLSGSMTVTAVLGGLAYGLLFYPGNWPIMAPLHVPVEYNGMMMTLADLQGYHYVRTGTPEYIRMVEKGTLRTFGKDVAPVSAFFSGFVSILIYFLWHFFGKWFGGTSFTQST	Bacteria,Proteobacteria,Gammaproteobacteria,Methylococcales,Methylomonadaceae,Methylobacter_A,Methylobacter_A sp903832775
GCA_903834465_1169	MSASQSAVRSRAEAVKVSRTFDWMILFTLFFVVLGGYHIHYMLTGGDWDFWTDWKDRRLWVTVAPIVSITFPAAVQACLWYRYRLPFGAVVCVLGLLLGEWVNRYLNFWGWTYFPVNFCFPSNLIPGAIVLDGILLLSGSMTLTAVLGGLAWGLLFYPGNWPIIAPLHVPVEYNGMMMTLADLQGYNYVRTGTPEYIRMVEKGTLRTFGKDVAPVSAFFSGFVSIIIYFLWHFFGRWFASTAFVSSENI	Bacteria,Proteobacteria,Gammaproteobacteria,Methylococcales,Methylomonadaceae,UBA10906,UBA10906 sp903834465
GCA_903834465_1813	MSANRSPRVFLAYTGEKARIVRAYDYLILVLALFLFIGSFHLHFALTVGDWDFWVDWKDRQWWPLVTPLIGITFPAAVQAVLWTNFRLPLGATLCVACLSIGTWITRIFAYHYWNYFPINMVLPSTMMPSALFLDAILMMSNSLTVTAIFGGSGFALLFFPSNWPIFAMFHLPIEAGNSQLTLADMFGFQYIRTGMPEYLRIIERGTLRTYGQVATPLAAFCSALFCTLMYALWWHIGLWFATTRYLKKI	Bacteria,Proteobacteria,Gammaproteobacteria,Methylococcales,Methylomonadaceae,UBA10906,UBA10906 sp903834465
GCA_903835265_2426	MSALNSAVRSHAEAVQVSRTVDYIGLFVFFFVVCGSYHIHAMLTMGDWDFWADWKDRRLWVTVTPIVLITFPAAVQYFLWERFRQPWGATVCVLALLFGEWINRYFNFWGWTYFPVNFVFPAILTPGAILLDTVLLLSGSYLFTAIIGAMGWGLIFYPGNWPIMAPLHVPVEYNGMLMSIADIQGYNYVRTGTPEYIRMVEKGTLRTFGKDVAPVSAFFSAFMSILIYFMWHFVGRWFATVRFIKQS	Bacteria,Proteobacteria,Gammaproteobacteria,Methylococcales,Methylococcaceae,UBA6136,UBA6136 sp903835265
GCA_903839855_208	MSASQSAVRSRAEAVKVSRTFDWLILFTLFFVVLGGYHIHYMLTGGDWDFWTDWKDRRLWVTVAPIVSITFPAAVQACLWWRYRIPFGAVVCILGLLLGEWINRYLNFWGWTYFPVNFCFPSNLMPGAIVLDAILLLTGSMTVTAVLGGLAWGLLFYPGNWPIIAPLHVPVEYNGMMMTLADLQGYHYVRTGTPEYIRMVEKGTLRTFGKDVAPVSAFFSGFVSILIYFLWHFFGQWFASTKFVEAA	Bacteria,Proteobacteria,Gammaproteobacteria,Methylococcales,Methylomonadaceae,KS41,KS41 sp903839855
GCA_903847275_1041	MSASQSAVRSRAEAVKVSRTFDWMILFTLFFVVLGGYHIHYMLTGGDWDFWTDWKDRRLWVTVAPIVSITFPAAVQACLWYRYRLPFGAVVCVLGLLLGEWVNRYLNFWGWTYFPVNFCFPSNLIPGAIVLDGIMLLGGSMTLTAVVGGLAWGLLFYPGNWPIIAPLHVPVEYNGMMMTLADLQGYNYVRTGTPEYIRMVEKGTLRTFGKDVAPVSAFFSGFVSIIIYFLWHFFGRWFAGTSFVSSENI	Bacteria,Proteobacteria,Gammaproteobacteria,Methylococcales,Methylomonadaceae,UBA10906,UBA10906 sp903847275
GCA_903848905_1001	MSASQSAVRSRAEAVKVSRTFDWMILFTLFFVVLGGYHIHYMLTGGDWDFWTDWKDRRLWVTVAPIVSITFPAAVQACLWYRYRLPYGAVVCILGLLLGEWVNRYLNFWGWTYFPVNFVFPSQLIPGAIALDVIMMLGGSMTLTAVAGGMAWGLLFYPGNWPVMAPLHVPVEYNGMMMTLADLQGYHYVRTGTPEYIRMVEKGTLRTFGKDVAPVSAFFSGFVSIIIYFLWHFFGRWFASTAFVDGENV	Bacteria,Proteobacteria,Gammaproteobacteria,Methylococcales,Methylomonadaceae,UBA10906,UBA10906 sp903848905
GCA_903848935_985	MSASQSAVRSRAEAVKVSRTFDWMILFTLFFVVLGGYHIHYMLTGGDWDFWTDWKDRRLWVTVAPIVSITFPAAVQACLWYRYRLPFGAVVCVLGLLLGEWVNRYLNFWGWTYFPVNFCFPSNLMPGAIVLDGIMLLGGSMTLTAVVGGLAWGLLFYPGNWPVIAPLHVPVEYNGMMMTLADLQGYNYVRTGTPEYIRMVEKGTLRTFGKDVAPVSAFFSGFVSIIIYFLWHFFGRWFASTDFISSENL	Bacteria,Proteobacteria,Gammaproteobacteria,Methylococcales,Methylomonadaceae,UBA10906,UBA10906 sp903848935
GCA_903859415_840	MSASQSAVRSRAEAVKVSRTFDWLILFTLFFVVLGGYHIHYMLTGGDWDFWTDWKDRRLWVTVAPIVSITFPAAVQACLWWRYRLPFGAVVCILGLLLGEWINRYLNFWGWTYFPVNFCFPSNLMPGAIVLDAVLLLTGSMTVTAVIGGMAWGLLFYPGNWPIIAPLHVPVEYNGMMMTLADLQGYHYVRTGTPEYIRMVEKGTLRTFGKDVAPVSAFFSAFVSILIYFLWHFFGQWFASTKFVEAA	Bacteria,Proteobacteria,Gammaproteobacteria,Methylococcales,Methylomonadaceae,KS41,KS41 sp903859415
GCA_903859415_1968	MSVNISNRSFRPYTGEKARITRAYDYLILVLALFLFIGAFHLHFALTVGDWDFWVDWKDRQWWPLVTPLMGITFPAAVQAVMWEKFRLPMGATLCVTALLIGTWIARIFAYHYWNYFPINMVLPATMLPGALVLDAILMLSNSLTITAIFGGAAFALLFYPSNWPIIGMFHVPVEYGNAQLSIADLFGFEYIRTGMPEYLRIIERGTLRTYGQYATPLSAFCSALLCTLMYTLWWHIGKWFATVRYLNKI	Bacteria,Proteobacteria,Gammaproteobacteria,Methylococcales,Methylomonadaceae,KS41,KS41 sp903859415
GCA_903866825_3941	MSASQSAVRSRAEAVKVSRTFDWLILFTLFFVVLGGYHIHYMLTGGDWDFWTDWKDRRLWVTVAPIVSITFPAAVQACLWWRYRLPFGAVVCILGLLLGEWINRYLNFWGWTYFPVNFCFPSNLVPGAIVLDAILLLTNSLTVTAVLGGLAWGLLFYPGNWPIIAPLHVPVEYNGMMMTLADLQGYHYVRTGTPEYIRMVEKGTLRTFGKDVAPVSAFFSGFVSILIYFLWHFFGQWFASTKFVEAA	Bacteria,Proteobacteria,Gammaproteobacteria,Methylococcales,Methylomonadaceae,KS41,KS41 sp903866825
GCA_903867225_227	MSASQSAVRSRAEAVKVSRTFDWMILFTLFFVVLGGYHIHYMLTGGDWDFWTDWKDRRLWVTVAPIVSITFPAAVQACLWYRYRLPFGAVVCVLGLLLGEWVNRYLNFWGWTYFPVNFCFPSNLIPGAIVLDGIMLLGGSMTLTAVVGGLAWGLLFYPGNWPIIAPLHVPVEYNGMMMTLADLQGYNYVRTGTPEYIRMVEKGTLRTFGKDVAPVSAFFSGFVSIIIYFLWHFFGRWFAGTSFVSSENI	Bacteria,Proteobacteria,Gammaproteobacteria,Methylococcales,Methylomonadaceae,UBA10906,UBA10906 sp903867225
GCA_903870545_918	MSASQSAVRSRAEAVKVSRTFDWMILFTLFFVVLGGYHIHYMLTGGDWDFWTDWKDRRLWVTVAPIVSITFPAAVQACLWYRYRLPFGAIVCVLGLLLGEWVNRYLNFWGWTYFPVNFCFPSNLIPGAIVLDGIMLLGGSMTLTAVVGGLAWGLLFYPGNWPIIAPLHVPVEYNGMMMTLADLQGYNYVRTGTPEYIRMVEKGTLRTFGKDVAPVSAFFSGFVSIIIYFLWHFFGRWFAKTDFISSENL	Bacteria,Proteobacteria,Gammaproteobacteria,Methylococcales,Methylomonadaceae,UBA10906,UBA10906 sp903870545
GCA_903873045_3950	MSASQSAVRSRAEAVKVSRTFDWLILFTLFFVVLGGYHIHYMLTGGDWDFWTDWKDRRLWVTVAPIVSITFPAAVQSMLWYRYRLPFGAVVCILGLLLGEWVNRYLNFWGWTYFPVNFCFPSNLMPGAIVLDAILMLTGSMTATAVIGGLAYGLLFYPGNWPIIAPLHVPVEYNGMMMTLADLQGYHYVRTGTPEYIRMVEKGTLRTFGKDVAPVSAFFSGFVSILIYFLWHFFGKWFNSTAFVESV	Bacteria,Proteobacteria,Gammaproteobacteria,Methylococcales,Methylomonadaceae,KS41,KS41 sp903873045
GCA_903873165_3198	MSASQSAVRSRAEAVKVSRTFDWLILFTLFFVVLGGYHIHYMLTGGDWDFWTDWKDRRLWVTVAPIVSITFPAAVQACLWWRYRLPFGAVVCVLGLLLGEWINRYLNFWGWTYFPVNFCFPSNLFPGAIVLDAVLMLTGSMTATAVLGGMAYGLLFYPGNWPIIAPLHVPVEYNGMVMTLADLQGYHYVRTGTPEYIRMVEKGTLRTFGKDVAPVSAFFSAFVSILIYF	Bacteria,Proteobacteria,Gammaproteobacteria,Methylococcales,Methylomonadaceae,KS41,KS41 sp903873165
GCA_903875455_424	MSASQSAVRSRAEAVQASRTFDWMILFVVFTAILGGYHIHYMLTGGDWDFWTDWKDRRLWVTVAPIVAITFPAAAQACLWYRYRLPFGAVVSVLALMLGEWINRYMNFWGWTYFPVNFCFPSNLIPGAIVLDVVLMLSSSVTLTAVVGGLGFGLLFYPGNWPIIAPLHVPVEYNGMMMTLADLQGYHYVRTGTPEYIRMVEKGTLRTFGKDVAPVSAFFSGFVSIIIYFLWHFFGKWFSKTDFIADDAS	Bacteria,Proteobacteria,Gammaproteobacteria,Methylococcales,Methylomonadaceae,CAIQWF01,CAIQWF01 sp903875455
GCA_903876445_990	MSASQSAVRSRAEAVKVSRTFDWMILFTLFFVVLGGYHIHYMLTGGDWDFWTDWKDRRLWVTVAPIVSITFPAAVQACLWYRYRLPFGAVVCVLGLLLGEWVNRYLNFWGWTYFPVNFCFPSNLMPGAIVLDGILLLSGSMTLTAVLGGLAWGLLFYPGNWPVIAPLHVPVEYNGMMMTLADLQGYNYVRTGTPEYIRMVEKGTLRTFGKDVAPVSAFFSGFVSIIIYFLWHFFGRWFASTAFVDGENV	Bacteria,Proteobacteria,Gammaproteobacteria,Methylococcales,Methylomonadaceae,UBA10906,UBA10906 sp903876445
GCA_903877065_2118	MSASQSAVRSRAEAVKVSRTFDWMILFTLFFVVLGGYHIHYMLTGGDWDFWTDWKDRRLWVTVAPIVSITFPAAVQACLWYRYRLPFGAVVCVLGLLLGEWVNRYLNFWGWTYFPVNFCFPSNLMPGAIVLDGILLLSGSMTVTAVVGGLAWGLLFYPGNWPVIAPLHVPVEYNGMMMTLADLQGYNYVRTGTPEYIRMVEKGTLRTFGKDVAPVSAFFSGFVSIIIYFLWHFFGRWFASTDFVSGENV	Bacteria,Proteobacteria,Gammaproteobacteria,Methylococcales,Methylomonadaceae,UBA10906,UBA10906 sp903877065
GCA_903889445_256	MSASQSAVRSRAEAVKVSRTFDWMILFTLFFVVLGGYHIHYMLTGGDWDFWTDWKDRRLWVTVAPIVSITFPAAVQACLWYRYRLPFGAVVCVLGLLLGEWVNRYLNFWGWTYFPVNFCFPSNLMPGAVVLDAILMLSGSMTVTAVVGGLAWGLLFYPGNWPVIAPLHVPVEYNGMMMTLADLQGYNYVRTGTPEYIRMVEKGTLRTFGKDVAPVSAFFSGFVSIIIYFLWHFFGRWFASTDFVSGENV	Bacteria,Proteobacteria,Gammaproteobacteria,Methylococcales,Methylomonadaceae,UBA10906,UBA10906 sp903889445
GCA_903889735_1893	MISSSQKVLDVAGMSPQVAKWSRTFDLMIIVIAAFLVWAVTHISFLLFAGDWDFFIDWKDRQYWVLITPIVTMMMAAAFQGLFWHLFRLPIGATASLLLFLVGVWIVRYHSWQGMAHFPISLVLPSTCLMGALALDAILCLTRSWVLTGVFGGVVYGLMFFPSNWIYLAPYFQPVEHMGQMTSLADLIGYTFPRSGTPEYIRIIERGTLRTFQDSANWVSAFFSAFICIFVYIAFWWMAIAACGTRFIPAGARYKAIFGGSSAKADAPASAKAEVAP	Bacteria,Proteobacteria,Gammaproteobacteria,Burkholderiales,Burkholderiaceae,Methylibium,Methylibium sp903889735
GCA_903902945_1426	MSAQIPISTFKPYRGEKARLARAYDYLILVLALFLFIGSFHLHFALTVGDWDFWVDWKDRQWWPLVTPLIGITFPAAVQAVLWDKFRLPLGATLCVAALLIGTWVTRVFAYHYWNFFPINMVLPATMVPGALVLDTLLMLSNSLTITSIFGGGAFALLFYPTNWPIFGMFHQAVDYHNSQLTVADVFGFQYIRTGMPEYLRIIERGTLRTYGQYATPLSAFCSALLCSLMYPLWWKIGKLFADTRYLKSI	Bacteria,Proteobacteria,Gammaproteobacteria,Methylococcales,Methylomonadaceae,Methylomonas,Methylomonas sp903902945
GCA_903902945_1666	MSASQSAVRSRAEAVQVSRTFDWMILFTLFTAVLGGYHIHYMLTGGDWDFWTDWKDRRLWVTVAPIVSITFPAAVQACLWWRYRLPVGATISVVALMIGEWINRYLNFWGWTYFPVNICFPSNLLPGAIVLDVILMLGNSMTLTAVVGGLAYGLLFYPGNWPIIAPLHVPVEYNGMMMTLADLQGYHYVRTGTPEYIRMVEKGTLRTFGKDVAPVSAFFSGFVSIIIYFLW	Bacteria,Proteobacteria,Gammaproteobacteria,Methylococcales,Methylomonadaceae,Methylomonas,Methylomonas sp903902945
GCA_903903365_626	MSASQSAVRSRAEAVKVSRTFDWLILFTLFFVVLGGYHIHYMLTGGDWDFWTDWKDRRLWVTVAPIVSITFPAAVQSMLWYRYRLPFGAVVCILGLLLGEWVNRYLNFWGWTYFPVNFCFPSNLMPGAIVLDAILMLTGSVTATAVIGGLAWGLLFYPGNWPIIAPLHVPVEYNGMMMTLADLQGYHYVRTGTPEYIRMVEKGTLRTFGKDVAPVSAFFSGFVS	Bacteria,Proteobacteria,Gammaproteobacteria,Methylococcales,Methylomonadaceae,KS41,KS41 sp903903365
GCA_903904275_2596	MSASQSAVRSRAEAVKVSRTFDWMILFTLFFIVLGGYHIHYMLTGGDWDFWTDWKDRRLWVTVAPIVSITFPAAVQACLWYRYRLPFGAVVCVLGLLLGEWINRYLNFWGWTYFPVNFCFPSNLIPGAIVLDGIMLLGGSMTLTAVVGGLAWGLLFYPGNWPIIAPLHVPVEYNGMMMTLADLQGYNYVRTGTPEYIRMVEKGTLRTFGKDVAPVSAFFSGFVSIIIYFLWHFFGRWFASTDFISGENL	Bacteria,Proteobacteria,Gammaproteobacteria,Methylococcales,Methylomonadaceae,UBA10906,UBA10906 sp903904275
GCA_903905335_138	MSASQSAVRSRAEAVKASRTFDWLILFTLFFVVLGGYHIHYMLTGGDWDFWTDWKDRRLWVTVAPIVSITFPAAVQAVLWWRYRLPFGAVVCILGLLLGEWINRYLNFWGWTYFPVNFVFPSNLMPGAIVLDVILMLSGSMTVTAVIGGLAYGLLFYPGNWPVIAPLHVPVEYNGMMMTLADLQGYHYVRTGTPEYIRMVEKGTLRTFGKDVAPVSAFFSGFVSILIYFLWHFFGKWFGSTAFVEAA	Bacteria,Proteobacteria,Gammaproteobacteria,Methylococcales,Methylomonadaceae,KS41,KS41 sp903905335
GCA_903908165_1741	MSASQSAVRSRAEAVKVSRTFDWLILFTLFFVVLGGYHVHFMLTGGDWDFWTDWKDRRLWVTVLPIVGITFPAAVQAVLWWRYRLPFGAVVAVLGLLLGEWINRYLNFWGWTYFPVNFVFPSNFMPGAIVLDVILMLTGSMTTTAVVGGLAYGLLFYPGNWPVIAPLHVPVEYNGMMMTLADLQGYHYVRTGTPEYIRMVEKGTLRTFGKDVAPVSAFFSGFVSIIIYFLWHFFGKWFGSTAFVEAA	Bacteria,Proteobacteria,Gammaproteobacteria,Methylococcales,Methylomonadaceae,KS41,KS41 sp903908165
GCA_903911305_3007	MATTKLLDIPPQPYTGEKARLTRAYDYLILVLALFLFIGAFHLHVALTVGDWDFWLDWKDRQWWPLVTPLMMITFPAAVQAVLWTNFRLPLGATLCVSCLLIGTWITRIFAYHYWNYFPINMVLPATMMPSALVLDVILMLSNSLTVTSIFGGMSFALLFYPSNWPIFGLFHMPVEYGNAQLTLADVFGFQYIRAGMPEYLRIIERGTLRTYGQYATPLSAFCSALLCTLMYPLWWYLGTWFATIRYVKTI	Bacteria,Proteobacteria,Gammaproteobacteria,Methylococcales,Methylococcaceae,Methyloumidiphilus,Methyloumidiphilus sp903911305
GCA_903917345_1851	MSASQSAVRSRAEAVKVSRTFDWLILFTLFFVVLGGYHIHYMLTGGDWDFWTDWKDRRLWVTVAPIVSITFPAAVQACLWWRYRLPFGAVVCILGLLLGEWINRYLNFWGWTYFPVNFCFPSNLFPGAIVLDAVLLLTGSMTVTAVLGGMAYGLLFYPGNWPIIAPLHVPVEYNGMVMTLADLQGYHYVRTGTPEYIRMVEKGTLRTFGKDVAPVSAFFSAFVSILIYFLWHFFGQWFASTKFVEAA	Bacteria,Proteobacteria,Gammaproteobacteria,Methylococcales,Methylomonadaceae,KS41,KS41 sp903917345
GCA_903918335_452	MSSKLSTQTFHHYIGEKARIARAYDYLVLVLALFLFIGSFHLHFALTVGDWDFWVDWKDRQWWPLVTPLIGITFPAAVQAVMWSNFRLPLGATLCVACLSIGTWIARVFAYHYWNFFPINMVMPSTLLPSALVLDVILMMSNSLTITAIFGGSAFALLFYPSNWPIFGMFHLPIEAGNSQLTIADMFGFQYIRTGMPEYLRIIERGTLRTYGQIATPLSAFCSALLCTLMYTLWWHIGHWFATTRYLKKI	Bacteria,Proteobacteria,Gammaproteobacteria,Methylococcales,Methylomonadaceae,KS41,KS41 sp903918335
GCA_903918375_1519	MSASQSAVRSRAEAVQVSRTFDWMILFTLFTAVLGGYHIHYMLTGGDWDFWTDWKDRRLWVTVAPIVSITFPAAVQACLWWRYRLPVGATISVVALMIGEWINRYLNFWGWTYFPVNICFPSNLLPGAIVLDVILMLGNSMTLTAVVGGLAYGLLFYPGNWPVIAPLHVPVEYNGMMMTLADLQGYHYVRTGTPEYIRMVEKGTLRTFGKDVAPVSAFFSGFVSIIIYFLWHFFGRWFAKTDFIADDNL	Bacteria,Proteobacteria,Gammaproteobacteria,Methylococcales,Methylomonadaceae,Methylomonas,Methylomonas sp903918375
GCA_903927955_1404	MSASQSAVRSRAEAVKVSRTFDWLILFTLFFVVLGGYHIHYMLTGGDWDFWTDWKDRRLWVTVAPIVSITFPAAVQACLWWRYRLPFGAVVCVLGLLLGEWINRYLNFWGWTYFPVNFCFPSNLVPGAILLDVVLLMSNSFVATAVVGGLTYGLIFYPGNWPIIAPLHVPVEYNGMMMTIADLQGYHYVRTGTPEYIRMVEKGTLRTFGKDVAPVSAFFSGFVSILIYFLWHFFGKWFASTKFVESV	Bacteria,Proteobacteria,Gammaproteobacteria,Methylococcales,Methylomonadaceae,Methylovulum,Methylovulum sp903927955
GCA_903928685_225	MSASQSAVRSRAEAVKVSRTFDWMILFTLFFVVLGGYHIHYMLTGGDWDFWTDWKDRRLWVTVAPIVSITFPAAVQACLWWRYRLPFGAVVCILGLLLGEWINRYLNFWGWTYFPVNFVFPSNLMPGAIVLDVVLMMTGSMTATAVIGGMAYGLLFYPGNWPIIAPLHVPVEYNGMMMTLADLQGYHYVRTGTPEYIRMVEKGTLRTFGKDVAPVSAFFSAFVSILIYFLWHFFGRWFASTEFVKAA	Bacteria,Proteobacteria,Gammaproteobacteria,Methylococcales,Methylomonadaceae,Methylovulum,Methylovulum sp903928685
GCA_903928965_2281	MSASQSAVRSRAEAVQVSRTFDWMILFTLFTAVLGGYHIHYMLTGGDWDFWTDWKDRRLWVTVAPIVSITFPAAVQACVWWRYRLPLGATLSVVALMIGEWINRYFNFWGWTYFPVNICFPSNLIPGAIVLDVVLLLGNSATLTAVVGGMAYGLLFYPGNWPIIAPLHVPVEYNGMMMTLADLQGYHYVRTGTPEYIRMVEKGTLRTFGKDVAPVSAFFSAFVSIIIYFLWHFFGRWFAKTDFISDDAT	Bacteria,Proteobacteria,Gammaproteobacteria,Methylococcales,Methylomonadaceae,Methylomonas,Methylomonas sp903928965
GCA_903934035_1299	MSASQSAVRSRAEAVKASRTFDWLILFTLFFVVLGGYHIHYMLTGGDWDFWTDWKDRRLWVTVAPIVSITFPAAVQAVLWWRYRLPFGAVVCILGLLLGEWINRYLNFWGWTYFPVNFVFPSNLMPGAIVLDVVLMLSGSMTVTAVIGGLAYGLLFYPGNWPVIAPLHVPVEYNGMMMTLADLQGYHYVRTGTPEYIRMVEKGTLRTFGKDVAPVSAFFSGFVSILIYFLWHFFGKWFGSTAFVEAA	Bacteria,Proteobacteria,Gammaproteobacteria,Methylococcales,Methylomonadaceae,KS41,KS41 sp903934035
GCA_903934875_2002	MSALQSAASSRAEAIQVSRIVDYLGLFILFMVLTGSYHIHAMLTMGDWDFWVDWKDRRLWVTVVPIVLITFPAAVQVLLWERLRLPWGATVCVLGLLFGEWINRYFNFWGWTYFPITLCFPSQIVPGAILLDVVLLLSGSYLLTAIVGGMAWGLIFYPGNWPVIAPYHVPVEYNGTLMSVADILGYNYVRTGTPEYIRMVEKGTLRTFGKDVAPVSAFFSAFMSILIYFLWHFVGRWFSTVRFLKAT	Bacteria,Proteobacteria,Gammaproteobacteria,Methylococcales,Methylococcaceae,Methyloumidiphilus,Methyloumidiphilus sp903934875
GCA_903934875_2551	MATTNLFDFPPQPYTGEKARLTRAFDYLILVLALFLFIGAFHLHMALTVGDWDFWLDWKDRQWWPLVTPLMAITFPAAVQSVMWTHFRLPLGATLCVSCLLIGMWITRIFAYHYWNYFPINVVLPATLMPSALVLDMILMLSNSLTVTSILGGMSFALLFYPSNWPIFAMFHTSVEYGNAQLTIADVFGFQYIRTGMPEYLRLIERGTLRTYGQYATPLSAFCSALLCTLMYPLWWHLGKWFATIRYVKTI	Bacteria,Proteobacteria,Gammaproteobacteria,Methylococcales,Methylococcaceae,Methyloumidiphilus,Methyloumidiphilus sp903934875
GCA_903938485_1583	MSASQSAVRSRAEAVKVSRTFDWLILFTLFFVVLGGYHIHYMLTGGDWDFWTDWKDRRLWVTVAPIVSITFPAAVQACLWWRYRLPFGAVVCILGLLLGEWINRYLNFWGWTYFPVNFCFPSNLMPGALVLDAILMLTGSMTVTAVLGGMAWGLLFYPGNWPIIAPLHVPVEYNGMMMTLADLQGYHYVRTGTPEYIRMVEKGTLRTFGKDVAPVSAFFSAFVSILIYFLWHFFGQWFASTKFVEAA	Bacteria,Proteobacteria,Gammaproteobacteria,Methylococcales,Methylomonadaceae,KS41,KS41 sp903938485
GCA_903939355_2154	MSASQSAVRSRAEAVKVSRTFDWLILFTLFFVVLGGYHVHFMLTGGDWDFWTDWKDRRLWVTVLPIVGITFPAAVQAVLWWRYRLPFGAVVAVLGLLFGEWVNRYLNFWGWTYFPVNFVFPSNFMPGAIVLDVILMLTGSMTTTAVVGGLAYGLLFYPGNWPVIAPLHVPVEYNGMMMTLADLQGYHYVRTGTPEYIRMVEKGILRTFGKDVAPVSAFFSGFVSIIIYFLWHFFGKWFGSTAFVEAA	Bacteria,Proteobacteria,Gammaproteobacteria,Methylococcales,Methylomonadaceae,KS41,KS41 sp903939355
GCA_903944165_2604	MSASQSAVRSRAEAVKVSRTFDWLICFTLFFVVLGGYHIHYMLTGGDWDFWTDWKDRRLWVTVAPIVSITFPAAVQAMLWWRYRLPFGAVLCILGLLLGEWVNRYLNFWGWTYFPVNFVFPSNLMPGAILLDVILMLSGSMTATAVLGGLAYGLVFYPGNWAIVGPLHVPVEYNGMMMTLADLQGYHYVRTGTPEYIRMVEKGTLRTFGKDVAPVSAFFSGFVSILIYFLWHFFGRWFNSTEFVKSA	Bacteria,Proteobacteria,Gammaproteobacteria,Methylococcales,Methylomonadaceae,Methylovulum,Methylovulum sp903944165
GCA_903945375_2900	MSASQSAVRSRAEAVKVSRTFDWLICFTLFFVVLGGYHIHYMLTGGDWDFWSDWKDRRLWVTVAPIVSITFPAAVQSMLWWRYRLPFGAVLCILGLLLGEWINRYLNFWGWTYFPVNFCFPSNLMPGAILLDVVLMMTGSMTATAVIGGMAWGLLFYPGNWPIIAPLHVPVEYNGMMMTLADLQGYHYVRTGTPEYIRMVEKGTLRTFGKDVAPVSAFFSAFVSILIYFLWHFFGRWFNSTEFVKAA	Bacteria,Proteobacteria,Gammaproteobacteria,Methylococcales,Methylomonadaceae,Methylovulum,Methylovulum sp903945375
GCA_903945605_691	MSASQSAVRSRAEAVKVSRTFDWLILFTLFFVVLGGYHIHYMLTGGDWDFWTDWKDRRLWVTVAPIVSITFPAAVQACLWWRYRLPFGAVVCVLGLLLGEWINRYLNFWGWTYFPVNFCFPSNLMPGAILLDVILLMSNSFVATAVIGGLTYGLIFYPGNWPIIAPLHVPVEYNGMMMTIADLQGYHYVRTGTPEYIRMVEKGTLRTFGKDVAPVSAFFSGFVSILIYFLWHFFGKWFASTKFVESV	Bacteria,Proteobacteria,Gammaproteobacteria,Methylococcales,Methylomonadaceae,Methylovulum,Methylovulum sp903945605
GCA_903953455_331	MSASQSAVRSRAEAVKVSRTFDWMILFTLFFVVLGGYHIHYMLTGGDWDFWTDWKDRRLWVTVAPIVSITFPAAVQACLWYRYRLPYGAVVCILGLLLGEWVNRYLNFWGWTYFPVNFVFPSQLIPGAIALDVIMMLGGSMTLTAVAGGMAWGLLFYPGNWPVMAPLHVPVEYNGMMMTLADLQGYHYVRTGTPEYIRMVEKGTLRTFGKDVAPVSAFFSGFVSIIIYFLWHFFGRWFASTAFVDGENV	Bacteria,Proteobacteria,Gammaproteobacteria,Methylococcales,Methylomonadaceae,UBA10906,UBA10906 sp903953455
GCA_903956845_2452	MNTETLQHPRGAAAGQTHAHDTVESVSGLSPKALHFSRVFELFVVAAIIMLFAGAIHLHVLLLAGDWDMFLDWKDRQYWPLLTPVVMIMFPAALQGIFWTYFRLPIGATVGATCLMLAVSISRPASFMWWTDYPLNLVLPAQMIASAIVLDVFLLVFRNALFTAIFGGFAFAFLFYPSNYAIFAPFYVPVSHQGMMASMADMIGYVYPRSATPEYIRIIERGTLRTFGDSASWVSALFGGFICIFMHYAWWYLGIAMSSMKFLPNNAKVMALMGTKPDAKAGA	Bacteria,Proteobacteria,Gammaproteobacteria,Burkholderiales,Burkholderiaceae,Limnohabitans,Limnohabitans sp903956845
GCA_903960725_2410	MSASQSAVRSRAEAVKVSRTFDWMILFTLFFVVLGGYHIHYMLTGGDWDFWTDWKDRRLWVTVAPIVSITFPAAVQACLWYRYRLPYGAVVCILGLLLGEWVNRYLNFWGWTYFPVNFVFPSQLIPGAIALDVIMMLGGSMTLTAVAGGMAWGLLFYPGNWPVMAPLHVPVEYNGMMMTLADLQGYHYVRTGTPEYIRMVEKGTLRTFGKDVAPVSAFFSGFVSIIIYFLWHFFGRWFASTAFVDGENV	Bacteria,Bacteroidota,Bacteroidia,Cytophagales,Spirosomaceae,Aquirufa,Aquirufa sp903960725
GCA_905479565_1180	MVWLRRCTHYLFIVVVAVNSTLLTINAGDYIFYTDWAWTSYTVFSISQTLMLIVGATYYLTFTGVPGTATYYALIMTVYTWIAKGAWFALGYPYDFIVTPVWLPSAMLLDLVYWATKKNKHSLILFGGVLVGMSLPLFNMVNLITVADPLETAFKYPRPTLPPYMTPIEPQVGKFYNSPVALGAGAGAVLACTFAALGCKLNTWTYRWMAAWSKWD	Archaea,Thermoproteota,Nitrososphaeria,Nitrososphaerales,Nitrosopumilaceae,Nitrosopumilus,Nitrosopumilus sp905479565
GCA_905612245_323	MAIFQTEKIIKLAKMPPEAVSMSRHIDLIYFPILCILLVGTYHMHFMLLAGDWDFWLDWKDRQWWPVVTPIVGITYCSTIMYYLWVNYRQPFGATLCVVCLLTGEWLTRYWGFYWWSHYPINFVLPSTMIPGALVMDTCLLLTRNWMITALFGGGAFGLLFYPGNWPIFGPTHLPLVVEGVLLSLSDYTGFLYVRTGTPEYVRLIEQGSLRTFGGHTTVIAAFFAAFVSMLMFVVWWYLGRFYCTSFYYVKGPRGRISEKEDVTAFGEEGFPETIK	Bacteria,Proteobacteria,Gammaproteobacteria,Burkholderiales,Nitrosomonadaceae,GCA-2721545,GCA-2721545 sp905612245
GCA_905612275_766	MVWLRRCTHYLFIVVVAVNSTLLTINAGDYIFYTDWAWTSFTVFSISQTLMLIVGACYYLTFTGVPGTATYYALIMTVYTWIAKGAWFALGYPYDFIVTPVWLPSAMLLDLVYWATKKNKHSLILFGGVLVGMSLPLFNMVNLITVADPLETAFKYPRPTLPPYMTPIEPQVGKFYNSPVALGAGAGAVLGCTFAALGCKLNTWTYRWMAAWSKWD	Archaea,Thermoproteota,Nitrososphaeria,Nitrososphaerales,Nitrosopumilaceae,Nitrosopumilus,Nitrosopumilus sp905612275
GCA_905612295_107	MVWLRRCTHYLFIVVVAVNSTLLTINAGDYIFYTDWAWTSYTVFSISQTLMLIVGATYYLTFTGVPGTATYYALIMTVYTWIAKGAWFALGYPYDFIVTPVWLPSAMLLDLVYWATKKNKHSLILFGGVLVGMSLPLFNMVNLITVADPLETAFKYPRPTLPPYMTPIEPQVGKFYNSPVALGAGAGAVLACTFAALGCKLNTWTYRWMAAWSKWD	Archaea,Thermoproteota,Nitrososphaeria,Nitrososphaerales,Nitrosopumilaceae,Nitrosopumilus,Nitrosopumilus sp905612295
GCA_905616385_123	MVWLRRCTHYLFIVVVAVNSTLLTINAGDYIFYTDWAWTSFTVFSISQTLMLIVGACYYLTFTGVPGTATYYALIMTVYTWIAKGAWFALGYPYDFIVTPVWLPSAMLLDLVYWATKKNKHSLILFGGVLVGMSLPLFNMVNLITVADPLETAFKYPRPTLPPYMTPIEPQVGKFYNSPVALGAGAGAVLGCTFAALGCKLNTWTYRWMAAWSKWD	Archaea,Thermoproteota,Nitrososphaeria,Nitrososphaerales,Nitrosopumilaceae,Nitrosopumilus,Nitrosopumilus sp905616385
GCF_000012805_2580	MSALTSAVRTPEEAAKVSRTLDFIALGAFFMILLASHHVHVMLLMGDWDFWVDWKDRRFWVTVVPIVSVAYPAAAQAFFWEKFRLPFGATLVTLGVLAGEWANRYFNFVGFTYFPINFVWPTILLPMALFLDAMLAISKSYGLTAVVGGLMYGLLMYPANWPLLSAFHVPAEYNGVVMSLADIMGYQYVRTGTPEYIRMIEKGTLRTFGKDVVPVSAFFSGFVAMVMYFVWHFVGRWFSKDYHIDQV	Bacteria,Proteobacteria,Gammaproteobacteria,Nitrosococcales,Nitrosococcaceae,Nitrosococcus,Nitrosococcus oceani
GCF_000018465_1601	MVWLRRCTHYLFIVVVAVNSTLLTINAGDYIFYTDWAWTSYTVFSISQTLMLIVGATYYLTFTGVPGTATYYALIMTVYTWIAKAAWFSLGYPYDFIVTPVWLPSAMLLDLVYWATKKNKHSLILFGGVLVGMSLPLFNMVNLITVADPLETAFKYPRPTLPPYMTPIEPQVGKFYNSPVALGAGAGAVLGCTFAALGCKLNTWTYRWMAAWSKWD	Archaea,Thermoproteota,Nitrososphaeria,Nitrososphaerales,Nitrosopumilaceae,Nitrosopumilus,Nitrosopumilus maritimus
GCF_000019665_1296	MQQVAAEAEARALERKFDIVVLVSMFLAILSGFHIHQMLTAGDWSFWIDWKDRMWWPVVAPIMDITFPAACQAILWTKFKAPIGATFSCAGLFFGQWMNRYWNFWGWTHYPLNFVFPETLLPQAIVLDGVLMITNNFVVTALIGGELWGWLFYPSNWPMIAPYHVPVEYYGQLMSVADLIQYEYIRTSTPEYIRMVETGTMRSFAGGVLGVSAFFSGFCSVIMYFIWWYFGYFFGWTKFIKHSKV	Bacteria,Verrucomicrobiota,Verrucomicrobiae,Methylacidiphilales,Methylacidiphilaceae,Methylacidiphilum,Methylacidiphilum infernorum
GCF_000019665_1299	MGGKMQLAQADVELRALERKFDIVVIVSMFFAFIGGYHIHQMLLAGDWSFWIDWKDRMWWPVVAPIADIAFPAAIQSILWTRFKMPIGATFSTVGLFFGQWMNRYWNFWGWGTYPLNFVFPETLIPQAVVLDGVLMISNNFVVTALVGGELWGWLFYPANWPMIAPYHVPVEYYGQLMSMADLIQYEYIRTSTPEYIRMVETGTMRSFAGGVLGVSAFFSGFVSTCMYFLWWFFGKFFGSTKFVKHAAV	Bacteria,Verrucomicrobiota,Verrucomicrobiae,Methylacidiphilales,Methylacidiphilaceae,Methylacidiphilum,Methylacidiphilum infernorum
GCF_000019665_1373	MQTQTIKTSPELQKEGLEIGKRIQFVAWVIIGMTVTVGTFASQSLLEGDWSFWIDWKDRRYFPILGVISYMLMLVSVQSACWIKARLPMGMTLCAVGINLWQWFERYINWWGWFSYPMNELFPETVIPCAIAADCVLLLSKKLLLTYLFGAYAFALTFYPANWVMIAPFHQPIEALGQTLSIADYIGFSYVRSAIPEYLRMIESGTLRTFEGGALGPAIFFSGVVGIAIYAIFWWIGDQFTRNRWVKKI	Bacteria,Verrucomicrobiota,Verrucomicrobiae,Methylacidiphilales,Methylacidiphilaceae,Methylacidiphilum,Methylacidiphilum infernorum
GCF_000024725_670	MSALASAVRTPEEAAKISRTLDLIALGAFFLIFLASYHVHCMLLFGDWDFWVDWKDRRMWVTVAPIVAIAYPAAMQAFFWEKFRLPFGATIVTLGVLAGEWANRYYNFYGFTYFPINFVWPAILVPMALFLDAVLVLTKSYGLTAIVGGLFYGLLLYPANWPLLAQFHVPVEYNGLVMSIADIMGYHYVRTGTPEYIRMVEKGTLRTFGKDVVPVSAFFSGFVCMVMYFTWHFVGRWFSRDYNIDQV	Bacteria,Proteobacteria,Gammaproteobacteria,Nitrosococcales,Nitrosococcaceae,Nitrosococcus,Nitrosococcus halophilus
GCF_000143085_608	MSALTSAVRTPEEAAKVSRTLDFLALGAFFGILLASHHVHVMLLMGDWDFWVDWKDRRFWVTVVPIVSVAYPAAAQAFFWEKFRLPFGATLVTLGVLAGEWANRYFNFVGFTYFPINFVWPTILLPMALFLDAMLAISKSYGLTAVVGGLMYGLLMYPANWPLLSAFHVPAEYNGVVMSLADVAGYQYVRTGTPEYIRMVEKGTLRTFGKDVVPVSAFFAGFVAMVMYFVWHFVGRWFSKDYSVDQV	Bacteria,Proteobacteria,Gammaproteobacteria,Nitrosococcales,Nitrosococcaceae,Nitrosococcus,Nitrosococcus watsonii
GCF_000175095_625	MSRTDEIIAAAKMPPEAVKMSRYIDAVYFPILCILLVGTFHMHFMLLAGDWDFWLDWKDRQWWPVVTPIVGIMYCAALMYYLWVNYRLPFGATLCIVCLLVGEWLTRYWGFYWWSHYPINFVLPSTMIPGALMLDTIMLLTGNWLITALLGGAFWGLFFYPGNWPIFGPTHLPLVVEGVLLSVADYTGFLYVRTGTPEYVRLIEQGSLRTFGGHTTVIAAFFSAFVSMLMFCVWWYFGKLYCTAFFYVKGERGRISMKNDVTAFGEKGFAQGIK	Bacteria,Proteobacteria,Gammaproteobacteria,Burkholderiales,Nitrosomonadaceae,Nitrosomonas,Nitrosomonas sp000175095
GCF_000175095_1217	MSRTDEIIAAAKMPPEAVKMSRYIDAVYFPILCILLVGTFHMHFMLLAGDWDFWLDWKDRQWWPVVTPIVGIMYCAALMYYLWVNYRLPFGATLCIVCLLVGEWLTRYWGFYWWSHYPINFVLPSTMIPGALMLDTIMLLTGNWLITALLGGAFWGLFFYPGNWPIFGPTHLPLVVEGVLLSVADYTGFLYVRTGTPEYVRLIEQGSLRTFGGHTTVIAAFFSAFVSMLMFCVWWYFGKLYCTAFFYVKGERGRISMKNDVTAFGEKGFAQGIK	Bacteria,Proteobacteria,Gammaproteobacteria,Burkholderiales,Nitrosomonadaceae,Nitrosomonas,Nitrosomonas sp000175095
GCF_000175095_2425	MSRTDEIIAAAKMPPEAVKMSRYIDAVYFPILCILLVGTFHMHFMLLAGDWDFWLDWKDRQWWPVVTPIVGIMYCAALMYYLWVNYRLPFGATLCIVCLLVGEWLTRYWGFYWWSHYPINFVLPSTMIPGALMLDTIMLLTGNWLITALLGGAFWGLFFYPGNWPIFGPTHLPLVVEGVLLSVADYTGFLYVRTGTPEYVRLIEQGSLRTFGGHTTVIAAFFSAFVSMLMFCVWWYFGKLYCTAFFYVKGERGRISMKNDVTAFGEKGFAQGIK	Bacteria,Proteobacteria,Gammaproteobacteria,Burkholderiales,Nitrosomonadaceae,Nitrosomonas,Nitrosomonas sp000175095
GCF_000188155_1391	MSQSKSGGAVGPFNSVAEAAGCVQTVDWMLLVLLFFAVLGGYHVHFMLTAGDWDFWVDWKDRRMWPTVVPILGVTFCAASQAFWWVNFRLPFGAVFAALGLLIGEWINRYVNFWGWTYFPISLVFPSALIVPAIWLDVILLLSGSYVITAVVGSLGWGLLFYPNNWPAIAAFHQATEQHGQLMTLADLIGFHFVRTSMPEYIRMVERGTLRTFGKDVVPVAAFFSGFVSMMVYFLWWFMGRWYSTTKVIDTI	Bacteria,Proteobacteria,Alphaproteobacteria,Rhizobiales,Beijerinckiaceae,Methylocystis,Methylocystis sp000188155
GCF_000188155_2781	MSQSKSGGAVGPFNSVAEAAGCVQTVDWMLLVLLFFAVLGGYHVHFMLTAGDWDFWVDWKDRRMWPTVVPILGVTFCAASQAFWWVNFRLPFGAVFAALGLLIGEWINRYVNFWGWTYFPISLVFPSALIVPAIWLDVILLLSGSYVITAVVGSLGWGLLFYPNNWPAIAAFHQATEQHGQLMTLADLIGFHFVRTSMPEYIRMVERGTLRTFGKDVVPVAAFFSGFVSMMVYFLWWFMGRWYSTTKVIDTI	Bacteria,Proteobacteria,Alphaproteobacteria,Rhizobiales,Beijerinckiaceae,Methylocystis,Methylocystis sp000188155
GCF_000190755_1020	MSVNISNRSFRPYTGEKARITRAYDYLILVLALFLFIGSFHLHFALTVGDWDFWVDWKDRQWWPLVTPLMGITFPAAVQSVMWTKFRLPMGATLCVAALLIGTWITRIFAYHYWNYFPINMVLPATMLPGALVLDAILMLSNSLTVTAVLGGASFALLFYPSNWPLFGMFHVPVEYGNGQLTVADLFGFEYIRTGMPEYLRIIERGTLRTYGQYAAPLAAFCSALLCILMYTLWWFIGKWFATVRYLNKI	Bacteria,Proteobacteria,Gammaproteobacteria,Methylococcales,Methylomonadaceae,Methylobacter_A,Methylobacter_A tundripaludum
GCF_000190755_2351	MSASQSAVRSRAEAVKVSRTFDWLILFVLFFVVLGGYHIHYMLTGGDWDFWTDWKDRRLWVTVAPIVSITFPAAVQAVLWWRYRLPFGAVVCILGLLLGEWINRYLNFWGWTYFPVNFCFPSNLMPGAIVLDVVLMLSGSMTVTAVIGGMAWGLLFYPGNWPVIAPLHVPVEYNGMMMTLADLQGYHYVRTGTPEYIRMVEKGTLRTFGKDVAPVSAFFSAFVSILIYFLWHFFGKWFGGTSFTQSA	Bacteria,Proteobacteria,Gammaproteobacteria,Methylococcales,Methylomonadaceae,Methylobacter_A,Methylobacter_A tundripaludum
GCF_000196355_832	MSRTDEILKAAKMPPEAVKMSRMIDVIYFPILCILLVGTYHMHFMLLAGDWDFWLDWKDRQWWPVVTPIVGITYCAAIMYYLWVNYRLPFGATLCIVCLLVGEWLTRFWGFYWWSHYPMNFVFPSTMIPGALVMDTVLLLTRNWMITALVGGGAFGLLFYPGNWTIFGPTHLPLVAEGVLLSVADYTGFLYVRTGTPEYVRLIEQGSLRTFGGHTTVIASFFSAFVSMLMFTVWWYFGKVYCTAFYYVKGARGRVSMKNDVTAFGEEGFAEGIK	Bacteria,Proteobacteria,Gammaproteobacteria,Burkholderiales,Nitrosomonadaceae,Nitrosospira,Nitrosospira multiformis
GCF_000196355_2423	MSRTDEILKAAKMPPEAVKMSRMIDVIYFPILCILLVGTYHMHFMLLAGDWDFWLDWKDRQWWPVVTPIVGITYCAAIMYYLWVNYRLPFGATLCIVCLLVGEWLTRFWGFYWWSHYPMNFVFPSTMIPGALVMDTVLLLTRNWMITALVGGGAFGLLFYPGNWTIFGPTHLPLVAEGVLLSVADYTGFLYVRTGTPEYVRLIEQGSLRTFGGHTTVIASFFSAFVSMLMFTVWWYFGKVYCTAFYYVKGARGRVSMKNDVTAFGEEGFAEGIK	Bacteria,Proteobacteria,Gammaproteobacteria,Burkholderiales,Nitrosomonadaceae,Nitrosospira,Nitrosospira multiformis
GCF_000196355_2877	MSRTDEILKAAKMPPEAVKMSRMIDVIYFPILCILLVGTYHMHFMLLAGDWDFWLDWKDRQWWPVVTPIVGITYCAAIMYYLWVNYRLPFGATLCIVCLLVGEWLTRFWGFYWWSHYPMNFVFPSTMIPGALVMDTVLLLTRNWMITALVGGGAFGLLFYPGNWTIFGPTHLPLVAEGVLLSVADYTGFLYVRTGTPEYVRLIEQGSLRTFGGHTTVIASFFSAFVSMLMFTVWWYFGKVYCTAFYYVKGARGRVSMKNDVTAFGEEGFAEGIK	Bacteria,Proteobacteria,Gammaproteobacteria,Burkholderiales,Nitrosomonadaceae,Nitrosospira,Nitrosospira multiformis
GCF_000214665_291	MSASQSAVRSRAEAVQVSRTFDWMILFTLFTAVLGGYHIHYMLTGGDWDFWTDWKDRRLWVTVAPIVSITFPAAVQACLWWRYRLPIGATISVVALMIGEWINRYMNFWGWTYFPVNICFPSNLLPGAIVLDVVLMLGNSMTLTAVVGGLAYGLLFYPGNWPIIAPLHVPVEYNGMMMTLADLQGYHYVRTGTPEYIRMVEKGTLRTFGKDVAPVSAFFSGFVSIIIYFLWHFFGRWFAKTDFIADDAS	Bacteria,Proteobacteria,Gammaproteobacteria,Methylococcales,Methylomonadaceae,Methylomonas,Methylomonas methanica_B
GCF_000219585_459	MSRTDEILAAAKMPPEAVRMSRYIDAVYFPILCILLVGTYHMHFMLLAGDWDFWLDWKDRQWWPVVTPIVGIMYCAALQYYLWVNYRLPFGATLCIVCLLVGEWLTRYWGFYWWSHYPINFVLPSTMIPGALMLDTVLLLTGNWLITALLGGGFWGLFFYPGNWPIFGPTHLPVVVEGVLLSVADYTGFLYVRTGTPEYVRLIEQGSLRTFGGHTTVIAAFFGAFVSMLMFCVWWYFGKLYCTAFYYVKGERGRISMKNDVTAFGEKGFAQGIK	Bacteria,Proteobacteria,Gammaproteobacteria,Burkholderiales,Nitrosomonadaceae,Nitrosomonas,Nitrosomonas sp000219585
GCF_000219585_1071	MSRTDEILAAAKMPPEAVRMSRYIDAVYFPILCILLVGTYHMHFMLLAGDWDFWLDWKDRQWWPVVTPIVGIMYCAALQYYLWVNYRLPFGATLCIVCLLVGEWLTRYWGFYWWSHYPINFVLPSTMIPGALMLDTVLLLTGNWLITALLGGGFWGLFFYPGNWPIFGPTHLPVVVEGVLLSVADYTGFLYVRTGTPEYVRLIEQGSLRTFGGHTTVIAAFFGAFVSMLMFCVWWYFGKLYCTAFYYVKGERGRISMKNDVTAFGEKGFAQGIK	Bacteria,Proteobacteria,Gammaproteobacteria,Burkholderiales,Nitrosomonadaceae,Nitrosomonas,Nitrosomonas sp000219585
GCF_000219585_2828	MSRTDEILAAAKMPPEAVRMSRYIDAVYFPILCILLVGTYHMHFMLLAGDWDFWLDWKDRQWWPVVTPIVGIMYCAALQYYLWVNYRLPFGATLCIVCLLVGEWLTRYWGFYWWSHYPINFVLPSTMIPGALMLDTVLLLTGNWLITALLGGGFWGLFFYPGNWPIFGPTHLPVVVEGVLLSVADYTGFLYVRTGTPEYVRLIEQGSLRTFGGHTTVIAAFFGAFVSMLMFCVWWYFGKLYCTAFYYVKGERGRISMKNDVTAFGEKGFAQGIK	Bacteria,Proteobacteria,Gammaproteobacteria,Burkholderiales,Nitrosomonadaceae,Nitrosomonas,Nitrosomonas sp000219585
GCF_000220175_1517	MVWLRRCTHYLFIVVVAVNSTLLTINAGDYIFYTDWAWTSFTVFSISQTLMLCVGATYYLTFTGVPGTATYYALIMTVYTWIAKGAWFALGYPYDFIVTPVWLPSAMLLDLAYWATKKNKHSLILFGGVLVGMSLPLFNMVNLITVADPLETAFKYPRPTLPPYMTPIEPQVGKFYNSPVALGAGAGAVLSVTFTALGCKLNTWTYRWMAAWSKWD	Archaea,Thermoproteota,Nitrososphaeria,Nitrososphaerales,Nitrosopumilaceae,Nitrosarchaeum,Nitrosarchaeum koreense
GCF_000230895_2965	MTTTVAKPSTPSDPAPLGQGRRILGWRWEVLFALSFVPLVIGAFHLNQMLFVGDWSFWADWKDRQWWPLLTPALGMIIPAAVQYIAWSRLRVPIGATVCAVCLMIGQWLTRYFNFDWWANIPINYTWPETFLLAAIILDVILLVSRSYLITAVLGGLMWGFVFWYFNFVMLAPYLQAVDFHGTLLTVADTMGFHISRTQTPEYLRIIEEGHLRALVGDITIVVAFFAGMLSVATYGFGLLIGKYLAVWPIGKFFKLQTN	Bacteria,Actinobacteriota,Actinomycetia,Mycobacteriales,Mycobacteriaceae,Mycobacterium,Mycobacterium rhodesiae_A
GCF_000266905_5815	MKHDEIFTRLTHRRRILQTMTALQPSTATPPEAQPTSKPLLSRRWDILLLVGALLLIAGAYHLNQMLFTGDWSFWADWKDREFWPLLTPALGIIIPAAVQYIAWDRLRLPAGATLCAVALLPAQWLSRTASFDLWAHLPINFTWPETFILAAIILDVILLVTRSYWLTAVIGSFAWGVLFWFFNFPALSPFLAPVDFHGTLLTVADTMSFHIARTQTPEYLRMIEEGHLKALVSNITIVVSVFAGMLSVVGYVVGFLIGKYLAVWPIGKFFKLQTD	Bacteria,Actinobacteriota,Actinomycetia,Mycobacteriales,Mycobacteriaceae,Mycobacterium,Mycobacterium chubuense_A
GCF_000283235_223	MSQSKSGGAVGPFNSVAEAAGCVATTDWMLLVLLFFAVLGGYHVHFMLTAGDWDFWIDWKDRRMWPTVVPILGVTFCAASQAFWWVNFRLPFGAVFAALGLLIGEWINRYVNFWGWTYFPISLVFPSALIVPAIWLDVILLLSGSYVITAVVGSLGWGLLFYPNNWPAIAAFHQATEQHGQLMTLADLIGLHYVRTSMPEYIRMVERGTLRTFGKDVVPVAAFFSGFVSMMVYFLWWFMGRWYSTTKVIDTI	Bacteria,Proteobacteria,Alphaproteobacteria,Rhizobiales,Beijerinckiaceae,Methylocystis,Methylocystis parvus
GCF_000283235_951	MSLSNETVPAAGKAWASKEEFIGCVKLTDWILLLILFLVLLGSFHIHYMLLAGDWDFWIDFKDRRMWPTVAPIVAMCFAAAAQSFFWQKFRLPFGATVAVFALLVGEWINRYDNFWGWTFFPINLVFPSALIPMGFWLDIVLLLSGSWTVTAVVGAMGWGLLFYPSNWPVLAQFHQATEVDGVLLTLADLIGFNYVRTGTPEYIRMIERGTLRTFGKDVVPVAAFFSGFVSMLVYFLWWKVGGWFSTTAYIDNEDV	Bacteria,Proteobacteria,Alphaproteobacteria,Rhizobiales,Beijerinckiaceae,Methylocystis,Methylocystis parvus
GCF_000299365_1645	MVWLRRCTHYLFIVVVAVNSTLLTINAGDYIFYTDWAWTSYTVFSISQTLMLLVGATYYLTFTGVPGTATYYALIMTVYTWIAKAAWFSLGYPYDFIVTPVWLPSAMLLDLVYWATKKNKHSLILFGGVLVGMSLPLFNMVNLITVADPLETAFKYPRPTLPPYMTPIEPQVGKFYNSPVALGAGAGAVLGCTFAALGCKLNTWTYRWMAAWSKWD	Archaea,Thermoproteota,Nitrososphaeria,Nitrososphaerales,Nitrosopumilaceae,Nitrosopumilus,Nitrosopumilus koreensis
GCF_000299395_1709	MVWLRRCTHYLFIVVVAVNSTLLTINAGDYIFYTDWAWTSYTVFSISQTLMLIVGATYYLTFTGVPGTATYYALIMTVYTWVAKAAWFSLGYPYDFIVTPVWLPSAMLLDLVYWATKKNKHSLILFGGVLVGMSLPLFNMVNLITVADPLETAFKYPRPTLPPYMTPIEPQVGKFYNSPVALGAGAGAVLACTFAALGCKLNTWTYRWMAAWSKWD	Archaea,Thermoproteota,Nitrososphaeria,Nitrososphaerales,Nitrosopumilaceae,Nitrosopumilus,Nitrosopumilus sediminis
GCF_000303155_2500	MVWLRRTTHYLFIVVVAVNSTLLTINAGDYIFYTDWMWTSFVVFSISQSTMLVVGAIYYMLFTGVPGTATYYATIMTIYTWVAKGAWFALGYPYDFIVVPVWIPSAMLLDLTYWATRRNKHAAIIIGGTLVGLSFPLFNMVNLLLVRDPLEVAFKYPRPTLPAYMTPIEPQVGKFYNSPVALGSGAGAVLSVPIAALGAKLNTWTYRWMAAWSKWD	Archaea,Thermoproteota,Nitrososphaeria,Nitrososphaerales,Nitrososphaeraceae,Nitrososphaera,Nitrososphaera gargensis
GCF_000304315_202	MSASIETGSPTGKTWKSKEEFLGCVILTDWILLVILFAVLLGSFHIHYMLLAGDWDFWIDFKDRRMWPTVTPIVAMCFAAAAQSFFWTRFRLPIGATTVVLALLIGEWINRYDNFWGWTFFPINLVFPSALIPMGFWLDIVLMISGSWLVTALLGGLGWGLLFYPINWPVLAQYHQAAEIDGVLLTLADLIGFNYVRTGTPEYIRMVERGTLRTFGKDVVPVAAFFSGFISMLVYFLWWNMGKWFSTTKYLEIEEV	Bacteria,Proteobacteria,Alphaproteobacteria,Rhizobiales,Beijerinckiaceae,Methylocystis,Methylocystis sp000304315
GCF_000304315_2780	MSQSKSGGAVGPFNSVAEAAGCVQTVDWMLLVLLFFAVLGGYHVHFMLTAGDWDFWVDWKDRRMWPTVVPILGVTFCAAAQAFWWVNFRLPFGAVFAALGLLIGEWINRYVNFWGWTYFPISLVFPSALIVPAIWLDVILLLSGSYVITAIVGSLGWGLLFYPNNWPAIAAFHQATEQHGQLMTLADLIGFHFVRTSMPEYIRMVERGTLRTFGKDVVPVAAFFSGFVSMMVYFLWWFMGRWYSTTKIIDTI	Bacteria,Proteobacteria,Alphaproteobacteria,Rhizobiales,Beijerinckiaceae,Methylocystis,Methylocystis sp000304315
GCF_000304315_3478	MSQSKSGGAVGPFNSVAEAAGCVQTVDWMLLVLLFFAVLGGYHVHFMLTAGDWDFWVDWKDRRMWPTVVPILGVTFCAAAQAFWWVNFRLPFGAVFAALGLLIGEWINRYVNFWGWTYFPISLVFPSALIVPAIWLDVILLLSGSYVITAIVGSLGWGLLFYPNNWPAIAAFHQATEQHGQLMTLADLIGFHFVRTSMPEYIRMVERGTLRTFGKDVVPVAAFFSGFVSMMVYFLWWFMGRWYSTTKIIDTI	Bacteria,Proteobacteria,Alphaproteobacteria,Rhizobiales,Beijerinckiaceae,Methylocystis,Methylocystis sp000304315
GCF_000341735_3438	MSASQSAVRSRAEAVKVSRTFDYMILFTAFFVVLGGYHIHYMLTGGDWDFWTDWKDRRLWVTVAPIVSITFPAAVQAVLWWRYRIAWGATLCILGLLLGEWINRYFNFWGWTYFPVNFVFPSNLMPGAIVLDVILMLSNSMTLTAVVGGLAWGLLFYPGNWPIIAPLHVPVEYNGMMMTLADLQGYHYVRTGTPEYIRMVEKGTLRTFGKDVAPVSAFFSGFVSILIYFLWHFFGRWFGSEKFVQGS	Bacteria,Proteobacteria,Gammaproteobacteria,Methylococcales,Methylomonadaceae,Methylotuvimicrobium,Methylotuvimicrobium buryatense
GCF_000355765_506	MPPEAVKMSRMIDAVYFPILCILLVGTYHMHFMLLAGDWDFWLDWKDRQWWPVVTPIVGITYCATIMYYLWVNYRLPFGATLCIVCLLTGEWLTRFWGFYWWSHYPINFVLPSTMIPGALIMDTVLLLTRNWMITALVGGGAFGLLFYPGNWPIFGPTHLPLVAEGVLLSLADYTGFLYVRTGTPEYVRLIEQGSLRTFGGHTTVIAAFFSAFVSMLMFCVWWYFGKLYCTAFYYVKGPRGRVTMKNDVTAYGEEGFPEGIK	Bacteria,Proteobacteria,Gammaproteobacteria,Burkholderiales,Nitrosomonadaceae,Nitrosospira,Nitrosospira lacus
GCF_000355765_1215	MSRTDEILKAAKMPPEAVKMSRMIDAVYFPILCILLVGTYHMHFMLLAGDWDFWLDWKDRQWWPVVTPIVGITYCATIMYYLWVNYRLPFGATLCIVCLLTGEWLTRFWGFYWWSHYPINFVLPSTMIPGALIMDTVLLLTRNWMITALVGGGAFGLLFYPGNWPIFGPTHLPLVAEGVLLSLADYTGFLYVRTGTPEYVRLIEQGSLRTFGGHTTVIAAFFSAFVSMLMFCVWWYFGKLYCTAFYYVKGPRGRVTMKNDVTAYGEEGFPEGIK	Bacteria,Proteobacteria,Gammaproteobacteria,Burkholderiales,Nitrosomonadaceae,Nitrosospira,Nitrosospira lacus
GCF_000355765_2888	MSRTDEILKAAKMPPEAVKMSRMIDAVYFPILCILLVGTYHMHFMLLAGDWDFWLDWKDRQWWPVVTPIVGITYCATIMYYLWVNYRLPFGATLCIVCLLTGEWLTRFWGFYWWSHYPINFVLPSTMIPGALIMDTVLLLTRNWMITALVGGGAFGLLFYPGNWPIFGPTHLPLVAEGVLLSLADYTGFLYVRTGTPEYVRLIEQGSLRTFGGHTTVIAAFFSAFVSMLMFCVWWYFGKLYCTAFYYVKGPRGRVTMKNDVTAYGEEGFPEGIK	Bacteria,Proteobacteria,Gammaproteobacteria,Burkholderiales,Nitrosomonadaceae,Nitrosospira,Nitrosospira lacus
GCF_000372845_1432	MSQSKSGGAVGPFNSVAEAAGCVQTVDWMLLVLLFFAVLGGYHVHFMLTAGDWDFWVDWKDRRMWPTVVPILGVTFCAAAQAFWWVNFRLPFGAVFAALGLLIGEWINRYVNFWGWTYFPISLVFPSALIVPAIWLDVILLLSGSYVITAIVGSLGWGLLFYPNNWPAIAAFHQATEQHGQLMTLADLIGFHFVRTSMPEYIRMVERGTLRTFGKDVVPVAAFFSGFVSMMVYFLWWFMGRWYSTTKIIDTI	Bacteria,Proteobacteria,Alphaproteobacteria,Rhizobiales,Beijerinckiaceae,Methylocystis,Methylocystis rosea
GCF_000372845_2745	MSQSKSGGAVGPFNSVAEAAGCVQTVDWMLLVLLFFAVLGGYHVHFMLTAGDWDFWVDWKDRRMWPTVVPILGVTFCAAAQAFWWVNFRLPFGAVFAALGLLIGEWINRYVNFWGWTYFPISLVFPSALIVPAIWLDVILLLSGSYVITAIVGSLGWGLLFYPNNWPAIAAFHQATEQHGQLMTLADLIGFHFVRTSMPEYIRMVERGTLRTFGKDVVPVAAFFSGFVSMMVYFLWWFMGRWYSTTKIIDTI	Bacteria,Proteobacteria,Alphaproteobacteria,Rhizobiales,Beijerinckiaceae,Methylocystis,Methylocystis rosea
GCF_000372845_3577	MTGKSLDIPARPYTGEKSRLSRAYDYLILVLALFLFIGSFHLHVALTVGDWDFWQDWKDRQWWPLITPLMMITFPAAVQAVLWPNFRLPLGATLCISCLLIGTWITRFFAYHMWNFFPINEVLPATMLPSALVLDAILMLSNSLTVTSIFGGMAFALLFYPTNWPIFGMFHVPVEYGGAQLTVADLFGFQYIRAGTPEYLRIIERGTLRTYGQYATPLSAFCSALLCTLMYPLWWYLGKAFATTKYVKNI	Bacteria,Proteobacteria,Alphaproteobacteria,Rhizobiales,Beijerinckiaceae,Methylocystis,Methylocystis rosea
GCF_000372865_3347	MSASQSAVRSRAEAVKVSRTFDWLICFALFFTILGGYHVHFMLTGGDWDFWTDWKDRRLWVTVLPIVGITFPAAVQAVLWWRYRLPFGAILAVLGLLFGEWVNRYFNFWGWTYFPVNFVFPSQFVPGAIVLDVILMLSNSMQLTAVIGGLAYGLLFYPGNWPVIAPLHVPVEYNGMVMTLADLQGYHYVRTGTPEYIRMVEKGTLRTFGKDVAPVSAFFSGFVSIIIYFLWHFFGRWFGQQTFTQQT	Bacteria,Proteobacteria,Gammaproteobacteria,Methylococcales,Methylomonadaceae,Methylosarcina,Methylosarcina fibrata
GCF_000379125_980	MSTSKSGGAIGPFHSVAEAAGCVKTSDWLILTLLFLAVLGGYHIHFMLTAGDWDFWVDWKDRRMWPTVIPILGVTFAAAAQAFLWENFRLPFGATFAVLGLLIGEWINRYVNFWGWTYFPISLVFPSALVVPALWLDIILLLSGSYVITAVVGALGWGLLFYPNNWPAIAAFHQATEQHGQLMSLADLIGLHFVRTSMPEYIRMVERGTLRTFGKDVVPVAAFFSGFVSMLVYFLWWFVGKWYSTTKVITKI	Bacteria,Proteobacteria,Alphaproteobacteria,Rhizobiales,Beijerinckiaceae,Methylosinus,Methylosinus sp000379125
GCF_000379125_1794	MSISTEAGAPAGKAWKSKEEFLGCVMLTDWILLVVLFAVVLGSFHIHYMLLAGDWDFWIDFKDRRMWPTVAPIVAMCFAAAVQSFLWQKFRLPIGATVACLALLTGEWINRYDNFWGWTFFPINLVFPSALIPMGFWLDVVLMLSGSWLVTALVGSMGWGLLFYPINWPVLAQYHQSAEIDGVLLTLADLIGFNYVRTGTPEYIRMVERGTLRTFGKDVVPVAAFFSSFISMLIYFLWWKIGTWFTNTKYIEVDDI	Bacteria,Proteobacteria,Alphaproteobacteria,Rhizobiales,Beijerinckiaceae,Methylosinus,Methylosinus sp000379125
GCF_000379125_2405	MSTSKSGGAIGPFHSVAEAAGCVKTSDWLILTLLFLAVLGGYHIHFMLTAGDWDFWVDWKDRRMWPTVIPILGVTFAAAAQAFLWENFRLPFGATFAVLGLLIGEWINRYVNFWGWTYFPISLVFPSALVVPALWLDIILLLSGSYVITAVVGALGWGLLFYPNNWPAIAAFHQATEQHGQLMSLADLIGLHFVRTSMPEYIRMVERGTLRTFGKDVVPVAAFFSGFVSMLVYFLWWFVGKWYSTTKVITKI	Bacteria,Proteobacteria,Alphaproteobacteria,Rhizobiales,Beijerinckiaceae,Methylosinus,Methylosinus sp000379125
GCF_000379365_424	MQYSQVDAEAKAISRKFDVVVLLSTFLALTAGFHVHQMLVAGDWSFWIDWKDRNWWPIVAPIMEITFPAATQAVLWTKFRMPIGATICCLGLLWGEWMNRYINFNGWTHYPLNMVFPETFLPAAVVLDIVLMLTGNWVVTALVGGELWGWLFYPTNWVMIAPFHVPVEYQGALMSVADVINYMYVRTSTPEYLRIVETGTMRSFAGGVTGVAAFFSAFVSVCMYVPWWLMGAHFFGSTKFFKTYEHAAEARKY	Bacteria,Verrucomicrobiota,Verrucomicrobiae,Methylacidiphilales,Methylacidiphilaceae,Methylacidimicrobium,Methylacidimicrobium sp000379365
GCF_000380645_4680	MTNGVTEVRNTDAVVKAWEAIPRHWKWVLLVGVLGIVTAAVHLESMLMAGDWSFWADWKDRQWWPLLTPPVNLVFTAVVQYILWTKLRLPIGATVGATLLVVGQWISRVSSFHFWADLPLNFTWPETLIFGAIIMDCILLLSRSLIMTSIFGSLAWGGLFWWENYPMLSAYLQPLIYHDHLMTMADYLKFSLPMSQGPEYLRMVEEGHLRALVSDTVAIVGFFSAMVCVGAYWFGVFLGKMLGLVPAGKFLKLQSD	Bacteria,Actinobacteriota,Actinomycetia,Mycobacteriales,Mycobacteriaceae,Smaragdicoccus,Smaragdicoccus niigatensis
GCF_000384075_876	MSASQSAVRSRAEAVKASRTFDWLICFTLFFVVLGGYHIHYMLTGGDWDFWTDWKDRRLWVTVAPIVSITFPAAVQAMLWWRYRLPFGAVLCILGLLLGEWINRYLNFWGWTYFPVNFVFPSNLMPGAIVLDVILMLSGSMTLTAVLGGLAYGLLFYPGNWPIIAPLHVPVEYNGMMMTLADLQGYHYVRTGTPEYIRMVEKGTLRTFGKDVAPVSAFFSGFVSILIYFLWHFFGQWFNKTDFVKSS	Bacteria,Proteobacteria,Gammaproteobacteria,Methylococcales,Methylomonadaceae,Methylovulum,Methylovulum miyakonense
GCF_000421465_364	MSTTTSAVRSHAEAVQVSRTVDYLGLFILFFVLTGSYHIHGMLTMGDWDFWSDWKDRRLWVTVYPIVMITFPAAVQAVIWERLRLPFGATISILGILLGEWINRYFNFWGWTYFPINFVFPTAAVHMAIFLDVVLMLSSSFLFTAVVGGLGWGLLMYPGNWPVIAPLHVPVEYNGMLMSVADIQGYHYVRTGTPEYIRMVEKGTLRTFGKDVAPVSAFFSGFMSILIYFMWHFVGRWFGTVKFVKKT	Bacteria,Proteobacteria,Gammaproteobacteria,Methylococcales,Methylothermaceae,Methylohalobius,Methylohalobius crimeensis
GCF_000421465_2311	MSTTTSAVRSHAEAVQVSRTVDYLGLFILFFVLTGSYHIHGMLTMGDWDFWSDWKDRRLWVTVYPIVMITFPAAVQAVIWERLRLPFGATISILGILLGEWINRYFNFWGWTYFPINFVFPTAAVHMAIFLDVVLMLSSSFLFTAVVGGLGWGLLMYPGNWPVIAPLHVPVEYNGMLMSVADIQGYHYVRTGTPEYIRMVEKGTLRTFGKDVAPVSAFFSGFMSILIYFMWHFVGRWFGTVKFVKKT	Bacteria,Proteobacteria,Gammaproteobacteria,Methylococcales,Methylothermaceae,Methylohalobius,Methylohalobius crimeensis
GCF_000424685_2982	MSAAQSAVRSHAEAVQVSRTIDWMALFVVFFVIVGSYHIHAMLTMGDWDFWSDWKDRRLWVTVTPIVLVTFPAAVQSYLWERYRLPWGATVCVLGLLLGEWINRYFNFWGWTYFPINFVFPASLVPGAIILDTVLMLSGSYLFTAIVGAMGWGLIFYPGNWPIIAPLHVPVEYNGMLMSIADIQGYNYVRTGTPEYIRMVEKGTLRTFGKDVAPVSAFFSAFMSILIYFMWHFIGRWFSNERFLQST	Bacteria,Proteobacteria,Gammaproteobacteria,Methylococcales,Methylococcaceae,Methylococcus,Methylococcus capsulatus
GCF_000426245_2360	MQGGTSVRLYGLEWPKESARISRVLDLLVAAILFLAVSGAFHLHYMLTAGDWDMWIDWKDRQWWVTLTPIMAITFPAALQYVFWTKFRLPIAATFAVVCLLFGQWINRYFGFHLWSYFPMSEVIPALLIPGALVLDVALLLTGNFLFTAMSGAFAFALLFYPANWFWLAPYRLPVEVMGQLVSVGDYISYAFTRTALPEYIRLIERGTLRTFGGHSAIIASFFSAFVSILMYLAWWHIGMLLARVVTTPNTLKNFMGLTDKDEPAETAQKAIDRTSLQGRFVATE	Bacteria,Proteobacteria,Alphaproteobacteria,Rhizobiales,Xanthobacteraceae,Bradyrhizobium,Bradyrhizobium sp000426245
GCF_000427385_1527	MSALQSAVRSHAEAVQVSRTIDYLGLFIFFFVVCGSYHIHAMLTMGDWDFWADWKDRRLWVTVTPIVLITFPAAIQAWAWEKFRNPWGATIAVLALLFGEWVNRYFNFWGWTYFPINFVFPALLVPGAILLDTFLMLSGSYLFTAIVGGLAWGLIFYPSNWPMIAPLHVPVEYNGMLMSIADIQGYHYVRTGTPEYIRMVEKGTLRTFGKDVAPVSAFFSAFMSILIYFMWHFVGRWFSTVRFLKQT	Bacteria,Proteobacteria,Gammaproteobacteria,Methylococcales,Methylococcaceae,Methylocaldum,Methylocaldum szegediense
GCF_000427445_3584	MFKRKPNLAAGGPVTEAIEASPGLEGGAGANAPTLAADAGVLSAGARAAAGSPFNSKAEAAGLVKTADILLLASLFLITLGGYHIHAMLTMGDWDFWIDWKDRRFWPTVLPIVLVTFPAAAQAYFWESFRLPFGATFLVLGLLFGEWVNRYTNFWGWTYFPISLVWPTSLVPAALFLDIVLLLSRSFIVTAIVGAMGWGLLLYPSNWPILAPYHQATEQYGLLMSLADLIGFEYVRTSMPEYLRIVERGTMRTFGKDVVAVAAFFSGFVSILVYFWWWYVGKLFSTVAYTKEV	Bacteria,Proteobacteria,Alphaproteobacteria,Rhizobiales,Beijerinckiaceae,Methylocella,Methylocella acidiphila
GCF_000427625_956	MSAHIPVSTFKPYRGEKARLARAYDYLILVLALFLFIGSFHLHFALTVGDWDFWVDWKDRQWWPLVTPLIGITFPAAVQAVLWDKFRLPMGATLCVAALLIGTWVTRVFAYHYWNYFPINMVLPATMLPGALVLDALLMLTNSLTITSIFGGAAFALLFYPTNWPIFGMFHQPVEYANSQLTVADLFGFQYIRTGMPEYLRIIERGTLRTYGQYATPLSAFCSALLCSLMYPLWWHIGKWFASTRYLTKI	Bacteria,Proteobacteria,Gammaproteobacteria,Methylococcales,Methylomonadaceae,Methylobacter,Methylobacter luteus
GCF_000427625_2715	MSASQSAVRSRAEAVKVSRTFDYLILFTAFFVILGGYHIHYMLTGGDWDFWTDWKDRRLWVTVAPIVSITFPAAVQACLWYRYRLPFGAVVCVLGLLLGEWVNRYLNFWGWTYFPVNFCFPSNLVPGAIVLDVILMLSNSMTLTAVVGGMAWGLLFYPGNWPIIAPLHIPVEYNGMMFTLADLQGYHYVRTGTPEYIRMVEKGTLRTFGKDVAPVSAFFSAFVSILIYFLWHFFGKWFSKPDFVQSA	Bacteria,Proteobacteria,Gammaproteobacteria,Methylococcales,Methylomonadaceae,Methylobacter,Methylobacter luteus
GCF_000496735_3123	MVSQPTTISRAAEIVRISRIFDFLLLVPILLVIIGTYHLSMILTVGDWDFWLDWKDRQWWPIVTPLMGITFPAAIQYGLWKHLRLPIGATVCTVCLLLGMAITRWFAYHLWTNYPINLVLPATLIPGALLLDFVLLTSRSFFVTAILGGMLFGAVFYPANWAIFAPFHQPVEYNSSLMTLADVSGYSYIRPGVPEYLRIIERGVLRTYDTYATPLSAFCAAVLAVPLYGLWSYIGKLFSTTRFIDKF	Bacteria,Proteobacteria,Gammaproteobacteria,Methylococcales,Methylomonadaceae,Methyloglobulus,Methyloglobulus morosus
GCF_000496735_3279	MSASQSAVRSRAEAVKVSRTFDWMIMFTLFFVILGGYHVHFMLVAGDWDFWSDWKDRRLWVTVLPIMAITFPAAVQAVLWWRYRIAFGATLSVLGLIFGEWVNRYFNFWGWTYFPINFVFPSQLIPGAIVLDVILLVSGSMQLTAVVGGLGFGLLFYPGNWPMMAPLHLPVEYNGMMMTLADLSGYHYVRTGMPEYIRMVEKGTLRTFGKDVAPVSAFFSGFVSIIVYFLWHFFGRWFGSTAFTKGS	Bacteria,Proteobacteria,Gammaproteobacteria,Methylococcales,Methylomonadaceae,Methyloglobulus,Methyloglobulus morosus
GCF_000496735_3338	MSANLSTRTFRPYTGEKARIARAYDYLVLVLALFLFIGSFHLHFALTVGDWDFWVDWKDRQWWPAVTPLIGITFPAAVQAVLWTNFRLPLGATLCVACLSIGTWIARIFAYHLWNYFPINMVLPSTMLPSALVLDVVLMLSNSLTVTAIFGGSAFALLFYPSNWPIFGMFHVPVEAGNSQLTVADMFGFQYIRTGMPEYLRIIERGTLRTYGQVAAPLSAFFSALLCTLMYTLWWHIGKWFATTRYLKRI	Bacteria,Proteobacteria,Gammaproteobacteria,Methylococcales,Methylomonadaceae,Methyloglobulus,Methyloglobulus morosus
GCF_000515215_2968	MSAQIPISTFKPYRGEKARLARAYDYLILVLALFLFIGSFHLHFALTVGDWDFWIDWKDRQWWPLVTPLIGITFPAAVQAVLWDKFRLPLGATLCVAALLIGTWVTRVFAYHYWNYFPINMVLPATMIPGALVLDTLLMLTNSLTITSIFGGGAFALLFYPTNWPIFGMFHQAVDYHNSQLTVADVFGFQYIRTGMPEYLRIIERGTLRTYGQYATPLSAFCSALLCSLMYPLWWKIGKLFADTRYLKSI	Bacteria,Proteobacteria,Gammaproteobacteria,Methylococcales,Methylomonadaceae,Methylomonas,Methylomonas sp000515215
GCF_000515215_3167	MSASQSAVRSRAEAVQVSRTFDWMILFTLFTAVLGGYHIHYMLTGGDWDFWTDWKDRRLWVTVAPIVSITFPAAVQACLWWRYRLPVGATLSVVALMVGEWINRYMNFWGWTYFPVNICFPSNLLPGAIVLDVILMMGNSMTLTAVVGGLAYGLLFYPGNWPVIAPLHVPVEYNGMMMTLADLQGYHYVRTGTPEYIRMVEKGTLRTFGKDVAPVSAFFSGFVSIIIYFLWHFFGRWFAKTDFIADDAS	Bacteria,Proteobacteria,Gammaproteobacteria,Methylococcales,Methylomonadaceae,Methylomonas,Methylomonas sp000515215
GCF_000527095_2334	MSASQSAVRSRAEAVKVSRTFDWLICFTLFFIILGGYHVHFMLTGGDWDFWTDWKDRRLWVTVLPIVGITFPAAVQAVLWYRYRLPFGAVLAVLGLLFGEWVNRYFNFWGWTYFPVNFVFPSQFVPGAIVLDVILMLSNSVQLTAVVGGLAYGLLFYPGNWPVIAPLHVPVEYNGMVMTLADLQGYHYVRTGTPEYIRMVEKGTLRTFGKDVAPVSAFFSGFVSIIIYFLWHFFGKWFGSTAFTQSS	Bacteria,Proteobacteria,Gammaproteobacteria,Methylococcales,Methylomonadaceae,Methylomicrobium,Methylomicrobium lacus
GCF_000619905_809	MSRTDEILKAAKMPPEAVKMSRMIDAVYFPILCILLVGTYHMHFMLLAGDWDFWLDWKDRQWWPVVTPIVGITYCAAIMYYLWVNYRLPFGATLCVVCLLTGEWLTRYWGFYWWSHYPISFVFPSTMIPGALVMDTVMLLTRNWMITALVGGGAFGLLFYPGNWPIFGPTHLPLVAEGVLLSVADYTGFLYVRTGTPEYVRNIEQGSLRTFGGHTTVIASFFAAFVSMLMFCLWWYFGKLYCTAFFYVKGARGRVTMKNDVTAFGEEGFPEGIK	Bacteria,Proteobacteria,Gammaproteobacteria,Burkholderiales,Nitrosomonadaceae,Nitrosospira,Nitrosospira briensis
GCF_000619905_1546	MSRTDEILKAAKMPPEAVKMSRMIDAVYFPILCILLVGTYHMHFMLLAGDWDFWLDWKDRQWWPVVTPIVGITYCAAIMYYLWVNYRLPFGATLCVVCLLTGEWLTRYWGFYWWSHYPISFVFPSTMIPGALVMDTVMLLTRNWMITALVGGGAFGLLFYPGNWPIFGPTHLPLVAEGVLLSVADYTGFLYVRTGTPEYVRNIEQGSLRTFGGHTTVIASFFAAFVSMLMFCLWWYFGKLYCTAFFYVKGARGRVTMKNDVTAFGEEGFPEGIK	Bacteria,Proteobacteria,Gammaproteobacteria,Burkholderiales,Nitrosomonadaceae,Nitrosospira,Nitrosospira briensis
GCF_000619905_2056	MSRTDEILKAAKMPPEAVKMSRMIDAVYFPILCILLVGTYHMHFMLLAGDWDFWLDWKDRQWWPVVTPIVGITYCAAIMYYLWVNYRLPFGATLCVVCLLTGEWLTRYWGFYWWSHYPISFVFPSTMIPGALVMDTVMLLTRNWMITALVGGGAFGLLFYPGNWPIFGPTHLPLVAEGVLLSVADYTGFLYVRTGTPEYVRNIEQGSLRTFGGHTTVIASFFAAFVSMLMFCLWWYFGKLYCTAFFYVKGARGRVTMKNDVTAFGEEGFPEGIK	Bacteria,Proteobacteria,Gammaproteobacteria,Burkholderiales,Nitrosomonadaceae,Nitrosospira,Nitrosospira briensis
GCF_000685395_18	MVWLRRCTHYLFIVVVAVNSTLLTINAGDYIFYTDWAWTSFVVFSISQTLMLVVGACYYLTFTGVPGTATYYALIMTVYTWVAKGAWFALGYPYDFIVTPVWLPSAMLLDLAYWATKKNKHSLILFGGVMCGMSLPLFNMVNLITVADPLETAFKYPRPTLPPYMTPIEPAVGKFYNSPVALGAGAGAVLSVTMAALGCKLNTWTYRWMAAWSKWD	Archaea,Thermoproteota,Nitrososphaeria,Nitrososphaerales,Nitrosopumilaceae,Nitrosotenuis,Nitrosotenuis chungbukensis
GCF_000685825_981	MSISTEAGAPAGKAWKSKEEFLGCVMLTDWILLVVLFAVVLGSFHIHYMLLAGDWDFWIDFKDRRMWPTVAPIVAMCFAAAVQSFLWQKFRLPIGATVACLALLTGEWINRYDNFWGWTFFPINLVFPSALIPMGFWLDVVLMMSGSWLVTALVGSMGWGLLFYPINWPVLAQYHQSAEIDGVLLTLADLIGFNYVRTGTPEYIRMVERGTLRTFGKDVVPVAAFFSSFISMLIYFLWWKIGTWFTNTKYIEVDDI	Bacteria,Proteobacteria,Alphaproteobacteria,Rhizobiales,Beijerinckiaceae,Methylosinus,Methylosinus sp000685825
GCF_000685825_2025	MSTSKSGGAIGPFHSVAEAAGCVKTSDWLILTLLFLAVLGGYHIHFMLTAGDWDFWVDWKDRRMWPTVIPILGVTFAAAAQAFLWENFRLPFGATFAVLGLLIGEWINRYVNFWGWTYFPISLVFPSALVVPALWLDIILLLSGSYVITAVVGALGWGLLFYPNNWPAIAAFHQATEQHGQLMSLADLIGLHFVRTSMPEYIRMVERGTLRTFGKDVVPVAAFFSGFVSMLVYFLWWFVGKWYSTTKVITKI	Bacteria,Proteobacteria,Alphaproteobacteria,Rhizobiales,Beijerinckiaceae,Methylosinus,Methylosinus sp000685825
GCF_000685825_2971	MSTSKSGGAIGPFHSVAEAAGCVKTSDWLILTLLFLAVLGGYHIHFMLTAGDWDFWVDWKDRRMWPTVIPILGVTFAAAAQAFLWENFRLPFGATFAVLGLLIGEWINRYVNFWGWTYFPISLVFPSALVVPALWLDIILLLSGSYVITAVVGALGWGLLFYPNNWPAIAAFHQATEQHGQLMSLADLIGLHFVRTSMPEYIRMVERGTLRTFGKDVVPVAAFFSGFVSMLVYFLWWFVGKWYSTTKVITKI	Bacteria,Proteobacteria,Alphaproteobacteria,Rhizobiales,Beijerinckiaceae,Methylosinus,Methylosinus sp000685825
GCF_000698785_2566	MVWLRRTTHYIFIVVVAVNSTLLTINAGDYIFYTDWMWTSFVVFSVSQSTMLAVGAVYYMLFTGVPGTATYYATIMTIYTWVAKGAWFALGYPYDFIVVPVWIPSAMLLDLTYWATRRNKHAVIIIGGTLVGLSFPLFNMVNLLLVRDPLEVAFKYPRPTLPAYMTPIEPQVGKFYNSPVALGSGASAVLTVPMTALGAKLNTWTYRWMAAWSKWD	Archaea,Thermoproteota,Nitrososphaeria,Nitrososphaerales,Nitrososphaeraceae,Nitrososphaera,Nitrososphaera viennensis
GCF_000723185_1333	MVWLRRCTHYLFIVVVAVNSTLLTINAGDYIFYTDWAWTSFVVFSISQTLMLVVGACYYLTFTGVPGTATYYALIMTVYTWVAKGAWFALGYPYDFIVTPVWLPSAMLLDLAYWATKKNKHSLILFGGVMAGLSLPLFNMVNLITVADPLETAFKYPRPTLPPYMTPIEPAVGKFYNSPVALGAGAGAVLSVTMAALGCKLNTWTYRWMAAWSKWD	Archaea,Thermoproteota,Nitrososphaeria,Nitrososphaerales,Nitrosopumilaceae,Nitrosotenuis,Nitrosotenuis uzonensis
GCF_000730285_939	MVWLRRTTHYLFIVVVAVNSTLLTINAGDYIFYTDWMWTSFVVFSVSQSTMLAVGAVYYMLFTGVPGTATYYATIMTIYTWVAKGAWFALGYPYDFIVVPVWIPSAMLLDLTYWATRRNKHAVIIIGGTLVGLSLPLFNMVNLLLIRDPLEVAFKYPRPTLPAYMTPIEPQVGKFYNSPVALGSGASAVLTVPMTALGAKLNTWTYRWMAAWSKWD	Archaea,Thermoproteota,Nitrososphaeria,Nitrososphaerales,Nitrososphaeraceae,Nitrososphaera,Nitrososphaera evergladensis
GCF_000733855_940	MSASQSAVRSRAEAVKVSRTFDWLICFTLFFIILGGYHVHFMLTGGDWDFWTDWKDRRLWVTVLPIVGITFPAAVQAVVWYRWRLPFGAMLAVLGLLFGEWVNRYFNFWGWTYFPVNFVFPSQFVPGAIVLDVILMLSNSMQLTAVLGGLAYGLLFYPGNWPVIAPLHVPVEYNGMVMTLADLQGYHYVRTGTPEYIRMVEKGTLRTFGKDVAPVSAFFSGFVSIIIYFLWHFFGKWFGSTAFTQAT	Bacteria,Proteobacteria,Gammaproteobacteria,Methylococcales,Methylomonadaceae,Methylomicrobium,Methylomicrobium agile
GCF_000733855_2762	MSLPITTQSIKPYSGEKARLVRAYDYLILVLALFLFIGSFHLHFALTVGDWDFWVDWKDRQWWPLVTPLMGITFPAAVQAVLWDKFRLPLGATLCVAALLIGTWVTRIFAYHYWNYFPVNMVLPATMLPGALVLDAILMLSNSFTITAIIGGSAFALLFYPSNWPIFALFHMPVEYANAQLTLADLFGFQYIRTGMPEYLRIIERGTLRTYGQYAAPLAAFCSALLCTLMYALWWYIGKWFATTRYLNKI	Bacteria,Proteobacteria,Gammaproteobacteria,Methylococcales,Methylomonadaceae,Methylomicrobium,Methylomicrobium agile
GCF_000733935_1948	MSASQSAVRSRAEAVQVSRTFDWMILFTLFTAVLGGYHIHYMLTGGDWDFWSDWKDRRLWVTVAPIVSITFPAAVQACLWWRYRLPIGATISVLALLLGEWINRYMNFWGWTYFPVNFVFPSNLVPGAIVLDVVLMLGGSMTLTAVVGGMAYGLLFYPGNWPIIAPLHVPVEYNGMMMTLADLQGYHYVRTGTPEYIRMVEKGTLRTFGKDVAPVSAFFSAFVSIIIYFLWHFFGRWFAKTDFIADDAS	Bacteria,Proteobacteria,Gammaproteobacteria,Methylococcales,Methylomonadaceae,Methylomarinum,Methylomarinum vadi
GCF_000745215_1625	MSISTEAGAPAGKAWKSKEEFLGCVMLTDWILLVVLFAVVLGSFHIHYMLLAGDWDFWIDFKDRRMWPTVAPIVAMCFAAAVQSFLWQKFRLPIGATVATLALLTGEWINRYDNFWGWTFFPINLVFPSALIPMGFWLDVVLMMSGSWLVTALVGSMGWGLLFYPINWPVLAQYHQSAEIDGVLLTLADLIGFNYVRTGTPEYIRMVERGTLRTFGKDVVPVAAFFSSFISMLIYFLWWKIGTWFTNTKYIEVDDI	Bacteria,Proteobacteria,Alphaproteobacteria,Rhizobiales,Beijerinckiaceae,Methylosinus,Methylosinus sp000745215
GCF_000745215_2061	MSTSKSGGAIGPFHSVAEAAGCVKTSDWLILTLLFLAVLGGYHIHFMLTAGDWDFWVDWKDRRMWPTVIPILGVTFAAAAQAFLWENFRLPFGATFAVLGLLIGEWINRYVNFWGWTYFPISLVFPSALVVPALWLDIILLLSGSYVITAVVGALGWGLLFYPNNWPAIAAFHQATEQHGQLMSLADLIGLHFVRTSMPEYIRMVERGTLRTFGKDVVPVAAFFSGFVSMLVYFLWWFVGKWYSTTKVITKI	Bacteria,Proteobacteria,Alphaproteobacteria,Rhizobiales,Beijerinckiaceae,Methylosinus,Methylosinus sp000745215
GCF_000745215_3131	MSTSKSGGAIGPFHSVAEAAGCVKTSDWLILTLLFLAVLGGYHIHFMLTAGDWDFWVDWKDRRMWPTVIPILGVTFAAAAQAFLWENFRLPFGATFAVLGLLIGEWINRYVNFWGWTYFPISLVFPSALVVPALWLDIILLLSGSYVITAVVGALGWGLLFYPNNWPAIAAFHQATEQHGQLMSLADLIGLHFVRTSMPEYIRMVERGTLRTFGKDVVPVAAFFSGFVSMLVYFLWWFVGKWYSTTKVITKI	Bacteria,Proteobacteria,Alphaproteobacteria,Rhizobiales,Beijerinckiaceae,Methylosinus,Methylosinus sp000745215
GCF_000745375_516	MSAHIPVSTFKPYRGEKARLARAYDYLILVLALFLFIGSFHLHFALTVGDWDFWVDWKDRQWWPLVTPLIGITFPAAVQAVLWDKFRLPLGATLCVTALLLGTWVTRVFAYHYWNYFPINMVLPATMLPGALVLDALLMLTNSLTITSIFGGAAFALLFYPSNWPIFGMFHQPVEYANSQLTVADLFGFQYIRTGMPEYLRIIERGTLRTYGQYATPLSAFCSALLCSLMYPLWWHIGKWFASTRYLTKI	Bacteria,Proteobacteria,Gammaproteobacteria,Methylococcales,Methylomonadaceae,Methylobacter,Methylobacter whittenburyi
GCF_000745375_2752	MSASQSAVRSRAEAVKVSRTFDYMILFTAFLVILGGYHIHYMLTGGDWDFWTDWKDRRLWVTVAPIVSITFPAAVQATLWYRFRLPFGAVVAVLGLLLGEWVNRYLNFWGWTYFPVNFCFPSNLMPGAIVLDVVLMLSGSMTLTAVVGGMAWGLLFYPGNWPIIAPLHIPVEYNGMMFTLADLQGYHYVRTGTPEYIRMVEKGTLRTFGKDVAPVSAFFSAFVSILIYFLWHFFGRWFAKDNFVQAS	Bacteria,Proteobacteria,Gammaproteobacteria,Methylococcales,Methylomonadaceae,Methylobacter,Methylobacter whittenburyi
GCF_000746085_3146	MFSRKPTLAGSGPVTESISASPGIEGGAGANAPARAADAGAIAGGAPRAVAESPFNSKAEAAGLVRSADIILLVVLFLVTLGGYHIHAMLTMGDWDFWIDWKDRRFWPTVLPIMLVTFPAAAQYFFWNHFKLPFGATFLILALLVGEWINRYTNFWGWTYFPISLVWPTSLVPMALFLDLVLLLSGSFIVTAIVGAMGFGLLMYPTNWPILAPYHQATEQYGLLMSLADLIGFHYVRTSMPEYLRIVERGTMRTFGKDVVAVAAFFSGFVSILVYFWWWYVGKLFSTTKFTKAV	Bacteria,Proteobacteria,Alphaproteobacteria,Rhizobiales,Beijerinckiaceae,Methylocella,Methylocella aurea
GCF_000802205_2877	MVWLRRTTHYLFIVVVAVNSTLLTINAGDYIFYTDWAWTSFVVFSISQSTMLVVGAIYYMLFTGVPGTATYYATIMTIYTWVAKGAWFALGYPYDFVVVPVWIPSAMLLDLAYWATRRNKHAAILIGGVLVGMSLPLFNMINLLLVADPLEMAFKYPRPTLPPYMTPIEPQVGKFYNSPVALGAGAGAVLCVPIAALGAKLNTWTYRWMAAWSKWD	Archaea,Thermoproteota,Nitrososphaeria,Nitrososphaerales,Nitrososphaeraceae,Nitrosocosmicus,Nitrosocosmicus oleophilus
GCF_000812185_296	MVWLRRCTHYLFIVVVAVNSTLLTINAGDYIFYTDWAWTSFVVFSISQTLMLTVGACYYLTFTGVPGTATYYALIMTVYTWIAKGAWFALGYPYDFIVTPVWLPSAMLLDLAYWATKKNKHSLILFGGVLVGMSLPLFNMVNLITVADPLETAFKYPRPTLPPYMTPIEPQVGKFYNSPVALGAGAGAVLACTFAALGCKLTTWTYRWMAAWSKWD	Archaea,Thermoproteota,Nitrososphaeria,Nitrososphaerales,Nitrosopumilaceae,Nitrosopelagicus,Nitrosopelagicus brevis
GCF_000832065_1337	MSRTDEILKAAKMPPESVKMSRMIDAIYFPILCILLVGTYHMHFMLLAGDWDFWLDWKDRQWWPVVTPIVGITYCATIMYYLWVNYRLPFGATLCIVCLLVGEWLTRFWGFYWWSHYPINFVLPSTMIPGALIMDTVMLLTRNWMITALVGGGAFGLLFYPGNWPIFGPTHLPLVAEGVLLSLADYTGFLYVRTGTPEYVRLIEQGSLRTFGGHTTVIAAFFSAFVSMLMFCVWWYFGKLYCTAFYYVKGPRGRVTMKNDVTAYGEEGFPEGIK	Bacteria,Proteobacteria,Gammaproteobacteria,Burkholderiales,Nitrosomonadaceae,Nitrosospira,Nitrosospira sp000832065
GCF_000875775_2053	MVWLRRCTHYLFIVVVAVNSTLLTINAGDYIFYTDWAWTSYTVFSISQTLMLIVGATYYLTFTGVPGTATYYALIMTVYTWIAKAAWFSLGYPYDFIVTPVWLPSAMLLDLVYWATKKNKHSLILFGGVLVGMSLPLFNMVNLITVADPLETAFKYPRPTLPPYMTPIEPQVGKFYNSPVALGAGAGAVLGCTFAALGCKLNTWTYRWMAAWSKWD	Archaea,Thermoproteota,Nitrososphaeria,Nitrososphaerales,Nitrosopumilaceae,Nitrosopumilus,Nitrosopumilus piranensis
GCF_000934725_3168	MATHILDIPPQPYAGEKARLARAYDYLILVLAIFLFIGSFHLHVALTVGDWDFWLDWKDRQWWPLVTPLMAITFPAAVQSVLWTNFRLPLGATLCVVCLLIGTWITRVFAYHFWNYFPINSVLPATLLPSALVLDVILMLSNSLTITSIFGGMAFALLFYPSNWPIFAMFHVPVEYGNAQLTLADVFGFQYIRAGMPEYLRLIERGTLRTYGQYATPLSAFCSALLCTLMYPLWWYLGQWFATVRFVKKI	Bacteria,Proteobacteria,Gammaproteobacteria,Methylococcales,Methylococcaceae,Methyloterricola,Methyloterricola oryzae
GCF_000934725_3730	MSALQSAVRSHAEAVQVSRTVDYFGLWIIFMVLVGSYHIHAMLTMGDWDFWVDWKDRRLWVTVVPIVLVTFPAAVQAFLWERYRLPWGATVCVLGLLFGEWVNRYFNFWGWTYFPITLVFPSQIVPGAILLDVALMLSGSYLFTAIVGAMGWGLIFYPGNWPVIAPYHVPVEYNGMLMSVADLLGYHYVRTGTPEYIRMVEKGTLRTFGKDVAPVSAFFSAFMSILIYFIWHFVGRWFSSVRFLKQS	Bacteria,Proteobacteria,Gammaproteobacteria,Methylococcales,Methylococcaceae,Methyloterricola,Methyloterricola oryzae
GCF_000934725_3918	MVLVGSYHIHAMLTMGDWDFWVDWKDRRLWVTVVPIVLVTFPAAVQAFLWERYRLPWGATVCVLGLLFGEWVNRYFNFWGWTYFPITLVFPSQIVPGAILLDVALMLSGSYLFTAIVGAMGWGLIFYPGNWPVIAPYHVPVEYNGMLMSVADLLGYHYVRTGTPEYIRMVEKGTLRTFGKDVAPVSAFFSAFMSILIYFIWHFVGRWFSSVRFLKQS	Bacteria,Proteobacteria,Gammaproteobacteria,Methylococcales,Methylococcaceae,Methyloterricola,Methyloterricola oryzae
GCF_000936425_6886	MSTQDPTASDTFQTAYGGTTVETGPKVTGPALKSKGEALALGRTIDWLLLFILFFVCLASFHIHAMLTMGDWDFWVDWKDRRYFPTVLPIVLIAFAAAGQAFFWEKFRLPFGATFMVVGLIFGEWINRYFNFWLWTYFPINMVWPTILIPSALFLDIVLLITRSYLITAIVGAMGWALLLYPSNWPVLAQFHVPLEKDGLIMTLADLIGFEYVRTGTPEYIRMVERGTMRTFGKDVVPVSAFFAGFISMIVYFVWAFVGRWFSTTRFIGRI	Bacteria,Proteobacteria,Alphaproteobacteria,Azospirillales,Azospirillaceae,Skermanella,Skermanella aerolata
GCF_000955905_405	MVWLRRCTHYLFIVVVAVNSTLLTINAGDYIFYTDWAWTSFVVFSISQTLMLVVGATYYLTFTGVPGTATYYALIMTVYTWIAKGAWFALGYPYDFIVTPVWLPSAMLLDLAYWATKKNKHSLILFGGVLCGMSLPLFNMVNLITVADPLETAFKYPRPTLPPYMTPIEPQVGKFYNSPVALGAGAGAVLACTFAALGCKLNTWTYRWMAAWSKWD	Archaea,Thermoproteota,Nitrososphaeria,Nitrososphaerales,Nitrosopumilaceae,Nitrosotenuis,Nitrosotenuis cloacae
GCF_000956175_391	MVWLRRCTHYLFIVVVAVNSTLLTINAGDYIFYTDWAWTSFTVFSISQTLMLIVGATYYLTFTGVPGTATYYALIMTVYTWIAKGAWFSLGYPYDFIVTPVWLPSAMLLDLVYWATKKNKHSLILFGGVLVGMSLPLFNMVNLITVADPLETAFKYPRPTLPPYMTPIEPQVGKFYNSPVALGAGAGAVLGCTMAALGVKLNTWTYRWMAAWSKWD	Archaea,Thermoproteota,Nitrososphaeria,Nitrososphaerales,Nitrosopumilaceae,Nitrosopumilus,Nitrosopumilus adriaticus
GCF_000960475_1131	MSATALAPESEERTQALRKLLNRRYTFIDRKWDIVFWVTAAFVVAAAADITKLLFAGDWDFWTDWKDRQWWPMVTPFAVIIIPSALQYIQWLAWRMPTGAVYTAISMTIASWIGRIFNWDMFGGFPLAFVWPVMILAAAIWLDWVLLKTKSFVLTSLVGAFGFALILWFTNYTVLAPYLQPIDWMGLHVTVADVQGIEYVRGQTPEYLRMIEHGSLRTFLGETQYVSLAFGATLAVAGYWVGQAIGRGLAIWPIGRFIKRF	Bacteria,Actinobacteriota,Actinomycetia,Propionibacteriales,Nocardioidaceae,Nocardioides,Nocardioides luteus_A
GCF_000963695_4106	MSASQSAVRSRAEAVKVSRTFDWLICFTLFFVVLGGYHIHYMLTGGDWDFWTDWKDRRLWVTVAPIVSITFPAAVQSMLWWRYRLPFGAVLCILGLLLGEWVNRYFNFWGWTYFPVAFVFPSQLMPGAIFLDVVLLLSNSMTFTAVIGGLGYGLLFYPGNWPVIAPLHVPVEYNGMVMTLADLQGYHYVRTGTPEYIRMVEKGTLRTFGKDVAPVSAFFSGFVSILIYFLWHFFGQWFNSTAFTKAS	Bacteria,Proteobacteria,Gammaproteobacteria,Methylococcales,Methylomonadaceae,Methylovulum,Methylovulum oryzae
GCF_000968535_508	MSASQSAVRSRAEAVKVSRTFDYMILFTVFFVVLGGYHIHYMLTGGDWDFWTDWKDRRLWVTVAPIVSITFPAAVQAVLWWRYRIAWGATLCVLGLLLGEWINRYFNFWGWTYFPVNFVFPSNLMPGAIVLDVILMLSNSMTLTAVVGGLAWGLLFYPGNWPIIAPLHVPVEYNGMMMTLADLQGYHYVRTGTPEYIRMVEKGTLRTFGKDVAPVSAFFSGFVSILIYFLWHFFGSWFGSEKFVQAA	Bacteria,Proteobacteria,Gammaproteobacteria,Methylococcales,Methylomonadaceae,Methylotuvimicrobium,Methylotuvimicrobium alcaliphilum
GCF_001007935_217	MNESIVWVLIFIPVLFLFVPLLSKSEGYFADMFKTKDILQAAKMPPEAIHMSRSIDLIYFPILCILLVGTYHMHFMLLAGDWDFWMDWKDRQWWPVVTPIVGITYCSAIMYYLWVNYRQPFGATLCIVCLLVGEWLTRYWGFYWWSHYPLNFVTPGIMLPGALMLDITMYLTRNWLVTALVGGGFFGLLFYPGNWPIFGPTHLPVVADGVLLSMADFMGHLYVRTGTPEYVRNIEQGSLRTFGGHTTVIAAFFAAFVSMLMFVVWWYLGKIYCTAFYYVKGKRGRIVQRDDVTAFGEEGFAQGIK	Bacteria,Proteobacteria,Gammaproteobacteria,Burkholderiales,Nitrosomonadaceae,Nitrosomonas,Nitrosomonas communis
GCF_001007935_1078	MNESIVWVLIFIPVLFLFVPLLSKSEGYFADMFKTKDILQAAKMPPEAIHMSRSIDLIYFPILCILLVGTYHMHFMLLAGDWDFWMDWKDRQWWPVVTPIVGITYCSAIMYYLWVNYRQPFGATLCIVCLLVGEWLTRYWGFYWWSHYPLNFVTPGIMLPGALMLDITMYLTRNWLVTALVGGGFFGLLFYPGNWPIFGPTHLPVVADGVLLSMADFMGHLYVRTGTPEYVRNIEQGSLRTFGGHTTVIAAFFAAFVSMLMFVVWWYLGKIYCTAFYYVKGKRGRIVQRDDVTAFGEEGFAQGIK	Bacteria,Proteobacteria,Gammaproteobacteria,Burkholderiales,Nitrosomonadaceae,Nitrosomonas,Nitrosomonas communis
GCF_001312345_4682	MSTLQSAVRSHAEAVQVSRTIDYLILFIVFFVVVGSYHIHAMLTMGDWDFWADWKDRRLWVTVTPIVLVTFPAAVQVWLWENFRLPWGATVCVLALVLGEWINRYFNFWGWTYFPVNFVFPAILTPGAILLDVVLCMSGSYLFTAIIGAMGWGLIFYPGNWPIIAPLHVPVEYNGMLMSIADIQGYNYVRTGTPEYIRMVEKGTLRTFGKDVAPVSAFFSAFMSILIYFMWHFVGRWFASTRFLQQT	Bacteria,Proteobacteria,Gammaproteobacteria,Methylococcales,Methylococcaceae,Methylogaea,Methylogaea oryzae
GCF_001440035_5161	MTSTADIDAAASPRENTRFKDKKGETVISVSGLTPGAARYSRLFDVLVVAAVVTIFGGAIHLHVMLTVGDWDMYVDWKDRQYWPLVMPVSMIMFPAALQAIFWVNFRLPIGATVGATALLIATWIGRYANWWIWTGFPFTEGVPSQALAGALLMDMTLIVLRNSLFTSIIGGFAFGFVFWPSNYSALAPFYLPVEHQGMVASLADMIGYTFPRSNMPEYLRIIERGTLRTFGSSVSWVSAAFAGFICIFMHQLWWRLGLFASQATFLKNSDVVKSFMGIKSSVAS	Bacteria,Proteobacteria,Alphaproteobacteria,Rhizobiales,Xanthobacteraceae,Bradyrhizobium,Bradyrhizobium manausense
GCF_001455205_256	MSRTDEIIAAAKMPPEAVKMSRYIDAVYFPILCILLVGTYHMHFMLLAGDWDFWLDWKDRQWWPVVTPIVGVMYCAALMYYLWVNYRLPFGATLCIVCLLVGEWLTRYWGFYWWSHYPINFVLPSTMIPGALMLDTILLLTGNWLVTALLGGGFWGLFFYPGNWPIFGPTHLPLVVEGVLLSVADYTGFLYVRTGTPEYVRLIEQGSLRTFGGHTTVIAAFFSAFVSMLMFCVWWYFGKLYCTAFYYVKGERGRISMKHDVTAFGEKGFAQGIK	Bacteria,Proteobacteria,Gammaproteobacteria,Burkholderiales,Nitrosomonadaceae,Nitrosomonas,Nitrosomonas ureae
GCF_001455205_1451	MSRTDEIIAAAKMPPEAVKMSRYIDAVYFPILCILLVGTYHMHFMLLAGDWDFWLDWKDRQWWPVVTPIVGVMYCAALMYYLWVNYRLPFGATLCIVCLLVGEWLTRYWGFYWWSHYPINFVLPSTMIPGALMLDTILLLTGNWLVTALLGGGFWGLFFYPGNWPIFGPTHLPLVVEGVLLSVADYTGFLYVRTGTPEYVRLIEQGSLRTFGGHTTVIAAFFSAFVSMLMFCVWWYFGKLYCTAFYYVKGERGRISMKHDVTAFGEKGFAQGIK	Bacteria,Proteobacteria,Gammaproteobacteria,Burkholderiales,Nitrosomonadaceae,Nitrosomonas,Nitrosomonas ureae
GCF_001455205_2757	MSRTDEIIAAAKMPPEAVKMSRYIDAVYFPILCILLVGTYHMHFMLLAGDWDFWLDWKDRQWWPVVTPIVGVMYCAALMYYLWVNYRLPFGATLCIVCLLVGEWLTRYWGFYWWSHYPINFVLPSTMIPGALMLDTILLLTGNWLVTALLGGGFWGLFFYPGNWPIFGPTHLPLVVEGVLLSVADYTGFLYVRTGTPEYVRLIEQGSLRTFGGHTTVIAAFFSAFVSMLMFCVWWYFGKLYCTAFYYVKGERGRISMKHDVTAFGEKGFAQGIK	Bacteria,Proteobacteria,Gammaproteobacteria,Burkholderiales,Nitrosomonadaceae,Nitrosomonas,Nitrosomonas ureae
GCF_001458695_1736	MFRTDEIIKAAKLPPEGVAMSRHIDYIYFIPILFVTIIGTFHMHTALLCGDWDFWLDWKDRQWWPIVTPITTITFCAALQYYNWVNYRQPFGATITILALGAGKWVAVYTSWWWWSNYPPNFVMPATLLPSALVLDFTLLLTRNWTLTAVIGAWMYAILFYPSNWPIFAYSHTPLVVDGTLLSWADYMGFMYVRTGTPEYIRMIEVGSLRTFGGHSTMISSFFAAFASSLMYILWWQFGKFFCTSYFYFTDDKKRTTKVYDVFAYATLAHADKAKLSGGKA	Bacteria,Nitrospirota,Nitrospiria,Nitrospirales,Nitrospiraceae,Nitrospira_F,Nitrospira_F inopinata
GCF_001458735_66	MFRTDEIIKASKLPPEGVAMSRHIDHIYFIPILFITIVGTFHMHTALLCGDWDFWLDWKDRQWWPIVTPITTITFCAALQYYNWVNYRQPFGATITILALGFGKWIAVYTSWWWWSNYPPNFVMPATLLPSALVLDITLLLTRNWTLTAVIGAWMYAILFYPSNWPIFGYSHTPIVVDGSLLSWADYMGFMYVRTGTPEYIRMIEVGSLRTFGGHSTMISAFFSAFASSLVYVLWWQFGKFFCTSYFYFTDDRQRTVKVYDVFAYATLAHGDKAKVGGKA	Bacteria,Nitrospirota,Nitrospiria,Nitrospirales,Nitrospiraceae,Nitrospira_F,Nitrospira_F nitrosa
GCF_001458735_3566	MFRTDEIIKASKLPPEGVAMSRHIDHIYFIPILFITIVGTFHMHTALLCGDWDFWLDWKDRQWWPIVTPITTITFCAALQYYNWVNYRQPFGATITILALGFGKWIAVYTSWWWWSNYPPNFVMPATLLPSALVLDITLLLTRNWTLTAVIGAWMYAILFYPSNWPIFGYSHTPIVVDGSLLSWADYMGFMYVRTGTPEYIRMIEVGSLRTFGGHSTMISAFFSAFASSLVYVLWWQFGKFFCTSYFYFTDDRQRTVKVYDVFAYATLAHGDKAKVGGKA	Bacteria,Nitrospirota,Nitrospiria,Nitrospirales,Nitrospiraceae,Nitrospira_F,Nitrospira_F nitrosa
GCF_001458775_3312	MFRTDEIIKAAKLPPEGVAMSRKIDYIYFIPILFVTIVGTFHMHTALLCGDWDFWLDWKDRQWWPIVTPVTLITFCAALQYYNWVNYRQPFGATLCILALGAGKWIAVYTSWWWWSNYPPNFVMPATAIPGALVLDIVLLLTRNWTLTAVIGAWMFAALFYPSNWPIFAYSHTPLVVDGALLSWADYMGFMYVRTGTPEYIRMIEVGSLRTFGGHSTMISAFFSAFASSLTYIVWWQFGKFFCTSYFYITDDRQRTTKVYDVFAYATLGPQGDKAKLSGGKA	Bacteria,Nitrospirota,Nitrospiria,Nitrospirales,Nitrospiraceae,Nitrospira_F,Nitrospira_F nitrificans
GCF_001541925_727	MVWLRRCTHYLFIVVVAVNSTLLTINAGDYIFYTDWAWTSYTVFSISQTLMLIVGATYYLTFTGVPGTATYYALIMTVYTWVAKGAWFALGYPYDFIVTPVWLPSAMLLDLVYWATKKNKHSLILFGGVLVGMSLPLFNMVNLITVADPLETAFKYPRPTLPPYMTPIEPQVGKFYNSPVALGAGAGAVLACTFAALGCKLNTWTYRWMAAWSKWD	Archaea,Thermoproteota,Nitrososphaeria,Nitrososphaerales,Nitrosopumilaceae,Nitrosopumilus,Nitrosopumilus sp001541925
GCF_001543895_3802	MATTYTTTDARPPDSRTEALRALLNRRYRFLDRKWDIVFWATAVFVVAAAADITKLLFAGDWDFWTDWKDRQWWPIITPFAVIIIPSALQYIQWLAWRMPTGATYTALCLAVASWIGRIVQWDWFAGFPLNFVWPVSIIAAAIWLDWVLLKTKSMVLTSLIGGFGFALILWFANYITLAPFLQPMEWMGLPMTVADVQGIEYVRAQTPEYLRMIEHGSLRTFLGETQYVSLAFGGTLAVAGYWIGQAIARGLAIWPIGRYIKKF	Bacteria,Actinobacteriota,Actinomycetia,Streptomycetales,Carbonactinosporaceae,Carbonactinospora,Carbonactinospora thermoautotrophica
GCF_001644015_3216	MSASQSAVRSRAEAVQVSRTFDWMILFTLFTAVLGGYHIHYMLTGGDWDFWTDWKDRRLWVTVAPIVSITFPAAVQACLWWRYRLPIGATLSVVALMLGEWINRYMNFWGWTYFPVNFVFPSNLIPGAIVLDVILMLGNSMTLTAVVGGLAYGLLFYPGNWPVIAPLHVPVEYNGMMMTLADLQGYHYVRTGTPEYIRMVEKGTLRTFGKDVAPVSAFFSGFVSIIIYFLWHFFGKWFAKTDFISDEAS	Bacteria,Proteobacteria,Gammaproteobacteria,Methylococcales,Methylomonadaceae,Methylomonas,Methylomonas lenta
GCF_001644025_1123	MSASQSAVRSRAEAVQVSRTFDWMILFTLFTAVLGGYHIHYMLTGGDWDFWTDWKDRRLWVTVAPIVSITFPAAVQACLWWRYRLPVGATLSVVALMIGEWINRYMNFWGWTYFPVNICFPSNLIPGAIVLDTILMLGNSMTLTAVVGGLAYGLLFYPGNWPVIAPLHVPVEYNGMMMTLADLQGYHYVRTGTPEYIRMVEKGTLRTFGKDVAPVSAFFSGFVSIIIYFLWHFFGRWFAKTDFIADDAS	Bacteria,Proteobacteria,Gammaproteobacteria,Methylococcales,Methylomonadaceae,Methylomonas,Methylomonas koyamae_A
GCF_001644025_1192	MSAQIPISTFKPYRGEKARLARAYDYLILVLALFLFIGSFHLHFALTVGDWDFWVDWKDRQWWPLVTPLIGITFPAAVQAVLWDKFRLPLGATLCVAALLLGTWVTRVFAYHYWNYFPINMVLPATMVPGALVLDTLLMLSNSLTITSIFGGGAFALLFYPTNWPIFGMFHQAVEYHNSQLTVADLFGFQYIRTGMPEYLRIIERGTLRTYGQYATPLAAFCSALLCSLMYPLWWYIGKWFANTSYLKKI	Bacteria,Proteobacteria,Gammaproteobacteria,Methylococcales,Methylomonadaceae,Methylomonas,Methylomonas koyamae_A
GCF_001644035_715	MSTISVSTGFDKETATVSRIYDYLILVLAGFLYIGSYHLHFMLTVGDWDFWLDWKDRQYWPLVTPVLMIAWPAAVQSVLWTHFRLPMGATLSVVGLMLGMWITRVTAYQIWTNYPLNFVLPATMIPSALVLDAILMLSPSFLVTAIAGGASFALLFYPTNWPIFAMFHVPIEWQGGLQTIADQFGFEYLRAGMPEYLRIIERGTLRTYGQMAAPLSAFFAALLCILVYAAGWYIGKAFATVRYLKRV	Bacteria,Proteobacteria,Gammaproteobacteria,Methylococcales,Methylomonadaceae,Methylomonas,Methylomonas methanica_A
GCF_001644035_1761	MSAQIPISTFKPYRGEKSRLARAYDYLILVLALFLFIGSFHLHFALTVGDWDFWVDWKDRQWWPLVTPLIGITFPAAVQAVLWDKFRLPLGATLCVAALLIGTWVTRVFAYHYWNYFPINMVLPATMIPGALVLDTLLMLTNSLTITSIFGGGAFALLFYPTNWPIFGMFHQPVEVANSQLTVADLFGFQYIRTGMPEYLRIIERGTLRTYGQYATPLSAFCSALLCSLMYPLWWHIGKWFASTRYLSKI	Bacteria,Proteobacteria,Gammaproteobacteria,Methylococcales,Methylomonadaceae,Methylomonas,Methylomonas methanica_A
GCF_001644035_4571	MSASQSAVRSRAEAVQVSRTFDWMILFTLFTAVLGGYHIHYMLTGGDWDFWTDWKDRRLWVTVAPIVSITFPAAVQACLWWRYRLPIGATLSVVALMIGEWINRYMNFWGWTYFPVNICFPSNLLPGAIVLDVILMMGNSMTLTAVVGGLAYGLLFYPGNWPVIAPLHVPVEYNGMMMTLADLQGYHYVRTGTPEYIRMVEKGTLRTFGKDVAPVSAFFSGFVSIIIYFLWHFFGRWFAKTDFIADDAS	Bacteria,Proteobacteria,Gammaproteobacteria,Methylococcales,Methylomonadaceae,Methylomonas,Methylomonas methanica_A
GCF_001870125_1254	MVWLRRTTHYLFIVVVAVNSTLLTINAGDYIFYTDWAWTSFVVFSISQSTMLVVGAIYYMLFTGVPGTATYYATIMTIYTWVAKGAWFALGYPYDFVVVPVWIPSAMLLDLAYWATRRNKHAAILIGGVLVGMSLPLFNMINLLLVADPLEMAFKYPRPTLPPYMTPIEPQVGKFYNSPVALGAGAGAVLCVPIAALGAKLNTWTYRWMAAWSKWD	Archaea,Thermoproteota,Nitrososphaeria,Nitrososphaerales,Nitrososphaeraceae,Nitrosocosmicus,Nitrosocosmicus hydrocola
GCF_001908235_1312	MQGGTSVRLYGLEWPKESARISRVFDLLVAAILFLAVSGAFHLHYMLTAGDWDMWIDWKDRQWWVTLTPIMAITFPAALQYVFWTKFRLPIAATFAVVCLLFGQWMNRYFGFHLWSYFPMSEVIPALLIPGALVLDVALLLTGNFLFTAMSGAFAFALLFYPANWFWLAPYRLPVEVMGQLVSVGDYISYAFTRTALPEYIRLIERGTLRTFGGHSAIIASFF	Bacteria,Proteobacteria,Alphaproteobacteria,Rhizobiales,Xanthobacteraceae,Bradyrhizobium,Bradyrhizobium sp001908235
GCF_001908235_4653	MQGGASVRLYGLEWPKESARISRVFDLLVAAILFLAVSGAFHLHYMLTAGDWDMWIDWKDRQWWVTLTPIMAITFPAALQYVFWTKFRLPIAATFAVVCLLFGQWINRYFGFYLWSYFPMSEVIPALLIPGALVLDLALLLTGNFLFTAMSGAFAFALLFYPANWFWLAPYRLPVEVMGQLVSVGDYISYAFTRTALPEYIRLIERGTLRTFGGHSAIIASFFSAFVSILMYLAWWHIGMLLARVVTTPNTLKNFMGLTDKDEPAETAQKAIDRTSLQGRFVASE	Bacteria,Proteobacteria,Alphaproteobacteria,Rhizobiales,Xanthobacteraceae,Bradyrhizobium,Bradyrhizobium sp001908235
GCF_002005105_4194	MSALQSAVRSHAEAVQVSRTIDYLGIFIFFFVVVGSYHIHAMLTMGDWDFWSDWKDRRLWVTVTPIVLVTFPAAIQAWTWEKFRNPWGATIAVLALLFGEWVNRYFNFWGWTYFPINFVFPAILVPGAILLDTFLMLSGSYLFTAIVGGMAWGLIFYPGNWPMIAPLHVPVEYNGMLMSIADIQGYNYVRTGTPEYIRMVEKGTLRTFGKDVAPVSAFFSAFMSILIYFMWHFVGRWFSTVRFLKQT	Bacteria,Proteobacteria,Gammaproteobacteria,Methylococcales,Methylococcaceae,Methylocaldum,Methylocaldum sp002005105
GCF_002068095_5722	MADIDAAASPRENTRFKDKKGETVISVSGLTPSAARYSRLFDVLVVAAVVTIFAGAIHLHVMLTVGDWDMYVDWKDRQYWPLVMPVSMIMFPAALQAIFWVNFRLPIGATVGATVLLIATWIGRYANWWIWTGFPFTEGVPSQALAGALLMDMTLIVLRNSLFTSIIGGFAFGFVFWPSNYSALAPFYLPVEHQGMVASLADMIGYTFPRSNMPEYLRIIERGTLRTFGSSVSWVSAAFAGFICIFMHQLWWRLGLFASQATFLKNSDVVKSFMGIKSSVAS	Bacteria,Proteobacteria,Alphaproteobacteria,Rhizobiales,Xanthobacteraceae,Bradyrhizobium,Bradyrhizobium sacchari
GCF_002072955_3669	MSASQSAVRSRAEAVQVSRALDWMILFTLFTAVLGGYHIHYMLTGGDWDFWTDWKDRRLWVTVAPIVSITFPAAVQSMLWYRYRLPFGAVVAVMALMIGEWINRYLNFWGWTYFPVNFVFPSNLVPGAIVLDVVLMLSGSFILTAVVGGLAYGLLFYPGNWPIIAPLHVPVEYNGMMFTLADLQGYHYVRTGTPEYIRMVEKGTLRTFGKDVAPVSAFFSGFVSIIIYFLWHYFGRWFNKTDFVDPAQI	Bacteria,Proteobacteria,Gammaproteobacteria,Methylococcales,Methylomonadaceae,Methyloprofundus,Methyloprofundus sedimenti
GCF_002088235_1473	MIDTANSESLRSGMTSESEQRKLFIQVDLLAIPLVVLLFAGIFSFHFALLVGDWDYWVDWRDRRWWPLVTPLALTVLPGVFGYLLWDRLRLPLGGTLTILCLTAAAWVSRYLNFHLFADFPMNFVWPSTYIGLGLLLDCLLLLTRSFFWTGLFGGFAFGLLIYPLNWPLLAPFQVPVELHGTMLTVADLMGYEYIRTAIPEYVRIIEEATLRTFGEAVTPLTAVFAGFLNILNYWLWVWVGYLGAKAIWIRKIV	Bacteria,Proteobacteria,Gammaproteobacteria,Nevskiales,Oceanococcaceae,Oceanococcus,Oceanococcus atlanticus
GCF_002117405_107	MTATDLESAVQPYAGEKARLSRAYDYLILVLAFFLFVGAFHLHVALTVGDWDFWLDWKDRQWWPLITPLMMITFPAAVQAVLWPNFRLPLGATLCISCLLIGTWITRVFAYHLWNYFPINEVLPATMLPSALVLDAVLMLSNSLTITSIFGGMAFALLFYPSNWPIFAMFHVPVEYGGAQLTVADLFGFQYVRAGTPEYLRLIERGTLRTYGQYATPLSAFCAALLCTLMYPLWWWLGKAFATTKYVKNI	Bacteria,Proteobacteria,Alphaproteobacteria,Rhizobiales,Beijerinckiaceae,Methylocystis,Methylocystis bryophila
GCF_002117405_2610	MSVSAAPIGKAWKSKEEFLGCVILTDWILLFVLFLVLLGSYHIHYMLLAGDWDFWIDFKDRRMWPTVAPIVAMCFAAAAQSFFWTKFRLPFGATVVTLALLVGEWINRYDNFWGWTFFPISLVFPSALIPMAFWLDVVLLISGSWLVTALLGSLGWGLLFYPSNWPVLAQYHQAAEIDGVLLTLADLIGFNYVRTGTPEYIRMIERGTLRTFGKDVVPVAAFFSSFISMLVYFLWWKIGMWFARTDYVKAEDI	Bacteria,Proteobacteria,Alphaproteobacteria,Rhizobiales,Beijerinckiaceae,Methylocystis,Methylocystis bryophila
GCF_002117405_2862	MSTSKSGGAVGPFHSVAEAAGCVQTTDWMLLTLLFFAVLGGYHVHFMLTAGDWDFWVDWKDRRMWPTVVPILGVTFAAASQAFFWVNFRLPFGAVFAVLGLLIGEWINRYVNFWGWTYFPISLVFPSALMVPAIWLDVILLLSGSYVITAVIGALGWGLLFYPNNWPAIGQFHQATEQHGQLMSLADLIGFHFVRTSMPEYIRMVERGTLRTFGKDVVPVAAFFSGFVSMLVYFAWWWLGRFYSTTKVIKEI	Bacteria,Proteobacteria,Alphaproteobacteria,Rhizobiales,Beijerinckiaceae,Methylocystis,Methylocystis bryophila
GCF_002117405_3624	MSTSKSGGAVGPFHSVAEAAGCVQTTDWMLLTLLFFAVLGGYHVHFMLTAGDWDFWVDWKDRRMWPTVVPILGVTFAAASQAFFWVNFRLPFGAVFAVLGLLIGEWINRYVNFWGWTYFPISLVFPSALMVPAIWLDVILLLSGSYVITAVIGALGWGLLFYPNNWPAIGQFHQATEQHGQLMSLADLIGFHFVRTSMPEYIRMVERGTLRTFGKDVVPVAAFFSGFVSMLVYFAWWWLGRFYSTTKVIKEI	Bacteria,Proteobacteria,Alphaproteobacteria,Rhizobiales,Beijerinckiaceae,Methylocystis,Methylocystis bryophila
GCF_002156965_251	MVWLRRCTHYLFIVVVAVNSTLLTINAGDYIFYTDWAWTSYTVFSISQTLMLIVGATYYLTFTGVPGTATYYALIMTVYTWIAKGAWFALGYPYDFIVTPVWLPSAMLLDLVYWATKKNKHSLILFGGVLVGMSLPLFNMVNLITVADPLETAFKYPRPTLPPYMTPIEPQVGKFYNSPVALGAGAGAVLACTFAALGCKLNTWTYRWMAAWSKWD	Archaea,Thermoproteota,Nitrososphaeria,Nitrososphaerales,Nitrosopumilaceae,Nitrosopumilus,Nitrosopumilus catalinensis
GCF_002157835_7583	MTTTVAKPPTPSDPAPLGKGRRILGWRWEVLFALAFVPLVIGAFHLNQMLFVGDWSFWADWKDRQWWPLLTPALGMIIPAAVQYIAWDRLRVPIGATVCAVCLMIGQWLSRYFNFDWWANIPINYTWPETFLLAAIILDVILLVSRSYLITAVLGGLIWGFVFWYFNFVMLAPYLQAVDFHGTLLTVADTMGFHITRTQTPEYLRIIEEGHLRALVGDITIVVAFFAGMLSVATYGFGLLIGKYLAVWPIGKFFKLQTN	Bacteria,Actinobacteriota,Actinomycetia,Mycobacteriales,Mycobacteriaceae,Mycobacterium,Mycobacterium dioxanotrophicus
GCF_002189065_561	MSASQSAVRSRAEAVQVSRTLDWMILFTLFTAVLGGYHIHYMLTGGDWDFWTDWKDRRLWVTVAPIVSITFPAAVQSMLWYRYRLPFGAVVCVMALMIGEWINRYLNFWGWTYFPVNFCFPSNLVPGAIILDVVLMMSSSFVLTAVIGGMAWGLVFYPGNWPIIAPLHVPVEYNGMMFTLADLQGYHYVRTGTPEYIRMVEKGTLRTFGKDVAPVSAFFSAFVCIIIYFLWHYFGRWFNKTDFISGEGI	Bacteria,Proteobacteria,Gammaproteobacteria,Methylococcales,Methylomonadaceae,Methyloprofundus,Methyloprofundus sp002189065
GCF_002356115_1554	MNAFASAVRTPEEAAKISRTLDFLALGAFFFIFLASYHVHFMLLAGDWDFWIDWKDRRYWVTVMPIVSICYPAAMQAFLWEKFRLPFGATLVTLGLLFGTWANRYFNFHLFTYFPVAFVFPTVLLPLALILDATMQVFKSYAVTAIVGGMFYGLLLYPANWPLIAQMHVPVEYNGNVMSLADVMGFHYVRTGNPEYIRMVEKGTLRSFGKDVVPVSAFFSGFVCIVTYFTWYFVGRWFTRSYNTDAI	Bacteria,Proteobacteria,Gammaproteobacteria,Nitrosococcales,Nitrosococcaceae,Nitrosoglobus,Nitrosoglobus terrae
GCF_002379085_3202	MSVLTPAEAAFSPQEAARVDAQVDWVVIPLFVVLLGSVFAFQFALLVGDWDYWIDWRDRRYWPLVTPLVLVILPGVFGYAFWHLLRIPLGATLSIIGLTLTGWLSRYLNFHEFAGFPMNMVLPSTFIGVGLLIDCTLLLTRSWFFTGIFAGFLSGLLLYPMNWPLLAPFMVPVEMHGTLMTVADVMGFEYIRTAMPEYVRIIEQSTLRTFGDAVTPLTAVFAGFLTILSLWFWAWVGSLGVKAVWLRKVV	Bacteria,Proteobacteria,Gammaproteobacteria,Burkholderiales,Burkholderiaceae,Polaromonas,Polaromonas sp002379085
GCF_002379095_3296	MSVLTPAEAAFSPQEAARVDAQVDWVVIPLFVVLLGSVFAFQFALLVGDWDYWIDWRDRRYWPLVTPLVLVILPGVFGYAFWKLLRIPLGATLSIIGLTLTGWVSRYLNFHEFAGFPMNMVLPSTFIGVGLLIDCTLLLTRSWFFTGIFAGFLSGLLLYPMNWPLLAPFMVPVEMHGTLMTVADVMGFEYIRTAMPEYVRIIEQSTLRTFGDAVTPLTAVFAGFLTILSLWFWAWVGSLGVKAVWLRKVV	Bacteria,Proteobacteria,Gammaproteobacteria,Burkholderiales,Burkholderiaceae,Polaromonas,Polaromonas sp002379095
GCF_002752655_240	MSTSKSGGAIGPFHSVAEAAGCVKTTDWMLLTLLFLAVLGGYHIHFMLTAGDWDFWVDWKDRRMWPTVVPILGVTFAAAAQAFFWENFKLPFGATFAVLGLLIGEWINRYCNFWGWTYFPISLVFPSALVVPALWLDIIMLLSGSYVITAVVGSLGWGLLFYPNNWPAIAALHQATEQHGQLMSLADLVGFHFVRTSMPEYIRMVERGTLRTFGKDVVPVAAFFSGFVSMMVYFLWWFVGKWYSTTKVIQKI	Bacteria,Proteobacteria,Alphaproteobacteria,Rhizobiales,Beijerinckiaceae,Methylosinus,Methylosinus trichosporium
GCF_002752655_2039	MSTSKSGGAIGPFHSVAEAAGCVKTTDWMLLTLLFLAVLGGYHIHFMLTAGDWDFWVDWKDRRMWPTVVPILGVTFAAAAQAFFWENFKLPFGATFAVLGLLIGEWINRYCNFWGWTYFPISLVFPSALVVPALWLDIIMLLSGSYVITAVVGSLGWGLLFYPNNWPAIAALHQATEQHGQLMSLADLVGFHFVRTSMPEYIRMVERGTLRTFGKDVVPVAAFFSGFVSMMVYFLWWFVGKWYSTTKVIQKI	Bacteria,Proteobacteria,Alphaproteobacteria,Rhizobiales,Beijerinckiaceae,Methylosinus,Methylosinus trichosporium
GCF_002787055_1887	MVWLRRCTHYLFIVVVAVNSTLLTINAGDYIFYTDWAWTSYVVFSISQTLMLVVGATYYLTFTGVPGTATYYALIMTVYTWIAKGAWFALGYPYDFIVTPVWLPSAMLIDLAYWATKKNKHSLILFGGVLCGMSLPLFNMVNLITVADPLETAFKYPRPTLPPYMTPIEPQVGKFYNSPVALGAGAGAVLSVTFAALGCKLNTWTYRWMAAWSKWD	Archaea,Thermoproteota,Nitrososphaeria,Nitrososphaerales,Nitrosopumilaceae,Nitrosotenuis,Nitrosotenuis aquarius
GCF_002795245_2887	MQGGTSVRLYGLEWPKESARISRVLDLLVAAILFLAVSGAFHLHYMLTAGDWDMWIDWKDRQWWVTLSPIMAITFPAALQYVFWTKFRLPIAATFAVVCLLFGQWINRYFGFHLWSYFPMSEVIPALLIPGALVLDVALLLTGNFLFTAMSGAFAFALLFYPTNWFWLAPYRLPVEVMGQLVSVGDYISYAFTRTALPEYIRLIERGTLRTFGGHSAIIASFFSAFVSILMYLAWWHIGMLLARVVTTPNTLKNFMGLTDKDEPAEAAQKAIDGTSLQGRFVAAE	Bacteria,Proteobacteria,Alphaproteobacteria,Rhizobiales,Xanthobacteraceae,Bradyrhizobium,Bradyrhizobium forestalis
GCF_002887815_5539	MTAVQPSTGRNPVLEPPSKPLLSRRWDVLLLIGALLLIAGAFHLNQMLFTGDWSFWADWKDREFWPLLTPALGIIVPAAVQYIAWDRLRLPAGATLCAVALLPAQWLSRYANFDLWAHLPINFTWPETFILAAIVLDVILLVTRSYWITAVVGSFAWGVLFWFFNFPALSPYLAPVDFHGTLLTVADTMSFHISRTQTPEYLRIIEEGHLKALVSNITIVVSVFAGMLSVVGYVVGFLIGKYLAVWPVGKFFKLQTD	Bacteria,Actinobacteriota,Actinomycetia,Mycobacteriales,Mycobacteriaceae,Mycobacterium,Mycobacterium sp002887815
GCF_002923755_3635	MSASQSAVRSRAEAVKASRTFDWLICFTLFFVVLGGYHIHYMLTGGDWDFWTDWKDRRLWVTVAPIVAITFPAAVQAMLWWRYRLPFGAVLCILGLLLGEWINRYLNFWGWTYFPVNFVFPSNLMPGAIVLDVILMLSNSMVLTAVLGGLSFGLLFYPGNWPIIAPLHVPVEYNGMMMTLADLQGYHYVRTGTPEYIRMVEKGTLRTFGKDVAPVSAFFSGFMSILIYFIWHFFGQWFNKTDFVKSA	Bacteria,Proteobacteria,Gammaproteobacteria,Methylococcales,Methylomonadaceae,Methylovulum,Methylovulum psychrotolerans
GCF_002934365_415	MMSANISNRSFRPYTGEKARISRAYDYLILVLALFLFIGAFHLHFALTVGDWDFWVDWKDRQYWPLVTPLMGITFPAAVQYVMWNKFRLPMGATLCVAALLIGTWITRVFAYHYWNFFPINMVLPATMLPGALVLDFILMLSNSLTITAIFGGAAFALLFYPTNWPIFGLFHVPVEQGNGQVTVADLFGFQYIRTGMPEYLRIIERGTLRTYGQYATPLSAFASALLCSLMYTLWWYIGKWFSTVRYLNKI	Bacteria,Proteobacteria,Gammaproteobacteria,Methylococcales,Methylomonadaceae,Methylobacter_A,Methylobacter_A tundripaludum_A
GCF_002934365_3582	MSASQSAVRSRAEAVKVSRTFDWLICFTLFFVVLGGYHIHYMLTGGDWDFWTDWKDRRLWVTVAPIVSITFPAAVQAVLWWRYRLPFGAVLCILGLLLGEWVNRYMNFWGWTYFPVNFCFPSNLMPGAIVIDVILMLTNSMTVTAVLGGMAWGLLFYPGNWPVIAPLHVPVEYNGMMMTLADLQGYHYVRTGTPEYIRMVEKGTLRTFGKDVAPVSAFFSAFVSILIYFLWHFFGKWFGGTSFTQSS	Bacteria,Proteobacteria,Gammaproteobacteria,Methylococcales,Methylomonadaceae,Methylobacter_A,Methylobacter_A tundripaludum_A
GCF_002953135_4120	MRDNPGQTIYGIKWSKEGAKLSRTFDIIVAVILLLAVAGATHLHFMLLAGDWDFWVDWKDREFWVTLTPIVAIMFPAALQYMFWKYFRLPIAATLAIVGLMIGEWLNRYYGFHLWSYFPMSMVWPAMLLPSALALDAILLLTGNFLLTAIFGGMAFSLLFYPSNWFMLAPYRLPVQIMDYLASVGDVMGYSFTRTATPEYLRMIERGTLRTFGGHSATVSAFFSGFVCILTYMVWWGFGVLFSRVITVPNTFKKLLGLVPKAAGTSTQQGGKDTKLTTSTVGGV	Bacteria,Proteobacteria,Alphaproteobacteria,Sphingomonadales,Sphingomonadaceae,Sphingobium,Sphingobium sp002953135
GCF_003011925_2887	MSRTDEIIAAAKMPPEAVKMSRYIDAVYFPILCILLVGTYHMHFMLLAGDWDFWLDWKDRQWWPVVTPIVGIMYCAALMYYLWVNYRLPFGATLCIVCLLVGEWLTRYWGFYWWSHYPINFVLPSTMIPGALMMDTILLLTGNWLITALLGGGFFGLFFYPGNWPIFGPTHLPLVVEGVLLSVADYTGFLYVRTGTPEYVRLIEQGSLRTFGGHTTVIAAFFSAFVSMLMFCVWWYFGKLYCTAFYYVKGERGRISMKNDVTAFGEKGFAQGIK	Bacteria,Proteobacteria,Gammaproteobacteria,Burkholderiales,Nitrosomonadaceae,Nitrosomonas,Nitrosomonas sp003011925
GCF_003044035_1171	MALLTQQQALSLERKFDIIVIIAAFTGTVAGYHIHQMLTVGDWDFWLDWKDRRWWVTLTPILLITFPAATQYFMWEKMRLPIGATFCVMTLHFGQWMNRVFNFYMWAWFPVNFVTPSLMIPSAIFLDVTLMMTGSYMFTALFGGMGWSLLFYPANWTWLAPFHLAVKHPSGPLMSIADLMGMEYVRSATPEYIRIIERGTLRTFGRDVTPVSSFFAGFISGIVYLWWVWMGKVISRPVFLSRT	Bacteria,Methylomirabilota,Methylomirabilia,Methylomirabilales,Methylomirabilaceae,Methylomirabilis,Methylomirabilis limnetica
GCF_003046405_1667	MSRTDEILKAAKMPPEAVKMSRMIDAVYFPILCILLVGTYHMHFMLLAGDWDFWLDWKDRQWWPVVTPIVGITYCAAIMYYLWVNYRLPFGATLCVVCLLTGEWLTRYWGFYWWSHYPIAFVFPSTMIPGALVMDTVMLLTRNWMITALVGGGAFGLLFYPGNWPIFGPTHLPLVVEGVLLSVADYTGFLYVRTGTPEYVRNIEQGSLRTFGGHTTVIASFFAAFVSMLMFSVWWYFGKLYCTAFFYVKGPRGRVTMKNDVTAFGEEGFPEGIK	Bacteria,Proteobacteria,Gammaproteobacteria,Burkholderiales,Nitrosomonadaceae,Nitrosospira,Nitrosospira sp003046405
GCF_003046585_1287	MSRTDEIIAAAKMPPEAVKMSRYIDAVYFPILCILLVGTFHMHFMLLAGDWDFWLDWKDRQWWPVVTPIVGVMYCAALMYYLWVNYRLPYGATLCIVCLLTGEWLTRYWGFYWWSHYPINFVLPSTMIPGALMLDTIMLLTGNWLITALLGGGFWGLFFYPGNWPIFGPTHLPVVVEGVLLSVADYTGFLYVRTGTPEYVRLIEQGSLRTFGGHTTVIAAFFSAFVSMLMFCVWWYLGKIYCTAFFYVKGERGRISMKHDVTAYGEKGFAEGIR	Bacteria,Proteobacteria,Gammaproteobacteria,Burkholderiales,Nitrosomonadaceae,Nitrosomonas,Nitrosomonas aestuarii
GCF_003050965_2732	MSRTDEILKAAKMPPEAVKMSRMIDAVYFPILCILLVGTYHMHFMLLAGDWDFWLDWKDRQWWPVVTPIVGITYCAAIMYYLWVNYRLPFGATLCIVCLLVGEWLTRYWGFYWWSHYPINFVFPSTMIPGALVMDTVLLLTRNWMVTALIGGGAFGLLFYPGNWPIFGPTHLPLVAEGVLLSLADYTGFLYVRTGTPEYVRLIEQGSLRTFGGHTTVIAAFFSAFVSMLMFCVWWYFGKVYCTAFYYVKGARGRVSMKNDVTAFGEEGFPEGIK	Bacteria,Proteobacteria,Gammaproteobacteria,Burkholderiales,Nitrosomonadaceae,Nitrosospira,Nitrosospira sp003050965
GCF_003051105_2399	MNESVVWVLLAIPVLFLFVPLLSKGEGLLTGMFRTNDILKAAKMPPEAVHMSRSIDLIYFPILVILLVGTYHMHFMLLAGDWDFWMDWKDRQWWPVVTPIVGITYCSTIMYYLWVNYRQPFGATLCVVCLLIGEWLTRYWGFYWWSHYPINFVTPSIMIPGALMLDITLYLTRNWLVTALIGGGFFGLLFYPGNWPIFGPTHLPVVAEGVLLSMADYMGHLYIRTGTPEYVRLIEQGSLRTFGGHTTVIAAFFAAFVSMLMFVVWWFLGKVYCTAFFYVKGKRGRIVKRDDVTAFGEEGFAQGIK	Bacteria,Proteobacteria,Gammaproteobacteria,Burkholderiales,Nitrosomonadaceae,Nitrosomonas,Nitrosomonas nitrosa
GCF_003053905_2952	MSRTDEILKAAKMPPEAVKMSRMIDAVYFPILCILLVGTYHMHFMLLAGDWDFWLDWKDRQWWPVVTPIVGITYCAAIMYYLWVNYRLPFGATLCIVCLLAGEWLTRFWGFYWWSHYPMSFVFPSTMIPGALVMDTVMLLTRNWMITALVGGGAFGLLFYPGNWPIFGPTHLPLVVEGVLLSVADYTGFLYVRTGTPEYVRNIEQGSLRTFGGHTTVIAAFFAAFISMLMFCIWWYFGKLYCTAFFYVKGHRGRVTMKNDVTAFGEEGFPEGIK	Bacteria,Proteobacteria,Gammaproteobacteria,Burkholderiales,Nitrosomonadaceae,Nitrosospira,Nitrosospira sp003053905
GCF_003113265_2747	MSISTEAGAPAGKAWKSKEEFLGCVMLTDWILLVVLFAVVLGSFHIHYMLLAGDWDFWIDFKDRRMWPTVAPIVAMCFAAAVQSFLWQKFRLPIGATVACLALLVGEWINRYDNFWGWTFFPINLVFPSALIPMGFWLDVVLMMSGSWLVTALVGSMGWGLLFYPINWPVLAQYHQSAEIDGVLLTLADLIGFNYVRTGTPEYIRMVERGTLRTFGKDVVPVAAFFSAFISMLIYFLWWKIGTWFSNTKYIDADEI	Bacteria,Proteobacteria,Alphaproteobacteria,Rhizobiales,Beijerinckiaceae,Methylosinus,Methylosinus sporium
GCF_003175215_1179	MVWLRRCTHYLFIVVVAVNSTLLTINAGDYIFYTDWAWTSYTVFSISQTLMLIVGATYYLTFTGVPGTATYYALIMTVYTWIAKAAWFSLGYPYDFIVVPVWLPSAMLLDLVYWATKKNKHSLILFGGVLVGMSLPLFNMVNLITVADPLETAFKYPRPTLPPYMTPIEPQVGKFYNSPVALGAGAGAVLACTFAALGCKLNTWTYRWMAAWSKWD	Archaea,Thermoproteota,Nitrososphaeria,Nitrososphaerales,Nitrosopumilaceae,Nitrosopumilus,Nitrosopumilus sp003175215
GCF_003201195_1834	MSIFRTEEILKAAKMPPEAVHMSRLIDAVYFPILVVLLVGTYHMHFMLLAGDWDFWMDWKDRQWWPVVTPIVGITYCSAIMYYLWVNYRQPFGATLCVVCLLIGEWLTRYWGFYWWSHYPLNFVTPGIMLPGALMLDFTMYLTRNWLVTALVGGGFFGLMFYPGNWPIFGPTHLPIVVEGTLLSMADYMGHLYVRTGTPEYVRHIEQGSLRTFGGHTTVIAAFFAAFVSMLMFAVWWYLGKVYCTAFFYVKGKRGRIVQRNDVTAFGEEGFPEGIK	Bacteria,Proteobacteria,Gammaproteobacteria,Burkholderiales,Nitrosomonadaceae,Nitrosomonas,Nitrosomonas eutropha
GCF_003201565_2564	MSRTDEIIAAAKMPPEAVKMSRYIDAVYFPILCILLVGTYHMHFMLLAGDWDFWLDWKDRQWWPVVTPIVGIMYCAALMYYLWVNYRLPFGATLCIVCLLVGEWLTRYWGFYWWSHYPINFVLPSTMIPGALMLDTIMLLTGNWLVTALLGGGFFGLFFYPGNWPIFGPTHLPVVVEGVLLSVADYTGFLYVRTGTPEYVRLIEQGSLRTFGGHTTVIAAFFSAFVSMLMFCVWWYFGKLYCTAFYYVKGERGRISMKNDVTAFGEKGFAQGIK	Bacteria,Proteobacteria,Gammaproteobacteria,Burkholderiales,Nitrosomonadaceae,Nitrosomonas,Nitrosomonas sp003201565
GCF_003268875_649	MSRTDEILKAAKMPPEAVKMSRMIDVIYFPILCILLVGTYHMHFMLLAGDWDFWLDWKDRQWWPVVTPIVGITYCAAIMYYLWVNYRLPFGATLCIVCLLTGEWLTRFWGFYWWSHYPMNFVFPSTMIPGALVMDTVMLLTRNWMITALVGGGAFGLLFYPGNWTIFGPTHLPLVAEGVLLSVADYTGFLYVRTGTPEYVRLIEQGSLRTFGGHTTVIAAFFSAFVSMLMFTVWWYFGKVYCTAFYYVKGARGRVSMQNDVTAFGEEGFAEGIK	Bacteria,Proteobacteria,Gammaproteobacteria,Burkholderiales,Nitrosomonadaceae,Nitrosospira,Nitrosospira multiformis_E
GCF_003268955_2025	MSRTDEILKAAKMPPEAVHMSRMIDAVYFPILCILLVGTFHMHFMLLAGDWDFWLDWKDRQWWPVVTPIVGVMYCSALMYYLWVNYRLPFGATLCVVCLLVGEWLTRYWGFYWWSHYPINFVLPSTMIPGALMLDTVLYLTGNWLITALLGGGFWGLFFYPGNWPIFGPTHLPLVVEGVLLSVADYTGFLYVRTGTPEYVRLIEQGSLRTFGGHTTVIAAFFSAFVSMLMFCVWWYLGKVYCTAFYYVKGARGRILQKNDVTAFGEEGFAQGIK	Bacteria,Proteobacteria,Gammaproteobacteria,Burkholderiales,Nitrosomonadaceae,Nitrosomonas,Nitrosomonas sp003268955
GCF_003347515_47	MTANDRAVLDVAEMSPKIAKWSRTLDVLVVLVAAFLIMSVSHIGFLLLAGDWDFFIDWKDRQYWITITPVVTIMMAAAFQAIFWKLFRLPIGATASVLLFLLSVWIVRYHSWEGLAHFPLSLVVPATCLVGAIMLDAILVLTRSWLVTGAVGGVLFGLMFLPSNWVYLAPYFQPVEHMGQMTSLADLIGYTFPRAGTPEYIRIIERGTLRTFEDSANWVSAFFAGFLCVFTYFAFWWLGIAACSIKYAPVGLKFKEAFGANTTAKKVAA	Bacteria,Proteobacteria,Gammaproteobacteria,Burkholderiales,Burkholderiaceae,Rhodoferax,Rhodoferax sp003347515
GCF_003347515_6639	MSVLTPAEAAFSPQEAARVDAQVDWVVIPLFVILLGAVFAFQFALLVGDWDYWIDWRDRRYWPLVTPLVLVILPGVFGYAFWKLLRLPLGATLSILGLTLTGWLSRYLNFHEFAGFPMNMVLPSTYLGVGLLIDCTLLLTRSWFFTGIFAGFLSGLLLYPMNWPLLAPFMVPVEMHGTLMTVADVMGFEYIRTAMPEYVRIIEQSTLRTFGDAVTPLTAVFAGFLTILSLWFWAWIGSLGVKAVWLRKVV	Bacteria,Proteobacteria,Gammaproteobacteria,Burkholderiales,Burkholderiaceae,Rhodoferax,Rhodoferax sp003347515
GCF_003584645_1707	MSALQSAVRSHAEAVQVSRTIDYLGIFIFFFVVCGSYHIHAMLTMGDWDFWSDWKDRRLWVTVTPIVLVTFPAAIQAWAWERFRNPWGATIAVLALLFGEWVNRYFNFWGWTYFPINFVFPAVLVPGAILLDTFLMLSGSYLFTAIVGGMAWGLIFYPGNWPVIAPLHVPVEYNGMLMSVADIQGYNYVRTGTPEYIRMVEKGTLRTFGKDVAPVSAFFSAFMSILIYFMWHFVGRWFSTVRFLKQT	Bacteria,Proteobacteria,Gammaproteobacteria,Methylococcales,Methylococcaceae,Methylocaldum,Methylocaldum marinum
GCF_003584645_3796	MSALQSAVRSHAEAVQVSRTIDYLGIFIFFFVVCGSYHIHAMLTMGDWDFWSDWKDRRLWVTVTPIVLVTFPAAIQAWAWERFRNPWGATIAVLALLFGEWVNRYFNFWGWTYFPINFVFPAVLVPGAILLDTFLMLSGSYLFTAIVGGMAWGLIFYPGNWPVIAPLHVPVEYNGMLMSVADIQGYNYVRTGTPEYIRMVEKGTLRTFGKDVAPVSAFFSAFMSILIYFMWHFVGRWFSTVRFLKQT	Bacteria,Proteobacteria,Gammaproteobacteria,Methylococcales,Methylococcaceae,Methylocaldum,Methylocaldum marinum
GCF_003633815_39	MSRTDEILKAAKMPPEAVKMSRYIDAVYFPILCILLVGTYHMHFMLLAGDWDFWLDWKDRQWWPVVTPIVGITYCAAIMYYLWVNYRLPFGATLCIVCLLVGEWLTRYWGFYWWSHYPINFVFPSTMIPGALVMDTVLLLTRNWMVTALIGGGAFGLLFYPGNWPIFGPTHLPLVAEGVLLSVADYTGFLYVRTGTPEYVRLIEQGSLRTFGGHTTVIAAFFSAFVSMLMFCVWWYFGKVYCTAFYYVKGARGRVSMKNDVTAFGEEGFPEGIK	Bacteria,Proteobacteria,Gammaproteobacteria,Burkholderiales,Nitrosomonadaceae,Nitrosospira,Nitrosospira sp003633815
GCF_003633815_233	MSRTDEILKAAKMPPEAVKMSRYIDAVYFPILCILLVGTYHMHFMLLAGDWDFWLDWKDRQWWPVVTPIVGITYCAAIMYYLWVNYRLPFGATLCIVCLLVGEWLTRYWGFYWWSHYPINFVFPSTMIPGALVMDTVLLLTRNWMVTALIGGGAFGLLFYPGNWPIFGPTHLPLVAEGVLLSVADYTGFLYVRTGTPEYVRLIEQGSLRTFGGHTTVIAAFFSAFVSMLMFCVWWYFGKVYCTAFYYVKGARGRVSMKNDVTAFGEEGFPEGIK	Bacteria,Proteobacteria,Gammaproteobacteria,Burkholderiales,Nitrosomonadaceae,Nitrosospira,Nitrosospira sp003633815
GCF_003633815_2426	MSRTDEILKAAKMPPEAVKMSRYIDAVYFPILCILLVGTYHMHFMLLAGDWDFWLDWKDRQWWPVVTPIVGITYCAAIMYYLWVNYRLPFGATLCIVCLLVGEWLTRYWGFYWWSHYPINFVFPSTMIPGALVMDTVLLLTRNWMVTALIGGGAFGLLFYPGNWPIFGPTHLPLVAEGVLLSVADYTGFLYVRTGTPEYVRLIEQGSLRTFGGHTTVIAAFFSAFVSMLMFCVWWYFGKVYCTAFYYVKGARGRVSMKNDVTAFGEEGFPEGIK	Bacteria,Proteobacteria,Gammaproteobacteria,Burkholderiales,Nitrosomonadaceae,Nitrosospira,Nitrosospira sp003633815
GCF_003722355_985	MSQSKSGGAVGPFNSVAEAAGCVQTVDWMLLVLLFFAVLGGYHVHFMLTAGDWDFWVDWKDRRMWPTVVPILGVTFCAAAQAFWWVNFRLPFGAVFAALGLLVGEWINRYVNFWGWTYFPISLVFPSALIVPAIWLDVILLLSGSYVITAIVGSLGWGLLFYPNNWPAIAAFHQATEQHGQLMTLADLIGFHFVRTSMPEYIRMVERGTLRTFGKDVVPVAAFFSGFVSMMVYFLWWFMGRWYSTTKIIDTI	Bacteria,Proteobacteria,Alphaproteobacteria,Rhizobiales,Beijerinckiaceae,Methylocystis,Methylocystis hirsuta
GCF_003722355_1420	MTGKSLDIPARPYTGEKARLSRAYDYLILVLALFLFIGSFHLHVALTVGDWDFWQDWKDRQWWPLITPLMMITFPAAVQAVLWPNFKLPLGATLCISCLLIGTWITRFFAYHMWNFFPINEVLPATMLPSALVLDAILMLSNSLTVTSIFGGMAFALLFYPTNWPIFGMFHVPVEYGGAQLTVADLFGFQYIRAGTPEYLRLIERGTLRTYGQYATPLSAFCSALLCTLMYPLWWYLGKAFATTKYVKNI	Bacteria,Proteobacteria,Alphaproteobacteria,Rhizobiales,Beijerinckiaceae,Methylocystis,Methylocystis hirsuta
GCF_003722355_2681	MSQSKSGGAVGPFNSVAEAAGCVQTVDWMLLVLLFFAVLGGYHVHFMLTAGDWDFWVDWKDRRMWPTVVPILGVTFCAAAQAFWWVNFRLPFGAVFAALGLLVGEWINRYVNFWGWTYFPISLVFPSALIVPAIWLDVILLLSGSYVITAIVGSLGWGLLFYPNNWPAIAAFHQATEQHGQLMTLADLIGFHFVRTSMPEYIRMVERGTLRTFGKDVVPVAAFFSGFVSMMVYFLWWFMGRWYSTTKIIDTI	Bacteria,Proteobacteria,Alphaproteobacteria,Rhizobiales,Beijerinckiaceae,Methylocystis,Methylocystis hirsuta
GCF_003932755_1388	MSASQSAVRSRAEAVKVSRTFDYMILFTAFFVVLGGYHIHYMLTGGDWDFWTDWKDRRLWVTVAPIVSITFPAAVQAVLWWRYRIAWGATLCILGLLLGEWINRYFNFWGWTYFPVNFVFPSNLMPGAIVLDVILMLSNSMTLTAVVGGLAYGLLFYPGNWPIIAPLHVPVEYNGMMMTLADLQGYHYVRTGTPEYIRMVEKGTLRTFGKDVAPVSAFFSGFVSILIYFLWHFFGSWFGSEKFVQGS	Bacteria,Proteobacteria,Gammaproteobacteria,Methylococcales,Methylomonadaceae,Methylotuvimicrobium,Methylotuvimicrobium sp003932755
GCF_003994235_164	MSATISNRSFRPYTGEKARISRAYDYLILVLALFLFIGAFHLHFALTVGDWDFWVDWKDRQYWPLVTPLMGITFPAAVQYVMWNKFRLPMGATLCVAALLIGTWVTRIFAYHYWNFFPINMVLPATMLPGALVLDFILMLSNSLTVTAIFGGAAFALLFYPSNWPIFGMFHVPVEQGNGQVTVADLFGFQYIRTGMPEYLRIIERGTLRTYGQYATPLSAFCSALLCTLMYTLWWYIGKWFSTTRYLNKI	Bacteria,Proteobacteria,Gammaproteobacteria,Methylococcales,Methylomonadaceae,Methylobacter_A,Methylobacter_A oryzae
GCF_003994235_682	MSASQSAVRSRAEAVKVSRTFDWLILFTLFFVVLGGYHIHYMLTGGDWDFWTDWKDRRLWVTVAPIVSITFPAAVQACLWWRYRLPFGAVVCILGLLLGEWINRYMNFWGWTYFPVNFCFPSNLMPGAIVLDVVLMLTNSMTITAVIGGMAYGLLFYPGNWPIMAPLHVPVEYNGMMMTLADLQGYHYVRTGTPEYIRMVEKGTLRTFGKDVAPVSAFFSAFVSILIYFLWHFFGKWFAGTGFVQSS	Bacteria,Proteobacteria,Gammaproteobacteria,Methylococcales,Methylomonadaceae,Methylobacter_A,Methylobacter_A oryzae
GCF_004114935_865	MTSTADIDAAASPRENTRFKDKKDETVISVSGLTPSAARYSRLFDVLVVAAVVTIFAGAIHLHVMLTVGDWDMYVDWKDRQYWPLVMPVSMIMFPAALQAIFWVNFRLPIGATVGATVLLIATWIGRYANWWIWTGFPFTEGVPSQALAGALLMDMTLIVLRNSLFTSIIGGFAFGFVFWPSNYSALAPFYLPVEHQGMVASLADMIGYTFPRSNMPEYLRIIERGTLRTFGSSVSWVSAAFAGFICIFMHQLWWRLGLFASQATFLKNSDVVKSFMGIKSSVAS	Bacteria,Proteobacteria,Alphaproteobacteria,Rhizobiales,Xanthobacteraceae,Bradyrhizobium,Bradyrhizobium zhanjiangense
GCF_004345375_2574	MSRTDEILAAAKMVPEAVKMSRYIDAVYFPILCILLVGTYHMHFMLLAGDWDFWLDWKDRQWWPVVTPIVGIMYCAALMYYLWVNYRLPFGATLCIVCLLVGEWLTRYWGFYWWSHYPINFVLPSTMIPGALMMDTIMLLTGNWLITALLGGGFFGLFFYPGNWPIFGPTHLPVVVEGVLLSVADYTGFLYVRTGTPEYVRLIEQGSLRTFGGHTTVIAAFFAAFVSMLMFCVWWYFGKLYCTAFYYVKGERGRISMKNDVTAFGEKGFAQGIR	Bacteria,Proteobacteria,Gammaproteobacteria,Burkholderiales,Nitrosomonadaceae,Nitrosomonas,Nitrosomonas sp004345375
GCF_004364935_1666	MAQDAPAAPAPTRTAVATSAEQRRAYIQFDLLIIPLIVLLFMGIFSFHFALLVGDWDYWVDWRDRRWWPLVTPLALSVLPGVFGYLLWDRLRLPVAGTLTILCLTFASWVSRYLNFHLFADFPMNMVWPSTYIALGLIFDCILLLSRSFFVTGLFGGFLFGLLVYPLNWPLLAPFQVPVELHGTMLTVADLLGYEYVRTAIPEYVRKIEQSTLRTFGEAVTPLTAVFAGFLNILNTWFWMWIGYLGAKSVWLRKIT	Bacteria,Proteobacteria,Gammaproteobacteria,Nevskiales,Nevskiaceae,Panacagrimonas,Panacagrimonas perspica
GCF_004421105_177	MSALASAVRTPEEAAKISRTLDLLALGAFFGIFLASYHVHCMLLFGDWDFWTDWKDRRMWVTVAPIVAIAYPAAMQAFFWERFRLPFGATIVTLGVLAGEWANRYFNFYGFTYFPINFVWPAVLVPMALFLDAVLVLTKSYGLTAIVGGLFYGLLLYPANWPLLAQYHVPVEYNGLVMSIADIMGYHYVRTGTPEYIRMVEKGTLRTFGKDVVPVSAFFSGFVCMVMYFTWHFVGRWFSRDYNVQQV	Bacteria,Proteobacteria,Gammaproteobacteria,Nitrosococcales,Nitrosococcaceae,Nitrosococcus,Nitrosococcus wardiae
GCF_004421185_1160	MQQVAAEAEARALERKFDIVVLVSMFLAILSGFHIHQMLTAGDWSFWIDWKDRMWWPVVAPIMDITFPAACQAILWTKFKAPIGATFSCAGLFFGQWMNRYWNFWGWAHYPLNFVFPETLLPQAIVLDGVLMITNNFVVTALIGGELWGWLFYPSNWPMIAPYHVPVEYYGQLMSVADLIQYEYIRTSTPEYIRMVETGTMRSFAGGVLGVSAFFSGFCSVIMYFIWWYFGYFFGWTKFIKHSKV	Bacteria,Verrucomicrobiota,Verrucomicrobiae,Methylacidiphilales,Methylacidiphilaceae,Methylacidiphilum,Methylacidiphilum sp004421185
GCF_004421185_1209	MQTQTIKTSPELQKEGLEVGKRIQFVAWVIIGMTVTVGTFASQSLLEGDWSFWIDWKDRRYFPILGVISYMLMLVSVQAACWIKARLPVGMTLCAVGINLWQWFERYVNWWGWFSYPMNELFPETVIPCAIAADCVLLLSRKLLLTYLFGAYAFALTFYPANWVMIAPFHQPVEALGQTLSIADYIGFSYVRSAIPEYLRMIESGTLRTFEGGALGPAIFFSGVVGIFIYAIFWWIGDQCTRNRWVKKI	Bacteria,Verrucomicrobiota,Verrucomicrobiae,Methylacidiphilales,Methylacidiphilaceae,Methylacidiphilum,Methylacidiphilum sp004421185
GCF_004421185_1855	MNERLLTQRESEADFVRKRFDLAVLLIIFLATVAAAWIHQQLFAGDWSFWIDLKDRMWWPVIVPIATICFPAAVQAALWTHWKFPAGATMVCFGLLLGQWLNRIINFWAWAKFPINLVFPETLLPQAIVLDGILMITNNFVVTALIGGELWGWLFYPSNWPMIAPYHVPVEYHGQLLSVADLIQYQYIRTSTPEYLRMVETGTMRSFAGGVLGVSAFFSGFISILMYFIWWYMGYFFAKPIYLKAKRI	Bacteria,Verrucomicrobiota,Verrucomicrobiae,Methylacidiphilales,Methylacidiphilaceae,Methylacidiphilum,Methylacidiphilum sp004421185
GCF_004570865_6489	MQGGTSVRLYGLEWPKESARISRVFDLLVAAILFLAVSGAFHLHYMLTAGDWDMWIDWKDRQWWVTLTPIMAITFPAALQYVFWTKFRLPIAATFAVVCLLFGQWINRYFGFHLWSYFPMSEVIPALLIPGALVLDVALLLTGNFLFTAMSGAFAFALLFYPTNWFWLAPYRLPVEVMGQLVSVGDYISYAFTRTALPEYIRLIERGTLRTFGGHSAIIASFFSAFVSILMYLAWWHIGMLLARVVTTPNALKHFMGLTDKDEPAEAAQKAIDGTSLQGRSVAAE	Bacteria,Proteobacteria,Alphaproteobacteria,Rhizobiales,Xanthobacteraceae,Bradyrhizobium,Bradyrhizobium frederickii
GCF_004571025_7139	MQGGTSVRLYGLEWPKESARISRVFDLLVAAILFLAVSGAFHLHYMLTAGDWDMWIDWKDRQWWVTLTPIMAITFPAALQYVFWTKFRLPIAATFAVVCLLFGQWINRYFGFHLWSYFPMSEVIPALLIPGALVLDIALLLTGNFLFTAMSGAFAFALLFYPTNWFWLAPYRLPVEVMGQLVSVGDYISYAFTRTALPEYIRLIERGTLRTFGGHSAIIASFFSAFVSILMYLAWWHIGMLLARVVTTPNTLKNFMGLTDKDEPAEAAQKAIDGTSLQGRSVAAE	Bacteria,Proteobacteria,Alphaproteobacteria,Rhizobiales,Xanthobacteraceae,Bradyrhizobium,Bradyrhizobium niftali
GCF_004684205_891	MAIQIDTGEQTDASRAPRGSAVLSVQDQVQAWRNADLFFFPLISVLIGGAAVFLCALTVGDWSYWMDWRDRRWWPLLTPLLLLALPAVATYAFWRYFKLPVAATGLALGFWLSQIISRYVNFHVFTAFPMNWVMPEVWIGAAVVLDAVLLITRSFAVTGLVGGFLFGLLFSAMNWPVVAPMHMPVQLGDNVMTLADYMGFQYIRTAMPEYVRIIEAGTLRTFGTHVAPVSAFVSGFFAILVYYLFVWIGSKGARPSWLGKLV	Bacteria,Proteobacteria,Gammaproteobacteria,UBA5335,UBA5335,Macondimonas,Macondimonas diazotrophica
GCF_004684205_1150	MNTVTGAYGKGEAPDTAGPPTKSAVRNVQEQMAAWKNIDYTLIPIFSILIGGVTVFLIALTVGDWDYWQDWRDRRWWPLVTPFSLIIPAAIFNYFFWKRFRLPIGATAMILGYMFGVWVSRYMNFHIFANFPMNFVSPSTFIGMGLVLDCTLALSRSFFITGFIGAFLFAIVLYPLNWITMAPFHVPVEYNGYLVTVADLMGYQYIRTAIPEYVRIIEESTLRTFGEAVTPLTAFFAGFVTLLNYYLWVWIGSILTQNRWLTRLI	Bacteria,Proteobacteria,Gammaproteobacteria,UBA5335,UBA5335,Macondimonas,Macondimonas diazotrophica
GCF_004802635_1238	MSTSKSGGAVGPFHSVAEAAGCVQTTDWLLLTLLFFAVLGGYHVHFMLTAGDWDFWVDWKDRRMWPTVVPILGVTFAAASQAFFWVNFRLPFGATFAVLGLLIGEWINRYVNFWGWTYFPISLVFPSALMVPAIWLDVILLLSGSYVITAIVGSLGWGLLFYPNNWPAIAAFHQATEQHGQLMTLADLIGFHFVRTSMPEYIRMVERGTLRTFGKDVVPVAAFFSGFVSMMVYFLWWFMGRWYSTTAKIEKI	Bacteria,Proteobacteria,Alphaproteobacteria,Rhizobiales,Beijerinckiaceae,Methylocystis,Methylocystis heyeri
GCF_004802635_2314	MSLSTEAGAPAGKAWKSKEEFLGCVILTDWILLFILFLVLLGSYHIHYMLLAGDWDFWIDFKDRRMWPTVAPIVAMCFAAAAQSFFWTKFRLPFGATVVVLALLVGEWINRYDNFWGWTFFPISLVFPSALIPMAFWLDIVLLLSGSWLVTALVGSMGWGLLFYPNNWPVLAQYHQAAEVNGVLLTLADLIGFEYVRTGTPEYIRMIERGTLRTFGKDVVPVAAFFSGFVSMLVYFLWWKIGKWFARTDYLANDEI	Bacteria,Proteobacteria,Alphaproteobacteria,Rhizobiales,Beijerinckiaceae,Methylocystis,Methylocystis heyeri
GCF_004802635_3481	MSTSKSGGAVGPFHSVAEAAGCVQTTDWLLLTLLFFAVLGGYHVHFMLTAGDWDFWVDWKDRRMWPTVVPILGVTFAAASQAFFWVNFRLPFGATFAVLGLLIGEWINRYVNFWGWTYFPISLVFPSALMVPAIWLDVILLLSGSYVITAIVGSLGWGLLFYPNNWPAIAAFHQATEQHGQLMTLADLIGFHFVRTSMPEYIRMVERGTLRTFGKDVVPVAAFFSGFVSMMVYFLWWFMGRWYSTTAKIEKI	Bacteria,Proteobacteria,Alphaproteobacteria,Rhizobiales,Beijerinckiaceae,Methylocystis,Methylocystis heyeri
GCF_005047655_123	MSQELTVSAVRSTAEQHRVHVQVDLLAIPLVVLLFAAVFSFQFALLVGDWDYWIDWRDRRWWPLVTPLALTILPAVFSYFLWERLRLPLAATLTILALTAAAWVSRYLNFHLFANFPMNMVWPSAYIGLGLIVDCILLLTGSFFWTGLLGGFAFAVLLYPMNWPLLAPFQVPLELHGTMLTVSDLMGFEYVRTAIPEYVRIIEQSTLRTFGEAVTPLTAVFAGFLNIMNFWFWTWIGYLGSKALWIRKIV	Bacteria,Proteobacteria,Gammaproteobacteria,Nevskiales,Nevskiaceae,CAU-1509,CAU-1509 sp005047655
GCF_005771425_1859	MSQSKSGGAVGPFNSVAEAAGCVQTVDWMLLVLLFFAVLGGYHVHFMLTAGDWDFWVDWKDRRMWPTVVPILGVTFCAASQAFWWVNFRLPFGAVFAALGLLIGEWINRYVNFWGWTYFPISLVFPSALIVPAIWLDVILLLSGSYVITAIVGSLGWGLLFYPNNWPAIAAFHQATEQHGQLMTLADLIGFHFVRTSMPEYIRMVERGTLRTFGKDVVPVAAFFSGFVSMMVYFLWWFMGRWYSTTKVIDTI	Bacteria,Proteobacteria,Alphaproteobacteria,Rhizobiales,Beijerinckiaceae,Methylocystis,Methylocystis sp005771425
GCF_005771425_3304	MSASTETGSPAGKTWKSKEEFLGCVILTDWILLVILFAVLLGSFHIHYMLLAGDWDFWIDFKDRRMWPTVAPIVAMCFAAASQSFFWTRFRLPIGATTVVLALLIGEWINRYDNFWGWTFFPINLVFPSALIPMGFWLDIVLMISGSWLITAVVGGLGWGLLFYPINWPVLAQYHQAAEIDGVLLTLADLIGFNYVRTGTPEYIRMVERGTLRTFGKDVVPVAAFFSGFISMLVYFLWWNMGKWFSTTKYLEIEEV	Bacteria,Proteobacteria,Alphaproteobacteria,Rhizobiales,Beijerinckiaceae,Methylocystis,Methylocystis sp005771425
GCF_006175985_1468	MSAASGAVHSHAEAVKVSRTVDLMALFVVFFVIVGSYHIHAMLTMGDWDFWSDWKDRRLWVTVTPIVLITFPAAVQSYLWERYRQPWGATVCVLGLLLGEWINRYFNFWGWTYFPVNFVFPAILTPGAILLDTMLMMSVCYLFTAIVGAMGSGLIFYPCNWPIIAPIHVPVEYSGMLMSIADIQGYNYVRTGTPEYIRMVEKGTLRTFGKDVAPVSAFFSAFMSILIYFMWHFVGRWFATERFLKQT	Bacteria,Proteobacteria,Gammaproteobacteria,Methylococcales,Methylococcaceae,Methylotetracoccus,Methylotetracoccus oryzae
GCF_006175985_3435	MSAASGAVHSHAEAVKVSRTVDLMALFVVFFVIVGSYHIHAMLTMGDWDFWSDWKDRRLWVTVTPIVLITFPAAVQSYLWERYRQPWGATVCVLGLLLGEWINRYFNFWGWTYFPVNFVFPAILTPGAILLDTMLMLSGSYLFTAIVGAMGWGLIFYPGNWPIIAPIHVPVEYSGMLMSIADIQGYNYVRTGTPEYIRMVEKGTLRTFGKDVAPVSAFFSAFMSILIYFMWHFVGRWFATERFLKQT	Bacteria,Proteobacteria,Gammaproteobacteria,Methylococcales,Methylococcaceae,Methylotetracoccus,Methylotetracoccus oryzae
GCF_006483455_708	MSASQSAVRSRAEAVQVSRTFDWMILFTLFTAVLGGYHIHYMLTGGDWDFWTDWKDRRLWVTVAPIVSITFPAAVQACLWWRYRLPVGATLSVVALMVGEWINRYMNFWGWTYFPVNICFPSNLLPGAIVLDVVLMLGNSMTLTAVIGGLAYGLLFYPGNWPVIAPLHVPVEYNGMMMTLADLQGYHYVRTGTPEYIRMVEKGTLRTFGKDVAPVSAFFSGFVSIIIYFLWHFFGRWFAKTDFIADDAS	Bacteria,Proteobacteria,Gammaproteobacteria,Methylococcales,Methylomonadaceae,Methylomonas,Methylomonas koyamae_B
GCF_006483455_3934	MSAQIPISTFKPYSGEKARLARAYDYLILVLALFLFIGSFHLHFALTVGDWDFWVDWKDRQWWPLVTPLIGITFPAAVQAVLWDKFRLPLGATLCVAALLIGTWVTRVFAYHYWNYFPINMVLPATMIPGALVLDTLLMLTNSLTITSIFGGAAFALLFYPTNWPIFGMFHQPVEVANSQLTIADLFGFQYIRTGMPEYLRIIERGTLRTYGQYATPLAAFCSALLCSLMYPLWWYIGKWFADTRYLKKI	Bacteria,Proteobacteria,Gammaproteobacteria,Methylococcales,Methylomonadaceae,Methylomonas,Methylomonas koyamae_B
GCF_006496635_2161	MVAVILFLAITSAFHLHFMLLAGDWDFWTDWKDRQYWVTLTPIVAITFPAALHYVFWEKFRLPFGATFAIVCLIFGEWMNRYFGFHVWSYFPFSEIWPATMIPGAIVLDVVLLLTGNFFLTAVIGGIGFALLFYPANWPMLAAYHLPMEVMNSVVSVADYIGYTFTRTATPEYLRFIERGTLRTFGGHSAWVASFFAGFVCMLMYFAWWYLGMLLTKVVTVPNKFKQLMGLKKDPRPSSEQLAV	Bacteria,Proteobacteria,Gammaproteobacteria,Burkholderiales,Rhodocyclaceae,Azoarcus,Azoarcus sp006496635
GCF_006715515_3539	MSATALAPESEERTQALRKLLNRRYTFIDRKWDIVFWVTAAFVVAAAADITKLLFAGDWDFWTDWKDRQWWPMVTPFAVIIIPSALQYIQWLAWRMPTGAVYTAISMTIASWIGRIFNWDMFGGFPLAFVWPVMILAAAIWLDWVLLKTKSFVLTSLVGAFGFALILWFTNYTVLAPYLQPIDWMGLHVTVADVQGIEYVRGQTPEYLRMIEHGSLRTFLGETQYVSLAFGATLAVAGYWVGQAIGRGLAIWPIGRFIKRF	Bacteria,Actinobacteriota,Actinomycetia,Propionibacteriales,Nocardioidaceae,Nocardioides,Nocardioides sp006715515
GCF_006740685_1284	MVWLRRCTHYLFIVVVAVNSTLLTINAGDYIFYTDWAWTSYTVFSISQTLMLIVGATYYLTFTGVPGTATYYGLIMTVYTWVAKAAWFSLGYPYDFIVTPVWLPSAMLLDLVYWATKKNKHSLILFGGVLVGMSLPLFNMVNLITVADPLETAFKYPRPTLPPYMTPIEPQVGKFYNSPVALGAGAGAVLGCTFAALGCKLNTWTYRWMAAWSKWD	Archaea,Thermoproteota,Nitrososphaeria,Nitrososphaerales,Nitrosopumilaceae,Nitrosopumilus,Nitrosopumilus sp006740685
GCF_006742785_320	MSIFKTDEILKAAKMPPEAIHMSRMIDAVYFPILIVLLIGTYHMHFMLLAGDWDFWLDWKDRQWWPVLSPIVGIMYCSAIMYYLWVNYRQPFGATLCVVCMLTGEWITRYWGFYWWSHYPLNFVTPSTMLPGALMLDFTLYLTRSWLITALIGGAFFGLLFYPGNWPIFGPTHLPVVVEGTLLSLADYMGHLYVRTGTPEYVRKIEQGSLRTFGGHTTVIAAFFSAFISMLMFTVWWYLGKVYCTAFFYVKGKRGRVVHRNDVTAFGEEGFAEGIK	Bacteria,Proteobacteria,Gammaproteobacteria,Burkholderiales,Nitrosomonadaceae,Nitrosomonas,Nitrosomonas stercoris
GCF_006742785_1374	MSIFKTDEILKAAKMPPEAIHMSRMIDAVYFPILIVLLIGTYHMHFMLLAGDWDFWLDWKDRQWWPVLSPIVGIMYCSAIMYYLWVNYRQPFGATLCVVCMLTGEWITRYWGFYWWSHYPLNFVTPSTMLPGALMLDFTLYLTRSWLITALIGGAFFGLLFYPGNWPIFGPTHLPVVVEGTLLSLADYMGHLYVRTGTPEYVRKIEQGSLRTFGGHTTVIAAFFSAFISMLMFTVWWYLGKVYCTAFFYVKGKRGRVVHRNDVTAFGEEGFAEGIK	Bacteria,Proteobacteria,Gammaproteobacteria,Burkholderiales,Nitrosomonadaceae,Nitrosomonas,Nitrosomonas stercoris
GCF_006788925_2723	MSASQSAVRSRAEAVKVSRTFDYMILFTAFFVVLGGYHIHYMLTGGDWDFWTDWKDRRLWVTVAPIVSITFPAAVQAVLWWRYRIAWGATLCVLGLLLGEWINRYFNFWGWTYFPVNFVFPSNLMPGAIVLDVILMLSNSMTLTAVVGGLAWGLLFYPGNWPIIAPLHVPVEYNGMMMTLADLQGYHYVRTGTPEYIRMVEKGTLRTFGKDVAPVSAFFSGFVSILIYFLWHFFGRWFGSEKFVQGS	Bacteria,Proteobacteria,Gammaproteobacteria,Methylococcales,Methylomonadaceae,Methylotuvimicrobium,Methylotuvimicrobium kenyense
GCF_007475525_1259	MQTQTIKTSPELQKEGLEVGKRIQFVAWVIIGMTVTVGTFASQSLLEGDWSFWIDWKDRRYFPILGVISYMLMLVSVQAACWIKARLPVGMTLCAVGINLWQWFERYVNWWGWFSYPMNELFPETVIPCAIAADCVLLLSRKLLLTYLFGAYAFALTFYPANWVMIAPFHQPIEALGQTLSIADYIGFSYVRSAIPEYLRMIESGTLRTFEGGALGPAIFFSGVVGIFIYAIFWWIGDQCTRNRWVKKI	Bacteria,Verrucomicrobiota,Verrucomicrobiae,Methylacidiphilales,Methylacidiphilaceae,Methylacidiphilum,Methylacidiphilum kamchatkense
GCF_007475525_1394	MQQVAAEAEARALERKFDIVVLVSMFLAILSGFHIHQMLTAGDWSFWIDWKDRMWWPVVAPIMDITFPAACQAILWTKFKAPIGATFSCAGLFFGQWMNRYWNFWGWAHYPLNFVFPETLLPQAIVLDGVLMITNNFVVTALIGGELWGWLFYPSNWPMIAPYHVPVEYYGQLMSVADLIQYQYIRTSTPEYIRMVETGTMRSFAGGVLGVSAFFSGFCSVIMYFIWWYFGYFFGWTKFIKHSKV	Bacteria,Verrucomicrobiota,Verrucomicrobiae,Methylacidiphilales,Methylacidiphilaceae,Methylacidiphilum,Methylacidiphilum kamchatkense
GCF_007475525_1397	MIQLTAKSERGIEKKNQNQKMIPLGAVHTQLPPLKKQIGGYMQLAQANAEARILERKFDIVVIVSMFFAFIGGYHIHQMLLAGDWSFWIDWKDRMWWPVVAPIADIAFPAAVQSILWTKFKMPIGATFCTVGLFFGQWMNRYWNFWGWGTYPLNFVFPETLIPQAVVLDGVLMISNNFVITALVGGELWGWLFYPTNWPMIAPYHVPVEYYGQLMSMADLIQYQYIRTSTPEYIRMVETGTMRSFAGGVLGVSAFFSGFVSACMYFLWWFFGKFFGSTKFVRHSTV	Bacteria,Verrucomicrobiota,Verrucomicrobiae,Methylacidiphilales,Methylacidiphilaceae,Methylacidiphilum,Methylacidiphilum kamchatkense
GCF_007475525_1831	MNEQLLTQREIEADFVRKRFDLAVLLIIFLATVAAAWIHQQLFAGDWSFWIDLKDRMWWPVIVPIATICFPAAVQAALWTHWKFPAGATMVCFGLLLGQWLNRIINFWAWAKFPINLVFPETLLPQAIVLDGILMTTNNFVVTALVGGELWGLLFYPSNWPMIAPYHVPVLWEGQLLSVADLIQYQYIRTSTPEYLRMVETGTMRSFAGGVLGVSAFFSGFISIIMYFIWWYMGYFFAKPIYLKGKRI	Bacteria,Verrucomicrobiota,Verrucomicrobiae,Methylacidiphilales,Methylacidiphilaceae,Methylacidiphilum,Methylacidiphilum kamchatkense
GCF_007826885_1410	MVWLRRTTHYLFIVVVAVNSTLLTINAGDYIFYTDWAWTSFVVFSISQSTMLVVGAIYYMLFTGVPGTATYYATIMTIYTWVAKGAWFALGYPYDFVVVPVWIPSAMLLDLAYWATRRNKHAAILIGGVLVGMSLPLFNMINLLLIADPLEMAFKYPRPTLPPYMTPIEPQVGKFYNSPVALGAGAGAVLCVPIAALGAKLNTWTYRWMAAWSKWD	Archaea,Thermoproteota,Nitrososphaeria,Nitrososphaerales,Nitrososphaeraceae,Nitrosocosmicus,Nitrosocosmicus arcticus
GCF_008389435_785	MVWLRRTTHYLFIVVVAVNSTLLTINAGDYIFYTDWAWTSFVVFSISQSTMLVVGAIYYMLFTGVPGTATYYATIMTIYTWVAKGAWFALGYPYDFVVVPVWIPSAMLLDLAYWATRRNKHAAILIGGVLVGMSLPLFNMINLLLVADPLEMAFKYPRPTLPPYMTPIEPQVGKFYNSPVALGAGAGAVLCVPIAALGAKLNTWTYRWMAAWSKWD	Archaea,Thermoproteota,Nitrososphaeria,Nitrososphaerales,Nitrososphaeraceae,Nitrosocosmicus,Nitrosocosmicus sp008389435
GCF_008632455_1507	MSAHIPISTFKPYRGEKARLVRAYDYLILVLALFLFIGSFHLHFALTVGDWDFWVDWKDRQWWPLVTPLIGITFPAAVQAVLWDKFRLPLGATLCVAALLLGTWVTRVFAYHYWNYFPINMVLPATMVPGALVLDTLLMLTNSLTITSIFGGAAFALLFYPTNWPIFGMFHQAVEYHNSQLTVADLFGFQYIRTGMPEYLRIIERGTLRTYGQYATPLAAFCSALLCSLMYPLWWYIGKWFADTRYLKSI	Bacteria,Proteobacteria,Gammaproteobacteria,Methylococcales,Methylomonadaceae,Methylomonas,Methylomonas rhizoryzae
GCF_008632455_3748	MSASQSAVRSRAEAVQVSRAFDWMILFTLFTAVLGGYHIHYMLTGGDWDFWTDWKDRRLWVTVAPIVSITFPAAVQACLWWRYRLPVGATLSVVALMVGEWINRYFNFWGWTYFPVNICFPSNLLPGAIVLDVILMLGSSMTLTAVVGGLAYGLLFYPGNWPVIAPLHVPVEYNGMMMTLADLQGYHYVRTGTPEYIRMVEKGTLRTFGKDVAPVSAFFSGFVSIIIYFLWHFFGRWFSKTDFIADDAS	Bacteria,Proteobacteria,Gammaproteobacteria,Methylococcales,Methylomonadaceae,Methylomonas,Methylomonas rhizoryzae
GCF_009498235_303	MSTLQTAVRSHAEAVSVSRTVDYLGLFIFFFVICGSYHIHAMLTMGDWDFWIDWKDRRLWVTVVPIVLVTFPAAVQSWMWERLRLPWGATVCVLALLFGEWVNRYFNFWGWTYFPITMCFPSQIVPGAILLDSVLLLSGSYLFTAVVGAMGWGLIFYPGNWPIIAPYHVPVEYNGMLLSVADLIGYNYVRTGTPEYIRMVEKGTLRTFGKDVAPVSAFFSAFMSILIYFIWHFVGRWFATVRFIKST	Bacteria,Proteobacteria,Gammaproteobacteria,Methylococcales,Methylococcaceae,Methylospira,Methylospira mobilis
GCF_009498235_3139	MSTLQTAVRSHAEAVSVSRTVDYLGLFIFFFVICGSYHIHAMLTMGDWDFWIDWKDRRLWVTVVPIVLVTFPAAVQSWMWERLRLPWGATVCVLALLFGEWVNRYFNFWGWTYFPITMCFPSQIVPGAILLDSVLLLSGSYLFTAVVGAMGWGLIFYPGNWPIIAPYHVPVEYNGMLLSVADLIGYNYVRTGTPEYIRMVEKGTLRTFGKDVAPVSAFFSAFMSILIYFIWHFVGRWFATVRFIKST	Bacteria,Proteobacteria,Gammaproteobacteria,Methylococcales,Methylococcaceae,Methylospira,Methylospira mobilis
GCF_009759665_3385	MQGGTSVRLYGLEWLKESARISKVFDLLVAAILFLAVSGAFHLHYMLTAGDWDMWIDWKDRQWWVTLTPIMAITFPAALQYVFWTKFRLPIAATFAVVCLLFGQWINRYFGFHLWSYFPMSEVIPALLIPGALVLDVALLLTGNCLFTAMSGAFAFALLFYPANWFWLAPYRLPVEVMGQLVSVGDYISYAFTRTALPEYIRLIERGTLRTFGGHSAIIASFFSAFVSILMYLAWWHIGMLLARVVTTPNTLKNFMGLTDKDEPAETAQKAIDGTSLQGRFAAVE	Bacteria,Proteobacteria,Alphaproteobacteria,Rhizobiales,Xanthobacteraceae,Bradyrhizobium,Bradyrhizobium cajani
GCF_009811655_3467	MSTSKSGGAIGPFHSVAEAAGCVKTSDWLILTLLFLAVLGGYHIHFMLTAGDWDFWVDWKDRRMWPTVVPILGVTFAAAAQAFFWENFKLPFGATFAVLGLLIGEWINRYVNFWGWTYFPISLVFPSALVVPALWLDIILLLSGSYVITAVVGSLGWGLLFYPNNWPAIAAFHQATEQHGQLMTLADLIGFHFVRTSMPEYIRMVERGTLRTFGKDVVPVAAFFSGFVSMLVYFLWWFVGKWYSTTKVISKI	Bacteria,Proteobacteria,Alphaproteobacteria,Rhizobiales,Beijerinckiaceae,Methylosinus,Methylosinus sp009811655
GCF_009811655_3889	MSISTEAGAPAGKTWKSKEEFLGCVMLTDWILLVVLFAVVLGSFHIHYMLLAGDWDFWIDFKDRRMWPTVAPIVAMCFAAAVQSFLWQKFRLPIGATVACLALLVGEWINRYDNFWGWTFFPINLVFPSALIPMGFWLDVVLMLSGSWLVTALVGSMGWGLLFYPINWPVLAQYHQAAEIDGVLLTLADLIGFNYVRTGTPEYIRMVERGTLRTFGKDVVPVAAFFSAFISMLIYFLWWKIGAWFTTTKYIEAEDI	Bacteria,Proteobacteria,Alphaproteobacteria,Rhizobiales,Beijerinckiaceae,Methylosinus,Methylosinus sp009811655
GCF_009828925_3884	MSASQSAVRSRAEAVKASRTFDWLICFTLFFVILGGYHIHYMLTGGDWDFWTDWKDRRLWVTVAPIVSITFPAAVQAILWWRYRLPFGAVFCILGLLLGEWINRYFNFWGWTYFPVNFVFPSNLMPGAIVLDIVLLLSNSMTLTAVLGGLAYGLLFYPGNWPIIAPLHVPVEYNGMMMTLADLQGYHYVRTGTPEYIRMVEKGTLRTFGKDVAPVSAFFSGFVSILIYFLWHFFGKWFGKTDFVQSS	Bacteria,Proteobacteria,Gammaproteobacteria,Methylococcales,Methylomonadaceae,Methylicorpusculum,Methylicorpusculum oleiharenae
GCF_009833085_1331	MSRTDEILAAAKMVPEAVKMSRYIDAVYFPILCILLVGTYHMHFMLLAGDWDFWLDWKDRQWWPVVTPIVGIMYCAALMYYLWVNYRLPFGATLCIVCLLVGEWLTRYWGFYWWSHYPINFVLPSTMIPGALMMDTIMLLTGNWLITALLGGGFFGLFFYPGNWPIFGPTHLPVVVEGVLLSVADYTGFLYVRTGTPEYVRLIEQGSLRTFGGHTTVIAAFFAAFVSMLMFCVWWYFGKLYCTAFYYVKGERGRISMKNDVTAFGEKGFAQGIR	Bacteria,Proteobacteria,Gammaproteobacteria,Burkholderiales,Nitrosomonadaceae,Nitrosomonas,Nitrosomonas oligotropha
GCF_009833095_1282	MTRTDEIIAAAKMPPEAVRMSRYIDAVYFPILCILLVGTYHMHFMLLAGDWDFWLDWKDRQWWPVVTPIVGIMYCAALMYYLWVNYRLPFGATLCIVCLLVGEWLTRYWGFYWWSHYPLNFVLPSTMIPGALMMDTIMLLTGNWLVTALLGGGFFGLFFYPGNWPIFGPTHLPVVVEGVLLSIADYTGFLYVRTGTPEYVRLIEQGSLRTFGGHTTVIAAFFSAFVSMLMFCVWWYFGKLYCTAFYYVKGERGRISMKNDVTAFGEKGFAQGIK	Bacteria,Proteobacteria,Gammaproteobacteria,Burkholderiales,Nitrosomonadaceae,Nitrosomonas,Nitrosomonas sp009833095
GCF_009833125_2146	MSIFRTEEILKAAKMPPEAVHMSRLIDAVYFPILVVLLVGTYHMHFMLLAGDWDFWMDWKDRQWWPVVTPIVGITYCSAIMYYLWVNYRQPFGATLCVVCLLIGEWLTRYWGFYWWSHYPLNFVTPGIMLPGALMLDFTMYLTRNWLVTALVGGGFFGLLFYPGNWAIFGPTHLPIVVEGTLLSMADYMGHLYVRTGTPEYVRHIEQGSLRTFGGHTTVIAAFFAAFVSMLMFTVWWYLGKVFCTAFFYVKGKRGRIVQRNDVTAFGEEGFPEGIK	Bacteria,Proteobacteria,Gammaproteobacteria,Burkholderiales,Nitrosomonadaceae,Nitrosomonas,Nitrosomonas sp009833125
GCF_009898475_177	MVWLRRTTHYLFIVVVAVNSTLLTINAGDYIFYTDWAWTSFVVFSISQSTMLAVGAVYYLLFTGVPGTATYYATIMTIYTWVAKGAWFALGYPYDFIAVPVWIPSAMLLDLTYWATRRNKHMLILVGGTLCGLSLPLFNMINLLLVRDPLEVAFKYPRPTLPPYMTPIEPQVGKFYNSPVALGSGASAVLTVPIAALGAKLNTWTYRWMAAWSKWD	Archaea,Thermoproteota,Nitrososphaeria,Nitrososphaerales,Nitrososphaeraceae,UBA10452,UBA10452 sp009898475
GCF_009936375_2088	MSISTEAGAPAGKAWKSKEEFLGCVMLTDWILLVVLFAVVLGSFHIHYMLLAGDWDFWIDFKDRRMWPTVAPIVAMCFAAAVQSFLWQKFRLPIGATVACLALLTGEWINRYDNFWGWTFFPINLVFPSALIPMGFWLDVVLMMSGSWLVTALVGSMGWGLLFYPINWPVLAQYHQSAEIDGVLLTLADLIGFNYVRTGTPEYIRMVERGTLRTFGKDVVPVAAFFSSFISMLIYFLWWKIGTWFTNTKYIEVDDI	Bacteria,Proteobacteria,Alphaproteobacteria,Rhizobiales,Beijerinckiaceae,Methylosinus,Methylosinus sp009936375
GCF_009936375_2243	MSTSKSGGAIGPFHSVAEAAGCVKTSDWLILTLLFLAVLGGYHIHFMLTAGDWDFWVDWKDRRMWPTVIPILGVTFAAAAQAFLWENFRLPFGATFAVLGLLIGEWINRYVNFWGWTYFPISLVFPSALVVPALWLDVILLLSGSYVITAVVGALGWGLLFYPNNWPAIAAFHQATEQHGQLMSLADLIGLHFVRTSMPEYIRMVERGTLRTFGKDVVPVAAFFSGFVSMLVYFLWWFVGKWYSTTKVISKI	Bacteria,Proteobacteria,Alphaproteobacteria,Rhizobiales,Beijerinckiaceae,Methylosinus,Methylosinus sp009936375
GCF_009936375_3471	MSTSKSGGAIGPFHSVAEAAGCVKTSDWLILTLLFLAVLGGYHIHFMLTAGDWDFWVDWKDRRMWPTVIPILGVTFAAAAQAFLWENFRLPFGATFAVLGLLIGEWINRYVNFWGWTYFPISLVFPSALVVPALWLDVILLLSGSYVITAVVGALGWGLLFYPNNWPAIAAFHQATEQHGQLMSLADLIGLHFVRTSMPEYIRMVERGTLRTFGKDVVPVAAFFSGFVSMLVYFLWWFVGKWYSTTKVISKI	Bacteria,Proteobacteria,Alphaproteobacteria,Rhizobiales,Beijerinckiaceae,Methylosinus,Methylosinus sp009936375
GCF_011058845_1063	MSQSKSGGAVGPFNSVAEAAGCVATTDWMLLVLLFFAVLGGYHVHFMLTAGDWDFWVDWKDRRMWPTVIPILGVTFCAASQAFWWVNFRLPFGAVFAALGLLIGEWINRYVNFWGWTYFPISLVFPSALIVPAIWLDVILLLSGSYVITAVVGSLGWGLLFYPNNWPAIAAFHQATEQHGQLMTLADLIGFHFVRTSMPEYIRMVERGTLRTFGKDVVPVAAFFSGFVSMMVYFLWWFMGRWYSTTKRIEQI	Bacteria,Proteobacteria,Alphaproteobacteria,Rhizobiales,Beijerinckiaceae,Methylocystis,Methylocystis sp011058845
GCF_011058845_1961	MSISNETAPAAGRAWASKEEFLGCVKLTDWVLLLILFLVLLGSFHIHYMLLAGDWDFWIDFKDRRMWPTVAPIVAMCFAAAAQSFFWQKFRLPFGATVACFALLVGEWINRYDNFWGWTFFPINLVFPSALIPMGFWLDVILLLSGSWIVTAVLGAMGWGLLFYPSNWPVLAQFHQATEVDGVLLTLADLIGFNYVRTGTPEYIRMIERGTLRTFGKDVVPVAAFFSGFVSMLVYFLWWKVGGWFSTTKYLENDDI	Bacteria,Proteobacteria,Alphaproteobacteria,Rhizobiales,Beijerinckiaceae,Methylocystis,Methylocystis sp011058845
GCF_011319465_1527	MVWLRRCTHYLFIVVVAVNSTLLTINAGDYIFYTDWAWTSYVIFTLSQSLMLAVGAAYYLTFTGVPGTATYYALIMTVYTWIAKGAWFSLGYPYSFIVVPIWIPSAILMDLAYWATKRNKHMLILVGGVLCGMSMSMFNMVNLLTIDDPLETAFKYPRTTLPPYMTPIEPQVGKFYDSPVALGAGAGAVLTVTMTALGCKLTTWTYRWMAAWSKWD	Archaea,Thermoproteota,Nitrososphaeria,Nitrososphaerales,Nitrosopumilaceae,Nitrosotalea,Nitrosotalea sp011319465
GCF_011319475_48	MVWLRRCTHYLFIVVVAVNSTLLTINAGDYIFYTDWMWTSYVIFTLSQSLMLAVGAAYYLTFTGVPGTATYYALIMTVYTWIAKGAWFSLGYPYSFVVVPMWIPSAILMDLAYWATKRNKHSLILIGGVLCGMSMSLFNMINLITIDDPLETAFKYPRTTLPPYMTPIEPQVGKFYDSPVALGAGASAVLTVTMTALGTKLTTWTYRWMAAWSKWD	Archaea,Thermoproteota,Nitrososphaeria,Nitrososphaerales,Nitrosopumilaceae,Nitrosotalea,Nitrosotalea sp011319475
GCF_012769535_703	MSAAQSAVRSHAEAVQLSRTIDWMALFVVFFVIVGSYHIHAMLTMGDWDFWADWKDRRLWVTVTPIVLVTFPAAVQSYLWERYRLPWGATVCVLGLLLGEWINRYFNFWGWTYFPINFVFPASLVPGAIILDTVLMLSGSYLFTAIVGAMGWGLIFYPGNWPIIAPLHVPVEYNGMLMSIADIQGYNYVRTGTPEYIRMVEKGTLRTFGKDVAPVSAFFSAFMSILIYFMWHFIGRWFSNERFLQST	Bacteria,Proteobacteria,Gammaproteobacteria,Methylococcales,Methylococcaceae,Methylococcus,Methylococcus sp012769535
GCF_012769535_1926	MSAAQSAVRSHAEAVQLSRTIDWMALFVVFFVIVGSYHIHAMLTMGDWDFWSDWKDRRLWVTVTPIVLVTFPAAVQSYLWERYRLPWGATVCVLGLLLGEWINRYFNFWGWTYFPINFVFPASLVPGAIILDTVLMLSGSYLFTAIVGAMGWGLIFYPGNWPIIAPLHVPVEYNGMLMSIADIQGYNYVRTGTPEYIRMVEKGTLRTFGKDVAPVSAFFSAFMSILIYFMWHFIGRWFSNERFLQST	Bacteria,Proteobacteria,Gammaproteobacteria,Methylococcales,Methylococcaceae,Methylococcus,Methylococcus sp012769535
GCF_013337765_937	MKHDEIFTRLTHRRRILQTMTALQPSTATPPEAQPTSKPLLSRRWDILLLVGALLLIAGAYHLNQVLFTGDWSFWADWKDREFWPLLTPALGIIIPAAVQYIAWDRLRLPAGATLCAVALLPAQWLSRTASFDLWAHLPINFTWPETFILAAIILDVILLVTRSYWLTAVIGSFAWGVLFWFFNFPALSPFLAPVDFHGTLLTVADTMSFHIARTQTPEYLRMIEEGHLKALVSNITIVVSVFAGMLSVVGYVVGFLIGKYLAVWPIGKFFKLQTD	Bacteria,Actinobacteriota,Actinomycetia,Mycobacteriales,Mycobacteriaceae,Mycobacterium,Mycobacterium sp003053865
GCF_013350005_722	MSQSKSGGAVGPFNSVAEAAGCVQTVDWMLLVLLFFAVLGGYHVHFMLTAGDWDFWVDWKDRRMWPTVVPILGVTFCAAAQAFWWVNFRLPFGAVFAALGLLIGEWINRYVNFWGWTYFPISLVFPSALIVPAIWLDVILLLSGSYVITAIVGSLGWGLLFYPNNWPAIAAFHQATEQHGQLMTLADLIGFHFVRTSMPEYIRMVERGTLRTFGKDVVPVAAFFSGFVSMMVYFLWWFMGRWYSTTKIIDTI	Bacteria,Proteobacteria,Alphaproteobacteria,Rhizobiales,Beijerinckiaceae,Methylocystis,Methylocystis sp013350005
GCF_013350005_3166	MSASTESGLPAGKTWKSKEEFLGCVILTDWILLVILFAVLLGSFHIHYMLLAGDWDFWIDFKDRRMWPTVTPIVAMCFAAASQSFFWTRFRLPIGATTVVLALLIGEWINRYDNFWGWTFFPINLVFPSALIPMGFWLDIVLMISGSWLVTALLGGLGWGLLFYPINWPVLAQYHQATEIDGVLLTLADLIGFNYVRTGTPEYIRMVERGTLRTFGKDVVPVAAFFSGFISMLVYFLWWNVGKWFSTTKYLEIEEV	Bacteria,Proteobacteria,Alphaproteobacteria,Rhizobiales,Beijerinckiaceae,Methylocystis,Methylocystis sp013350005
GCF_013407145_1593	MVWLRRCTHYLFIVVVAVNSTLLTINAGDYIFYTDWAWTSYTVFSISQTLMLIVGATYYLTFTGVPGTATYYALIMTVYTWVAKGAWFALGYPYDFIVTPVWLPSAMLLDLVYWATKKNKHSLILFGGVLVGMSLPLFNMVNLITVADPLETAFKYPRPTLPPYMTPIEPQVGKFYNSPVALGAGAGAVLACTFAALGCKLNTWTYRWMAAWSKWD	Archaea,Thermoproteota,Nitrososphaeria,Nitrososphaerales,Nitrosopumilaceae,Nitrosopumilus,Nitrosopumilus cobalaminigenes
GCF_013407165_1564	MVWLRRCTHYLFIVVVAVNSTLLTINAGDYIFYTDWAWTSYTVFSISQTLMLIVGATYYLTFTGVPGTATYYALIMTVYTWIAKGAWFALGYPYDFIVTPVWLPSAMLLDLVYWATKKNKHSLILFGGVLVGMSLPLFNMVNLITVADPLETAFKYPRPTLPPYMTPIEPQVGKFYNSPVALGAGAGAVLACTFAALGCKLNTWTYRWMAAWSKWD	Archaea,Thermoproteota,Nitrososphaeria,Nitrososphaerales,Nitrosopumilaceae,Nitrosopumilus,Nitrosopumilus oxyclinae
GCF_013407185_2260	MVWLRRCTHYLFIVVVAVNSTLLTINAGDYIFYTDWAWTSYTVFSISQTLMLIVGATYYLTFTGVPGTATYYALIMTVYTWVAKAAWFSLGYPYDFIVVPVWLPSAMLLDLVYWATKKNKHSLILFGGVLVGMSLPLFNMVNLITVADPLETAFKYPRPTLPPYMTPIEPQVGKFYNSPVALGAGAGAVLACTFAALGCKLNTWTYRWMAAWSKWD	Archaea,Thermoproteota,Nitrososphaeria,Nitrososphaerales,Nitrosopumilaceae,Nitrosopumilus,Nitrosopumilus ureiphilus
GCF_013407275_1672	MVWLRRCTHYLFIVVVAVNSTLLTINAGDYIFYTDWAWTSFVVFSISQTLMLVVGACYYLTFTGVPGTATYYALIMTVYTWVAKGAWFALGYPYDFIVTPVWLPSAMLLDLAYWATKKNKHSLILFGGVMCGMSLPLFNMVNLITVADPLETAFKYPRPTLPPYMTPIEPAVGKFYNSPVALGAGAGAVLSVTMAALGCKLNTWTYRWMAAWSKWD	Archaea,Thermoproteota,Nitrososphaeria,Nitrososphaerales,Nitrosopumilaceae,Nitrosotenuis,Nitrosotenuis sp013407275
GCF_014078525_2110	MVWLRRCTHYLFIVVVAVNSTLLTINAGDYIFYTDWAWTSYTVFSISQTLMLLVGACYYLTFTGVPGTATYYALIMTVYTWIAKAAWFSLGYPYDFIVTPVWLPSAMLLDLVYWATKKNKHSLILFGGVLVGMSLPLFNMVNLITVADPLETAFKYPRPTLPPYMTPIEPQVGKFYNSPVALGAGAGAVLGCTMAALGVKLNTWTYRWMAAWSKWD	Archaea,Thermoproteota,Nitrososphaeria,Nitrososphaerales,Nitrosopumilaceae,Nitrosopumilus,Nitrosopumilus sp014078525
GCF_014078545_295	MVWLRRCTHYLFIVVVAVNSTLLTINAGDYIFYTDWAWTSFVVFSISQTLMLVVGAAYYLTFTGVPGTATYYALIMTVYTWIAKGAWFALGYPYDFIVTPVWLPSAMLMDLAYWATKRNKHSLILFGGVLVGMSLPLFNMVNLITVADPLETAFKYPRPTLPPYMTPIEPQVGKFYNSPVALGAGAGAVLSVTMAALGCKLTTWTYRWMAAWSKWD	Archaea,Thermoproteota,Nitrososphaeria,Nitrososphaerales,Nitrosopumilaceae,PXYB01,PXYB01 sp014078545
GCF_014198245_3509	MAIPKWKAGPKGETVISVSGLTPKAARYSRIFDFLVVAAVVPLFAGAFHLHVMLTVGDWDMYVDWKDRQYWPLVTPVSMIMFPAALQAIFWVNFRLPIGATVGATVLLITTWLGRYANWWIWTGFPFTEGVPSQVIAGALLMDMALIVLRNSLFTSIFAGFAFGFVFWPSNYSALAPFYLPVEHQGMVASLADMIGYTFPRSNMPEYLRIIERGTLRTFGSSVSWVSAAFAGFICIFMHQLWWQLGRFASQTTFLKNGDVVKSFMGMKSRSAS	Bacteria,Proteobacteria,Alphaproteobacteria,Rhizobiales,Xanthobacteraceae,Bradyrhizobium,Bradyrhizobium sp014198245
GCF_015476545_1160	MSASQSAVRSRAEAVKASRTLDYLILFTAFFVILGGYHIHYMLTGGDWDFWTDWKDRRLWVTVAPIVSITFPAAVQACLWFRYRLPFGAVVCVLGLLLGEWVNRYLNFWGWTYFPVNFCFPSNLVPGAIVLDVILMLSNSMTLTAVVGGMAWGLLFYPGNWPIIAPLHIPVEYNGMMFTLADLQGYHYVRTGTPEYIRMVEKGTLRTFGKDVAPVSAFFSAFVSILIYFLWHFFGKWFSKPDFVQSA	Bacteria,Proteobacteria,Gammaproteobacteria,Methylococcales,Methylomonadaceae,Methylobacter,Methylobacter sp015476545
GCF_015709455_1093	MSTSKSGGAIGPFHSIAEAAGCVKTSDWLILTLLFLAVLGGYHIHFMLTAGDWDFWVDWKDRRMWPTVIPILGVTFAAAAQAFLWENFKLPFGATFAVLGLLIGEWINRYVNFWGWTYFPISLVFPSALVVPALWLDIILLLSGSYVITAVVGALGWGLLFYPNNWPAIAAFHQATEQHGQLMSLADLIGLHFVRTSMPEYIRMVERGTLRTFGKDVVPVAAFFSGFVSMLVYFLWWFVGKWYSTTKVITKI	Bacteria,Proteobacteria,Alphaproteobacteria,Rhizobiales,Beijerinckiaceae,Methylosinus,Methylosinus sp015709455
GCF_015709455_3436	MSISTEAGAPAGKTWKSKEEFLGCVMLTDWILLVVLFAVVLGSFHIHYMLLAGDWDFWIDFKDRRMWPTVAPIVAMCFAAAVQSFLWQKFRLPIGATVATLALLVGEWINRYDNFWGWTFFPINLVFPSALIPMGFWLDVVLMLSGSWLVTALVGSMGWGLLFYPINWPVLAQFHQSTEIDGVLLTLADLIGFNYVRTGTPEYIRMVERGTLRTFGKDVVPVAAFFSAFISMLIYFLWWKIGTWFSNTKYIEADDI	Bacteria,Proteobacteria,Alphaproteobacteria,Rhizobiales,Beijerinckiaceae,Methylosinus,Methylosinus sp015709455
GCF_015709455_4137	MSTSKSGGAIGPFHSIAEAAGCVKTSDWLILTLLFLAVLGGYHIHFMLTAGDWDFWVDWKDRRMWPTVIPILGVTFAAAAQAFLWENFKLPFGATFAVLGLLIGEWINRYVNFWGWTYFPISLVFPSALVVPALWLDIILLLSGSYVITAVVGALGWGLLFYPNNWPAIAAFHQATEQHGQLMSLADLIGLHFVRTSMPEYIRMVERGTLRTFGKDVVPVAAFFSGFVSMLVYFLWWFVGKWYSTTKVITKI	Bacteria,Proteobacteria,Alphaproteobacteria,Rhizobiales,Beijerinckiaceae,Methylosinus,Methylosinus sp015709455
GCF_015709515_2116	MSQSKSGGAVGPFNSVAEAAGCVQTVDWMLLVLLFFAVLGGYHVHFMLTAGDWDFWVDWKDRRMWPTVVPILGVTFCAAAQAFWWVNFRLPFGAVFAALGLLIGEWINRYVNFWGWTYFPISLVFPSALIVPAIWLDVILLLSGSYVITAIVGSLGWGLLFYPNNWPAIAAFHQATEQHGQLMTLADLIGFHFVRTSMPEYIRMVERGTLRTFGKDVVPVAAFFSGFVSMMVYFLWWFMGRWYSTTKIIDTI	Bacteria,Proteobacteria,Alphaproteobacteria,Rhizobiales,Beijerinckiaceae,Methylocystis,Methylocystis sp015709515
GCF_015709525_33	MSQSKSGGAVGPFNSVAEAAGCVQTVDWMLLVLLFFAVLGGYHVHFMLTAGDWDFWVDWKDRRMWPTVVPILGVTFCAAAQAFWWVNFRLPFGAVFAALGLLIGEWINRYVNFWGWTYFPISLVFPSALIVPAIWLDVILLLSGSYVITAIVGSLGWGLLFYPNNWPAIAAFHQATEQHGQLMTLADLIGFHFVRTSMPEYIRMVERGTLRTFGKDVVPVAAFFSGFVSMMVYFLWWFMGRWYSTTKIIDTI	Bacteria,Proteobacteria,Alphaproteobacteria,Rhizobiales,Beijerinckiaceae,Methylocystis,Methylocystis sp015709525
GCF_015709525_827	MTGKSLDIPARPYTGEKARLSRAYDYLILVLALFLFIGSFHLHVALTVGDWDFWQDWKDRQWWPLITPLMMITFPAAVQAVLWPNFRLPLGATLCISCLLIGTWITRFFAYHMWNFFPINEVLPATMLPSALVLDAILMLSNSLTVTSIFGGMVFALLFYPTNWPIFGMFHVPVEYGGAQLTVADLFGFQYIRAGTPEYLRIIERGTLRTYGQYATPLSAFCSALLCTLMYPLWWYLGKAFATTKYVKNI	Bacteria,Proteobacteria,Alphaproteobacteria,Rhizobiales,Beijerinckiaceae,Methylocystis,Methylocystis sp015709525
GCF_015711015_123	MSAQIPISTFKPYQGEKARLVRAYDYLILVLALFLFIGSFHLHFALTVGDWDFWVDWKDRQWWPLVTPLIGITFPAAVQAVMWEKFRLPLGATLCVAALLLGTWVTRVFAYHYWNYFPINMVLPATMIPGALVLDTLLMLTNSLTITSIFGGAAFALLFYPTNWPIFGMFHQPVEVANSQLTVADLFGFQYIRTGMPEYLRIIERGTLRTYGQYATPLAAFCSALLCSLMYPLWWHIGKWFADTRYLKRI	Bacteria,Proteobacteria,Gammaproteobacteria,Methylococcales,Methylomonadaceae,Methylomonas,Methylomonas sp015711015
GCF_015711015_3336	MSASQSAVRSRAEAVQVSRTFDWMILFTLFTAVLGGYHIHYMLTGGDWDFWTDWKDRRLWVTVAPIVSITFPAAVQACLWWRYRLPVGATLSVVALMIGEWINRYMNFWGWTYFPVNICFPSNLLPGAIVLDVILMLGNSMTLTAVVGGLAYGLLFYPGNWPVIAPLHVPVEYNGMMMTLADLQGYHYVRTGTPEYIRMVEKGTLRTFGKDVAPVSAFFSGFVSIIIYFLWHFFGRWFAKTDFIADDAS	Bacteria,Proteobacteria,Gammaproteobacteria,Methylococcales,Methylomonadaceae,Methylomonas,Methylomonas sp015711015
GCF_015752315_4021	MSATALAPESEERTQALRKLLNRRYTFIDRKWDIVFWVTAAFVVAAAADITKLLFAGDWDFWTDWKDRQWWPMVTPFAVIIIPSALQYIQWLAWRMPTGAVYTAISMTIASWIGRIFNWDMFGGFPLAFVWPVMILAAAIWLDWVLLKTKSFVLTSLVGAFGFALILWFTNYTVLAPYLQPIDWMGLHVTVADVQGIEYVRGQTPEYLRMIEHGSLRTFLGETQYVSLAFGATLAVAGYWVGQAIGRGLAIWPIGRFIKRF	Bacteria,Actinobacteriota,Actinomycetia,Propionibacteriales,Nocardioidaceae,Nocardioides,Nocardioides sp000192415
GCF_016097405_820	MSASQSAVRSRAEAVQVSRTIDWMILFTLFTAVLGGYHIHYMLTGGDWDFWTDWKDRRLWVTVAPIVSITFPAAVQACLWWRYRLPIGATVSVLALLLGEWINRYLNFWGWTYFPVNFVFPSQLLPGAIVLDVVLMLGGSMTLTAVVGGMAYGLLFYPGNWPVIAPYHVPVEYNGMMMTLADLQGYHYVRTGTPEYIRMVEKGTLRTFGKDVAPVSAFFSAFVSIIIYFLWHFFGKWFAKTDFISDDAT	Bacteria,Proteobacteria,Gammaproteobacteria,Methylococcales,Methylomonadaceae,Methylomarinum,Methylomarinum sp016097405
GCF_016106025_2556	MSAAQSAVRSHAEAVQVSRTIDWMALFVVFFVIVGSYHIHAMLTMGDWDFWSDWKDRRLWVTVTPIVLVTFPAAVQSYLWERFRLPWGATVCVLGLLLGEWINRYFNFWGWTYFPINFVFPASLVPGAIILDTVLMLSGSYLFTAIVGAMGWGLIFYPGNWPIIAPLHVPVEYNGMLMSVADIQGYNYVRTGTPEYIRMVEKGTLRTFGKDVAPVSAFFSAFMSILIYFMWHFIGRWFSNERFLQST	Bacteria,Proteobacteria,Gammaproteobacteria,Methylococcales,Methylococcaceae,Methylococcus,Methylococcus sp016106025
GCF_016745395_1356	MSQSKSGGAVGPFNSVAEAAGCVATTDWMLLVLLFFAVLGGYHVHFMLTAGDWDFWVDWKDRRMWPTVIPILGVTFCAASQAFWWVNFRLPFGAVFAVLGLMIGEWINRYVNFWGWTYFPISLVFPSALIVPAIWLDVILLLSGSYVITAVVGSLGWGLLFYPNNWPAIAAFHQATEQHGQLMTLADLIGLHFVRTSMPEYIRMVERGTLRTFGKDVVPVAAFFSGFVSMMVYFLWWFMGRWYSTTKRIEQI	Bacteria,Proteobacteria,Alphaproteobacteria,Rhizobiales,Beijerinckiaceae,Methylocystis,Methylocystis sp016745395
GCF_016745395_2204	MSISNETAPAAGRAWASKEEFLGCVKLTDWILLLVLFLVLLGSFHIHYMLLAGDWDFWIDFKDRRMWPTVAPIVAMCFAAAAQSFFWQKFRLPFGATVACFALLVGEWINRYDNFWGWTFFPINLVFPSALIPMGFWLDVILLLSGSWIVTAVLGAMGWGLLFYPSNWPVLAQFHQATEVDGVLLTLADLIGFNYVRTGTPEYIRMIERGTLRTFGKDVVPVAAFFSGFVSMLVYFLWWKVGGWFSTTKYLENDDI	Bacteria,Proteobacteria,Alphaproteobacteria,Rhizobiales,Beijerinckiaceae,Methylocystis,Methylocystis sp016745395
GCF_016745425_1081	MSLPVTTQSIKPYTGEKARLVRAYDYLILVLALFLFIGSFHLHFALTVGDWDFWVDWKDRQWWPLVTPLMGITFPAAVQAVLWDKFRLPLGATLCVTALLIGTWITRIFAYHYWNFFPVNMVLPATMLPGALVLDAMLMLSNSLTITAIAGGSAFALLFYPSNWPIFALFHQPVEYANAQLTLADLFGFQYIRTGMPEYLRIIERGTLRTYGQYAAPLAAFCSALLCTLMYALWWYIGKWFATTRYLSKI	Bacteria,Proteobacteria,Gammaproteobacteria,Methylococcales,Methylomonadaceae,Methylomicrobium,Methylomicrobium sp016745425
GCF_016745425_4066	MSASQSAVRSRAEAVKVSRTFDWMICFTLFFIILGGYHVHFMLTGGDWDFWTDWKDRRLWVTVLPIVGITFPAAVQAVLWYRWKLPFGAMLAVLGLLFGEWVNRYFNFWGWTYFPVNFVFPSQFVPGAIVLDVILMLSNSMQLTAVLGGLAYGLLFYPGNWPVIAPLHVPVEYNGMVMTLADLQGYHYVRTGTPEYIRMVEKGTLRTFGKDVAPVSAFFSGFVSIIIYFLWHFFGKWFGSTAFTQST	Bacteria,Proteobacteria,Gammaproteobacteria,Methylococcales,Methylomonadaceae,Methylomicrobium,Methylomicrobium sp016745425
GCF_016865255_101	MSAQIPISTFKPYRGEKARLARAYDYLILVLALFLFIGSFHLHFALTVGDWDFWVDWKDRQWWPLVTPLIGITFPAAVQAVLWDKFRLPLGATLCVAALLIGTWVARIFAYHYWNFFPVNMVLPATMVPGALVLDTLLMLTNSLTITSIFGGGAFALLFYPTNWPIFGMFHQAVEYHNSQLTVADLFGFQYIRTGMPEYLRIIERGTLRTYGQYATPLAAFCSALLCSLMYPLWWYIGKWFATTRYLKKI	Bacteria,Proteobacteria,Gammaproteobacteria,Methylococcales,Methylomonadaceae,Methylomonas,Methylomonas sp000702925
GCF_016865255_4409	MSASQSAVRSRAEAVQVSRTFDWMILFTLFTAVLGGYHIHYMLTGGDWDFWTDWKDRRLWVTVAPIVSITFPAAVQACLWWRYRLPVGATLSVVALMIGEWINRYMNFWGWTYFPVNICFPSNLLPGAIVLDVILMLGNSMTLTAVLGGLAYGLLFYPGNWPVIAPLHVPVEYNGMMMTLADLQGYHYVRTGTPEYIRMVEKGTLRTFGKDVAPVSAFFSGFVSIIIYFLWHFFGRWFAKTDFIADDAS	Bacteria,Proteobacteria,Gammaproteobacteria,Methylococcales,Methylomonadaceae,Methylomonas,Methylomonas sp000702925
GCF_016925495_699	MSALQSAVRSHAEAVKVSRTVDYILLFVVFFVVVGSYHIHAMLTMGDWDFWVDWKDRRLWVTVVPIVLITFPAALQSVLWERFRLPWGATVAVLGLLLGEWINRYFNFWGWTYFPINLVFPSQIVPGAIILDTVLLLSGSYLFTAIVGAMGWGLIFYPGNWPVIAPFHVPVEYNGMLLSVADLQGYNYVRTGTPEYIRMVEKGTLRTFGKDVAPVSAFFSAFMSILIYFIWHFVGRWFGSVKFIQQS	Bacteria,Proteobacteria,Gammaproteobacteria,Methylococcales,Methylococcaceae,EFPC2,EFPC2 sp016925495
GCF_016925495_3219	MSALQSAVRSHAEAVKVSRTVDYILLFVVFFVVVGSYHIHAMLTMGDWDFWVDWKDRRLWVTVVPIVLITFPAALQSVLWERFRLPWGATVAVLGLLLGEWINRYFNFWGWTYFPINLVFPSQIVPGAIILDTVLLLSGSYLFTAIVGAMGWGLIFYPGNWPVIAPFHVPVEYNGMLLSVADLQGYNYVRTGTPEYIRMVEKGTLRTFGKDVAPVSAFFSAFMSILIYFIWHFVGRWFGSVKFIQQS	Bacteria,Proteobacteria,Gammaproteobacteria,Methylococcales,Methylococcaceae,EFPC2,EFPC2 sp016925495
GCF_017310505_1863	MQTQTIRTSPELQKEGLAVGKRIQFVAWVIIGMTVTVGTFASQSLLEGDWSFWIDWKDRRYFPILGVISYMLMLVSVQAACWIKARLPVGMTLCAVGINLWQWFERYVNWWGWFGYPMNELFPETVIPCAIAADCVLLLSRKLLLTYLFGAYAFALTFYPANWVMIAPFHQPIEALGQTLSLADYIGFSYVRSAIPEYLRMIESGTLRTFEGGALGPAIFFSGVVGIFIYAIFWWIGDQCTRNRWVKKI	Bacteria,Verrucomicrobiota,Verrucomicrobiae,Methylacidiphilales,Methylacidiphilaceae,Methylacidiphilum,Methylacidiphilum sp004421255
GCF_017310505_1972	MQLSQADVEIKNLERKFDIVVIVSMFFAFIGGYHIHQMLLAGDWSFWIDWKDRMWWPVVAPIADIAFPAAIQSILWTKFKMPIGATFSTVGLFFGQWMNRYWNFWGWGTYPLNFVFPETLIPQAVVLDGVLMISNNFVITALVGGELWGWLFYPANWPMIAPYHVPVEYYGQLMSMADLIQYEYIRTSTPEYIRMVETGTMRSFAGGVLGVSAFFSGFVSACMYFLWWFFGKFFGSTKFVKHSSV	Bacteria,Verrucomicrobiota,Verrucomicrobiae,Methylacidiphilales,Methylacidiphilaceae,Methylacidiphilum,Methylacidiphilum sp004421255
GCF_017310505_1975	MQQVAAEAEARSLERKFDIVVLVSMFLAILSGFHIHQMLTAGDWSFWIDWKDRMWWPVVAPIMDITFPAACQAILWTKFKAPIGATFSCAGLFFGQWMNRYWNFWGWTHYPLNFVFPETLLPQAIVLDGVLMITNNFVVTALIGGELWGWLFYPSNWPMIAPYHVPVEYYGQLMSVADLIQYEYIRTSTPEYIRMVETGTMRSFAGGVLGVSAFFSGFCSVIMYFIWWYFGYFFGWTKFVKHSKV	Bacteria,Verrucomicrobiota,Verrucomicrobiae,Methylacidiphilales,Methylacidiphilaceae,Methylacidiphilum,Methylacidiphilum sp004421255
GCF_017310545_754	MQYSQVDAEAKAVARKFDLVVIMSTFLVLIAGFHVHQMLVAGDWSFWIDWKDRNWWPIVAPVLEITFPAAVQAVLWTKFRMPIGATFCCLGLLFGEWMNRYINFWGWTHYPLNFVFPETFIPAAVVLDIVLMLTGNWIVTALVGGELWGWLFYPTNWVMVAPFHVPVEYQGSLMSIADVINYMYVRTSTPEYLRIVETGTMRSFAGGVTGVAAFFSAFCSVCMYVPWWLMGAHFFGSTKFFKNYESATAEVKNA	Bacteria,Verrucomicrobiota,Verrucomicrobiae,Methylacidiphilales,Methylacidiphilaceae,Methylacidimicrobium,Methylacidimicrobium sp017310545
GCF_017310545_757	MQYSQVDAEAKAVARKFDLVVIMSTFLVLIAGFHVHQMLVAGDWSFWIDWKDRNWWPIVAPVLEITFPAAVQAVLWTKFRMPIGATFCCLGLLFGEWMNRYINFWGWTHYPLNFVFPETFIPAAVVLDIVLMLTGNWIVTALVGGELWGWLFYPTNWVMVAPFHVPVEYQGSLMSIADVINYMYVRTSTPEYLRIVETGTMRSFAGGVTGVAAFFSAFCSVCMYVPWWLMGAHFFGSTKFFKNYESATAEVKNA	Bacteria,Verrucomicrobiota,Verrucomicrobiae,Methylacidiphilales,Methylacidiphilaceae,Methylacidimicrobium,Methylacidimicrobium sp017310545
GCF_018128925_155	MVWLRRCTHYLFIVVVAVNSTLLTINAGDYIFYTDWAWTSFTVFSISQTLMLVVGATYYLTFTGVPGTATYYGLIMTVYTWVAKGAWFALGYPYDFIVTPVWLPSAMLLDLAYWATKKNKHSLILMGGVLVGMSLPLFNMVNLITVADPLETAFKYPRPTLPPYMTPIEPQVGKFYNSPVALGAGAGSVLSVTFAALGCKLNTWTYRWMAAWSKWD	Archaea,Thermoproteota,Nitrososphaeria,Nitrososphaerales,Nitrosopumilaceae,Nitrosarchaeum_A,Nitrosarchaeum_A sp018128925
GCF_018129685_4480	MTDNDQAILAAAEMSPRIARYSRTFDYLIVVIAAFLVWSVTHIHFLLFAGDWDFFIDWKDRQYWILITPIVSIMSAAAFQAIFWTLFRLPIGATASALLFLIGVWIVRYHAWEGMAYFPLSLVVPATGLVGAMALDFILVLSRSWVITAVFGGVIYGLSFFPTNWIYLAPYFQPAEHMGEMASVADIIGYVFPRSGTPEYIRIIERGTLRTFGDSANWVSAFFSAFVCMFAYSVFWLMGVVACTPKYIPVGYRFKELYGAKIDAGAL	Bacteria,Proteobacteria,Alphaproteobacteria,Rhizobiales,Xanthobacteraceae,Bradyrhizobium,Bradyrhizobium manausense_D
GCF_018129965_6420	MTDNDQAILAAAEMSPRIARYSRTFDYLIVVIAAFLVWSVTHIHFLLFAGDWDFFIDWKDRQYWILITPIVSIMSAAAFQAIFWSLFRLPIGATASALLFLIGVWIVRYHSWEGMAYFPLSLVVPATGLVGAMALDCILVLSRSWVITAVFGGVIYGLSFFPTNWIYLAPYFQPAEHMGEMASVADIIGYVFPRSGTPEYIRIIERGTLRTFGDSANWVSAFFSAFVCIFAYSVFWLMGVAACTPKYIPVGYRFKELYGAKIDAGAV	Bacteria,Proteobacteria,Alphaproteobacteria,Rhizobiales,Xanthobacteraceae,Bradyrhizobium,Bradyrhizobium diazoefficiens_A
GCF_018361265_1232	MTTTAEPTKPAPPDQAITIDSFPLLSRRWDWCLLAGAALLIAGAYHLNQMLFVGDWGFWADWKDRQYWPLLVPALGIIVPAAVQYIAWSQLRLPVGATLCAACLFLAMWVSRWGSFHLWSHEPMNYTWAENFLLAAILLDVVHALTRSYLMTSVFGGLLWGFFFWFFNFPALSPFLAPVNLHGTLMTVADTLGFHFTRTQTPEYLRIVEQGHLRALVSNITIVVSFFAGMMSAAIYWVGFLIGKYLAVWPVGRFFNLIND	Bacteria,Actinobacteriota,Actinomycetia,Mycobacteriales,Mycobacteriaceae,Mycobacterium,Mycobacterium sp018361265
GCF_018734325_1076	MASIPNTSGIPAYTGEKARLSRAFDYLILVLAFFLFIGAFHLHIALTVGDWDFWQDWKDRQWWPLVTPLLMITFPAAVQSVLWTHFRLPFGATLCISCLLIGTWITRIFAYHYWNFFPVNMVLPSTMVPSALVLDAMLMLTDSLTWTAIFGASAFGLLFYPSNWPMFAMFHQPVEIGASQVSIADLYGFQYIRAGMPEYLRIIERGTLRTYGQFATPLSAFFSALLCTLMYTLWWHIGAWFATVRYLKKI	Bacteria,Proteobacteria,Gammaproteobacteria,Methylococcales,Methylomonadaceae,Methylomonas,Methylomonas paludis
GCF_018734325_2953	MSASQSAVRSRAEAVQVSRTFDWMILFTLFTAVLGGYHIHYMLTGGDWDFWTDWKDRRLWVTVAPIVSITFPAAVQACLWWRYRLPLGATLSVLALLLGEWINRYLNFWGWTYFPVNICFPSNLIPGAIVLDVVLLLGNSMTLTAVVGGLAYGLLFYPGNWPVIAPLHVPVEYNGMMMTLADLQGYHYVRTGTPEYIRMVEKGTLRTFGKDVAPVSAFFSGFVSIIIYFLWHFFGRWFAKTDFISDDAT	Bacteria,Proteobacteria,Gammaproteobacteria,Methylococcales,Methylomonadaceae,Methylomonas,Methylomonas paludis
GCF_900094605_7354	MAIPKRKVNPKGETVISVSGLTPKAARYSRIFDFLVVAAVVPLFAGAFHLHVMLTVGDWDMYVDWKDRQYWPLVAPISMIMFPAALQAIFWVNFRLPIGATVGATVLLITTWLGRYANWWIWTGFPFTEGVPSQVIAGALLMDMALIVLRNSLFTSIFAGFAFGFVFWPSNYSALAPFYLPVEHQGMVASLADMIGYTFPRSNMPEYLRIIERGTLRTFGSSVSWVSAAFAGFICIFMHQLWWQLGRFASQTTFLKNGDVVKSFMGMKSRRAS	Bacteria,Proteobacteria,Alphaproteobacteria,Rhizobiales,Xanthobacteraceae,Bradyrhizobium,Bradyrhizobium shewense
GCF_900100485_1021	MNESVVWVLLFIPVLFLFVPLLSKSEGYMAGMFKTNDILKAAKMPQEAIHMSRSIDLIYFPILCILLVGTYHMHFMLLAGDWDFWMDWKDRQWWPVVTPIVGITYCSAIMYYLWVNYRQPFGATLCIVCLLVGEWLTRYWGFYWWSHYPMNFVTPGIMIPGALMLDLTLYLSGNWLITALVGGGFFGLFFYPGNWAIFGPTHLPVVAEGVLLSMADYMGHLYVRTGTPEYVRHIEQGSLRTFGGHTTVIAAFFAAFVSMLMFVVWWYLGKVYCTAFYYVKGKRGRIVQRDDVTAFGEEGFAQGIK	Bacteria,Proteobacteria,Gammaproteobacteria,Burkholderiales,Nitrosomonadaceae,Nitrosomonas,Nitrosomonas sp900100485
GCF_900102495_972	MSRTDEILRAAKMPPEAVKMSRMIDVIYFPILCILLVGTYHMHFMLLAGDWDFWLDWKDRQWWPVVTPIVGITYCATIMYYLWVNYRLPFGATLCIVCLLVGEWLTRYWGFYWWSHYPINFVFPSTMIPGALVMDTVLLLTRNWMITALVGGGAFGLLFYPGNWPIFGPTHLPLVAEGVLLSLADYTGFLYVRTGTPEYVRLIEQGSLRTFGGHTTVIAAFFAAFVSMLMFCVWWYFGKLYCTAFYYVKGARGRVTMKNDVTAYGEEGFPEGIK	Bacteria,Proteobacteria,Gammaproteobacteria,Burkholderiales,Nitrosomonadaceae,Nitrosospira,Nitrosospira sp900102495
GCF_900103035_329	MNEFLLALIYIVPLLMVLTLLTKGEGLLTGVFRTNEILKAAKMPPEAIHMSRLIDAVYFPILIVLLVGTYHMHFMLLAGDWDFWLDWKDRQWWPVLTPIVGITYCSAIMYYLWVNYRQPFGATLCVICLLLGEWLTRYWGFYWWSHYPINFVTPGIMLPGALMLDLTLYLTRNFLITALLGGAFFGLLFYPGNWTIFGPTHLPIVVEGHLLSMADYMGHLYIRTGTPEYTRLIEKGSLRTFGGHTTVIAAFFASFVSMLVFLVWWYLGKVYCTAFFYVKGKRGRIVHREDVTAFGEEGFPERIK	Bacteria,Proteobacteria,Gammaproteobacteria,Burkholderiales,Nitrosomonadaceae,Nitrosomonas,Nitrosomonas mobilis
GCF_900103035_2298	MNEFLLALIYIVPLLMVLTLLTKGEGLLTGVFRTNEILKAAKMPPEAIHMSRLIDAVYFPILIVLLVGTYHMHFMLLAGDWDFWLDWKDRQWWPVLTPIVGITYCSAIMYYLWVNYRQPFGATLCVICLLLGEWLTRYWGFYWWSHYPINFVTPGIMLPGALMLDLTLYLTRNFLITALLGGAFFGLLFYPGNWTIFGPTHLPIVVEGHLLSMADYMGHLYIRTGTPEYTRLIEKGSLRTFGGHTTVIAAFFASFVSMLVFLVWWYLGKVYCTAFFYVKGKRGRIVHREDVTAFGEEGFPERIK	Bacteria,Proteobacteria,Gammaproteobacteria,Burkholderiales,Nitrosomonadaceae,Nitrosomonas,Nitrosomonas mobilis
GCF_900103165_542	MSRTDEILKAAKMPPEAVKMSRMIDAVYFPILCILLVGTYHMHFMLLAGDWDFWLDWKDRQWWPVVTPIVGITYCATIMYYLWVNYRLPFGATLCIVCLLTGEWLTRFWGFYWWSHYPINFVLPSTMIPGALVMDTVMLLTRNWMITALVGGGAFGLLFYPGNWPIFGPTHLPLVAEGVLLSLADYTGFLYVRTGTPEYVRLIEQGSLRTFGGHTTVIAAFFSAFVSMLMFCVWWYFGKLYCTAFYYVKGPRGRVTMKNDVTAYGEEGFPEGIK	Bacteria,Proteobacteria,Gammaproteobacteria,Burkholderiales,Nitrosomonadaceae,Nitrosospira,Nitrosospira multiformis_D
GCF_900103165_2732	MSRTDEILKAAKMPPEAVKMSRMIDAVYFPILCILLVGTYHMHFMLLAGDWDFWLDWKDRQWWPVVTPIVGITYCATIMYYLWVNYRLPFGATLCIVCLLTGEWLTRFWGFYWWSHYPINFVLPSTMIPGALVMDTVMLLTRNWMITALVGGGAFGLLFYPGNWPIFGPTHLPLVAEGVLLSLADYTGFLYVRTGTPEYVRLIEQGSLRTFGGHTTVIAAFFSAFVSMLMFCVWWYFGKLYCTAFYYVKGPRGRVTMKNDVTAYGEEGFPEGIK	Bacteria,Proteobacteria,Gammaproteobacteria,Burkholderiales,Nitrosomonadaceae,Nitrosospira,Nitrosospira multiformis_D
GCF_900103165_3088	MSRTDEILKAAKMPPEAVKMSRMIDAVYFPILCILLVGTYHMHFMLLAGDWDFWLDWKDRQWWPVVTPIVGITYCATIMYYLWVNYRLPFGATLCIVCLLTGEWLTRFWGFYWWSHYPINFVLPSTMIPGALVMDTVMLLTRNWMITALVGGGAFGLLFYPGNWPIFGPTHLPLVAEGVLLSLADYTGFLYVRTGTPEYVRLIEQGSLRTFGGHTTVIAAFFSAFVSMLMFCVWWYFGKLYCTAFYYVKGPRGRVTMKNDVTAYGEEGFPEGIK	Bacteria,Proteobacteria,Gammaproteobacteria,Burkholderiales,Nitrosomonadaceae,Nitrosospira,Nitrosospira multiformis_D
GCF_900106555_1274	MSRTDEILAAAKMVPEAVKMSRYIDAVYFPILCILLVGTYHMHFMLLAGDWDFWLDWKDRQWWPVVTPIVGIMYCAALMYYLWVNYRLPFGATLCIVCLLVGEWLTRYWGFYWWSHYPINFVLPSTMIPGALMMDTIMLLTGNWLITALLGGGFFGLFFYPGNWPIFGPTHLPVVVEGVLLSVADYTGFLYVRTGTPEYVRLIEQGSLRTFGGHTTVIAAFFAAFVSMLMFCVWWYFGKLYCTAFYYVKGERGRISMKNDVTAFGEKGFAQGIR	Bacteria,Proteobacteria,Gammaproteobacteria,Burkholderiales,Nitrosomonadaceae,Nitrosomonas,Nitrosomonas oligotropha_A
GCF_900107165_2082	MFRTEEILKAAKMPPEAIHMSRMIDAVYFPILVILLVGTYHMHFMLLAGDWDFWLDWKDRQWWPVVTPIVGITYCAAIMYYLWVNYRQPFGATLCVISLLIGEWLTRYWGFYWWSHYPINFVTPGIMLPGALMLDFTLYLTRNWLITALVGGGFFGLLFYPGNWAIFGPTHLPIVVEGTLLSMADYMGHLYVRTGTPEYTRLIEQGSLRTFGGHTTVIAAFFAAFVSMLMFTVWWYLGKVFCTAFFYVKGKRGRIVHREDVTAFGEEGFPEGIK	Bacteria,Proteobacteria,Gammaproteobacteria,Burkholderiales,Nitrosomonadaceae,Nitrosomonas,Nitrosomonas halophila
GCF_900107265_1975	MNESVVWVLLFIPILFLFVPLLSKGEGFMTGMFRTNDILKAAKMPPEAVHMSRSIDLIYFPILCILLVGTYHMHFMLLAGDWDFWMDWKDRQWWPVVTPIVGITYCSAIMYYLWVNYRQPFGATLCIVCLLVGEWLTRYWGFYWWSHYPLNFVTPSTMIPGALMLDITMYLTRSWLITALVGGGFFGLLFYPGNWVIFGPTHLPVVVEGVLLSMADYMAHLYVRTGTPEYVRHIEQGSLRTFGGHTTVIAAFFAAFVSMLVFVVWWYLGKVYCTAFFYVKGKRGRIVQRDDVTAFGEEGFAQGIK	Bacteria,Proteobacteria,Gammaproteobacteria,Burkholderiales,Nitrosomonadaceae,Nitrosomonas,Nitrosomonas sp900107265
GCF_900108305_2732	MSRTDEIIAAAKMPPEAVKMSRYIDAVYFPILCILLVGTFHMHFMLLAGDWDFWLDWKDRQWWPVVTPIVGIMYCAALMYYLWVNYRLPFGATLCIVCLLVGEWLTRYWGFYWWSHYPINFVLPSTMIPGALMLDTIMLLTGNWLITALLGGGFWGLFFYPGNWPIFGPTHLPLVVEGVLLSVADYTGFLYVRTGTPEYVRLIEQGSLRTFGGHTTVIAAFFSAFVSMLMFCVWWYFGKLYCTAFFYVKGERGRISMKHDVTAFGEKGFAQGIK	Bacteria,Proteobacteria,Gammaproteobacteria,Burkholderiales,Nitrosomonadaceae,Nitrosomonas,Nitrosomonas ureae_B
GCF_900109785_1990	MSRTDEIIRAAKMPPEAVKMSRMIDVIYFPILCILLVGTYHMHFMLLAGDWDFWLDWKDRQWWPVVTPIVGITYCAAIMYYLWVNYRLPYGATLCIVCLLVGEWLTRFWGFYWWSHYPINFVFPSTMIPGALVMDTVMLLTRNWMITALVGGGAFGLLFYPGNWPIFGPTHLPLVAEGVLLSVADYTGFLYVRTGTPEYVRLIEQGSLRTFGGHTTVIAAFFSAFVSMLMFTVWWYFGKVYCTAFYYVKGARGRVSMKNDVTAYGEEGFPEGIK	Bacteria,Proteobacteria,Gammaproteobacteria,Burkholderiales,Nitrosomonadaceae,Nitrosospira,Nitrosospira tenuis
GCF_900110145_1894	MSRTDEILAAAKMPPEAIRMSRYIDAVYFPILCILLVGTFHMHFMLLAGDWDFWLDWKDRQWWPVVTPIVGVMYCAALMYYLWVNYRLPYGATLCIVCLLTGEWLTRYWGFYWWSHYPINFVLPSTMIPGALMLDTIMLLTGNWLITALLGGGFWGLFFYPGNWPIFGPTHLPVVVEGVLLSVADYTGFLYVRTGTPEYVRLIEQGSLRTFGGHTTVIAAFFSAFVSMLMFCVWWYFGKIYCTAFYYVRGERGRISQKHDVTAFGEPGFAERIK	Bacteria,Proteobacteria,Gammaproteobacteria,Burkholderiales,Nitrosomonadaceae,Nitrosomonas,Nitrosomonas marina
GCF_900110185_132	MSRTDEILKAAKMPPEAVKMSRMIDVIYFPILCILLVGTYHMHFMLLAGDWDFWLDWKDRQWWPVVTPIVGITYCAAIMYYLWVNYRLPFGATLCIVCLLVGEWLTRFWGFYWWSHYPMNFVFPSTMIPGALVMDTVMLLTRNWMITALVGGGAFGLLFYPGNWTIFGPTHLPLVAEGVLLSVADYTGFLYVRTGTPEYVRLIEQGSLRTFGGHTTVIAAFFSAFVSMLMFTVWWYFGKVYCTAFYYVKGARGRVSMKNDVTAFGEEGFAEGIK	Bacteria,Proteobacteria,Gammaproteobacteria,Burkholderiales,Nitrosomonadaceae,Nitrosospira,Nitrosospira multiformis_A
GCF_900110495_1346	MSRTDEILKAAKMPPEAVKMSRMIDAVYFPILCILLVGTYHMHFMLLAGDWDFWLDWKDRQWWPVVTPIVGITYCAAIMYYLWVNYRLPFGATLCIVCLLAGEWLTRFWGFYWWSHYPMSFVFPSTMIPGALVMDTVMLLTRNWMITALVGGGAFGLLFYPGNWPIFGPTHLPLVVEGVLLSVADYTGFLYVRTGTPEYVRNIEQGSLRTFGGHTTVIAAFFAAFISMLMFTIWWYFGKLYCTAFFYVKGHRGRVTMKNDVTAFGEEGFPEGIK	Bacteria,Proteobacteria,Gammaproteobacteria,Burkholderiales,Nitrosomonadaceae,Nitrosospira,Nitrosospira sp900110495
GCF_900111015_1117	MTAAVPNDTAVTTTAEQRRSYLQFDMLIIPLVVLLFMGIFSFHFALLVGDWDYWIDWRDRRWWPLVTPLAITVLPAVFGYLLWDKLRLPLGGTLTIFCLSLAAWISRYLNFHLLANFPMDMVFPSSYVGLGLLLDCMLLLTRSWFFTGLIGAFLVGLLIYPMNWPILAQYHVPVEMDGILMTVADVFGFEYVRTSIPEYLRIIEQSTLRTFGEAVTPLTAVFAGFINIINYWFWIWIGSLGVKAIWIRKIV	Bacteria,Proteobacteria,Gammaproteobacteria,Nevskiales,Nevskiaceae,Solimonas,Solimonas aquatica
GCF_900111015_2683	MTENDREVLRVAGLSGDTARWSRTFDYLIIVVAAFLVLAVTYINFLLLAGDWDFFTDFKDRQYWVVIYPIVQIMMAAAFQAVFWTLFRLPFGATASAFLFGLGVWLVRYHSWMGMAHFPLTLVVPGTFMVGAMILDGILTVSRAWLVTGLFGGTLFGITFYASNWIVFAPYFQPVENMGQLSSLADVIGYVFPRAGTPEYIRIIERGTLRTFSDSSTWVSVFFSCFICIFMYMLWWLIGAFACKAASVPTGDRFKLLFGMKPAEATK	Bacteria,Proteobacteria,Gammaproteobacteria,Nevskiales,Nevskiaceae,Solimonas,Solimonas aquatica
GCF_900111165_935	MSRTDEILAAAKMPPEAIRMSRYIDAVYFPILCILLVGTFHMHFMLLAGDWDFWLDWKDRQWWPVVTPIVGVMYCAALMYYLWVNYRLPYGATLCIVCLLTGEWLTRYWGFYWWSHYPINFVLPSTMIPGALMLDTIMLLTGNWLITALLGGGFWGLFFYPGNWPIFGPTHLPVVVEGVLLSVADYTGFLYVRTGTPEYVRLIEQGSLRTFGGHTTVIAAFFSAFVSMLMFCVWWYLGKIYCTAFYFVKGERGRISQKKDVTAFGEPGFAERIK	Bacteria,Proteobacteria,Gammaproteobacteria,Burkholderiales,Nitrosomonadaceae,Nitrosomonas,Nitrosomonas sp900111165
GCF_900111585_1476	MSRTDEILKAAKMPPEAVKMSRMIDVIYFPILCILLVGTYHMHFMLLAGDWDFWLDWKDRQWWPVVTPIVGITYCAAIMYYLWVNYRLPFGATLCIVCLLTGEWLTRFWGFYWWSHYPMNFVFPSTMIPGALVMDTVMLLTRNWMITALVGGGAFGLLFYPGNWTIFGPTHLPLVAEGVLLSVADYTGFLYVRTGTPEYVRLIEQGSLRTFGGHTTVIAAFFSAFVSMLMFTVWWYFGKVYCTAFYYVKGARGRVSMKNDVTAFGEEGFAEGIK	Bacteria,Proteobacteria,Gammaproteobacteria,Burkholderiales,Nitrosomonadaceae,Nitrosospira,Nitrosospira multiformis_B
GCF_900111605_1803	MSRTDEILAAAKMPPEAIRMSRYIDAVYFPILCILLVGTFHMHFMLLAGDWDFWLDWKDRQWWPVVTPIVGVMYCAALMYYLWVNYRLPYGATLCIVCLLTGEWLTRYWGFYWWSHYPINFVLPSTMIPGALMLDTIMLLTGNWLITALLGGGFWGLFFYPGNWPIFGPTHLPVVVEGVLLSVADYTGFLYVRTGTPEYVRLIEQGSLRTFGGHTTVIAAFFSAFVSMLMFCVWWYLGKIYCTAFYYVKGERGRISQKHDVTAFGEPGFAERIK	Bacteria,Proteobacteria,Gammaproteobacteria,Burkholderiales,Nitrosomonadaceae,Nitrosomonas,Nitrosomonas marina_A
GCF_900112825_2697	MSRTDEIIAAAKMPPEAVRMSRYIDAVYFPILCILLVGTYHMHFMLLAGDWDFWLDWKDRQWWPVVTPIVGVMYCAALMYYLWVNYRLPYGATLCIVCLLVGEWLTRYWGFYWWSHYPLNFVLPSTMIPGALMLDTIMLLTGNWLVTALLGGGFWGLFFYPGNWPIFGPTHLPVVVEGVLLSVADYTGFLYVRTGTPEYVRLIEQGSLRTFGGHTTVIAAFFSAFVSMLMFCVWWYFGKLYCTAFFYVKGERGRISMKHDVTAFGEKGFAQGIK	Bacteria,Proteobacteria,Gammaproteobacteria,Burkholderiales,Nitrosomonadaceae,Nitrosomonas,Nitrosomonas sp900112825
GCF_900113575_1399	MSRTDEILKAAKMPPEAVKMSRMIDAVYFPILCILLVGTYHMHFMLLAGDWDFWLDWKDRQWWPVVTPIVGITYCAAIMYYLWVNYRLPFGATLCIVCLLVGEWLTRYWGFYWWSHYPINFVFPSTMIPGALVMDTVLLLTRNWMVTALIGGGAFGLLFYPGNWPIFGPTHLPLVAEGVLLSVADYTGFLYVRTGTPEYVRLIEQGSLRTFGGHTTVIAAFFSAFVSMLMFCVWWYFGKVYCTAFYYVKGARGRVSMKNDVTAFGEEGFPEGIK	Bacteria,Proteobacteria,Gammaproteobacteria,Burkholderiales,Nitrosomonadaceae,Nitrosospira,Nitrosospira sp900113575
GCF_900113925_2120	MNESIVWVLIFIPVLFLFVPLLSKSEGYFADMFKTKDILQAAKMPPEAIHMSRSIDLIYFPILCILLVGTYHMHFMLLAGDWDFWMDWKDRQWWPVVTPIVGITYCSAIMYYLWVNYRQPFGATLCIVCLLVGEWLTRYWGFYWWSHYPLNFVTPGIMLPGALMLDITMYLTRNWLVTALVGGGFFGLLFYPGNWPIFGPTHLPVVADGVLLSMADFMGHLYVRTGTPEYVRNIEQGSLRTFGGHTTVIAAFFAAFVSMLMFVVWWYLGKIYCTAFYYVKGRRGRIVQREDVTAFGEEGFAQGIK	Bacteria,Proteobacteria,Gammaproteobacteria,Burkholderiales,Nitrosomonadaceae,Nitrosomonas,Nitrosomonas sp900113925
GCF_900114285_3468	MFRGKPTKAGPVTESISASPGIEGGAGASAPVRAADAGAADRSWPVTGTPFKNRAEATFLVSAADTLLLISLFLIVLGGYHIHAMLTMGDWDFWIDWKDRRFWPTVLPIVLVTFPAAAIYYFWEHFRLPFGATFCVLGLLVGEWINRYVNFWGWTYFPISLVWPTALVPMALFLDLVMLISGSWIITMIVGAMGWGLLLYPSNWPILAPYHLPMEREGLVMSLADLIGYEYVRTSMPEYIRIVERGTMRTFGKDVVPVAAFFSGFVSILVFFMWWYVGKLFSTTKYMAKI	Bacteria,Proteobacteria,Alphaproteobacteria,Rhizobiales,Beijerinckiaceae,Methylocella,Methylocella palsarum
GCF_900114745_3502	MNENVIWVLLFIPILFLFVPLLSKGEGYFADMFKTKDILKAAKMPPEAIHMSRSIDLIYFPILCILLVGTYHMHFMLLAGDWDFWMDWKDRQWWPVVTPIVGITYCSAIMYYLWVNYRQPFGATLCIVCLLVGEWLTRYWGFYWWSHYPINFVTPGIMLPGALMLDITLYLTRNWLVTALVGGGFFGLLFYPGNWVIFGPTHLPVVVEGVLLSMADYMGHLYVRTGTPEYVRMIEQGSLRTFGGHTTVIAAFFAAFVSMLIFVVWWYLGKIYCTAFYYVKGKRGRIVQRDDVTAFGEEGFAQGIK	Bacteria,Proteobacteria,Gammaproteobacteria,Burkholderiales,Nitrosomonadaceae,Nitrosomonas,Nitrosomonas communis_A
GCF_900115125_19	MSRTDEILKAAKMPPEAVKMSRMIDAVYFPILCILLVGTYHMHFMLLAGDWDFWLDWKDRQWWPVVTPIVGITYCAAIMYYLWVNYRLPFGATLCIVCLLTGEWLTRFWGFYWWSHYPISFVFPSTMIPGALVMDTVMLLTRNWMITALVGGGAFGLLFYPGNWTIFGPTHLPLVAEGVLLSVADYTGFLYVRTGTPEYVRLIEQGSLRTFGGHTTVIASFFAAFVSMLMFCVWWYFGKLYCTAFFYVKGARGRVTMKNDVTAFGEEGFPEGIK	Bacteria,Proteobacteria,Gammaproteobacteria,Burkholderiales,Nitrosomonadaceae,Nitrosospira,Nitrosospira briensis_A
GCF_900116685_356	MSIFRTEEILKAAKMPPEAVHMSRLIDAVYFPILVVLLVGTYHMHFMLLAGDWDFWMDWKDRQWWPVVTPIVGITYCSAIMYYLWVNYRQPFGATLCVVCLLIGEWLTRYWGFYWWSHYPLNFVTPGIMLPGALMLDFTMYLTRNWLVTALVGGGFFGLLFYPGNWPIFGPTHLPIVVEGTLLSMADYMGHLYVRTGTPEYVRHIEQGSLRTFGGHTTVIAAFFAAFVSMLMFSVWWYLGKVYCTAFFYVKGKRGRIVQRNDVTAFGEEGFPEGIK	Bacteria,Proteobacteria,Gammaproteobacteria,Burkholderiales,Nitrosomonadaceae,Nitrosomonas,Nitrosomonas eutropha_A
GCF_900128525_888	MSASQSAVRSRAEAVQVSRTLDWMILFTLFTAVLGGYHIHYMLTGGDWDFWSDWKDRRLWVTVAPIVSITFPAAVQAMLWYRYRLPFGAIVCILALMLGEWINRYLNFWGWTYFPVNFCFPSNLIPGAILLDVVLMLSSSFVLTAVIGGMAWGLVFYPGNWPIIAPLHVPVEYNGMMFTLADLQGYHYVRTGTPEYIRMVEKGTLRTFGKDVAPVSAFFSAFVSIIIYFLWHYFGRWFNKTDFISGEGI	Bacteria,Proteobacteria,Gammaproteobacteria,Methylococcales,Methylomonadaceae,Methyloprofundus,Methyloprofundus sp900128525
GCF_900142705_913	MSRTDEILKAAKMPPEAVKMSRMIDAVYFPILCILLVGTYHMHFMLLAGDWDFWLDWKDRQWWPVVTPIVGITYCAAIMYYLWVNYRLPFGATLCVVCLLTGEWLTRYWGFYWWSHYPISFVFPSTMIPGALVMDTVMLLTRNWMITALVGGGAFGLLFYPGNWPIFGPTHLPLVAEGVLLSVADYTGFLYVRTGTPEYVRNIEQGSLRTFGGHTTVIASFFAAFVSMLMFCLWWYFGKLYCTAFFYVKGARGRVTMKNDVTAFGEEGFPEGIK	Bacteria,Proteobacteria,Gammaproteobacteria,Burkholderiales,Nitrosomonadaceae,Nitrosospira,Nitrosospira sp900142705
GCF_900143275_894	MSRTDEILKAAKMPPEAIKMSRMIDAVYFPILCILLVGTYHMHFMLLAGDWDFWLDWKDRQYWPVVTPIVGIMYCAAIMYYLWVNYRLPFGATLCIVCLLVGEWLTRYWGFYWWSHYPMNFVLPSTMIPGALMLDTVMLLTRSWLVTALVGGGFFGLFFYPGNWPIFGPTHLPVVVEGVLLSLADYTGFLYVRTGTPEYVRLIEQGSLRTFGGHTTVIAAFFAAFVSMLMFCVWWYFGKLYCTAFYYVKGARGKVSMKHDVTAFGEEGFAEGIK	Bacteria,Proteobacteria,Gammaproteobacteria,Burkholderiales,Nitrosomonadaceae,Nitrosomonas,Nitrosomonas cryotolerans
GCF_900143275_1437	MSRTDEILKAAKMPPEAIKMSRMIDAVYFPILCILLVGTYHMHFMLLAGDWDFWLDWKDRQYWPVVTPIVGIMYCAAIMYYLWVNYRLPFGATLCIVCLLVGEWLTRYWGFYWWSHYPMNFVLPSTMIPGALMLDTVMLLTRSWLVTALVGGGFFGLFFYPGNWPIFGPTHLPVVVEGVLLSLADYTGFLYVRTGTPEYVRLIEQGSLRTFGGHTTVIAAFFAAFVSMLMFCVWWYFGKLYCTAFYYVKGARGKVSMKHDVTAFGEEGFAEGIK	Bacteria,Proteobacteria,Gammaproteobacteria,Burkholderiales,Nitrosomonadaceae,Nitrosomonas,Nitrosomonas cryotolerans
GCF_900143275_2307	MSRTDEILKAAKMPPEAIKMSRMIDAVYFPILCILLVGTYHMHFMLLAGDWDFWLDWKDRQYWPVVTPIVGIMYCAAIMYYLWVNYRLPFGATLCIVCLLVGEWLTRYWGFYWWSHYPMNFVLPSTMIPGALMLDTVMLLTRSWLVTALVGGGFFGLFFYPGNWPIFGPTHLPVVVEGVLLSLADYTGFLYVRTGTPEYVRLIEQGSLRTFGGHTTVIAAFFAAFVSMLMFCVWWYFGKLYCTAFYYVKGARGKVSMKHDVTAFGEEGFAEGIK	Bacteria,Proteobacteria,Gammaproteobacteria,Burkholderiales,Nitrosomonadaceae,Nitrosomonas,Nitrosomonas cryotolerans
GCF_900143675_1083	MVWLRRCTHYLFIVVVAVNSTLLTINAGDYIFYTDWMWTSYVVFTLSQSLMLAVGAAYYLTFTGVPGTATYYALIMTVYTWIAKGAWFSLGYPYSFIVVPMWIPSAILMDLAYWATKRNKHSLILIGGVLCGMSMSMFNMINLITIDDPLETAFKYPRTTLPPYMTPIEPQVGKFYDSPVALGAGAGAVLTVTMTALGTKLTTWTYRWMAAWSKWD	Archaea,Thermoproteota,Nitrososphaeria,Nitrososphaerales,Nitrosopumilaceae,Nitrosotalea,Nitrosotalea sinensis
GCF_900155475_539	MAAHLLDLPPQPYTGEKARLSRAYDYLILVLALFLFIGAFHLHVALTVGDWDFWQDWKDRQWWPLITPLMMITFPAAVQAVMWERFRLPLGATLCISALLIGTWVARIFAYHYWNYFPINMVLPATLLPSALVLDAILMLTNSLTFTAIFGASAFALLFYPSNWPMFAMFHVPVELGHAQLTVADLFGFQYIRAGMPEYLRIIERGTLRTYGQYAAPLAAFCSALLCSLMYVIWWHLGKWFATVRFLKKI	Bacteria,Proteobacteria,Gammaproteobacteria,Methylococcales,Methylococcaceae,Methylomagnum,Methylomagnum ishizawai
GCF_900155475_3196	MSALQSAVRSHAEAVQVSRTIDYLGLFIFFFVICGSYHIHAMLTMGDWDFWSDWKDRRLWVTVTPIVLVTFPAAAQVFLWERFRQPWAATVCVLALLFGEWVNRYFNFWGWTYFPVNFVFPAILVPGAIILDVCLMLSGSYLFTAIIGGLAWGLIFYPGNWPIIAPIHVPVEYNGMLMSIADIQGYNYVRTGTPEYIRMVEKGTLRTFGKDVAPVSAFFSGFMSILIYFMWHFVGRWFANVRFLKNT	Bacteria,Proteobacteria,Gammaproteobacteria,Methylococcales,Methylococcaceae,Methylomagnum,Methylomagnum ishizawai
GCF_900155475_4759	MSALQSAVRSHAEAVQVSRTIDYLGLFIFFFVICGSYHIHAMLTMGDWDFWSDWKDRRLWVTVTPIVLVTFPAAAQVFLWERFRQPWAATVCVLALLFGEWVNRYFNFWGWTYFPVNFVFPAILVPGAIILDVCLMLSGSYLFTAIIGGLAWGLIFYPGNWPIIAPIHVPVEYNGMLMSIADIQGYNYVRTGTPEYIRMVEKGTLRTFGKDVAPVSAFFSGFMSILIYFMWHFVGRWFANVRFLKNT	Bacteria,Proteobacteria,Gammaproteobacteria,Methylococcales,Methylococcaceae,Methylomagnum,Methylomagnum ishizawai
GCF_900163745_20	MSANLSKPTFKPYTGEKARITRAYDYLILVLALFLFIGSFHLHFALTVGDWDFWVDWKDRQWWPLVTPLIGITFPAAVQAVLWSNFRLPLGATLCVACLSIGTWIARVFAYHYWNYFPINMVMPSTLLPSALVLDGILMLSNSLTVTAIFGGSAFALLFYPANWPIFGMFHVPVEAGNSQLTLADMFGFQYIRTGMPEYLRIIERGTLRTYGQIATPLSAFCSALLCTLMYTLWWHIGKWFATTRYLKRI	Bacteria,Proteobacteria,Gammaproteobacteria,Methylococcales,Methylomonadaceae,Crenothrix,Crenothrix polyspora_B
GCF_900163745_1020	MSASQSAVRSRAEAVKVSRTFDWLICFTLFFVVLGGYHVHFMLVAGDWDFWVDWKDRRLWVTVLPIMAITFPAAVQAVLWWRYRIAFGATFCVMGLLFGEWVNRYFNFWGWTYFPINFCFPSQLIPAAIVLDVILLMSNSLQLTAVMGGLAFGLLFYPSNWPVIAPLHQPVEYNGMVMTLADLLGYHYIRTGMPEYIRMVEKGTLRTFGKDVAPVSAFFSGFVSIIIYFLWHFFGRWFGSTAFTTAS	Bacteria,Proteobacteria,Gammaproteobacteria,Methylococcales,Methylomonadaceae,Crenothrix,Crenothrix polyspora_B
GCF_900163755_2036	MSASQSAVRSRAEAVKVSRTFDWLICFTLFFVVLGGYHVHFMLVAGDWDFWVDWKDRRLWVTVLPIMAITFPAAVQAVLWWRYRIAFGATLCVMGLLFGEWVNRYFNFWGWTYFPINFVFPSQLIPGAIVLDVILMMSGSMQLTAVLGGLAFGLLFYPSNWPVIAPLHQPVEYNGMVMTLADLTGYHYIRTGMPEYIRMVEKGTLRTFGKDVAPVSAFFSGFVSIIVYVLWHFFGRWFGSTAFTTAS	Bacteria,Proteobacteria,Gammaproteobacteria,Methylococcales,Methylomonadaceae,Crenothrix,Crenothrix polyspora
GCF_900163755_2968	MSAKLSKPTFKPYTGEKARITRAYDYLILVLALFLFIGSFHLHFALTVGDWDFWVDWKDRQWWPLVTPLIGITFPAAVQAVLWSNFRLPLGATLCVACLSIGTWIARVFAYHYWNYFPINMVMPSTLLPSALVLDGILMLSNSLTVTAIFGGSAFALLFYPANWPIFGMFHLPVEAGNSQLTLADMFGFQYIRTGMPEYLRIIERGTLRTYGQIATPLSAFCSALLCTLMYTLWWHIGKWFATTRYLKRI	Bacteria,Proteobacteria,Gammaproteobacteria,Methylococcales,Methylomonadaceae,Crenothrix,Crenothrix polyspora
GCF_900167395_1157	MSIFRTEEILKAAKMPPEAVHMSRLIDAVYFPILIILLVGTYHMHFMLLAGDWDFWMDWKDRQWWPVVTPIVGITYCSAIMYYLWVNYRQPFGATLCVVCLLIGEWLTRYWGFYWWSHYPINFVTPGIMLPGALMLDFTLYLTRNWLVTALVGGGFFGLLFYPGNWPIFGPTHLPIVVEGTLLSMADYMGHLYVRTGTPEYVRHIEQGSLRTFGGHTTVIAAFFSAFVSMLMFTVWWYLGKVYCTAFFYVKGKRGRIVHRNDVTAFGEEGFPEGIK	Bacteria,Proteobacteria,Gammaproteobacteria,Burkholderiales,Nitrosomonadaceae,Nitrosomonas,Nitrosomonas europaea
GCF_900167955_1455	MVWLRRCTHYLFIVVVAVNSTLLVINAGDYIFYTDWAWTSYVIFTLSQSLMLAVGAAYYLTFTGVPGTATYYALIMTVYTWIAKGAWFSLGYPYSFIVVPIWIPSAILMDLAYWATKRNKHSLILIGGVLCGMSMSLFNMINLITIDDPLETAFKYPRTTLPPYMTPIEPQVGKFYDSPVALGAGASAVLTVTMTALGTKLTTWTYRWMAAWSKWD	Archaea,Thermoproteota,Nitrososphaeria,Nitrososphaerales,Nitrosopumilaceae,Nitrosotalea,Nitrosotalea bavarica
GCF_900177045_917	MVWLRRCTHYLFIVVVAVNSTLLTINSGDYIFYTDWAWTSYVIFTLSQSLMLAVGAAYYLTFTGVPGTATYYALIMTTYTWVAKGAWFSLGYPYSFITVPIWIPSAILMDLAFWATKRNKHSLILIGGVLCGMSMALFNMINLITIDDPLEMAFKYPRTTLPPYMTPIEPQVGKFYDSPVALGAGVSAVLTVTMTALGTKLTTWTYRWMAAWSKWD	Archaea,Thermoproteota,Nitrososphaeria,Nitrososphaerales,Nitrosopumilaceae,Nitrosotalea,Nitrosotalea okcheonensis
GCF_900177045_1376	MVWLRRCTHYLFIVVVAVNSTLLTINAGDYIFYTDWAWTSYVIFTLSQSLMLAVGAAYYLTFTGVPGTATYYALIMTVYTWIAKGAWFSLGYPYSFIVVPMWIPSAILMDLAYWATKRNKHSLILIGGVLCGMSMSLFNMINLITIDDPLEMAFKYPRTTLPPYMTPIEPQVGKFYDSPVALGAGAGAVLTVTMTALGTKLTTWTYRWMAAWSKWD	Archaea,Thermoproteota,Nitrososphaeria,Nitrososphaerales,Nitrosopumilaceae,Nitrosotalea,Nitrosotalea okcheonensis
GCF_900248165_485	MVWIRRTIHYLFIVVVAVNSTLLTINAGDYIFYSDWMWTSFVIFNLSQSTMLVVGAIYYLLFTGVPGTATYYATIMTIYTWVAKWAWIGGLGYPYDFMIVPVWIPSAMLLDLAYWATRRNKHAAILIGGSLLGMSMPLFNMINLLTVHDPLEMAFKYPRPTLPAYLTPIEPQVGKFYNSPVALAAGISAVISVPMAALGAKLNTWTYRWAAAWSKWD	Archaea,Thermoproteota,Nitrososphaeria,Nitrososphaerales,Nitrosocaldaceae,Nitrosocaldus,Nitrosocaldus cavascurensis
GCF_900696045_558	MVWLRRTTHYLFIVVVAVNSTLLTINAGDYIFYTDWAWTSFVVFSISQSTMLVVGAIYYMLFTGVPGTATYYATIMTIYTWVAKGAWFALGYPYDFVVVPVWIPSAMLLDLAYWATRRNKHAAILIGGVLVGMSLPLFNMINLLLVADPLEMAFKYPRPTLPPYMTPIEPQVGKFYNSPVALGAGAGAVLCVPIAALGAKLNTWTYRWMAAWSKWD	Archaea,Thermoproteota,Nitrososphaeria,Nitrososphaerales,Nitrososphaeraceae,Nitrosocosmicus,Nitrosocosmicus franklandus
GCF_902143375_1503	MQYSQVDAEARAIGRKFDLVVLLSTFLVLIAGFHVHQMLVAGDWSFWVDWKDRNWWPIVAPILEITFPAATQAVLWTKFRMPIGATFCCLGLLFGEWMNRYINFYGWTHYPLNMVFPETFIPAAVVLDIVLMLTGNWVVTALVGGELWGWLFYPTNWVMIAPYHLPVEYQGALMSLADVINYMYVRTSTPEYLRIVETGTMRSFAGGVTGVAAFFSAFVSVCMYVPWWLMGAYFFGSTKFFKTYEATPVEARQH	Bacteria,Verrucomicrobiota,Verrucomicrobiae,Methylacidiphilales,Methylacidiphilaceae,Methylacidimicrobium,Methylacidimicrobium tartarophylax
GCF_902143385_652	MQYSQVDAEAKAVARKFDIVIIASTFLALVGGFHVHQMLVAGDWSFWIDWKDRNWWPIVAPILEITFPAATQAVLWTRFRMPIGATICCLGLLFGEWMNRYINFWGWTHYPLNMVFPETFFPAAVVLDVVLMLTGNWVVTALIGGELWGWLFYPTNWVMIAPFHVPVEYQGSLMSVADVINYMYVRTSTPEYLRIVETGTMRSFAGGVTGVAAFFSAFVSVCMYVPWWLMGAHFFGSTKFFKTYDAATADVRHS	Bacteria,Verrucomicrobiota,Verrucomicrobiae,Methylacidiphilales,Methylacidiphilaceae,Methylacidimicrobium,Methylacidimicrobium cyclopophantes
GCF_902143385_1200	MEEIQADAEAKRVTRRFEWFLLVTIALVLMGTYHLHQELFAGDWSFWLDWKDRNWWPIIAPVSAIAYPAATQWLLWTKFRMPFGATLCALLLLLAEWLSRYWNFWDWTHYPLNFVFPETFVPAAVVLDVLLMLTGNWVVTALIGGELWGWLFYPTNWIMIAPYHVPVEYQGALMSVADVISYMYVRTSTPEYLRIVETGTMRSFAGGVTGVAAFFSGFLAAILYAVWWIVGALFGGTKFFKPYAVATEELRKAREKGWDAGRTV	Bacteria,Verrucomicrobiota,Verrucomicrobiae,Methylacidiphilales,Methylacidiphilaceae,Methylacidimicrobium,Methylacidimicrobium cyclopophantes
GCF_902806695_3640	MSASQSAVRSRAEAVKVSRTFDWMITFTLFFVILGGYHVHFMLTGGDWDFWTDWKDRRLWVTVLPIVGITFPAAVQSILWYRYRLPFGAILAVLGLLFGEWVNRYLNFWGWTYFPVNFVFPSNFMPGAIVLDVILMLSNSMVLTAVLGGLAYGLLFYPGNWPIIAPLHVPVEYNGMMMTLADLQGYHYVRTGTPEYIRMVEKGTLRTFGKDVAPVSAFFSGFVSIIIYFLWHFFGRWFGSTAFVKAA	Bacteria,Proteobacteria,Gammaproteobacteria,Methylococcales,Methylomonadaceae,CADCXN01,CADCXN01 sp902806695
GCF_902810445_1202	MATGRVGTGVGSAVYSPEEAAKVSRTMDFLWLGAFFFIFLASFHVHYMLLAGDWDFWLDWKDRRFWVTIAPIVAVCYPAAMQAFMWEKFRLPFGATFVTLGLIAAEWINRYFNFHLFTYFPVHFVQPTVLLPMALILDAALALTKSFALAAVVGGMSYGLLMYPANWPIIGQFHEPVDVNGLVMSVADVMGFHYVRTGNPEYIRMVEKGTLRSFGEDVVPVSAFFSGFVSICMYFGWYMAGRWFSRSYYTDSI	Bacteria,Proteobacteria,Gammaproteobacteria,Nitrosococcales,Nitrosococcaceae,Nitrosacidococcus,Nitrosacidococcus tergens
GCF_903064525_769	MQYSQVDAEAKAIARKFDWVVILSTFLALIAGFHVHQMLVAGDWSFWIDWKDRNWWPIVAPILEITFPAAVQAVFWTKFRMPIGATFCCLGLLFGQWMNRYINFNGWTHYPLNFVFPETFIPQAVVLDVVLMLTGNWIVTALVGGELWGWLFYPTNWVMIAPYHLPVEYQGALMSIADVINYMYVRTSTPEYLRIVETGTLRSFAGGVTGVAAFFSGFVSVCMYVPWWLMGAHFFGSTKFFKTYEAAAVEVKRA	Bacteria,Verrucomicrobiota,Verrucomicrobiae,Methylacidiphilales,Methylacidiphilaceae,Methylacidimicrobium,Methylacidimicrobium sp903064525
GCF_903064525_772	MQYSQVDAEAKAIARKFDWVVILSTFLALIAGFHVHQMLVAGDWSFWIDWKDRNWWPIVAPILEITFPAAVQAVFWTKFRMPIGATFCCLGLLFGQWMNRYINFYGWTHYPLNFVFPETFMPQAVVLDVVLMLTGNWIVTALVGGELWGWLFYPTNWVMIAPYHLPVEYQGSLMSIADVINYMYVRTSTPEYLRIVETGTMRSFAGGVTGVAAFFSGFVSVCMYVPWWLMGAHFFGSTKFFKTYEAAAAEVKRA	Bacteria,Verrucomicrobiota,Verrucomicrobiae,Methylacidiphilales,Methylacidiphilaceae,Methylacidimicrobium,Methylacidimicrobium sp903064525
GCF_903064685_275	MSASQSAVRSRAEAVQVSRTFDWMILFTLFTAVLGGYHIHYMLTGGDWDFWTDWKDRRLWVTVAPIVSITFPAAVQACLWWRYRLPIGATISVVALMVGEWINRYMNFWGWTYFPVNICFPSNLLPGAIVLDVILMLGNSMTLTAVLGGLAYGLLFYPGNWPVIAPLHVPVEYNGMMMTLADLQGYHYVRTGTPEYIRMVEKGTLRTFGKDVAPVSAFFSGFVSIIIYFLWHFFGRWFAKTDFIADDAS	Bacteria,Proteobacteria,Gammaproteobacteria,Methylococcales,Methylomonadaceae,Methylomonas,Methylomonas sp903064685
GCF_903064685_679	MSAQIPISTFKPYRGEKARLARAYDYLILVLALFLFIGSFHLHFALTVGDWDFWVDWKDRQWWPLVTPLIGITFPAAVQAVLWDKFRLPLGATLCVAALLLGTWVTRVFAYHYWNFFPINMVLPATMVPGALVLDTLLMLTNSLTITSIFGGGAFALLFYPTNWPIFGMFHQAVDYHNSQLSVADVFGFQYIRTGMPEYLRIIERGTLRTYGQYATPLSAFCSALLCSLMYPLWWKIGKLFADTRYLKRI	Bacteria,Proteobacteria,Gammaproteobacteria,Methylococcales,Methylomonadaceae,Methylomonas,Methylomonas sp903064685
GCF_903064715_230	MSASQSAVRSRAEAVQVSRTFDWMILFTLFTAVLGGYHIHYMLTGGDWDFWTDWKDRRLWVTVAPIVSITFPAAVQACLWWRYRLPVGATLSVVALMVGEWINRYMNFWGWTYFPVNICFPSNLLPGAIVLDVILMLGNSMTLTAVVGGLAYGLLFYPGNWPVIAPLHVPVEYNGMMMTLADLQGYHYVRTGTPEYIRMVEKGTLRTFGKDVAPVSAFFSGFVSIIIYFLWHFFGRWFAKTDFISDDAS	Bacteria,Proteobacteria,Gammaproteobacteria,Methylococcales,Methylomonadaceae,Methylomonas,Methylomonas sp903064715
GCF_903064715_3945	MSAQIPISTFKPYQGEKARLARAYDYLILVLALFLFIGSFHLHFALTVGDWDFWVDWKDRQWWPLVTPLIGITFPAAVQAVLWDKFRLPLGATLCVAALLLGTWVTRVFAYHYWNFFPINMVLPATMVPGALVLDTLLMLTNSLTITSIFGGGAFALLFYPTNWPIFGMFHQAVDYHNSQLSVADVFGFQYIRTGMPEYLRIIERGTLRTYGQYATPLSAFCSALLCSLMYPLWWKIGKLFADTRYLKKI	Bacteria,Proteobacteria,Gammaproteobacteria,Methylococcales,Methylomonadaceae,Methylomonas,Methylomonas sp903064715
GCF_905250085_718	MATVATEAEARAISRKFDWIVVSAAFFVLAGGFHVHHMLVAGDWSFWVDWKDRRWWPIVNTTMTITFCAAVQACLWPNYRLPIGATLSVVALHFGQWMDRFWNHYDWTWYPLSLVFPETSIPSAIVLDCILLLTNSWVITALAGGESFSYLFVPSNWFMVGPYHVPIELHGQMLSVADLIGFEYIRTSMPEYIRLVERGTLRAFAGGTLFVSIFFAGFVCVLMYFIWWLFGYWLTRPIFTRSM	Bacteria,Verrucomicrobiota,Verrucomicrobiae,Methylacidiphilales,Methylacidiphilaceae,Methylacidithermus,Methylacidithermus pantelleriae
GEMOTU_00016_480	MSASQSAVRSRAEAVKVSRTFDWLILFALFWTILGGYHVHFMLTGGDWDFWTDWKDRRLWVTVLPIVGITFPAAVQAVLWYRYRLPFGAVVSVLGLLFGEWVNRYFNFWGWTYFPVNICFPSNFMPGAIVLDVILLVTNSMVITAVMGGLGYGLLFYPGNWPIIAPLHVPVEYNGMMMTLADLQGYHYVRTGTPEYIRMVEKGTLRTFGKDVAPVSAFFAGFVSIIIYFLWHFFGRWFGSTAFVNAA	Bacteria,Proteobacteria,Gammaproteobacteria,Methylococcales,Methylomonadaceae,JABFSH01,
GEMOTU_00096_136	MVWLRRCTHYLFIVVVAVNSTLLTINAGDYIFYTDWMWTSYVIFTLSQSLMLAVGAAYYLTFTGVPGTATYYALIMTVYTWIAKGAWFSLGYPYSFIVVPIWIPSAILMDLAYWATKRNKHMLILVGGVLCGMSMSMFNMINLLTIDDPLETAFKYPRTTLPPYMTPIEPQVGKFYDSPVALGAGAGAVLTVTMTALGCKLTTWTYRWMAAWSKWD	Archaea,Thermoproteota,Nitrososphaeria,Nitrososphaerales,Nitrosopumilaceae,Nitrosotalea,
GEMOTU_00096_329	MVWLRRCTHYLFVVVVAVNSTLLTINTGDWDFYTDWAWTSFVVFSIGQSLMLMVGAAYYLTFTGVPGTATYYALIMTVYTWISKGAWFSLGYPYSFIVVPVWIPSALLMDLAYWATKRNKHMLILVGGVLAGMAFPMFNMINLLTINDPLETAYKYPRTTLPPYMTPIEPQVGKFYDSPVALGAGVSAVLGVPMVALGTKLTTWTYRWMAAWSKWD	Archaea,Thermoproteota,Nitrososphaeria,Nitrososphaerales,Nitrosopumilaceae,Nitrosotalea,
GEMOTU_00431_3125	MASTPATMTAAERQHRLELRDLLNAKYLFIDRTWDAVFWITAIFIVAGAADITKLLFAGDWDFWTDWKDPQWWPVVTAFATIIIPSALQWIQWVAWRFPTGATYTCTCLFLATWIGRYFQWHVAETYPMNFVWPISTIPAAIILDWLLMRTRSFVVTSLFGGAMWAVFVWAFNYIPLAPFLQPMPFMHHVLTVSDVQGITYIRSQTPEYLRHIERGALRSFLGETQYVSLLFGGTLAMIGYWVGQAIGRFLAVWPIGRYIKTI	Bacteria,Desulfobacterota_B,Binatia,Binatales,Binataceae,JADMIL01,
GEMOTU_00454_354	MVWLRRCTHYLFIVVVAVNSTLLTINAGDYIFYTDWAWTSFTVFSISQTLMLVVGAVYYLTFTGVPGTATYYGLIMTVYTWVAKGAWFALGYPYDFIVTPIWLPSAMLLDLVYWATKKNKHSLILMGGVLVGMSLPLFNMINLITVADPLETAFKYPRPTLPPYMTPIEPQVGKFYNSPVALGAGAGAVLGTTFTALGCKLNTWTYRWMAAWSKWD	Archaea,Thermoproteota,Nitrososphaeria,Nitrososphaerales,Nitrosopumilaceae,JACEMX01,
GEMOTU_00478_3063	MVWLRRTTHYLFIVVVAVNSTLLTINAGDYIFYTDWAWTSFVVFSISQSTMLVVGAIYYMLFTGVPGTATYYATIMTIYTWVAKGAWFALGYPYDFIVVPVWIPSAMLLDLSYWATRRNKHAAILIGGTLVGMSLPVFNMINLLLIKDPLEMAFKYPRPTLPPYMTPIEPQVGKFYNSPVALGAGAGAVLSVPIAALGAKLNTWTYRWMAAWSKWD	Archaea,Thermoproteota,Nitrososphaeria,Nitrososphaerales,Nitrososphaeraceae,TH1177,
GEMOTU_00664_1238	MVWLRRTTHYLFIVVVAVNSTLLTINAGDYIFYTDWAWTSFVVFSISQSTMLVVGAIYYMLFTGVPGTATYYATIMTIYTWVAKGAWFALGYPYDFVAVPVWIPSAMLLDLTYWATRRNKHAAILIGGTLVGLSLPMFNMINLLTIRDPLEMAFKYPRPTLPPYMTPIEPQVGKFYNSPVALGAGAGAVLSVPIAALGAKLNTWTYRWMAAWSKWD	Archaea,Thermoproteota,Nitrososphaeria,Nitrososphaerales,Nitrososphaeraceae,TH5896,TH5896 sp014523695
GEMOTU_00804_501	MSASQSAVRSRAEAVKVSRTFDWLILFVLFFVVLGGYHIHYMLTGGDWDFWTDWKDRRLWVTVAPIVSITFPAAVQASLWWRYRLPFGAVVCVLGLLLGEWVNRYLNFWGWTYFPVNFCFPSNLMPGAIVLDAILMLSGSMTLTAVLGGLAWGLLFYPGNWPIIAPLHVPVEYNGMMMTLADLQGYHYVRTGTPEYIRMVEKGTLRTFGKDVAPVSAFFSGFVSILIYFLWHFFGKWFAGTGFTQSA	Bacteria,Proteobacteria,Gammaproteobacteria,Methylococcales,Methylomonadaceae,Methylobacter_A,
GEMOTU_01050_2700	MATATLTAADRLRLKELLQKKYKWIDYKWDLVFWVTAIFVVAGAADITKLLFAGDWDFWTDWKDQQWWPVLTPFATIIIPSALQWIQWVAWRFPTGATYTATCLFLVSWMGRYLQWGVAEHYPMNFIYPMSCVGSAIFLDWFLAKSRSFVLTSLIGGAIWTITVWAFNYIPLAPFLQPVHYMGHTLTLADVQGITWARSQTPEYLRHIERGTLRSFLGETQYVALAFGCSLTTLGYWIGQFIGRYLSVWPIARYIKTY	Bacteria,Acidobacteriota,Acidobacteriae,Acidobacteriales,SbA1,Gp1-AA133,
GEMOTU_01055_539	MVAQTKPFVMNKEIAAVSRAYDYLVLVLAGFLYIGSIHLHFMLTVGDWDFWLDWKDRQWWPLVTPVLLIAWPAAIQSVLWTHFRLPMGATLAIVGLMVGMWITRVTAYQIWTYYPVNFVLPATMIPSALVLDVILMLSRSFLITAIGGGAAFALLFYPTNWPIFAPFHVPIEWQGTMRTVADHFGFEYLRAGMPEYLRIVERGTLRTYGQMATPLSAFFSMLLCIIVYAFSWYIGKLFSTIHYLKKV	Bacteria,Proteobacteria,Gammaproteobacteria,Methylococcales,UBA2778,,
GEMOTU_01055_858	MVSSSTKLSGQPYTGEKARLCRAYDYLILVLALFLFIGSFHLHVALTVGDWDFWQDWKDRQWWPLVTPLMMITFPAAVQAVLWERFRLPIGATLCVAALLIGTWVARIFAYHYWNFFPVNMVLPATMLPSALVLDVVLMLSNSLTITAIFGGSAFALLFYPGNWPIFAMFHEPLEYNGAQLTVADLFGFQYLRTGMPEYLRIIERGTLRTYGQMAAPLSAFSSALLCTLMYALWWYIGKLFATTRFVKRV	Bacteria,Proteobacteria,Gammaproteobacteria,Methylococcales,UBA2778,,
GEMOTU_01065_328	MSIFRTEEILKAAKMPPEAVHMSRLIDAVYFPILIVLLVGTYHMHFMLLAGDWDFWMDWKDRQWWPVVTPIVGITYCSAIMYYLWVNYRQPFGATLCVVCLLIGEWLTRYWGFYWWSHYPINFVTPGIMLPGALMLDFTLYLTRNWLVTALVGGGFFGLLFYPGNWPIFGPTHLPIVVEGTLLSMADYMGHMYVRTGTPEYVRHIEQGSLRTFGGHTTVIAAFFSAFVSMLMFTVWWYLGKVYCTAFFYVKGKRGRIVHRNDVTAFGEEGFPEGIK	Bacteria,Proteobacteria,Gammaproteobacteria,Burkholderiales,Nitrosomonadaceae,Nitrosomonas,
GEMOTU_01248_126	MAAGTTAAGERQRRLELRALLNKKYKWIDRKWDLVFWITAIFVVGGAADITKQLFAGDWDFWTDWKDPQWWPVITAFATIIIPSALQYIQWVAWRFPTGATYTAVCFFMCAWVGRYFQWHVAEYYPLSFVWPISIVGAAIILDWILLKTRSFILTSLFGGPIWALLVWAFNYVPLTPYLQPAHFMNHVLTVADIQGIAYIRSQTPEYLRHIERGALRSFLGETQYVSLVFGGTVAIAGYWIGQFIGRYLAVWPIRRYIKTL	Bacteria,Desulfobacterota_B,Binatia,Binatales,Binataceae,JAFAHS01,
GEMOTU_01339_501	MSQSKSGGAVGPFNSVAEAAGCVQTTDWMLLTLLFFAVLGGYHVHFMLTAGDWDFWIDWKDRRMWPTVVPILGVTFCAASQAFWWVNFRLPFGAVFAALGLLIGEWINRYVNFWGWTWFPISLVFPSALIVPAIWLDVILLLSGSYVITAVVGSLGWGLLFYPNNWPAIAAFHQATEQHGQLMTLADLIGLHYVRTSMPEYIRMVERGTLRTFGKDVVPVAAFFSGFVSMMVYFLWWFMGRWYSTTKRIESI	Bacteria,Proteobacteria,Alphaproteobacteria,Rhizobiales,Beijerinckiaceae,Methylocystis,
GEMOTU_01974_2339	MSASQSAVRSRAEAVKVSRTFDWMILFTLFFVVLGGYHIHYMLTGGDWDFWTDWKDRRLWVTVAPIVSITFPAAVQACLWWRYRLPFGAVVCILGLLLGEWINRYLNFWGWTYFPVNFVFPSNLMPGAIVLDVVLMMTGSMTATAVIGGMAYGLLFYPGNWPIIAPLHVPVEYNGMMMTLADLQGYHYVRTGTPEYIRMVEKGTLRTFGKDVAPVSAFFSAFVSILIYFLWHFFGRWFASTDFVKAA	Bacteria,Proteobacteria,Gammaproteobacteria,Methylococcales,Methylomonadaceae,Methylovulum,
GEMOTU_01974_3043	MSSNLSSSAYKPYTGEKARIARAYDYLVLVLALFLFIGSFHLHFALTVGDWDFWVDWKDRQWWPLVTPLIGITFPAAVQAVLWTNFRLPLGATLCVACLSIGTWIARIFAYHYWNFFPINMVLPSTLLPSALVLDVVLMISNSLTVTAIFGGSAFALLFYPSNWPIFGMFHVPIEAGNSQLTVADMFGFQYIRTGMPEYLRIIERGTLRTYGQIAAPLAAFCSALLCTLMYPLWWHIGKWFATTRYLNRI	Bacteria,Proteobacteria,Gammaproteobacteria,Methylococcales,Methylomonadaceae,Methylovulum,
GEMOTU_02446_1896	MVWLRRCVHYLFIVVVAVNSTLLLINAGDYIFYTDWAWTSFVIFNLSQSTMLAVGAIYYLTFTGVPGTATYYATIATIYTWVAKYAWIAGLGYPYDFVIVPVWIPSAMLLDLVYWATRKNKHSAILIGGVLIGLTMPLFNMVNLLLVQDPLAMAFKYPRPTLPPYLTPIEPQVGKFYNSPVALGAGIGAVISVPLSALGVKLTTWTYRWAAAWSKWD	Archaea,Thermoproteota,Nitrososphaeria,Nitrososphaerales,UBA213,,
GEMOTU_02495_368	MSASQSAVRSRAEAVQVSRALDWMILFTLFTAVLGGYHIHYMLTGGDWDFWTDWKDRRLWVTVAPIVSITFPAAVQAMLWFRYRLPFGAVVCVLALMLGEWINRYLNFWGWTYFPVNFCFPSNLVPGAILLDVVLMLSSSFVLTAVIGGMAWGLVFYPGNWPIIAPLHVPVEYNGMMFTLADLQGYHYVRTGTPEYIRMVEKGTLRTFGKDVAPVSAFFSAFVCIIIYFLWHYFGRWFNKTDFVAGEGI	Bacteria,Proteobacteria,Gammaproteobacteria,Methylococcales,Methylomonadaceae,Methyloprofundus,
GEMOTU_02767_81	MVWLRRCTHYLFIVVVAVNSTLLTINAGDYIFYTDWMWTSYVIFTLSQSLMLAVGAAYYLTFTGVPGTATYYALIMTVYTWIAKGAWFSLGYPYSFIVVPIWIPSAMLMDLAYWATKRNKHMLILVGGVLCGMSMSMFNMINLLTIDDPLETAFKYPRTTLPPYMTPIEPQVGKFYDSPVALGAGAGAVLTVTMTALGCKLTTWTYRWMAAWSKWD	Archaea,Thermoproteota,Nitrososphaeria,Nitrososphaerales,Nitrosopumilaceae,Nitrosotalea,
GEMOTU_02767_1680	MVWLRRCTHYLFIVVVAVNSTLLTINSGDYEFYTDWAWTSFVIFSIGQSTMLAVGAAYYLTFTGVPGTATYYALIMTVYTWIAKGAWFSLGYPYSFIVVPVWIPSAMLMDLTYWATKRNKHMLILVGGVLCGMSLPMFNMLNLLSIDDPLETAFKYPRTTLPPYMTPIEPQVGKFYDSPVALASGAGAVLTVPITALGCKLTTWTYRWMAAWSRWD	Archaea,Thermoproteota,Nitrososphaeria,Nitrososphaerales,Nitrosopumilaceae,Nitrosotalea,
GEMOTU_03303_210	MSASQSAVRSRAEAVKVSRTFDWMILFTLFFVVLGGYHIHYMLTGGDWDFWTDWKDRRLWVTVAPIVSITFPAAVQACLWWRYRLPFGAVVCILGLLLGEWINRYLNFWGWTYFPVNFCFPSNLMPGAIVLDVVLMMTGSMTATAVIGGMAWGLLFYPGNWPIIAPLHVPVEYNGMMMTLADLQGYHYVRTGTPEYIRMVEKGTLRTFGKDVAPVSAFFSAFVSILIYFLWHFFGQWFASTKFVQAA	Bacteria,Proteobacteria,Gammaproteobacteria,Methylococcales,Methylomonadaceae,Methylovulum,
GEMOTU_03498_72	MVWLRRTTHYLFIVVVAVNSTLLTINAGDYIFYTDWMWTSFVVFSVSQSTMLAVGAIYYMLFTGVPGTATYYATIMTIYTWVAKGAWFALGYPYDFIVVPIWIPSAMLMDLTYWATRRNKHAAIIIGGTLVGLSFPLFNMVNLLLVRDPLEVAFKYPRPTLPAYMTPIEPQVGKFYNSPVALGSGAGAVLTVPIAALGAKLNTWTYRWMAAWSKWD	Archaea,Thermoproteota,Nitrososphaeria,Nitrososphaerales,Nitrososphaeraceae,Nitrososphaera,
GEMOTU_03531_3022	MVWLRRTTHYLFIVVVAVNSTLLTINAGDYIFYTDWAWTSFVVFSISQSTMLVVGAIYYMLFTGVPGTATYYATIMTIYTWVAKGAWFALGYPYDFVTVPVWIPSAMLLDLTYWATRRNKHAAIIIGGTLVGLSLPMFNMINLLLIRDPLEVAFKYPRPTLPPYMTPIEPQVGKFYNSPVALGAGAGAVLSVPIAALGAKLNTWTYRWMAAWSKWD	Archaea,Thermoproteota,Nitrososphaeria,Nitrososphaerales,Nitrososphaeraceae,TH5896,
GEMOTU_03651_231	MVWLRRTTHYLFIVVVAVNSTLLTINAGDYIFYTDWMWTSFVVFSISQSTMLVVGAIYYMLFTGVPGTATYYATIMTIYTWVAKGAWFALGYPYDFIVVPVWIPSAMLLDLTYWATRRNKHAAIIIGGTLVGLSFPLFNMVNLLLVRDPLEVAFKYPRPTLPAYMTPIEPQVGKFYNSPVALGSGAGAVLSVPIAALGAKLNTWTYRWMAAWSKWD	Archaea,Thermoproteota,Nitrososphaeria,Nitrososphaerales,Nitrososphaeraceae,Nitrososphaera,
GEMOTU_03734_90	MVWLRRTTHYLFIVVVAVNSTLLTINAGDYIFYTDWAWTSFVVFSISQSTMLVVGAIYYMLFTGVPGTATYYATIMTIYTWVAKGAWFALGYPYDFIAVPVWIPSAMLLDLTYWATRRNKHAAIIIGGTLVGLSLPLFNMINLLLIRDPLETAFKYPRPTLPPYMTPIEPQVGKFYNSPVALGSGAGAVLSVPIAALGAKLNTWTYRWMAAWSKWD	Archaea,Thermoproteota,Nitrososphaeria,Nitrososphaerales,Nitrososphaeraceae,TH5893,
GEMOTU_03786_1688	MSTLQSAVRSHAEAVQVSRTVDYIGLWVFFMVLVGSYHIHAMLTMGDWDFWVDWKDRRLWVTVVPIVLITFPAAVQSLLWERFRLPWGATVCVLGLLFGEWINRYFNFWGWTYFPITMVFPSQIVPGAILLDVALMLSGSYLFTAVVGGMAWGLIFYPGNWPVIAPYHVPVEYNGMLMSVADIIGYNYVRTGTPEYIRMVEKGTLRTFGKDVAPVSAFFSAFMSILIYFLWNFVGRWFSTVRFLKST	Bacteria,Desulfobacterota,Syntrophobacteria,Syntrophobacterales,,,
GEMOTU_04082_1471	MSAQIPISTFKPYRGEKARLARAYDYLILVLALFLFIGSFHLHFALTVGDWDFWVDWKDRQWWPLVTPLIGITFPAAVQAVLWDKFRLPLGATLCVAALLLGTWVTRVFAYHYWNYFPINMVLPATMIPGALVLDTLLMLTNSLTITSIFGGAAFALLFYPTNWPIFGMFHQTVEVANSQLTVADLFGFQYIRTGMPEYLRIIERGTLRTYGQYATPLSAFCSALLCSLMYPLWWHIGKWFASTRYLAKI	Bacteria,Proteobacteria,Gammaproteobacteria,Methylococcales,Methylomonadaceae,Methylomonas,
GEMOTU_04082_3934	MSASQSAVRSRAEAVQVSRTFDWMILFTLFTAVLGGYHIHYMLTGGDWDFWTDWKDRRLWVTVAPIVSITFPAAVQACLWWRYRLPLGATLSVLALMLGEWINRYMNFWGWTYFPVNICFPSNLIPGAIVLDVVLMLGNSMTLTAVVGGLAYGLLFYPGNWPIIAPLHVPVEYNGMMMTLADLQGYHYVRTGTPEYIRMVEKGTLRTFGKDVAPVSAFFSGFVSIIIYFLWHFFGRWFSKTDFIADDAS	Bacteria,Proteobacteria,Gammaproteobacteria,Methylococcales,Methylomonadaceae,Methylomonas,
GEMOTU_04082_3995	MTSNLSDISLQPYSGEKARLSRAFDYLVLVLALFLFIGSFHLNIALTVGDWDFWQDWKDRQWWPLVTPLMMITFPAAVQSMLWQNFRLPLGATLCVSCLLIGTWVTRIFAYHYWNFFPVNMVLPSTMLPSALFLDVFLMLTNSVTFTAIFGASGFALLFYPSNWPIFGMFHTPIELGGSQLTVADLFGFQYIRAGMPEYLRIIERGTLRTYGQFAAPLSAFFSAMLCTLMYALWWNIGNWFSTVRYLKKI	Bacteria,Proteobacteria,Gammaproteobacteria,Methylococcales,Methylomonadaceae,Methylomonas,
GEMOTU_04352_474	MVWLRRCTHYLFIVVVAVNSTLLTINAGDYIFYTDWAWTSYTVFSISQTLMLIVGATYYLTFTGVPGTATYYALIMTVYTWIAKGAWFALGYPYDFIVTPVWLPSAMLLDLVYWATKKNKHSLILFGGVLVGMSLPLFNMVNLITVADPLETAFKYPRPTLPPYMTPIEPQVGKFYNSPVALGAGAGAVLACTFAALGCKLNTWTYRWMAAWSKWD	Archaea,Thermoproteota,Nitrososphaeria,Nitrososphaerales,Nitrosopumilaceae,Nitrosopumilus,
GEMOTU_04402_652	MVWLRRCVHYLFIVVVAVNSTLLLINAGDYIFYTDWAWTSFVIFNLSQSTMLAVGAIYYLTFTGVPGTATYYATIATIYTWVAKYAWIAGLGYPYDFVIVPVWIPSAMLLDLVYWATRKNKHSAILIGGVLIGLTMPLFNMVNLLLVQDPLAMAFKYPRPTLPPYLTPIEPQVGKFYNSPVALGAGIGAVISVPLSALGVKLTTWTYRWAAAWSKWD	Archaea,Thermoproteota,Nitrososphaeria,Nitrososphaerales,UBA213,,
GEMOTU_04695_445	MVWLRRCTHYLFIVVVAVNSTLLTINAGDYIFYTDWAWTSYTVFSISQTLMLIVGATYYLTFTGVPGTATYYALIMTVYTWIAKAAWFSLGYPYDFIVVPVWLPSAMLLDLVYWATKKNKHSLILFGGVLVGMSLPLFNMVNLITVADPLETAFKYPRPTLPPYMTPIEPQVGKFYNSPVALGAGAGAVLACTFAALGCKLNTWTYRWMAAWSKWD	Archaea,Thermoproteota,Nitrososphaeria,Nitrososphaerales,Nitrosopumilaceae,Nitrosopumilus,
GEMOTU_04802_1180	MVWLRRCTHYLFIVVVAVNSTLLTINAGDYIFYTDWMWTSYVIFTLSQSLMLAVGAAYYLTFTGVPGTATYYALIMTVYTWIAKGAWFSLGYPYSFVVVPMWIPSAILMDLAYWATKRNKHSLILIGGVLCGMSMSLFNMINLITIDDPLETAFKYPRTTLPPYMTPIEPQVGKFYDSPVALGAGASAVLTVTMTALGTKLTTWTYRWMAAWSKWD	Archaea,Thermoproteota,Nitrososphaeria,Nitrososphaerales,Nitrosopumilaceae,Nitrosotalea,
GEMOTU_04818_1846	MALMTPAQGVWLERRTDIVWILVAFGAMVGGFHVHQMLTVGDWDFWLDWKDRRWWVTLTPILLITFPAAVQYILWTNFRLPIGATFCIMALHFGQWMNRIINFYGWAWFPVNFVTPTLMIPSAIFLDTMLMLTKSYMFTALFGGMGFSLLMYPANWVWLAPFHLAVHHPTGPLMSVADLMGMEYVRSATPEYIRIIERGTLRTFGRDVTPVSAWFGGFVSGLVYLWWVFMGKWFGKVYFLKQT	Bacteria,Methylomirabilota,Methylomirabilia,Methylomirabilales,Methylomirabilaceae,Methylomirabilis,
GEMOTU_04838_671	MSAHISNTSFRAYAGEKARISRAYDYLILVLALFLFIGSFHLQFALTVGDWDFWVDWKDRQWWPLVTPLMGITFPAAVQAVMWGKFRLPFGATLCIAALLIGTWITRVFAYHLWNYFPINMVLPATMLPGALVLDALLMLSNSLTITAIFGGSAFALLFYPSNWPILGLFHTPVEYGNGQLTIADLFGFEYIRTGMPEYLRIIERGTLRTYGQFATPLSAFCSALLCSLMYTLWWYIGKWFATVRYLKKI	Bacteria,Proteobacteria,Gammaproteobacteria,Methylococcales,Methylomonadaceae,Methylovulum,
GEMOTU_04838_2858	MSASQSAVRSRAEAVKVSRTFDWLICFTLFFVVLGGYHIHYMLTGGDWDFWTDWKDRRLWVTVAPIVSITFPAAVQAMLWWRYRLPFGAVLCILGLLLGEWVNRYLNFWGWTYFPVNFCFPSNLMPGAIVIDVVLMLSGSMTLTAVIGGMAWGLLFYPGNWPIIAPLHVPVEYNGMMMTLADLQGYHYVRTGTPEYIRMVEKGTLRTFGKDVAPVSAFFSAFVSILIYFLWHFFGRWFNSTEFVKAA	Bacteria,Proteobacteria,Gammaproteobacteria,Methylococcales,Methylomonadaceae,Methylovulum,
GEMOTU_05842_4044	MAVDAKTLELRELMLKKYRYIDRKWDLVFWVTAAFVVGAAADITKQLFAGDWDFWTDWKDRQWWPIITPFAIIIIGSALQYIQWLAWRFPTGMTYTAVSFWLCTLVGRWIQWGGFVYYPMNFVWPATMVAAAIFADWVLLKTRGSFILTSIIGSGLFTIAWWVSNYIPLAGLLQPAVWMDRVVTLADVQGIEYVRSQTPEYLRIIEHGSLRTFLGETQYVAFAFGATVAVVGYWVGQAIARGLAIWPIGRFLKKW	Bacteria,Actinobacteriota,UBA4738,AC-67,,,
GEMOTU_05867_1400	MVWLRRTTHYLFIVVVAVNSTLLTINAGDYIFYTDWMWTSFVVFSISQSTMLVVGAIYYMLFTGVPGTATYYATIMTIYTWVAKGAWFALGYPYDFIVVPIWIPSAMLLDLAYWATRRNKHAAIIIGGSLVGLSLPLFNMVNLLLVRDPLEVAFKYPRPTLPAYMTPIEPQVGKFYNSPVALGSGAGAVLSVPIAALGAKLNTWTYRWMAAWSKWD	Archaea,Thermoproteota,Nitrososphaeria,Nitrososphaerales,Nitrososphaeraceae,Nitrososphaera,
GEMOTU_05965_974	MVWLRRTTHYLFIVVVAVNSTLLTINAGDYIFYTDWMWTSFVVFSISQSTMLAVGAIYYMLFTGVPGTATYYATIMTIYTWVAKGAWFALGYPYDFIVVPIWIPSAMLLDLTYWATRRNKHAAILIGGSLIGLSLPLFNMVNLLLIRDPLEVAFKYPRPTLPAYMTPIEPQVGKFYNSPVALGAGAGAVLTVPIAALGAKLNTWTYRWMAAWSKWD	Archaea,Thermoproteota,Nitrososphaeria,Nitrososphaerales,Nitrososphaeraceae,Nitrososphaera,
GEMOTU_06006_1969	MSVLTPAEAAFSPQEAARVDAQVDWVVIPLFVVLLGSVFAFQFALLVGDWDYWIDWRDRRYWPLVTPLVLVILPGVFGYAFWKLLRIPLGATLSIIGLTLTGWVSRYLNFHEFAGFPMNMVLPSTFIGVGLLIDCTLLLTRSWFFTGIFAGFLSGLLLYPMNWPLLAPFMVPVEMHGTLMTVADVMGFEYIRTAMPEYVRIIEQSTLRTFGDAVTPLTAVFAGFLTILSLWFWAWVGSLGVKAVWLRKVV	Bacteria,Proteobacteria,Gammaproteobacteria,Burkholderiales,Burkholderiaceae,Polaromonas,
GEMOTU_06013_2710	MAATAPAYNAAELRKLLDKKYVYIDRKWDIVFWVTAAFVVGAAADITKLLFAGDWDFWTDWKDRQWWPIVTPFAMIIIPSALQYIQWLAWRFPTGATYTAVCMFLASWIGRVYQWYDFVWYPLNFVWPATIVPAGILLDTILLKTKSFVLTSVIGGMVWAFIFWESNYVPLAPYLQPVNFMGHILTVADVQGIQYLRSQTPEYLRLVEHGSLRSFLEETQYVSLVFGATVAVAGYWVGQFIGRGLAIWPIGRFIKRF	Bacteria,Chloroflexota,UBA6077,UBA6077,CF-72,,
GEMOTU_06222_563	MVWLRRCTHYLFIVVVAVNSTLLTINAGDYIFYTDWAWTSFVVFSISQTLMLAVGAAYYLTFTGVPGTATYYALIMTVYTWVAKGAWFSLGYPYSFIVVPVWIPSAMLMDLVYWATKKNKHSLILMGGVLVGMSLPLFNMVNLLTIDDPLETAFKYPRTTLPPYMTPIEPQVGKFYDSPVALGAGAGAVLSVTMTALGCKLTTWTYRWMAAWSKWD	Archaea,Thermoproteota,Nitrososphaeria,Nitrososphaerales,Nitrosopumilaceae,TA-20,
GEMOTU_06348_1278	MSASQSAVRSRAEAVQVSRTLDWMILFTLFTAVLGGYHIHYMLTGGDWDFWADWKDRRLWVTVAPIVSITFPAAVQACLWWRYRLPIGATVAVLGLLLGEWVNRYLNFWGWTYFPVNFVFPSQLLPGAIVLDVVLMLGGSMTLTAVVGGMAYGLLFYPGNWPVIAPLHVPVEYNGMMMTLADLQGYHYVRTGTPEYIRMVEKGTLRTFGKDVAPVSAFFSAFVSIIIYFLWHFFGRWFAKTDFISDDAS	Bacteria,Proteobacteria,Gammaproteobacteria,Methylococcales,Methylomonadaceae,Methylomarinum,
GEMOTU_06652_502	MVWLRRTTHYLFIVVVAVNSTLLTINAGDYIFYTDWAWTSFVVFSISQSTMLVVGAIYYMLFTGVPGTATYYATIMTIYTWVAKGAWFALGYPYDFVLVPVWIPSAMLLDLTYWATRRNKHAAIIIGGTLVGLSLPIFNMINLLLIRDPLEMAFKYPRPTLPPYMTPIEPQVGKFYNSPVALGSGAGAVLSVPIAALGAKLNTWTYRWMAAWSKWD	Archaea,Thermoproteota,Nitrososphaeria,Nitrososphaerales,Nitrososphaeraceae,TA-21,
GEMOTU_06967_621	MVWLRRTTHYLFIVVVAVNSTLLTINAGDYIFYTDWAWTSFVVFSISQSTMLVVGAIYYMLFTGVPGTATYYATIMTIYTWVAKGAWFALGYPYDFVVVPVWIPSAMLLDLSYWATRRNKHAAILIGGTLVGMSLPVFNMINLLLVRDPLEMAFKYPRPTLPPYMTPIEPQVGKFYNSPVALGAGAGAVLCVPIAALGAKLNTWTYRWMAAWSKWD	Archaea,Thermoproteota,Nitrososphaeria,Nitrososphaerales,Nitrososphaeraceae,TH1177,
GEMOTU_07279_2001	MVWLRRTTHYLFIVVVAVNSTLLTINAGDYIFYTDWAWTSFVVFSISQSTMLVVGAIYYMLFTGVPGTATYYATIMTIYTWVAKGAWFALGYPYDFITVPVWIPSAMLLDLSYWATRRNKHAAILIGGTLVGLSLPLFNMINLLTIRDPLEMAFKYPRPTLPPYMTPIEPQVGKFYNSPVALGAGAGAVLSVPIAALGAKLNTWTYRWMAAWSKWD	Archaea,Thermoproteota,Nitrososphaeria,Nitrososphaerales,Nitrososphaeraceae,TH5896,
GEMOTU_07406_303	MSASQSAVRSRAEAVKVSRTFDWLILFTLFFVVLGGYHIHYMLTGGDWDFWTDWKDRRLWVTVAPIVSITFPAAVQACLWWRYRLPFGAVVCVLGLLLGEWINRYLNFWGWTYFPVNFCFPSNLMPGAILLDVVLLMSNSFVATAVIGGLTYGLVFYPGNWPIIAPLHVPVEYNGMMMTIADLQGYHYVRTGTPEYIRMVEKGTLRTFGKDVAPVSAFFSGFVSILIYFLWHFFGKWFASTKFVESV	Bacteria,Proteobacteria,Gammaproteobacteria,Methylococcales,Methylomonadaceae,Methylovulum,
GEMOTU_07805_184	MVWLRRSTHYLFIVVVAVNSTLLSINAGDYIFYTDWAWTSFVVFSISQTLMLSVGAVYYLTFTGVPGTATYYALIMTVYTWIAKGAWFALGYPYDFIVTPVWLPSAMLLDLAYWATKKNKHSLILFGGVLVGMSLPLFNMINLITVADPLETAFKYPRPTLPPYMTPIEPQVGKFYNSPVALGAGAGAVLGVTFTALGCKLNTWTYRWMAAWSKWD	Archaea,Thermoproteota,Nitrososphaeria,Nitrososphaerales,Nitrosopumilaceae,JACEMX01,
GEMOTU_07954_2377	MANIALPAPRITDASGHYDLSILDNPRARSYYRRFDGILIIVLFSFIALGISIHYALTAGDWDYWIDWRDRRWWPLVTPLSLMIFIGGFVYPIWKAFRLPVIATAVTTLLCLVSWVSRYFNFGQFTDFPLSFTFPSTYIGLGVIFDSVLIMTRSLLISAIVGPFLFGALIWPLNWPLFAASKVPVEYSGTLVSVADLMGYQYIRTTTPEYLRIIEESTLRTFGGSVTPLTAVFSAFVAVIGYSLFLLLGAALYNFAGRYARRII	Bacteria,Proteobacteria,Gammaproteobacteria,Pseudomonadales,Porticoccaceae,JAGPUQ01,
GEMOTU_07956_2024	MSMELPADKITTAQRFDLSALDNPMAQKIYKRFDGLIIFILFAFIALGIMLHYSLTAGDWDYWIDWRDRRWWPLVTPISLMIFIGGFMYPVWRAFRLPIIATAVTLLLAASSWVSRYYNFYLFADFPMSFVFPSTYIALGILMDCVLALTRSIIMTSIAGSFLFASLIWPLNWPLFAAYKVPVEYGGMLLSVSDLMGYEYVRTTTPEYLRIIEESTLRTFGGSVTPLTAVFAAFASIIVFAVFTIISAAIYNYAGRYTRRIA	Bacteria,Proteobacteria,Gammaproteobacteria,Pseudomonadales,Porticoccaceae,,
GEMOTU_07984_758	MVWLRRCTHYLFIVVVAVNSTLLTINAGDYIFYTDWAWTSYTVFSISQTLMLIVGATYYLTFTGVPGTATYYALIMTVYTWIAKGAWFALGYPYDFIVTPVWLPSAMLLDLVYWATKKNKHSLILFGGVLVGMSLPLFNMVNLITVADPLETAFKYPRPTLPPYMTPIEPQVGKFYNSPVALGAGAGAVLACTFAALGCKLNTWTYRWMAAWSKWD	Archaea,Thermoproteota,Nitrososphaeria,Nitrososphaerales,Nitrosopumilaceae,Nitrosopumilus,
GEMOTU_08527_334	MVWLRRCTHYLFIVVVAVNSTLLTINAGDYIFYTDWAWTSFVVFSISQTLMLVVGACYYLTFTGVPGTATYYALIMTVYTWVAKGAWFALGYPYDFIVTPVWLPSAMLLDLAYWATKRNKHSLILFGGVMAGLSLPMFNMVNLITVADPLETAFKYPRPTLPPYMTPIEPAVGKFYNSPVALGAGAGAVLSVTMCALGCKLNTWTYRWMAAWSKWD	Archaea,Thermoproteota,Nitrososphaeria,Nitrososphaerales,Nitrosopumilaceae,Nitrosotenuis,
GEMOTU_08559_666	MSASQSAVRSRAEAVQVSRTLDWMILFTLFFAVLGGYHIHYMLTGGDWDFWSDWKDRRLWVTVAPIVSITFPAAVQACLWWRYRLPIGATVSVLGLLLGEWINRYLNFWGWTYFPVNFCFPSQLLPGAIVLDVVLMLSGSMTLTAVVGGMAYGLIFYPGNWPVIAPLHVPVEYNGMMMTLADLQGYHYVRTGTPEYIRMVEKGTLRTFGKDVAPVSAFFSAFVSIIIYFLWHFFGKWFAKTDFISDDAT	Bacteria,Proteobacteria,Gammaproteobacteria,Methylococcales,Methylomonadaceae,Methylomarinum,
GEMOTU_08588_248	MSASQSAVRSRAEAVKVSRTFDWLILFVLFFVVLGGYHIHYMLTGGDWDFWTDWKDRRLWVTVAPIVSITFPAAVQAVLWWRYRLPFGAVVCILGLLLGEWINRYLNFWGWTYFPVNFCFPSNLMPGAIVLDVVLMLSGSMTVTAVIGGMAWGLLFYPGNWPVIAPLHVPVEYNGMMMTLADLQGYHYVRTGTPEYIRMVEKGTLRTFGKDVAPVSAFFSAFVSILIYFLWHFFGKWFGGTSFTQSA	Bacteria,Proteobacteria,Gammaproteobacteria,Methylococcales,Methylomonadaceae,Methylobacter_A,Methylobacter_A tundripaludum
GEMOTU_08588_1255	MSVNILNRSFRPYTGEKARITRAYDYLILVLALFLFIGSFHLHFALTVGDWDFWVDWKDRQWWPLVTPLMGITFPAAVQSVMWTKFRLPLGATLCVAALLIGTWVTRIFAYHYWNYFPINMVLPATMLPGALVLDAILMLSNSLTVTAVLGGASFALLFYPSNWPLFGMFHVPVEYGNGQLTVADLFGFEYIRTGMPEYLRIIERGTLRTYGQYAAPLAAFCSALLCILMYTLWWFIGKWFATVRYLNKI	Bacteria,Proteobacteria,Gammaproteobacteria,Methylococcales,Methylomonadaceae,Methylobacter_A,Methylobacter_A tundripaludum
GEMOTU_08631_1197	MSTPIPKPYQGEKARLVRAYDYLILVLALFLFIGSFHLHFALTVGDWDFWLDWKDRQWWPLVTPLIGITFPAAVQAVLWGNFRLPLGATLCVACLSIGTWIARVFAYHYWNYFPINMVMPSTMLPSALFLDAILMLSNSLTITAIFGGSMFALLFYPSNWPIFAMFHVPVEAGNSQLTLADMFGFQYIRTGMPEYLRIIERGTLRTYGQIATPLSAFCSALLCSLMYTLWWHLGKWFATTRYLNRI	Bacteria,Proteobacteria,Gammaproteobacteria,Methylococcales,Methylomonadaceae,UBA10906,
GEMOTU_08631_2630	MVSNKNNLNPLGGKLMSASQSAVRSRAEAVKVSRTFDWMILFTLFFVVLGGYHIHYMLTGGDWDFWTDWKDRRLWVTVAPIVSITFPAAVQACLWYRYRLPFGAVVCVLGLLLGEWVNRYLNFWGWTYFPVNFCFPSNLIPGAIVLDGIMLLGGSMTLTAVLGGLAWGLLFYPGNWPIIAPLHVPVEYNGMMMTLADLQGYNYVRTGTPEYIRMVEKGTLRTFGKDVAPVSAFFSGFVSIIIYFLWHFFGRWFASTAFVSGENV	Bacteria,Proteobacteria,Gammaproteobacteria,Methylococcales,Methylomonadaceae,UBA10906,
GEMOTU_08679_2659	MSASQSAVRSRAEAVAVSRTFDWMILFTLFFVVLGGYHIHYMLTGGDWDFWSDWKDRRLWVTVAPIVSITFPAAVQACLWYRYRLPVGATICVLGLLLGEWINRYMNFWGWTYFPVNFCFPSNLMPGAILLDVVLMLGSSMTLTAVVGGLAWGLVFYPGNWPIIAPLHVPVEYNGMMFTLADLQGYHYVRTGTPEYIRMVEKGTLRTFGKDVAPVSAFFSGFVSIIIYFLWFFFGKWFAKTDFISGEDI	Bacteria,Proteobacteria,Gammaproteobacteria,Methylococcales,Methylomonadaceae,QPIN01,
GEMOTU_08790_883	MAAGTTTAGERQRRLELRALLNKKYKWIDRKWDLVFWITAIFVVGGAADITKQLFAGDWDFWTDWKDPQWWPVITAFATIIIPSALQYIQWVAWRFPTGATYTAVCFFMCAWVGRYFQWHVAESYPLSFVWPISIVGAAIILDWILLKTRSFILTSLFGGPIWALLVWAFNYVPLAAYLQPAHFMNHVLTVADVQGIVYIRSQTPEYLRHIERGALRSFLGETQYVSLVFGGTVAVAGYWIGQFIGRYLAVWPIRRYIKTL	Bacteria,Desulfobacterota_B,Binatia,Binatales,Binataceae,JAFAHS01,
GEMOTU_08852_630	MVWLRRCTHYLFIVVVAVNSTLLTINAGDYIFYTDWAWTSFTVFSISQTLMLIVGACYYLTFTGVPGTATYYALIMTVYTWIAKGAWFALGYPYDFIVTPVWLPSAMLLDLVYWATKKNKHSLILFGGVLVGMSLPLFNMVNLITVADPLETAFKYPRPTLPPYMTPIEPQVGKFYNSPVALGAGAGAVLACTFAALGCKLNTWTYRWMAAWSKWD	Archaea,Thermoproteota,Nitrososphaeria,Nitrososphaerales,Nitrosopumilaceae,Nitrosopumilus,
GEMOTU_08883_1110	MSRTDEILAAAKMPPEAIRMSRYIDAVYFPILCILLVGTFHMHFMLLAGDWDFWLDWKDRQWWPVVTPIVGVMYCAALQYYLWVNYRLSYGATLCIVCLLVGEWLTRYWGFYWWSHYPLNFVLPSTMIPGALMLDTILLLTGNWLITALLGGGFWGLFFYPGNWPIFGPTHLPLVVEGVLLSVADYTGFLYVRTGTPEYVRLIEQGSLRTFGGHTTVIAAFFSAFVSMLMYCVWWYFGKIYCTAFFYVKGERGRISMKNDVTAFGEKGFAQGIR	Bacteria,Proteobacteria,Gammaproteobacteria,Burkholderiales,Nitrosomonadaceae,Nitrosomonas,
GEMOTU_08948_1017	MSASQSAVRSRAEAVAVSRTFDWMILFTLFFVVLGGYHIHYMLTGGDWDFWADWKDRRLWVTVAPIVSITFPAAVQACLWWRYRLPVGATICVLGLLLGEWINRYMNFWGWTYFPVNFCFPSNLMPGAILLDTILLLGGSMTLTAVVGGLAWGLVFYPGNWPIIAPLHVPVEYNGMMFTLADLQGYHYVRTGTPEYIRMVEKGTLRTFGKDVAPVSAFFSGFVCIIIYFLWHFFGKWFAKTDFISDEDL	Bacteria,Proteobacteria,Gammaproteobacteria,Methylococcales,Methylomonadaceae,QPIN01,
GEMOTU_09201_155	MVSNTSPVSPLPYTGEKARLCRAYDYLIVVLALFLFIGSFHLHVALTVGDWDFWLDWKDRQWWPLVTPLMMITFPAAVQAVLWGHFRLPFGATLCIASLLIGTWITRVFAYHYWNYFPVNMVLPANMLSSALVLDVVLMLTNSLTITAIGGASTFALLLYPSNWPIFAMFHEPLEYHSTQLTVADLYGFQYIRTGMPEYLRIIERGTLRTYGQMAAPLSAFASALLCILMYTLWWHVGKWFATVRYLQRI	Bacteria,Proteobacteria,Gammaproteobacteria,Methylococcales,UBA2778,,
[truncated: 82 more rows]

## Sheet: dur3_db
dur3 database
sequence_identifier	amino_acid_sequence	taxonomic_assignment
[truncated: 45 more rows]

## Sheet: ureC_db
ureC database
sequence_identifier	amino_acid_sequence	taxonomic_assignment
[truncated: 16,587 more rows]

## Sheet: amoA_AOA_RPKM
RPKM values of amoA AOA in the Gulf of Mexico (GoM), the Angola Gyre (M148-2) and the Black Sea (POS539) in metagenome (mg) and metatranscriptome (mt) samples from different depths
[truncated: 219 more rows]

[truncated: 2 more sheets: dur3_RPKM, ureC_RPKM]
