# Supplementary material for: Urea use drives niche separation between dominant marine ammonia oxidizing archaea
Source: Nat Commun. 2025 Dec 6;16:10946. doi: 10.1038/s41467-025-67048-1 (PMC12686405; doi:10.1038/s41467-025-67048-1)
Supplement: Supplementary file 5 — Supplementary Data 3 [file 41467_2025_67048_MOESM5_ESM.xlsx]

## Sheet: target_CARD-FISH_probes
Supplementary Data 3 Target and non-target hits of newly designed CARD-FISH probes and competitors and AOA coverage of probes in samples from the Black Sea
Overview of target and non-target hits for the newly designed probes Npum_229, Npe_WCA_226 and Npe_WCB_270
Probe name	Target group	# eligible target sequences in SILVA	# target matched	% target matched	# non-target matched total	non-target group matched	# within non-target group matched
Npum_229	Nitrosopumilus	692	588	84.9711	187	Nitrosopumilaceae (no genus information)	107
						Nitrosarchaeum	45
						Nitrosopelagicus WCB	19
						Marine Group II	7
						Nitrosopelagicus WCA	5
						Nitrososphaeraceae (no genus information)	2
						Marine Benthic Group A	1
						ANME-2a-2b	1
Npe_WCA_226	Nitrosopelagicus WCA	47	17	36.1702	4	Nitrosopelagicus WCB	3
						Marine Group II	1
Npe_WCB_270	Nitrosopelagicus WCB	361	284	78.6704	46	Nitrosopumilus	24
						Nitrosotalea	12
						Nitrosopelagicus WCA	4
						Marine Benthic Group A	3
						Nitrosotaleaceae (no genus)	1
						Nitrosopumilaceae (no genus)	1
						Nitrosotenuis	1

## Sheet: competitor_CARD-FISH_probes
Target groups of competitors to the respective FISH probes Npum_229, Npe_WCA_226, Npe_WCB_270
Competitor name	Target group	# target matched
Npum_229_c1	Nitrosopelagicus WCB	250
	Nitrosopumilaceae	151
	Nitrosotaleaceae (no genus)	49
	Nitrosopumilus	28
	Nitrosopelagicus WCA	15
	Nitrosotalea	12
	Cenarchaeum	8
	Marine Benthic Group A	4
	Nitrosotenuis	3
	Nitrosarchaeum	2
	Nitrosophaeria (no genus)	2
	Armatimonadota	2
	Bathyarchaea	1
	Group 1.1c	1
	Nitrsosophaeraceae (no genus)	1
Npum_229_c2	Thermoplasmata (no genus)	4
	Thermoplasmatota	1
Npum_229_c3	Bathyarchaeia (no genus)	26
	Marine Benthic Group A	26
	Nitrososphaeria (no genus)	24
	Nitrososphaeria;SCGC AB-179-E04	12
	Nitrosocaldus	7
	Group 1.1c	2
	Nitrosocaldaceae (no genus)	2
	Nitrosotaleaceae (no genus)	2
	Caldiarchaeales;Terrestrial Hot Spring Gp(THSCG)	1
	Methanofastidiosales (no genus)	1
Npe_WCA_226_c1	Anaerolineae;SBR1031;A4b	9
	Ardenticatenales (no genus)	1
Npe_WCA_226_c2	Anaerolineae;SBR1031	4
	FCPU426 (no genus)	2
	Turneriella	1
	WPS-2 (no genus)	1
Npe_WCA_226_c3	Nitrosopelagicus WCA	1
	Nitrosopumilus	5
	Nitrosopumilaceae (no genus)	3
	Nitrosopelagicus WCB	53
	Marine Benthic Group A	1
	Hadarchaeales (no genus)	4
Npe_WCB_270_c1	Ca. Anammoximicrobium	1
	Plantomycetota;vadinHA49	6
	Anaerolineaceae;ADurb.Bin120	1
Npe_WCB_270_c2	Nitrosopumilus	5
	Cenarchaeum	8
	Nitrosopelagicus WCB	8

## Sheet: probe_coverage_seq_Black_Sea
Relative abundance of sequences that have a perfect match with newly designed CARD-FISH probes in Black Sea samples
probe_name	abundance of perfect match sequences (%) over all samples
Npum_229	95.3322
Npe_WCA_226	88.9041
Npe_WCB_270	95.1162
#name	assignedReads	accession_id	group	sample	percentage_per_group	perfect_match_probe
output of phyloFlash hitstats file		SILVA accession id	AOA group assignment of SILVA sequence	sample name of Black Sea sample	relative abundance of reference sequence in AOA group	probe that the reference sequences has a perfect match to (sequence identity = 100%, match across full length of probe)
U40238.31654.33126 Archaea;Crenarchaeota;Nitrososphaeria;Nitrosopumilales;Nitrosopumilaceae;Candidatus Nitrosopelagicus;uncultured crenarchaeote 4B7	17	U40238.31654.33126	Nitrosopelagicus WCA	5158_A	0.154869	Npe_WCA_226
HQ338108.1.1440 Archaea;Crenarchaeota;Nitrososphaeria;Nitrosopumilales;Nitrosopumilaceae;Candidatus Nitrosopelagicus;archaeon enrichment culture clone CN25	16	HQ338108.1.1440	Nitrosopelagicus WCA	5158_A	0.145759	Npe_WCA_226
JQ223289.1.1337 Archaea;Crenarchaeota;Nitrososphaeria;Nitrosopumilales;Nitrosopumilaceae;Candidatus Nitrosopelagicus;uncultured marine archaeon	12	JQ223289.1.1337	Nitrosopelagicus WCA	5158_A	0.109319	Npe_WCA_226
CEPW01138938.1976.3433 Archaea;Crenarchaeota;Nitrososphaeria;Nitrosopumilales;Nitrosopumilaceae;Candidatus Nitrosopelagicus;marine metagenome	37	CEPW01138938.1976.3433	Nitrosopelagicus WCA	5158_A	0.337068	Npe_WCA_226
HQ529886.1.914 Archaea;Crenarchaeota;Nitrososphaeria;Nitrosopumilales;Nitrosopumilaceae;Candidatus Nitrosopelagicus;uncultured archaeon	1	HQ529886.1.914	Nitrosopelagicus WCA	5158_A	0.00910996	Npe_WCA_226
HQ529865.1.915 Archaea;Crenarchaeota;Nitrososphaeria;Nitrosopumilales;Nitrosopumilaceae;Candidatus Nitrosopelagicus;uncultured archaeon	6	HQ529865.1.915	Nitrosopelagicus WCA	5158_A	0.0546597	Npe_WCA_226
KX427658.1.1439 Archaea;Crenarchaeota;Nitrososphaeria;Nitrosopumilales;Nitrosopumilaceae;Candidatus Nitrosopelagicus;uncultured archaeon	2	KX427658.1.1439	Nitrosopelagicus WCA	5158_A	0.0182199	Npe_WCA_226
U40238.31654.33126 Archaea;Crenarchaeota;Nitrososphaeria;Nitrosopumilales;Nitrosopumilaceae;Candidatus Nitrosopelagicus;uncultured crenarchaeote 4B7	211	U40238.31654.33126	Nitrosopelagicus WCA	5158_B	1.9222	Npe_WCA_226
JQ223289.1.1337 Archaea;Crenarchaeota;Nitrososphaeria;Nitrosopumilales;Nitrosopumilaceae;Candidatus Nitrosopelagicus;uncultured marine archaeon	69	JQ223289.1.1337	Nitrosopelagicus WCA	5158_B	0.628587	Npe_WCA_226
HQ338108.1.1440 Archaea;Crenarchaeota;Nitrososphaeria;Nitrosopumilales;Nitrosopumilaceae;Candidatus Nitrosopelagicus;archaeon enrichment culture clone CN25	74	HQ338108.1.1440	Nitrosopelagicus WCA	5158_B	0.674137	Npe_WCA_226
CEPW01138938.1976.3433 Archaea;Crenarchaeota;Nitrososphaeria;Nitrosopumilales;Nitrosopumilaceae;Candidatus Nitrosopelagicus;marine metagenome	215	CEPW01138938.1976.3433	Nitrosopelagicus WCA	5158_B	1.95864	Npe_WCA_226
HQ529886.1.914 Archaea;Crenarchaeota;Nitrososphaeria;Nitrosopumilales;Nitrosopumilaceae;Candidatus Nitrosopelagicus;uncultured archaeon	14	HQ529886.1.914	Nitrosopelagicus WCA	5158_B	0.127539	Npe_WCA_226
KF954270.1.1439 Archaea;Crenarchaeota;Nitrososphaeria;Nitrosopumilales;Nitrosopumilaceae;Candidatus Nitrosopelagicus;uncultured thaumarchaeote	7	KF954270.1.1439	Nitrosopelagicus WCA	5158_B	0.0637697	Npe_WCA_226
HQ529865.1.915 Archaea;Crenarchaeota;Nitrososphaeria;Nitrosopumilales;Nitrosopumilaceae;Candidatus Nitrosopelagicus;uncultured archaeon	16	HQ529865.1.915	Nitrosopelagicus WCA	5158_B	0.145759	Npe_WCA_226
JQ396269.1.914 Archaea;Crenarchaeota;Nitrososphaeria;Nitrosopumilales;Nitrosopumilaceae;Candidatus Nitrosopelagicus;uncultured archaeon	7	JQ396269.1.914	Nitrosopelagicus WCA	5158_B	0.0637697	Npe_WCA_226
KX427658.1.1439 Archaea;Crenarchaeota;Nitrososphaeria;Nitrosopumilales;Nitrosopumilaceae;Candidatus Nitrosopelagicus;uncultured archaeon	11	KX427658.1.1439	Nitrosopelagicus WCA	5158_B	0.10021	Npe_WCA_226
KX427610.1.1439 Archaea;Crenarchaeota;Nitrososphaeria;Nitrosopumilales;Nitrosopumilaceae;Candidatus Nitrosopelagicus;uncultured archaeon	2	KX427610.1.1439	Nitrosopelagicus WCA	5158_B	0.0182199	Npe_WCA_226
U40238.31654.33126 Archaea;Crenarchaeota;Nitrososphaeria;Nitrosopumilales;Nitrosopumilaceae;Candidatus Nitrosopelagicus;uncultured crenarchaeote 4B7	758	U40238.31654.33126	Nitrosopelagicus WCA	5158_C	6.90535	Npe_WCA_226
JQ223289.1.1337 Archaea;Crenarchaeota;Nitrososphaeria;Nitrosopumilales;Nitrosopumilaceae;Candidatus Nitrosopelagicus;uncultured marine archaeon	267	JQ223289.1.1337	Nitrosopelagicus WCA	5158_C	2.43236	Npe_WCA_226
CEPW01138938.1976.3433 Archaea;Crenarchaeota;Nitrososphaeria;Nitrosopumilales;Nitrosopumilaceae;Candidatus Nitrosopelagicus;marine metagenome	791	CEPW01138938.1976.3433	Nitrosopelagicus WCA	5158_C	7.20598	Npe_WCA_226
HQ338108.1.1440 Archaea;Crenarchaeota;Nitrososphaeria;Nitrosopumilales;Nitrosopumilaceae;Candidatus Nitrosopelagicus;archaeon enrichment culture clone CN25	262	HQ338108.1.1440	Nitrosopelagicus WCA	5158_C	2.38681	Npe_WCA_226
HQ529886.1.914 Archaea;Crenarchaeota;Nitrososphaeria;Nitrosopumilales;Nitrosopumilaceae;Candidatus Nitrosopelagicus;uncultured archaeon	39	HQ529886.1.914	Nitrosopelagicus WCA	5158_C	0.355288	Npe_WCA_226
KX427658.1.1439 Archaea;Crenarchaeota;Nitrososphaeria;Nitrosopumilales;Nitrosopumilaceae;Candidatus Nitrosopelagicus;uncultured archaeon	36	KX427658.1.1439	Nitrosopelagicus WCA	5158_C	0.327958	Npe_WCA_226
JQ396269.1.914 Archaea;Crenarchaeota;Nitrososphaeria;Nitrosopumilales;Nitrosopumilaceae;Candidatus Nitrosopelagicus;uncultured archaeon	19	JQ396269.1.914	Nitrosopelagicus WCA	5158_C	0.173089	Npe_WCA_226
HQ529865.1.915 Archaea;Crenarchaeota;Nitrososphaeria;Nitrosopumilales;Nitrosopumilaceae;Candidatus Nitrosopelagicus;uncultured archaeon	54	HQ529865.1.915	Nitrosopelagicus WCA	5158_C	0.491938	Npe_WCA_226
KF954270.1.1439 Archaea;Crenarchaeota;Nitrososphaeria;Nitrosopumilales;Nitrosopumilaceae;Candidatus Nitrosopelagicus;uncultured thaumarchaeote	5	KF954270.1.1439	Nitrosopelagicus WCA	5158_C	0.0455498	Npe_WCA_226
KX427610.1.1439 Archaea;Crenarchaeota;Nitrososphaeria;Nitrosopumilales;Nitrosopumilaceae;Candidatus Nitrosopelagicus;uncultured archaeon	8	KX427610.1.1439	Nitrosopelagicus WCA	5158_C	0.0728797	Npe_WCA_226
KX427689.1.1345 Archaea;Crenarchaeota;Nitrososphaeria;Nitrosopumilales;Nitrosopumilaceae;Candidatus Nitrosopelagicus;uncultured archaeon	0	KX427689.1.1345	Nitrosopelagicus WCA	5158_C	0	Npe_WCA_226
KT454223.1.914 Archaea;Crenarchaeota;Nitrososphaeria;Nitrosopumilales;Nitrosopumilaceae;Candidatus Nitrosopelagicus;uncultured archaeon	0	KT454223.1.914	Nitrosopelagicus WCA	5158_C	0	Npe_WCA_226
U40238.31654.33126 Archaea;Crenarchaeota;Nitrososphaeria;Nitrosopumilales;Nitrosopumilaceae;Candidatus Nitrosopelagicus;uncultured crenarchaeote 4B7	769	U40238.31654.33126	Nitrosopelagicus WCA	5158_D	7.00556	Npe_WCA_226
JQ223289.1.1337 Archaea;Crenarchaeota;Nitrososphaeria;Nitrosopumilales;Nitrosopumilaceae;Candidatus Nitrosopelagicus;uncultured marine archaeon	300	JQ223289.1.1337	Nitrosopelagicus WCA	5158_D	2.73299	Npe_WCA_226
CEPW01138938.1976.3433 Archaea;Crenarchaeota;Nitrososphaeria;Nitrosopumilales;Nitrosopumilaceae;Candidatus Nitrosopelagicus;marine metagenome	1012	CEPW01138938.1976.3433	Nitrosopelagicus WCA	5158_D	9.21928	Npe_WCA_226
HQ338108.1.1440 Archaea;Crenarchaeota;Nitrososphaeria;Nitrosopumilales;Nitrosopumilaceae;Candidatus Nitrosopelagicus;archaeon enrichment culture clone CN25	340	HQ338108.1.1440	Nitrosopelagicus WCA	5158_D	3.09739	Npe_WCA_226
HQ529886.1.914 Archaea;Crenarchaeota;Nitrososphaeria;Nitrosopumilales;Nitrosopumilaceae;Candidatus Nitrosopelagicus;uncultured archaeon	53	HQ529886.1.914	Nitrosopelagicus WCA	5158_D	0.482828	Npe_WCA_226
KX427658.1.1439 Archaea;Crenarchaeota;Nitrososphaeria;Nitrosopumilales;Nitrosopumilaceae;Candidatus Nitrosopelagicus;uncultured archaeon	73	KX427658.1.1439	Nitrosopelagicus WCA	5158_D	0.665027	Npe_WCA_226
JQ396269.1.914 Archaea;Crenarchaeota;Nitrososphaeria;Nitrosopumilales;Nitrosopumilaceae;Candidatus Nitrosopelagicus;uncultured archaeon	26	JQ396269.1.914	Nitrosopelagicus WCA	5158_D	0.236859	Npe_WCA_226
HQ529865.1.915 Archaea;Crenarchaeota;Nitrososphaeria;Nitrosopumilales;Nitrosopumilaceae;Candidatus Nitrosopelagicus;uncultured archaeon	54	HQ529865.1.915	Nitrosopelagicus WCA	5158_D	0.491938	Npe_WCA_226
KF954270.1.1439 Archaea;Crenarchaeota;Nitrososphaeria;Nitrosopumilales;Nitrosopumilaceae;Candidatus Nitrosopelagicus;uncultured thaumarchaeote	1	KF954270.1.1439	Nitrosopelagicus WCA	5158_D	0.00910996	Npe_WCA_226
KX427610.1.1439 Archaea;Crenarchaeota;Nitrososphaeria;Nitrosopumilales;Nitrosopumilaceae;Candidatus Nitrosopelagicus;uncultured archaeon	14	KX427610.1.1439	Nitrosopelagicus WCA	5158_D	0.127539	Npe_WCA_226
KT454223.1.914 Archaea;Crenarchaeota;Nitrososphaeria;Nitrosopumilales;Nitrosopumilaceae;Candidatus Nitrosopelagicus;uncultured archaeon	0	KT454223.1.914	Nitrosopelagicus WCA	5158_D	0	Npe_WCA_226
U40238.31654.33126 Archaea;Crenarchaeota;Nitrososphaeria;Nitrosopumilales;Nitrosopumilaceae;Candidatus Nitrosopelagicus;uncultured crenarchaeote 4B7	21	U40238.31654.33126	Nitrosopelagicus WCA	5158_E	0.191309	Npe_WCA_226
KX427658.1.1439 Archaea;Crenarchaeota;Nitrososphaeria;Nitrosopumilales;Nitrosopumilaceae;Candidatus Nitrosopelagicus;uncultured archaeon	8	KX427658.1.1439	Nitrosopelagicus WCA	5158_E	0.0728797	Npe_WCA_226
JQ223289.1.1337 Archaea;Crenarchaeota;Nitrososphaeria;Nitrosopumilales;Nitrosopumilaceae;Candidatus Nitrosopelagicus;uncultured marine archaeon	3	JQ223289.1.1337	Nitrosopelagicus WCA	5158_E	0.0273299	Npe_WCA_226
CEPW01138938.1976.3433 Archaea;Crenarchaeota;Nitrososphaeria;Nitrosopumilales;Nitrosopumilaceae;Candidatus Nitrosopelagicus;marine metagenome	24	CEPW01138938.1976.3433	Nitrosopelagicus WCA	5158_E	0.218639	Npe_WCA_226
KX427610.1.1439 Archaea;Crenarchaeota;Nitrososphaeria;Nitrosopumilales;Nitrosopumilaceae;Candidatus Nitrosopelagicus;uncultured archaeon	4	KX427610.1.1439	Nitrosopelagicus WCA	5158_E	0.0364398	Npe_WCA_226
HQ338108.1.1440 Archaea;Crenarchaeota;Nitrososphaeria;Nitrosopumilales;Nitrosopumilaceae;Candidatus Nitrosopelagicus;archaeon enrichment culture clone CN25	3	HQ338108.1.1440	Nitrosopelagicus WCA	5158_E	0.0273299	Npe_WCA_226
U40238.31654.33126 Archaea;Crenarchaeota;Nitrososphaeria;Nitrosopumilales;Nitrosopumilaceae;Candidatus Nitrosopelagicus;uncultured crenarchaeote 4B7	140	U40238.31654.33126	Nitrosopelagicus WCA	5158_F	1.27539	Npe_WCA_226
CEPW01138938.1976.3433 Archaea;Crenarchaeota;Nitrososphaeria;Nitrosopumilales;Nitrosopumilaceae;Candidatus Nitrosopelagicus;marine metagenome	122	CEPW01138938.1976.3433	Nitrosopelagicus WCA	5158_F	1.11141	Npe_WCA_226
JQ223289.1.1337 Archaea;Crenarchaeota;Nitrososphaeria;Nitrosopumilales;Nitrosopumilaceae;Candidatus Nitrosopelagicus;uncultured marine archaeon	39	JQ223289.1.1337	Nitrosopelagicus WCA	5158_F	0.355288	Npe_WCA_226
HQ529886.1.914 Archaea;Crenarchaeota;Nitrososphaeria;Nitrosopumilales;Nitrosopumilaceae;Candidatus Nitrosopelagicus;uncultured archaeon	18	HQ529886.1.914	Nitrosopelagicus WCA	5158_F	0.163979	Npe_WCA_226
HQ338108.1.1440 Archaea;Crenarchaeota;Nitrososphaeria;Nitrosopumilales;Nitrosopumilaceae;Candidatus Nitrosopelagicus;archaeon enrichment culture clone CN25	47	HQ338108.1.1440	Nitrosopelagicus WCA	5158_F	0.428168	Npe_WCA_226
KX427658.1.1439 Archaea;Crenarchaeota;Nitrososphaeria;Nitrosopumilales;Nitrosopumilaceae;Candidatus Nitrosopelagicus;uncultured archaeon	24	KX427658.1.1439	Nitrosopelagicus WCA	5158_F	0.218639	Npe_WCA_226
JQ396269.1.914 Archaea;Crenarchaeota;Nitrososphaeria;Nitrosopumilales;Nitrosopumilaceae;Candidatus Nitrosopelagicus;uncultured archaeon	3	JQ396269.1.914	Nitrosopelagicus WCA	5158_F	0.0273299	Npe_WCA_226
HQ529865.1.915 Archaea;Crenarchaeota;Nitrososphaeria;Nitrosopumilales;Nitrosopumilaceae;Candidatus Nitrosopelagicus;uncultured archaeon	8	HQ529865.1.915	Nitrosopelagicus WCA	5158_F	0.0728797	Npe_WCA_226
KX427610.1.1439 Archaea;Crenarchaeota;Nitrososphaeria;Nitrosopumilales;Nitrosopumilaceae;Candidatus Nitrosopelagicus;uncultured archaeon	4	KX427610.1.1439	Nitrosopelagicus WCA	5158_F	0.0364398	Npe_WCA_226
KF954270.1.1439 Archaea;Crenarchaeota;Nitrososphaeria;Nitrosopumilales;Nitrosopumilaceae;Candidatus Nitrosopelagicus;uncultured thaumarchaeote	1	KF954270.1.1439	Nitrosopelagicus WCA	5158_F	0.00910996	Npe_WCA_226
U40238.31654.33126 Archaea;Crenarchaeota;Nitrososphaeria;Nitrosopumilales;Nitrosopumilaceae;Candidatus Nitrosopelagicus;uncultured crenarchaeote 4B7	334	U40238.31654.33126	Nitrosopelagicus WCA	5158_G	3.04273	Npe_WCA_226
JQ223289.1.1337 Archaea;Crenarchaeota;Nitrososphaeria;Nitrosopumilales;Nitrosopumilaceae;Candidatus Nitrosopelagicus;uncultured marine archaeon	122	JQ223289.1.1337	Nitrosopelagicus WCA	5158_G	1.11141	Npe_WCA_226
CEPW01138938.1976.3433 Archaea;Crenarchaeota;Nitrososphaeria;Nitrosopumilales;Nitrosopumilaceae;Candidatus Nitrosopelagicus;marine metagenome	442	CEPW01138938.1976.3433	Nitrosopelagicus WCA	5158_G	4.0266	Npe_WCA_226
HQ338108.1.1440 Archaea;Crenarchaeota;Nitrososphaeria;Nitrosopumilales;Nitrosopumilaceae;Candidatus Nitrosopelagicus;archaeon enrichment culture clone CN25	121	HQ338108.1.1440	Nitrosopelagicus WCA	5158_G	1.1023	Npe_WCA_226
KX427658.1.1439 Archaea;Crenarchaeota;Nitrososphaeria;Nitrosopumilales;Nitrosopumilaceae;Candidatus Nitrosopelagicus;uncultured archaeon	32	KX427658.1.1439	Nitrosopelagicus WCA	5158_G	0.291519	Npe_WCA_226
HQ529886.1.914 Archaea;Crenarchaeota;Nitrososphaeria;Nitrosopumilales;Nitrosopumilaceae;Candidatus Nitrosopelagicus;uncultured archaeon	20	HQ529886.1.914	Nitrosopelagicus WCA	5158_G	0.182199	Npe_WCA_226
JQ396269.1.914 Archaea;Crenarchaeota;Nitrososphaeria;Nitrosopumilales;Nitrosopumilaceae;Candidatus Nitrosopelagicus;uncultured archaeon	9	JQ396269.1.914	Nitrosopelagicus WCA	5158_G	0.0819896	Npe_WCA_226
HQ529865.1.915 Archaea;Crenarchaeota;Nitrososphaeria;Nitrosopumilales;Nitrosopumilaceae;Candidatus Nitrosopelagicus;uncultured archaeon	50	HQ529865.1.915	Nitrosopelagicus WCA	5158_G	0.455498	Npe_WCA_226
KF954270.1.1439 Archaea;Crenarchaeota;Nitrososphaeria;Nitrosopumilales;Nitrosopumilaceae;Candidatus Nitrosopelagicus;uncultured thaumarchaeote	6	KF954270.1.1439	Nitrosopelagicus WCA	5158_G	0.0546597	Npe_WCA_226
KX427610.1.1439 Archaea;Crenarchaeota;Nitrososphaeria;Nitrosopumilales;Nitrosopumilaceae;Candidatus Nitrosopelagicus;uncultured archaeon	8	KX427610.1.1439	Nitrosopelagicus WCA	5158_G	0.0728797	Npe_WCA_226
KT454223.1.914 Archaea;Crenarchaeota;Nitrososphaeria;Nitrosopumilales;Nitrosopumilaceae;Candidatus Nitrosopelagicus;uncultured archaeon	0	KT454223.1.914	Nitrosopelagicus WCA	5158_G	0	Npe_WCA_226
KX427851.1.1439 Archaea;Crenarchaeota;Nitrososphaeria;Nitrosopumilales;Nitrosopumilaceae;Candidatus Nitrosopelagicus;uncultured archaeon	0	KX427851.1.1439	Nitrosopelagicus WCA	5158_G	0	Npe_WCA_226
U40238.31654.33126 Archaea;Crenarchaeota;Nitrososphaeria;Nitrosopumilales;Nitrosopumilaceae;Candidatus Nitrosopelagicus;uncultured crenarchaeote 4B7	721	U40238.31654.33126	Nitrosopelagicus WCA	5158_H	6.56828	Npe_WCA_226
JQ223289.1.1337 Archaea;Crenarchaeota;Nitrososphaeria;Nitrosopumilales;Nitrosopumilaceae;Candidatus Nitrosopelagicus;uncultured marine archaeon	265	JQ223289.1.1337	Nitrosopelagicus WCA	5158_H	2.41414	Npe_WCA_226
HQ338108.1.1440 Archaea;Crenarchaeota;Nitrososphaeria;Nitrosopumilales;Nitrosopumilaceae;Candidatus Nitrosopelagicus;archaeon enrichment culture clone CN25	292	HQ338108.1.1440	Nitrosopelagicus WCA	5158_H	2.66011	Npe_WCA_226
CEPW01138938.1976.3433 Archaea;Crenarchaeota;Nitrososphaeria;Nitrosopumilales;Nitrosopumilaceae;Candidatus Nitrosopelagicus;marine metagenome	1020	CEPW01138938.1976.3433	Nitrosopelagicus WCA	5158_H	9.29216	Npe_WCA_226
HQ529886.1.914 Archaea;Crenarchaeota;Nitrososphaeria;Nitrosopumilales;Nitrosopumilaceae;Candidatus Nitrosopelagicus;uncultured archaeon	38	HQ529886.1.914	Nitrosopelagicus WCA	5158_H	0.346178	Npe_WCA_226
KX427658.1.1439 Archaea;Crenarchaeota;Nitrososphaeria;Nitrosopumilales;Nitrosopumilaceae;Candidatus Nitrosopelagicus;uncultured archaeon	79	KX427658.1.1439	Nitrosopelagicus WCA	5158_H	0.719687	Npe_WCA_226
JQ396269.1.914 Archaea;Crenarchaeota;Nitrososphaeria;Nitrosopumilales;Nitrosopumilaceae;Candidatus Nitrosopelagicus;uncultured archaeon	24	JQ396269.1.914	Nitrosopelagicus WCA	5158_H	0.218639	Npe_WCA_226
HQ529865.1.915 Archaea;Crenarchaeota;Nitrososphaeria;Nitrosopumilales;Nitrosopumilaceae;Candidatus Nitrosopelagicus;uncultured archaeon	98	HQ529865.1.915	Nitrosopelagicus WCA	5158_H	0.892776	Npe_WCA_226
KF954270.1.1439 Archaea;Crenarchaeota;Nitrososphaeria;Nitrosopumilales;Nitrosopumilaceae;Candidatus Nitrosopelagicus;uncultured thaumarchaeote	5	KF954270.1.1439	Nitrosopelagicus WCA	5158_H	0.0455498	Npe_WCA_226
KT454223.1.914 Archaea;Crenarchaeota;Nitrososphaeria;Nitrosopumilales;Nitrosopumilaceae;Candidatus Nitrosopelagicus;uncultured archaeon	0	KT454223.1.914	Nitrosopelagicus WCA	5158_H	0	Npe_WCA_226
KX427610.1.1439 Archaea;Crenarchaeota;Nitrososphaeria;Nitrosopumilales;Nitrosopumilaceae;Candidatus Nitrosopelagicus;uncultured archaeon	6	KX427610.1.1439	Nitrosopelagicus WCA	5158_H	0.0546597	Npe_WCA_226
ARWO01000004.28655.30112 Archaea;Crenarchaeota;Nitrososphaeria;Nitrosopumilales;Nitrosopumilaceae;Thaumarchaeota archaeon SCGC AAA007-O23	16	ARWO01000004.28655.30112	Nitrosopelagicus WCB	5158_A	0.538902	Npe_WCB_270
AY316120.23792.25263 Archaea;Crenarchaeota;Nitrososphaeria;Nitrosopumilales;Nitrosopumilaceae;uncultured crenarchaeote DeepAnt-EC39	6	AY316120.23792.25263	Nitrosopelagicus WCB	5158_A	0.202088	Npe_WCB_270
KX426936.1.1353 Archaea;Crenarchaeota;Nitrososphaeria;Nitrosopumilales;Nitrosopumilaceae;uncultured archaeon	1	KX426936.1.1353	Nitrosopelagicus WCB	5158_A	0.0336814	Npe_WCB_270
KY194527.1.1400 Archaea;Crenarchaeota;Nitrososphaeria;Nitrosopumilales;Nitrosopumilaceae;uncultured archaeon	2	KY194527.1.1400	Nitrosopelagicus WCB	5158_A	0.0673627	Npe_WCB_270
KX426929.1.1247 Archaea;Crenarchaeota;Nitrososphaeria;Nitrosopumilales;Nitrosopumilaceae;uncultured archaeon	2	KX426929.1.1247	Nitrosopelagicus WCB	5158_A	0.0673627	Npe_WCB_270
AB629610.1.918 Archaea;Crenarchaeota;Nitrososphaeria;Nitrosopumilales;Nitrosopumilaceae;uncultured archaeon	2	AB629610.1.918	Nitrosopelagicus WCB	5158_A	0.0673627	Npe_WCB_270
ARWO01000004.28655.30112 Archaea;Crenarchaeota;Nitrososphaeria;Nitrosopumilales;Nitrosopumilaceae;Thaumarchaeota archaeon SCGC AAA007-O23	197	ARWO01000004.28655.30112	Nitrosopelagicus WCB	5158_B	6.63523	Npe_WCB_270
KF029603.1.914 Archaea;Crenarchaeota;Nitrososphaeria;Nitrosopumilales;Nitrosopumilaceae;uncultured euryarchaeote	10	KF029603.1.914	Nitrosopelagicus WCB	5158_B	0.336814	Npe_WCB_270
JN563794.1.911 Archaea;Crenarchaeota;Nitrososphaeria;Nitrosopumilales;Nitrosopumilaceae;uncultured marine group I thaumarchaeote	8	JN563794.1.911	Nitrosopelagicus WCB	5158_B	0.269451	Npe_WCB_270
KP204615.1.1397 Archaea;Crenarchaeota;Nitrososphaeria;Nitrosopumilales;Nitrosopumilaceae;uncultured archaeon	14	KP204615.1.1397	Nitrosopelagicus WCB	5158_B	0.471539	Npe_WCB_270
AY316120.23792.25263 Archaea;Crenarchaeota;Nitrososphaeria;Nitrosopumilales;Nitrosopumilaceae;uncultured crenarchaeote DeepAnt-EC39	22	AY316120.23792.25263	Nitrosopelagicus WCB	5158_B	0.74099	Npe_WCB_270
AB194005.1.1440 Archaea;Crenarchaeota;Nitrososphaeria;Nitrosopumilales;Nitrosopumilaceae;uncultured archaeon	6	AB194005.1.1440	Nitrosopelagicus WCB	5158_B	0.202088	Npe_WCB_270
AB194000.1.1442 Archaea;Crenarchaeota;Nitrososphaeria;Nitrosopumilales;Nitrosopumilaceae;uncultured archaeon	3	AB194000.1.1442	Nitrosopelagicus WCB	5158_B	0.101044	Npe_WCB_270
KX427672.1.1474 Archaea;Crenarchaeota;Nitrososphaeria;Nitrosopumilales;Nitrosopumilaceae;uncultured archaeon	17	KX427672.1.1474	Nitrosopelagicus WCB	5158_B	0.572583	Npe_WCB_270
AB193984.1.1441 Archaea;Crenarchaeota;Nitrososphaeria;Nitrosopumilales;Nitrosopumilaceae;uncultured archaeon	2	AB193984.1.1441	Nitrosopelagicus WCB	5158_B	0.0673627	Npe_WCB_270
KX426936.1.1353 Archaea;Crenarchaeota;Nitrososphaeria;Nitrosopumilales;Nitrosopumilaceae;uncultured archaeon	1	KX426936.1.1353	Nitrosopelagicus WCB	5158_B	0.0336814	Npe_WCB_270
KJ882222.1.1438 Archaea;Crenarchaeota;Nitrososphaeria;Nitrosopumilales;Nitrosopumilaceae;uncultured archaeon	16	KJ882222.1.1438	Nitrosopelagicus WCB	5158_B	0.538902	Npe_WCB_270
AB193991.1.1443 Archaea;Crenarchaeota;Nitrososphaeria;Nitrosopumilales;Nitrosopumilaceae;uncultured archaeon	22	AB193991.1.1443	Nitrosopelagicus WCB	5158_B	0.74099	Npe_WCB_270
AB019728.1.1399 Archaea;Crenarchaeota;Nitrososphaeria;Nitrosopumilales;Nitrosopumilaceae;unidentified archaeon	6	AB019728.1.1399	Nitrosopelagicus WCB	5158_B	0.202088	Npe_WCB_270
GU234305.1.1334 Archaea;Crenarchaeota;Nitrososphaeria;Nitrosopumilales;Nitrosopumilaceae;uncultured marine archaeon	12	GU234305.1.1334	Nitrosopelagicus WCB	5158_B	0.404176	Npe_WCB_270
JF715360.1.920 Archaea;Crenarchaeota;Nitrososphaeria;Nitrosopumilales;Nitrosopumilaceae;uncultured marine group I thaumarchaeote	10	JF715360.1.920	Nitrosopelagicus WCB	5158_B	0.336814	Npe_WCB_270
KF954255.1.1443 Archaea;Crenarchaeota;Nitrososphaeria;Nitrosopumilales;Nitrosopumilaceae;uncultured thaumarchaeote	8	KF954255.1.1443	Nitrosopelagicus WCB	5158_B	0.269451	Npe_WCB_270
KX427985.1.1441 Archaea;Crenarchaeota;Nitrososphaeria;Nitrosopumilales;Nitrosopumilaceae;uncultured archaeon	0	KX427985.1.1441	Nitrosopelagicus WCB	5158_B	0	Npe_WCB_270
KJ881953.1.1438 Archaea;Crenarchaeota;Nitrososphaeria;Nitrosopumilales;Nitrosopumilaceae;uncultured archaeon	0	KJ881953.1.1438	Nitrosopelagicus WCB	5158_B	0	Npe_WCB_270
KF900772.34849.36319 Archaea;Crenarchaeota;Nitrososphaeria;Nitrosopumilales;Nitrosopumilaceae;uncultured marine thaumarchaeote KM3_193_A03	4	KF900772.34849.36319	Nitrosopelagicus WCB	5158_B	0.134725	Npe_WCB_270
AB193980.1.1441 Archaea;Crenarchaeota;Nitrososphaeria;Nitrosopumilales;Nitrosopumilaceae;uncultured archaeon	6	AB193980.1.1441	Nitrosopelagicus WCB	5158_B	0.202088	Npe_WCB_270
MG012927.1.1438 Archaea;Crenarchaeota;Nitrososphaeria;Nitrosopumilales;Nitrosopumilaceae;uncultured archaeon	4	MG012927.1.1438	Nitrosopelagicus WCB	5158_B	0.134725	Npe_WCB_270
KX427916.1.1351 Archaea;Crenarchaeota;Nitrososphaeria;Nitrosopumilales;Nitrosopumilaceae;uncultured archaeon	4	KX427916.1.1351	Nitrosopelagicus WCB	5158_B	0.134725	Npe_WCB_270
KJ882238.1.1344 Archaea;Crenarchaeota;Nitrososphaeria;Nitrosopumilales;Nitrosopumilaceae;uncultured archaeon	0	KJ882238.1.1344	Nitrosopelagicus WCB	5158_B	0	Npe_WCB_270
HQ529904.1.914 Archaea;Crenarchaeota;Nitrososphaeria;Nitrosopumilales;Nitrosopumilaceae;uncultured archaeon	4	HQ529904.1.914	Nitrosopelagicus WCB	5158_B	0.134725	Npe_WCB_270
GU234641.1.1324 Archaea;Crenarchaeota;Nitrososphaeria;Nitrosopumilales;Nitrosopumilaceae;uncultured marine archaeon	4	GU234641.1.1324	Nitrosopelagicus WCB	5158_B	0.134725	Npe_WCB_270
CEPV01021939.1.1109 Archaea;Crenarchaeota;Nitrososphaeria;Nitrosopumilales;Nitrosopumilaceae;marine metagenome	4	CEPV01021939.1.1109	Nitrosopelagicus WCB	5158_B	0.134725	Npe_WCB_270
KX427665.1.1353 Archaea;Crenarchaeota;Nitrososphaeria;Nitrosopumilales;Nitrosopumilaceae;uncultured archaeon	3	KX427665.1.1353	Nitrosopelagicus WCB	5158_B	0.101044	Npe_WCB_270
HQ529908.1.915 Archaea;Crenarchaeota;Nitrososphaeria;Nitrosopumilales;Nitrosopumilaceae;uncultured archaeon	3	HQ529908.1.915	Nitrosopelagicus WCB	5158_B	0.101044	Npe_WCB_270
KY081875.1.1363 Archaea;Crenarchaeota;Nitrososphaeria;Nitrosopumilales;Nitrosopumilaceae;uncultured archaeon	0	KY081875.1.1363	Nitrosopelagicus WCB	5158_B	0	Npe_WCB_270
KX427906.1.1471 Archaea;Crenarchaeota;Nitrososphaeria;Nitrosopumilales;Nitrosopumilaceae;uncultured archaeon	2	KX427906.1.1471	Nitrosopelagicus WCB	5158_B	0.0673627	Npe_WCB_270
KP204614.1.1398 Archaea;Crenarchaeota;Nitrososphaeria;Nitrosopumilales;Nitrosopumilaceae;uncultured archaeon	2	KP204614.1.1398	Nitrosopelagicus WCB	5158_B	0.0673627	Npe_WCB_270
JQ222296.1.914 Archaea;Crenarchaeota;Nitrososphaeria;Nitrosopumilales;Nitrosopumilaceae;uncultured marine archaeon	2	JQ222296.1.914	Nitrosopelagicus WCB	5158_B	0.0673627	Npe_WCB_270
EU686642.21788.23258 Archaea;Crenarchaeota;Nitrososphaeria;Nitrosopumilales;Nitrosopumilaceae;uncultured marine crenarchaeote SAT1000-49-D2	2	EU686642.21788.23258	Nitrosopelagicus WCB	5158_B	0.0673627	Npe_WCB_270
EU686633.5679.7150 Archaea;Crenarchaeota;Nitrososphaeria;Nitrosopumilales;Nitrosopumilaceae;uncultured marine crenarchaeote AD1000-207-H3	0	EU686633.5679.7150	Nitrosopelagicus WCB	5158_B	0	Npe_WCB_270
AB193974.1.1440 Archaea;Crenarchaeota;Nitrososphaeria;Nitrosopumilales;Nitrosopumilaceae;uncultured archaeon	2	AB193974.1.1440	Nitrosopelagicus WCB	5158_B	0.0673627	Npe_WCB_270
JQ222299.1.914 Archaea;Crenarchaeota;Nitrososphaeria;Nitrosopumilales;Nitrosopumilaceae;uncultured marine archaeon	1	JQ222299.1.914	Nitrosopelagicus WCB	5158_B	0.0336814	Npe_WCB_270
AB919368.1.1312 Archaea;Crenarchaeota;Nitrososphaeria;Nitrosopumilales;Nitrosopumilaceae;uncultured marine group I thaumarchaeote	1	AB919368.1.1312	Nitrosopelagicus WCB	5158_B	0.0336814	Npe_WCB_270
ARWO01000004.28655.30112 Archaea;Crenarchaeota;Nitrososphaeria;Nitrosopumilales;Nitrosopumilaceae;Thaumarchaeota archaeon SCGC AAA007-O23	593	ARWO01000004.28655.30112	Nitrosopelagicus WCB	5158_C	19.9731	Npe_WCB_270
KF029603.1.914 Archaea;Crenarchaeota;Nitrososphaeria;Nitrosopumilales;Nitrosopumilaceae;uncultured euryarchaeote	22	KF029603.1.914	Nitrosopelagicus WCB	5158_C	0.74099	Npe_WCB_270
KX426936.1.1353 Archaea;Crenarchaeota;Nitrososphaeria;Nitrosopumilales;Nitrosopumilaceae;uncultured archaeon	7	KX426936.1.1353	Nitrosopelagicus WCB	5158_C	0.23577	Npe_WCB_270
AY316120.23792.25263 Archaea;Crenarchaeota;Nitrososphaeria;Nitrosopumilales;Nitrosopumilaceae;uncultured crenarchaeote DeepAnt-EC39	81	AY316120.23792.25263	Nitrosopelagicus WCB	5158_C	2.72819	Npe_WCB_270
AB193991.1.1443 Archaea;Crenarchaeota;Nitrososphaeria;Nitrosopumilales;Nitrosopumilaceae;uncultured archaeon	76	AB193991.1.1443	Nitrosopelagicus WCB	5158_C	2.55978	Npe_WCB_270
JX262880.1.915 Archaea;Crenarchaeota;Nitrososphaeria;Nitrosopumilales;Nitrosopumilaceae;uncultured archaeon	4	JX262880.1.915	Nitrosopelagicus WCB	5158_C	0.134725	Npe_WCB_270
KX427672.1.1474 Archaea;Crenarchaeota;Nitrososphaeria;Nitrosopumilales;Nitrosopumilaceae;uncultured archaeon	42	KX427672.1.1474	Nitrosopelagicus WCB	5158_C	1.41462	Npe_WCB_270
GU234305.1.1334 Archaea;Crenarchaeota;Nitrososphaeria;Nitrosopumilales;Nitrosopumilaceae;uncultured marine archaeon	27	GU234305.1.1334	Nitrosopelagicus WCB	5158_C	0.909397	Npe_WCB_270
KX427665.1.1353 Archaea;Crenarchaeota;Nitrososphaeria;Nitrosopumilales;Nitrosopumilaceae;uncultured archaeon	18	KX427665.1.1353	Nitrosopelagicus WCB	5158_C	0.606265	Npe_WCB_270
AB194000.1.1442 Archaea;Crenarchaeota;Nitrososphaeria;Nitrosopumilales;Nitrosopumilaceae;uncultured archaeon	2	AB194000.1.1442	Nitrosopelagicus WCB	5158_C	0.0673627	Npe_WCB_270
HQ529911.1.919 Archaea;Crenarchaeota;Nitrososphaeria;Nitrosopumilales;Nitrosopumilaceae;uncultured archaeon	2	HQ529911.1.919	Nitrosopelagicus WCB	5158_C	0.0673627	Npe_WCB_270
AJ347777.1.1442 Archaea;Crenarchaeota;Nitrososphaeria;Nitrosopumilales;Nitrosopumilaceae;uncultured Nitrosopumilales archaeon	1	AJ347777.1.1442	Nitrosopelagicus WCB	5158_C	0.0336814	Npe_WCB_270
AB194005.1.1440 Archaea;Crenarchaeota;Nitrososphaeria;Nitrosopumilales;Nitrosopumilaceae;uncultured archaeon	17	AB194005.1.1440	Nitrosopelagicus WCB	5158_C	0.572583	Npe_WCB_270
AB019728.1.1399 Archaea;Crenarchaeota;Nitrososphaeria;Nitrosopumilales;Nitrosopumilaceae;unidentified archaeon	12	AB019728.1.1399	Nitrosopelagicus WCB	5158_C	0.404176	Npe_WCB_270
JF715360.1.920 Archaea;Crenarchaeota;Nitrososphaeria;Nitrosopumilales;Nitrosopumilaceae;uncultured marine group I thaumarchaeote	37	JF715360.1.920	Nitrosopelagicus WCB	5158_C	1.24621	Npe_WCB_270
KX427985.1.1441 Archaea;Crenarchaeota;Nitrososphaeria;Nitrosopumilales;Nitrosopumilaceae;uncultured archaeon	0	KX427985.1.1441	Nitrosopelagicus WCB	5158_C	0	Npe_WCB_270
AB193980.1.1441 Archaea;Crenarchaeota;Nitrososphaeria;Nitrosopumilales;Nitrosopumilaceae;uncultured archaeon	32	AB193980.1.1441	Nitrosopelagicus WCB	5158_C	1.0778	Npe_WCB_270
KF900772.34849.36319 Archaea;Crenarchaeota;Nitrososphaeria;Nitrosopumilales;Nitrosopumilaceae;uncultured marine thaumarchaeote KM3_193_A03	6	KF900772.34849.36319	Nitrosopelagicus WCB	5158_C	0.202088	Npe_WCB_270
KP204615.1.1397 Archaea;Crenarchaeota;Nitrososphaeria;Nitrosopumilales;Nitrosopumilaceae;uncultured archaeon	24	KP204615.1.1397	Nitrosopelagicus WCB	5158_C	0.808353	Npe_WCB_270
MG012927.1.1438 Archaea;Crenarchaeota;Nitrososphaeria;Nitrosopumilales;Nitrosopumilaceae;uncultured archaeon	28	MG012927.1.1438	Nitrosopelagicus WCB	5158_C	0.943078	Npe_WCB_270
KJ882222.1.1438 Archaea;Crenarchaeota;Nitrososphaeria;Nitrosopumilales;Nitrosopumilaceae;uncultured archaeon	14	KJ882222.1.1438	Nitrosopelagicus WCB	5158_C	0.471539	Npe_WCB_270
GU234641.1.1324 Archaea;Crenarchaeota;Nitrososphaeria;Nitrosopumilales;Nitrosopumilaceae;uncultured marine archaeon	21	GU234641.1.1324	Nitrosopelagicus WCB	5158_C	0.707309	Npe_WCB_270
EU686642.21788.23258 Archaea;Crenarchaeota;Nitrososphaeria;Nitrosopumilales;Nitrosopumilaceae;uncultured marine crenarchaeote SAT1000-49-D2	20	EU686642.21788.23258	Nitrosopelagicus WCB	5158_C	0.673627	Npe_WCB_270
KJ881953.1.1438 Archaea;Crenarchaeota;Nitrososphaeria;Nitrosopumilales;Nitrosopumilaceae;uncultured archaeon	2	KJ881953.1.1438	Nitrosopelagicus WCB	5158_C	0.0673627	Npe_WCB_270
EU686633.5679.7150 Archaea;Crenarchaeota;Nitrososphaeria;Nitrosopumilales;Nitrosopumilaceae;uncultured marine crenarchaeote AD1000-207-H3	3	EU686633.5679.7150	Nitrosopelagicus WCB	5158_C	0.101044	Npe_WCB_270
KF954255.1.1443 Archaea;Crenarchaeota;Nitrososphaeria;Nitrosopumilales;Nitrosopumilaceae;uncultured thaumarchaeote	14	KF954255.1.1443	Nitrosopelagicus WCB	5158_C	0.471539	Npe_WCB_270
CEPV01021939.1.1109 Archaea;Crenarchaeota;Nitrososphaeria;Nitrosopumilales;Nitrosopumilaceae;marine metagenome	12	CEPV01021939.1.1109	Nitrosopelagicus WCB	5158_C	0.404176	Npe_WCB_270
HQ529904.1.914 Archaea;Crenarchaeota;Nitrososphaeria;Nitrosopumilales;Nitrosopumilaceae;uncultured archaeon	10	HQ529904.1.914	Nitrosopelagicus WCB	5158_C	0.336814	Npe_WCB_270
KJ882238.1.1344 Archaea;Crenarchaeota;Nitrososphaeria;Nitrosopumilales;Nitrosopumilaceae;uncultured archaeon	0	KJ882238.1.1344	Nitrosopelagicus WCB	5158_C	0	Npe_WCB_270
JN563794.1.911 Archaea;Crenarchaeota;Nitrososphaeria;Nitrosopumilales;Nitrosopumilaceae;uncultured marine group I thaumarchaeote	0	JN563794.1.911	Nitrosopelagicus WCB	5158_C	0	Npe_WCB_270
AB919378.1.1312 Archaea;Crenarchaeota;Nitrososphaeria;Nitrosopumilales;Nitrosopumilaceae;uncultured marine group I thaumarchaeote	4	AB919378.1.1312	Nitrosopelagicus WCB	5158_C	0.134725	Npe_WCB_270
AB629610.1.918 Archaea;Crenarchaeota;Nitrososphaeria;Nitrosopumilales;Nitrosopumilaceae;uncultured archaeon	4	AB629610.1.918	Nitrosopelagicus WCB	5158_C	0.134725	Npe_WCB_270
KX427921.1.1398 Archaea;Crenarchaeota;Nitrososphaeria;Nitrosopumilales;Nitrosopumilaceae;uncultured archaeon	0	KX427921.1.1398	Nitrosopelagicus WCB	5158_C	0	Npe_WCB_270
KX427906.1.1471 Archaea;Crenarchaeota;Nitrososphaeria;Nitrosopumilales;Nitrosopumilaceae;uncultured archaeon	1	KX427906.1.1471	Nitrosopelagicus WCB	5158_C	0.0336814	Npe_WCB_270
KX427879.1.1369 Archaea;Crenarchaeota;Nitrososphaeria;Nitrosopumilales;Nitrosopumilaceae;uncultured archaeon	2	KX427879.1.1369	Nitrosopelagicus WCB	5158_C	0.0673627	Npe_WCB_270
KX427725.1.1353 Archaea;Crenarchaeota;Nitrososphaeria;Nitrosopumilales;Nitrosopumilaceae;uncultured archaeon	0	KX427725.1.1353	Nitrosopelagicus WCB	5158_C	0	Npe_WCB_270
AF121095.1.906 Archaea;Crenarchaeota;Nitrososphaeria;Nitrosopumilales;Nitrosopumilaceae;uncultured crenarchaeote ODPB-A7	2	AF121095.1.906	Nitrosopelagicus WCB	5158_C	0.0673627	Npe_WCB_270
AB919428.1.1312 Archaea;Crenarchaeota;Nitrososphaeria;Nitrosopumilales;Nitrosopumilaceae;uncultured marine group I thaumarchaeote	2	AB919428.1.1312	Nitrosopelagicus WCB	5158_C	0.0673627	Npe_WCB_270
AB193963.1.1441 Archaea;Crenarchaeota;Nitrososphaeria;Nitrosopumilales;Nitrosopumilaceae;uncultured archaeon	2	AB193963.1.1441	Nitrosopelagicus WCB	5158_C	0.0673627	Npe_WCB_270
JQ222430.1.913 Archaea;Crenarchaeota;Nitrososphaeria;Nitrosopumilales;Nitrosopumilaceae;uncultured marine archaeon	0	JQ222430.1.913	Nitrosopelagicus WCB	5158_C	0	Npe_WCB_270
GU234435.1.1319 Archaea;Crenarchaeota;Nitrososphaeria;Nitrosopumilales;Nitrosopumilaceae;uncultured marine archaeon	1	GU234435.1.1319	Nitrosopelagicus WCB	5158_C	0.0336814	Npe_WCB_270
ARWO01000004.28655.30112 Archaea;Crenarchaeota;Nitrososphaeria;Nitrosopumilales;Nitrosopumilaceae;Thaumarchaeota archaeon SCGC AAA007-O23	141	ARWO01000004.28655.30112	Nitrosopelagicus WCB	5158_D	4.74907	Npe_WCB_270
AY316120.23792.25263 Archaea;Crenarchaeota;Nitrososphaeria;Nitrosopumilales;Nitrosopumilaceae;uncultured crenarchaeote DeepAnt-EC39	124	AY316120.23792.25263	Nitrosopelagicus WCB	5158_D	4.17649	Npe_WCB_270
AB193991.1.1443 Archaea;Crenarchaeota;Nitrososphaeria;Nitrosopumilales;Nitrosopumilaceae;uncultured archaeon	30	AB193991.1.1443	Nitrosopelagicus WCB	5158_D	1.01044	Npe_WCB_270
KX427672.1.1474 Archaea;Crenarchaeota;Nitrososphaeria;Nitrosopumilales;Nitrosopumilaceae;uncultured archaeon	21	KX427672.1.1474	Nitrosopelagicus WCB	5158_D	0.707309	Npe_WCB_270
KF029603.1.914 Archaea;Crenarchaeota;Nitrososphaeria;Nitrosopumilales;Nitrosopumilaceae;uncultured euryarchaeote	2	KF029603.1.914	Nitrosopelagicus WCB	5158_D	0.0673627	Npe_WCB_270
GU234435.1.1319 Archaea;Crenarchaeota;Nitrososphaeria;Nitrosopumilales;Nitrosopumilaceae;uncultured marine archaeon	2	GU234435.1.1319	Nitrosopelagicus WCB	5158_D	0.0673627	Npe_WCB_270
AB194005.1.1440 Archaea;Crenarchaeota;Nitrososphaeria;Nitrosopumilales;Nitrosopumilaceae;uncultured archaeon	6	AB194005.1.1440	Nitrosopelagicus WCB	5158_D	0.202088	Npe_WCB_270
KF900772.34849.36319 Archaea;Crenarchaeota;Nitrososphaeria;Nitrosopumilales;Nitrosopumilaceae;uncultured marine thaumarchaeote KM3_193_A03	9	KF900772.34849.36319	Nitrosopelagicus WCB	5158_D	0.303132	Npe_WCB_270
EU686642.21788.23258 Archaea;Crenarchaeota;Nitrososphaeria;Nitrosopumilales;Nitrosopumilaceae;uncultured marine crenarchaeote SAT1000-49-D2	14	EU686642.21788.23258	Nitrosopelagicus WCB	5158_D	0.471539	Npe_WCB_270
JN563794.1.911 Archaea;Crenarchaeota;Nitrososphaeria;Nitrosopumilales;Nitrosopumilaceae;uncultured marine group I thaumarchaeote	2	JN563794.1.911	Nitrosopelagicus WCB	5158_D	0.0673627	Npe_WCB_270
KX427665.1.1353 Archaea;Crenarchaeota;Nitrososphaeria;Nitrosopumilales;Nitrosopumilaceae;uncultured archaeon	9	KX427665.1.1353	Nitrosopelagicus WCB	5158_D	0.303132	Npe_WCB_270
KP204615.1.1397 Archaea;Crenarchaeota;Nitrososphaeria;Nitrosopumilales;Nitrosopumilaceae;uncultured archaeon	4	KP204615.1.1397	Nitrosopelagicus WCB	5158_D	0.134725	Npe_WCB_270
KJ882222.1.1438 Archaea;Crenarchaeota;Nitrososphaeria;Nitrosopumilales;Nitrosopumilaceae;uncultured archaeon	2	KJ882222.1.1438	Nitrosopelagicus WCB	5158_D	0.0673627	Npe_WCB_270
AB019728.1.1399 Archaea;Crenarchaeota;Nitrososphaeria;Nitrosopumilales;Nitrosopumilaceae;unidentified archaeon	0	AB019728.1.1399	Nitrosopelagicus WCB	5158_D	0	Npe_WCB_270
KF954255.1.1443 Archaea;Crenarchaeota;Nitrososphaeria;Nitrosopumilales;Nitrosopumilaceae;uncultured thaumarchaeote	6	KF954255.1.1443	Nitrosopelagicus WCB	5158_D	0.202088	Npe_WCB_270
GU234305.1.1334 Archaea;Crenarchaeota;Nitrososphaeria;Nitrosopumilales;Nitrosopumilaceae;uncultured marine archaeon	6	GU234305.1.1334	Nitrosopelagicus WCB	5158_D	0.202088	Npe_WCB_270
EU686633.5679.7150 Archaea;Crenarchaeota;Nitrososphaeria;Nitrosopumilales;Nitrosopumilaceae;uncultured marine crenarchaeote AD1000-207-H3	0	EU686633.5679.7150	Nitrosopelagicus WCB	5158_D	0	Npe_WCB_270
MG012927.1.1438 Archaea;Crenarchaeota;Nitrososphaeria;Nitrosopumilales;Nitrosopumilaceae;uncultured archaeon	4	MG012927.1.1438	Nitrosopelagicus WCB	5158_D	0.134725	Npe_WCB_270
KX427985.1.1441 Archaea;Crenarchaeota;Nitrososphaeria;Nitrosopumilales;Nitrosopumilaceae;uncultured archaeon	0	KX427985.1.1441	Nitrosopelagicus WCB	5158_D	0	Npe_WCB_270
KX427879.1.1369 Archaea;Crenarchaeota;Nitrososphaeria;Nitrosopumilales;Nitrosopumilaceae;uncultured archaeon	4	KX427879.1.1369	Nitrosopelagicus WCB	5158_D	0.134725	Npe_WCB_270
KX426935.1.1441 Archaea;Crenarchaeota;Nitrososphaeria;Nitrosopumilales;Nitrosopumilaceae;uncultured archaeon	4	KX426935.1.1441	Nitrosopelagicus WCB	5158_D	0.134725	Npe_WCB_270
CEPV01021939.1.1109 Archaea;Crenarchaeota;Nitrososphaeria;Nitrosopumilales;Nitrosopumilaceae;marine metagenome	4	CEPV01021939.1.1109	Nitrosopelagicus WCB	5158_D	0.134725	Npe_WCB_270
AB193980.1.1441 Archaea;Crenarchaeota;Nitrososphaeria;Nitrosopumilales;Nitrosopumilaceae;uncultured archaeon	4	AB193980.1.1441	Nitrosopelagicus WCB	5158_D	0.134725	Npe_WCB_270
KX427725.1.1353 Archaea;Crenarchaeota;Nitrososphaeria;Nitrosopumilales;Nitrosopumilaceae;uncultured archaeon	1	KX427725.1.1353	Nitrosopelagicus WCB	5158_D	0.0336814	Npe_WCB_270
KY194214.1.1353 Archaea;Crenarchaeota;Nitrososphaeria;Nitrosopumilales;Nitrosopumilaceae;uncultured archaeon	2	KY194214.1.1353	Nitrosopelagicus WCB	5158_D	0.0673627	Npe_WCB_270
KX428002.1.1471 Archaea;Crenarchaeota;Nitrososphaeria;Nitrosopumilales;Nitrosopumilaceae;uncultured archaeon	2	KX428002.1.1471	Nitrosopelagicus WCB	5158_D	0.0673627	Npe_WCB_270
KJ882238.1.1344 Archaea;Crenarchaeota;Nitrososphaeria;Nitrosopumilales;Nitrosopumilaceae;uncultured archaeon	2	KJ882238.1.1344	Nitrosopelagicus WCB	5158_D	0.0673627	Npe_WCB_270
KJ881953.1.1438 Archaea;Crenarchaeota;Nitrososphaeria;Nitrosopumilales;Nitrosopumilaceae;uncultured archaeon	0	KJ881953.1.1438	Nitrosopelagicus WCB	5158_D	0	Npe_WCB_270
JX262880.1.915 Archaea;Crenarchaeota;Nitrososphaeria;Nitrosopumilales;Nitrosopumilaceae;uncultured archaeon	2	JX262880.1.915	Nitrosopelagicus WCB	5158_D	0.0673627	Npe_WCB_270
GU234641.1.1324 Archaea;Crenarchaeota;Nitrososphaeria;Nitrosopumilales;Nitrosopumilaceae;uncultured marine archaeon	2	GU234641.1.1324	Nitrosopelagicus WCB	5158_D	0.0673627	Npe_WCB_270
KX427906.1.1471 Archaea;Crenarchaeota;Nitrososphaeria;Nitrosopumilales;Nitrosopumilaceae;uncultured archaeon	0	KX427906.1.1471	Nitrosopelagicus WCB	5158_D	0	Npe_WCB_270
KX426936.1.1353 Archaea;Crenarchaeota;Nitrososphaeria;Nitrosopumilales;Nitrosopumilaceae;uncultured archaeon	1	KX426936.1.1353	Nitrosopelagicus WCB	5158_D	0.0336814	Npe_WCB_270
ARWO01000004.28655.30112 Archaea;Crenarchaeota;Nitrososphaeria;Nitrosopumilales;Nitrosopumilaceae;Thaumarchaeota archaeon SCGC AAA007-O23	8	ARWO01000004.28655.30112	Nitrosopelagicus WCB	5158_E	0.269451	Npe_WCB_270
KF029603.1.914 Archaea;Crenarchaeota;Nitrososphaeria;Nitrosopumilales;Nitrosopumilaceae;uncultured euryarchaeote	2	KF029603.1.914	Nitrosopelagicus WCB	5158_E	0.0673627	Npe_WCB_270
JX262880.1.915 Archaea;Crenarchaeota;Nitrososphaeria;Nitrosopumilales;Nitrosopumilaceae;uncultured archaeon	2	JX262880.1.915	Nitrosopelagicus WCB	5158_E	0.0673627	Npe_WCB_270
EU686642.21788.23258 Archaea;Crenarchaeota;Nitrososphaeria;Nitrosopumilales;Nitrosopumilaceae;uncultured marine crenarchaeote SAT1000-49-D2	12	EU686642.21788.23258	Nitrosopelagicus WCB	5158_E	0.404176	Npe_WCB_270
JN563794.1.911 Archaea;Crenarchaeota;Nitrososphaeria;Nitrosopumilales;Nitrosopumilaceae;uncultured marine group I thaumarchaeote	0	JN563794.1.911	Nitrosopelagicus WCB	5158_E	0	Npe_WCB_270
AY316120.23792.25263 Archaea;Crenarchaeota;Nitrososphaeria;Nitrosopumilales;Nitrosopumilaceae;uncultured crenarchaeote DeepAnt-EC39	4	AY316120.23792.25263	Nitrosopelagicus WCB	5158_E	0.134725	Npe_WCB_270
EU686633.5679.7150 Archaea;Crenarchaeota;Nitrososphaeria;Nitrosopumilales;Nitrosopumilaceae;uncultured marine crenarchaeote AD1000-207-H3	3	EU686633.5679.7150	Nitrosopelagicus WCB	5158_E	0.101044	Npe_WCB_270
ARWO01000004.28655.30112 Archaea;Crenarchaeota;Nitrososphaeria;Nitrosopumilales;Nitrosopumilaceae;Thaumarchaeota archaeon SCGC AAA007-O23	49	ARWO01000004.28655.30112	Nitrosopelagicus WCB	5158_F	1.65039	Npe_WCB_270
KX427672.1.1474 Archaea;Crenarchaeota;Nitrososphaeria;Nitrosopumilales;Nitrosopumilaceae;uncultured archaeon	4	KX427672.1.1474	Nitrosopelagicus WCB	5158_F	0.134725	Npe_WCB_270
AY316120.23792.25263 Archaea;Crenarchaeota;Nitrososphaeria;Nitrosopumilales;Nitrosopumilaceae;uncultured crenarchaeote DeepAnt-EC39	25	AY316120.23792.25263	Nitrosopelagicus WCB	5158_F	0.842034	Npe_WCB_270
MG012927.1.1438 Archaea;Crenarchaeota;Nitrososphaeria;Nitrosopumilales;Nitrosopumilaceae;uncultured archaeon	12	MG012927.1.1438	Nitrosopelagicus WCB	5158_F	0.404176	Npe_WCB_270
KF900772.34849.36319 Archaea;Crenarchaeota;Nitrososphaeria;Nitrosopumilales;Nitrosopumilaceae;uncultured marine thaumarchaeote KM3_193_A03	2	KF900772.34849.36319	Nitrosopelagicus WCB	5158_F	0.0673627	Npe_WCB_270
AB194005.1.1440 Archaea;Crenarchaeota;Nitrososphaeria;Nitrosopumilales;Nitrosopumilaceae;uncultured archaeon	0	AB194005.1.1440	Nitrosopelagicus WCB	5158_F	0	Npe_WCB_270
AB193991.1.1443 Archaea;Crenarchaeota;Nitrososphaeria;Nitrosopumilales;Nitrosopumilaceae;uncultured archaeon	8	AB193991.1.1443	Nitrosopelagicus WCB	5158_F	0.269451	Npe_WCB_270
AB019728.1.1399 Archaea;Crenarchaeota;Nitrososphaeria;Nitrosopumilales;Nitrosopumilaceae;unidentified archaeon	2	AB019728.1.1399	Nitrosopelagicus WCB	5158_F	0.0673627	Npe_WCB_270
KF029603.1.914 Archaea;Crenarchaeota;Nitrososphaeria;Nitrosopumilales;Nitrosopumilaceae;uncultured euryarchaeote	0	KF029603.1.914	Nitrosopelagicus WCB	5158_F	0	Npe_WCB_270
KP204615.1.1397 Archaea;Crenarchaeota;Nitrososphaeria;Nitrosopumilales;Nitrosopumilaceae;uncultured archaeon	4	KP204615.1.1397	Nitrosopelagicus WCB	5158_F	0.134725	Npe_WCB_270
KF901022.32876.34346 Archaea;Crenarchaeota;Nitrososphaeria;Nitrosopumilales;Nitrosopumilaceae;uncultured marine thaumarchaeote KM3_69_H10	0	KF901022.32876.34346	Nitrosopelagicus WCB	5158_F	0	Npe_WCB_270
JN563794.1.911 Archaea;Crenarchaeota;Nitrososphaeria;Nitrosopumilales;Nitrosopumilaceae;uncultured marine group I thaumarchaeote	0	JN563794.1.911	Nitrosopelagicus WCB	5158_F	0	Npe_WCB_270
EU686642.21788.23258 Archaea;Crenarchaeota;Nitrososphaeria;Nitrosopumilales;Nitrosopumilaceae;uncultured marine crenarchaeote SAT1000-49-D2	3	EU686642.21788.23258	Nitrosopelagicus WCB	5158_F	0.101044	Npe_WCB_270
KJ881953.1.1438 Archaea;Crenarchaeota;Nitrososphaeria;Nitrosopumilales;Nitrosopumilaceae;uncultured archaeon	0	KJ881953.1.1438	Nitrosopelagicus WCB	5158_F	0	Npe_WCB_270
KF954255.1.1443 Archaea;Crenarchaeota;Nitrososphaeria;Nitrosopumilales;Nitrosopumilaceae;uncultured thaumarchaeote	2	KF954255.1.1443	Nitrosopelagicus WCB	5158_F	0.0673627	Npe_WCB_270
FJ150818.1.1335 Archaea;Crenarchaeota;Nitrososphaeria;Nitrosopumilales;Nitrosopumilaceae;uncultured marine group I thaumarchaeote	1	FJ150818.1.1335	Nitrosopelagicus WCB	5158_F	0.0336814	Npe_WCB_270
ARWO01000004.28655.30112 Archaea;Crenarchaeota;Nitrososphaeria;Nitrosopumilales;Nitrosopumilaceae;Thaumarchaeota archaeon SCGC AAA007-O23	106	ARWO01000004.28655.30112	Nitrosopelagicus WCB	5158_G	3.57023	Npe_WCB_270
AY316120.23792.25263 Archaea;Crenarchaeota;Nitrososphaeria;Nitrosopumilales;Nitrosopumilaceae;uncultured crenarchaeote DeepAnt-EC39	48	AY316120.23792.25263	Nitrosopelagicus WCB	5158_G	1.61671	Npe_WCB_270
KF029603.1.914 Archaea;Crenarchaeota;Nitrososphaeria;Nitrosopumilales;Nitrosopumilaceae;uncultured euryarchaeote	6	KF029603.1.914	Nitrosopelagicus WCB	5158_G	0.202088	Npe_WCB_270
GU234305.1.1334 Archaea;Crenarchaeota;Nitrososphaeria;Nitrosopumilales;Nitrosopumilaceae;uncultured marine archaeon	12	GU234305.1.1334	Nitrosopelagicus WCB	5158_G	0.404176	Npe_WCB_270
KX426936.1.1353 Archaea;Crenarchaeota;Nitrososphaeria;Nitrosopumilales;Nitrosopumilaceae;uncultured archaeon	2	KX426936.1.1353	Nitrosopelagicus WCB	5158_G	0.0673627	Npe_WCB_270
KF900772.34849.36319 Archaea;Crenarchaeota;Nitrososphaeria;Nitrosopumilales;Nitrosopumilaceae;uncultured marine thaumarchaeote KM3_193_A03	2	KF900772.34849.36319	Nitrosopelagicus WCB	5158_G	0.0673627	Npe_WCB_270
AB193991.1.1443 Archaea;Crenarchaeota;Nitrososphaeria;Nitrosopumilales;Nitrosopumilaceae;uncultured archaeon	14	AB193991.1.1443	Nitrosopelagicus WCB	5158_G	0.471539	Npe_WCB_270
KX427672.1.1474 Archaea;Crenarchaeota;Nitrososphaeria;Nitrosopumilales;Nitrosopumilaceae;uncultured archaeon	12	KX427672.1.1474	Nitrosopelagicus WCB	5158_G	0.404176	Npe_WCB_270
AB019728.1.1399 Archaea;Crenarchaeota;Nitrososphaeria;Nitrosopumilales;Nitrosopumilaceae;unidentified archaeon	2	AB019728.1.1399	Nitrosopelagicus WCB	5158_G	0.0673627	Npe_WCB_270
KP204615.1.1397 Archaea;Crenarchaeota;Nitrososphaeria;Nitrosopumilales;Nitrosopumilaceae;uncultured archaeon	6	KP204615.1.1397	Nitrosopelagicus WCB	5158_G	0.202088	Npe_WCB_270
EU686642.21788.23258 Archaea;Crenarchaeota;Nitrososphaeria;Nitrosopumilales;Nitrosopumilaceae;uncultured marine crenarchaeote SAT1000-49-D2	7	EU686642.21788.23258	Nitrosopelagicus WCB	5158_G	0.23577	Npe_WCB_270
KJ882222.1.1438 Archaea;Crenarchaeota;Nitrososphaeria;Nitrosopumilales;Nitrosopumilaceae;uncultured archaeon	6	KJ882222.1.1438	Nitrosopelagicus WCB	5158_G	0.202088	Npe_WCB_270
JN563794.1.911 Archaea;Crenarchaeota;Nitrososphaeria;Nitrosopumilales;Nitrosopumilaceae;uncultured marine group I thaumarchaeote	0	JN563794.1.911	Nitrosopelagicus WCB	5158_G	0	Npe_WCB_270
KX427879.1.1369 Archaea;Crenarchaeota;Nitrososphaeria;Nitrosopumilales;Nitrosopumilaceae;uncultured archaeon	4	KX427879.1.1369	Nitrosopelagicus WCB	5158_G	0.134725	Npe_WCB_270
GU234641.1.1324 Archaea;Crenarchaeota;Nitrososphaeria;Nitrosopumilales;Nitrosopumilaceae;uncultured marine archaeon	4	GU234641.1.1324	Nitrosopelagicus WCB	5158_G	0.134725	Npe_WCB_270
JF715360.1.920 Archaea;Crenarchaeota;Nitrososphaeria;Nitrosopumilales;Nitrosopumilaceae;uncultured marine group I thaumarchaeote	3	JF715360.1.920	Nitrosopelagicus WCB	5158_G	0.101044	Npe_WCB_270
MG012927.1.1438 Archaea;Crenarchaeota;Nitrososphaeria;Nitrosopumilales;Nitrosopumilaceae;uncultured archaeon	2	MG012927.1.1438	Nitrosopelagicus WCB	5158_G	0.0673627	Npe_WCB_270
KY081875.1.1363 Archaea;Crenarchaeota;Nitrososphaeria;Nitrosopumilales;Nitrosopumilaceae;uncultured archaeon	2	KY081875.1.1363	Nitrosopelagicus WCB	5158_G	0.0673627	Npe_WCB_270
KF954255.1.1443 Archaea;Crenarchaeota;Nitrososphaeria;Nitrosopumilales;Nitrosopumilaceae;uncultured thaumarchaeote	2	KF954255.1.1443	Nitrosopelagicus WCB	5158_G	0.0673627	Npe_WCB_270
HQ529904.1.914 Archaea;Crenarchaeota;Nitrososphaeria;Nitrosopumilales;Nitrosopumilaceae;uncultured archaeon	2	HQ529904.1.914	Nitrosopelagicus WCB	5158_G	0.0673627	Npe_WCB_270
AB194005.1.1440 Archaea;Crenarchaeota;Nitrososphaeria;Nitrosopumilales;Nitrosopumilaceae;uncultured archaeon	2	AB194005.1.1440	Nitrosopelagicus WCB	5158_G	0.0673627	Npe_WCB_270
AB194000.1.1442 Archaea;Crenarchaeota;Nitrososphaeria;Nitrosopumilales;Nitrosopumilaceae;uncultured archaeon	0	AB194000.1.1442	Nitrosopelagicus WCB	5158_G	0	Npe_WCB_270
HQ529908.1.915 Archaea;Crenarchaeota;Nitrososphaeria;Nitrosopumilales;Nitrosopumilaceae;uncultured archaeon	1	HQ529908.1.915	Nitrosopelagicus WCB	5158_G	0.0336814	Npe_WCB_270
ARWO01000004.28655.30112 Archaea;Crenarchaeota;Nitrososphaeria;Nitrosopumilales;Nitrosopumilaceae;Thaumarchaeota archaeon SCGC AAA007-O23	176	ARWO01000004.28655.30112	Nitrosopelagicus WCB	5158_H	5.92792	Npe_WCB_270
KF029603.1.914 Archaea;Crenarchaeota;Nitrososphaeria;Nitrosopumilales;Nitrosopumilaceae;uncultured euryarchaeote	10	KF029603.1.914	Nitrosopelagicus WCB	5158_H	0.336814	Npe_WCB_270
KX427665.1.1353 Archaea;Crenarchaeota;Nitrososphaeria;Nitrosopumilales;Nitrosopumilaceae;uncultured archaeon	14	KX427665.1.1353	Nitrosopelagicus WCB	5158_H	0.471539	Npe_WCB_270
AY316120.23792.25263 Archaea;Crenarchaeota;Nitrososphaeria;Nitrosopumilales;Nitrosopumilaceae;uncultured crenarchaeote DeepAnt-EC39	79	AY316120.23792.25263	Nitrosopelagicus WCB	5158_H	2.66083	Npe_WCB_270
KY194443.1.1200 Archaea;Crenarchaeota;Nitrososphaeria;Nitrosopumilales;Nitrosopumilaceae;uncultured archaeon	2	KY194443.1.1200	Nitrosopelagicus WCB	5158_H	0.0673627	Npe_WCB_270
AB194005.1.1440 Archaea;Crenarchaeota;Nitrososphaeria;Nitrosopumilales;Nitrosopumilaceae;uncultured archaeon	10	AB194005.1.1440	Nitrosopelagicus WCB	5158_H	0.336814	Npe_WCB_270
JX262880.1.915 Archaea;Crenarchaeota;Nitrososphaeria;Nitrosopumilales;Nitrosopumilaceae;uncultured archaeon	2	JX262880.1.915	Nitrosopelagicus WCB	5158_H	0.0673627	Npe_WCB_270
FJ150831.1.1353 Archaea;Crenarchaeota;Nitrososphaeria;Nitrosopumilales;Nitrosopumilaceae;uncultured marine group I thaumarchaeote	2	FJ150831.1.1353	Nitrosopelagicus WCB	5158_H	0.0673627	Npe_WCB_270
EU686642.21788.23258 Archaea;Crenarchaeota;Nitrososphaeria;Nitrosopumilales;Nitrosopumilaceae;uncultured marine crenarchaeote SAT1000-49-D2	25	EU686642.21788.23258	Nitrosopelagicus WCB	5158_H	0.842034	Npe_WCB_270
AB019728.1.1399 Archaea;Crenarchaeota;Nitrososphaeria;Nitrosopumilales;Nitrosopumilaceae;unidentified archaeon	6	AB019728.1.1399	Nitrosopelagicus WCB	5158_H	0.202088	Npe_WCB_270
KX427672.1.1474 Archaea;Crenarchaeota;Nitrososphaeria;Nitrosopumilales;Nitrosopumilaceae;uncultured archaeon	21	KX427672.1.1474	Nitrosopelagicus WCB	5158_H	0.707309	Npe_WCB_270
GU234305.1.1334 Archaea;Crenarchaeota;Nitrososphaeria;Nitrosopumilales;Nitrosopumilaceae;uncultured marine archaeon	21	GU234305.1.1334	Nitrosopelagicus WCB	5158_H	0.707309	Npe_WCB_270
KP204615.1.1397 Archaea;Crenarchaeota;Nitrososphaeria;Nitrosopumilales;Nitrosopumilaceae;uncultured archaeon	16	KP204615.1.1397	Nitrosopelagicus WCB	5158_H	0.538902	Npe_WCB_270
AB193991.1.1443 Archaea;Crenarchaeota;Nitrososphaeria;Nitrosopumilales;Nitrosopumilaceae;uncultured archaeon	9	AB193991.1.1443	Nitrosopelagicus WCB	5158_H	0.303132	Npe_WCB_270
JN563794.1.911 Archaea;Crenarchaeota;Nitrososphaeria;Nitrosopumilales;Nitrosopumilaceae;uncultured marine group I thaumarchaeote	0	JN563794.1.911	Nitrosopelagicus WCB	5158_H	0	Npe_WCB_270
KJ882222.1.1438 Archaea;Crenarchaeota;Nitrososphaeria;Nitrosopumilales;Nitrosopumilaceae;uncultured archaeon	6	KJ882222.1.1438	Nitrosopelagicus WCB	5158_H	0.202088	Npe_WCB_270
KF954255.1.1443 Archaea;Crenarchaeota;Nitrososphaeria;Nitrosopumilales;Nitrosopumilaceae;uncultured thaumarchaeote	10	KF954255.1.1443	Nitrosopelagicus WCB	5158_H	0.336814	Npe_WCB_270
GU234641.1.1324 Archaea;Crenarchaeota;Nitrososphaeria;Nitrosopumilales;Nitrosopumilaceae;uncultured marine archaeon	8	GU234641.1.1324	Nitrosopelagicus WCB	5158_H	0.269451	Npe_WCB_270
KX427725.1.1353 Archaea;Crenarchaeota;Nitrososphaeria;Nitrosopumilales;Nitrosopumilaceae;uncultured archaeon	0	KX427725.1.1353	Nitrosopelagicus WCB	5158_H	0	Npe_WCB_270
KF900772.34849.36319 Archaea;Crenarchaeota;Nitrososphaeria;Nitrosopumilales;Nitrosopumilaceae;uncultured marine thaumarchaeote KM3_193_A03	2	KF900772.34849.36319	Nitrosopelagicus WCB	5158_H	0.0673627	Npe_WCB_270
CEPV01021939.1.1109 Archaea;Crenarchaeota;Nitrososphaeria;Nitrosopumilales;Nitrosopumilaceae;marine metagenome	6	CEPV01021939.1.1109	Nitrosopelagicus WCB	5158_H	0.202088	Npe_WCB_270
MG012927.1.1438 Archaea;Crenarchaeota;Nitrososphaeria;Nitrosopumilales;Nitrosopumilaceae;uncultured archaeon	4	MG012927.1.1438	Nitrosopelagicus WCB	5158_H	0.134725	Npe_WCB_270
KJ881953.1.1438 Archaea;Crenarchaeota;Nitrososphaeria;Nitrosopumilales;Nitrosopumilaceae;uncultured archaeon	0	KJ881953.1.1438	Nitrosopelagicus WCB	5158_H	0	Npe_WCB_270
HQ529904.1.914 Archaea;Crenarchaeota;Nitrososphaeria;Nitrosopumilales;Nitrosopumilaceae;uncultured archaeon	4	HQ529904.1.914	Nitrosopelagicus WCB	5158_H	0.134725	Npe_WCB_270
AB919428.1.1312 Archaea;Crenarchaeota;Nitrososphaeria;Nitrosopumilales;Nitrosopumilaceae;uncultured marine group I thaumarchaeote	4	AB919428.1.1312	Nitrosopelagicus WCB	5158_H	0.134725	Npe_WCB_270
AB194000.1.1442 Archaea;Crenarchaeota;Nitrososphaeria;Nitrosopumilales;Nitrosopumilaceae;uncultured archaeon	0	AB194000.1.1442	Nitrosopelagicus WCB	5158_H	0	Npe_WCB_270
KY194214.1.1353 Archaea;Crenarchaeota;Nitrososphaeria;Nitrosopumilales;Nitrosopumilaceae;uncultured archaeon	2	KY194214.1.1353	Nitrosopelagicus WCB	5158_H	0.0673627	Npe_WCB_270
KY193980.1.1439 Archaea;Crenarchaeota;Nitrososphaeria;Nitrosopumilales;Nitrosopumilaceae;uncultured archaeon	0	KY193980.1.1439	Nitrosopelagicus WCB	5158_H	0	Npe_WCB_270
KX427985.1.1441 Archaea;Crenarchaeota;Nitrososphaeria;Nitrosopumilales;Nitrosopumilaceae;uncultured archaeon	0	KX427985.1.1441	Nitrosopelagicus WCB	5158_H	0	Npe_WCB_270
KX427906.1.1471 Archaea;Crenarchaeota;Nitrososphaeria;Nitrosopumilales;Nitrosopumilaceae;uncultured archaeon	0	KX427906.1.1471	Nitrosopelagicus WCB	5158_H	0	Npe_WCB_270
KX427879.1.1369 Archaea;Crenarchaeota;Nitrososphaeria;Nitrosopumilales;Nitrosopumilaceae;uncultured archaeon	2	KX427879.1.1369	Nitrosopelagicus WCB	5158_H	0.0673627	Npe_WCB_270
KT454275.1.914 Archaea;Crenarchaeota;Nitrososphaeria;Nitrosopumilales;Nitrosopumilaceae;uncultured archaeon	2	KT454275.1.914	Nitrosopelagicus WCB	5158_H	0.0673627	Npe_WCB_270
KJ882238.1.1344 Archaea;Crenarchaeota;Nitrososphaeria;Nitrosopumilales;Nitrosopumilaceae;uncultured archaeon	0	KJ882238.1.1344	Nitrosopelagicus WCB	5158_H	0	Npe_WCB_270
JF715360.1.920 Archaea;Crenarchaeota;Nitrososphaeria;Nitrosopumilales;Nitrosopumilaceae;uncultured marine group I thaumarchaeote	2	JF715360.1.920	Nitrosopelagicus WCB	5158_H	0.0673627	Npe_WCB_270
HQ529912.1.915 Archaea;Crenarchaeota;Nitrososphaeria;Nitrosopumilales;Nitrosopumilaceae;uncultured archaeon	0	HQ529912.1.915	Nitrosopelagicus WCB	5158_H	0	Npe_WCB_270
FJ150822.1.1353 Archaea;Crenarchaeota;Nitrososphaeria;Nitrosopumilales;Nitrosopumilaceae;uncultured marine group I thaumarchaeote	2	FJ150822.1.1353	Nitrosopelagicus WCB	5158_H	0.0673627	Npe_WCB_270
EU686633.5679.7150 Archaea;Crenarchaeota;Nitrososphaeria;Nitrosopumilales;Nitrosopumilaceae;uncultured marine crenarchaeote AD1000-207-H3	0	EU686633.5679.7150	Nitrosopelagicus WCB	5158_H	0	Npe_WCB_270
AB193980.1.1441 Archaea;Crenarchaeota;Nitrososphaeria;Nitrosopumilales;Nitrosopumilaceae;uncultured archaeon	2	AB193980.1.1441	Nitrosopelagicus WCB	5158_H	0.0673627	Npe_WCB_270
JQ222333.1.913 Archaea;Crenarchaeota;Nitrososphaeria;Nitrosopumilales;Nitrosopumilaceae;uncultured marine archaeon	1	JQ222333.1.913	Nitrosopelagicus WCB	5158_H	0.0336814	Npe_WCB_270
FLOH01000006.607623.609080 Archaea;Crenarchaeota;Nitrososphaeria;Nitrosopumilales;Nitrosopumilaceae;Candidatus Nitrosopumilus;marine metagenome	1215	FLOH01000006.607623.609080	Nitrosopumilus	5158_A	3.90324	Npum_229
JF931322.1.924 Archaea;Crenarchaeota;Nitrososphaeria;Nitrosopumilales;Nitrosopumilaceae;Candidatus Nitrosopumilus;uncultured archaeon	16	JF931322.1.924	Nitrosopumilus	5158_A	0.0514007	Npum_229
AGBE01001967.8175.9632 Archaea;Crenarchaeota;Nitrososphaeria;Nitrosopumilales;Nitrosopumilaceae;Candidatus Nitrosopumilus;uncultured marine crenarchaeote 'Gulf of Maine'	298	AGBE01001967.8175.9632	Nitrosopumilus	5158_A	0.957337	Npum_229
EU284597.1.1403 Archaea;Crenarchaeota;Nitrososphaeria;Nitrosopumilales;Nitrosopumilaceae;Candidatus Nitrosopumilus;uncultured archaeon	56	EU284597.1.1403	Nitrosopumilus	5158_A	0.179902	Npum_229
CP000866.896241.897709 Archaea;Crenarchaeota;Nitrososphaeria;Nitrosopumilales;Nitrosopumilaceae;Candidatus Nitrosopumilus;Nitrosopumilus maritimus SCM1	347	CP000866.896241.897709	Nitrosopumilus	5158_A	1.11475	Npum_229
KX428010.1.1398 Archaea;Crenarchaeota;Nitrososphaeria;Nitrosopumilales;Nitrosopumilaceae;Candidatus Nitrosopumilus;uncultured archaeon	20	KX428010.1.1398	Nitrosopumilus	5158_A	0.0642508	Npum_229
KJ882252.1.1443 Archaea;Crenarchaeota;Nitrososphaeria;Nitrosopumilales;Nitrosopumilaceae;Candidatus Nitrosopumilus;uncultured archaeon	382	KJ882252.1.1443	Nitrosopumilus	5158_A	1.22719	Npum_229
AJXC01000474.2737.4194 Archaea;Crenarchaeota;Nitrososphaeria;Nitrosopumilales;Nitrosopumilaceae;Candidatus Nitrosopumilus;uncultured Nitrosopumilales archaeon	89	AJXC01000474.2737.4194	Nitrosopumilus	5158_A	0.285916	Npum_229
EU283425.1.1412 Archaea;Crenarchaeota;Nitrososphaeria;Nitrosopumilales;Nitrosopumilaceae;Candidatus Nitrosopumilus;uncultured crenarchaeote	26	EU283425.1.1412	Nitrosopumilus	5158_A	0.0835261	Npum_229
EU420706.1.1458 Archaea;Crenarchaeota;Nitrososphaeria;Nitrosopumilales;Nitrosopumilaceae;Candidatus Nitrosopumilus;uncultured archaeon	79	EU420706.1.1458	Nitrosopumilus	5158_A	0.253791	Npum_229
GU553809.1.1404 Archaea;Crenarchaeota;Nitrososphaeria;Nitrosopumilales;Nitrosopumilaceae;Candidatus Nitrosopumilus;uncultured archaeon	7	GU553809.1.1404	Nitrosopumilus	5158_A	0.0224878	Npum_229
LC080909.1.1440 Archaea;Crenarchaeota;Nitrososphaeria;Nitrosopumilales;Nitrosopumilaceae;Candidatus Nitrosopumilus;uncultured archaeon	5	LC080909.1.1440	Nitrosopumilus	5158_A	0.0160627	Npum_229
EU284646.1.1403 Archaea;Crenarchaeota;Nitrososphaeria;Nitrosopumilales;Nitrosopumilaceae;Candidatus Nitrosopumilus;uncultured archaeon	3	EU284646.1.1403	Nitrosopumilus	5158_A	0.00963763	Npum_229
AJ347775.1.1442 Archaea;Crenarchaeota;Nitrososphaeria;Nitrosopumilales;Nitrosopumilaceae;Candidatus Nitrosopumilus;uncultured Nitrosopumilales archaeon	5	AJ347775.1.1442	Nitrosopumilus	5158_A	0.0160627	Npum_229
JN591965.1.1440 Archaea;Crenarchaeota;Nitrososphaeria;Nitrosopumilales;Nitrosopumilaceae;Candidatus Nitrosopumilus;uncultured Nitrosopumilaceae archaeon	66	JN591965.1.1440	Nitrosopumilus	5158_A	0.212028	Npum_229
JF931493.1.931 Archaea;Crenarchaeota;Nitrososphaeria;Nitrosopumilales;Nitrosopumilaceae;Candidatus Nitrosopumilus;uncultured archaeon	37	JF931493.1.931	Nitrosopumilus	5158_A	0.118864	Npum_229
EU420675.1.1454 Archaea;Crenarchaeota;Nitrososphaeria;Nitrosopumilales;Nitrosopumilaceae;Candidatus Nitrosopumilus;uncultured archaeon	16	EU420675.1.1454	Nitrosopumilus	5158_A	0.0514007	Npum_229
LFLC01000014.6884.8341 Archaea;Crenarchaeota;Nitrososphaeria;Nitrosopumilales;Nitrosopumilaceae;Candidatus Nitrosopumilus;Nitrosopumilus sp. LS_AOA	2	LFLC01000014.6884.8341	Nitrosopumilus	5158_A	0.00642508	Npum_229
GU553818.1.1402 Archaea;Crenarchaeota;Nitrososphaeria;Nitrosopumilales;Nitrosopumilaceae;Candidatus Nitrosopumilus;uncultured archaeon	4	GU553818.1.1402	Nitrosopumilus	5158_A	0.0128502	Npum_229
EU284626.1.1403 Archaea;Crenarchaeota;Nitrososphaeria;Nitrosopumilales;Nitrosopumilaceae;Candidatus Nitrosopumilus;uncultured archaeon	4	EU284626.1.1403	Nitrosopumilus	5158_A	0.0128502	Npum_229
AB426387.1.914 Archaea;Crenarchaeota;Nitrososphaeria;Nitrosopumilales;Nitrosopumilaceae;Candidatus Nitrosopumilus;uncultured archaeon	5	AB426387.1.914	Nitrosopumilus	5158_A	0.0160627	Npum_229
FJ655669.1.1400 Archaea;Crenarchaeota;Nitrososphaeria;Nitrosopumilales;Nitrosopumilaceae;Candidatus Nitrosopumilus;uncultured archaeon	4	FJ655669.1.1400	Nitrosopumilus	5158_A	0.0128502	Npum_229
KJ882059.1.1436 Archaea;Crenarchaeota;Nitrososphaeria;Nitrosopumilales;Nitrosopumilaceae;Candidatus Nitrosopumilus;uncultured archaeon	2	KJ882059.1.1436	Nitrosopumilus	5158_A	0.00642508	Npum_229
KJ881939.1.1438 Archaea;Crenarchaeota;Nitrososphaeria;Nitrosopumilales;Nitrosopumilaceae;Candidatus Nitrosopumilus;uncultured archaeon	2	KJ881939.1.1438	Nitrosopumilus	5158_A	0.00642508	Npum_229
FJ655743.1.1401 Archaea;Crenarchaeota;Nitrososphaeria;Nitrosopumilales;Nitrosopumilaceae;Candidatus Nitrosopumilus;uncultured archaeon	2	FJ655743.1.1401	Nitrosopumilus	5158_A	0.00642508	Npum_229
FJ571734.1.1346 Archaea;Crenarchaeota;Nitrososphaeria;Nitrosopumilales;Nitrosopumilaceae;Candidatus Nitrosopumilus;uncultured archaeon	2	FJ571734.1.1346	Nitrosopumilus	5158_A	0.00642508	Npum_229
KY241651.1.1437 Archaea;Crenarchaeota;Nitrososphaeria;Nitrosopumilales;Nitrosopumilaceae;Candidatus Nitrosopumilus;uncultured archaeon	1	KY241651.1.1437	Nitrosopumilus	5158_A	0.00321254	Npum_229
KJ882157.1.1438 Archaea;Crenarchaeota;Nitrososphaeria;Nitrosopumilales;Nitrosopumilaceae;Candidatus Nitrosopumilus;uncultured archaeon	1	KJ882157.1.1438	Nitrosopumilus	5158_A	0.00321254	Npum_229
EF069373.1.1439 Archaea;Crenarchaeota;Nitrososphaeria;Nitrosopumilales;Nitrosopumilaceae;Candidatus Nitrosopumilus;uncultured Nitrosopumilales archaeon	1	EF069373.1.1439	Nitrosopumilus	5158_A	0.00321254	Npum_229
KR737579.1.1474 Archaea;Crenarchaeota;Nitrososphaeria;Nitrosopumilales;Nitrosopumilaceae;Candidatus Nitrosopumilus;Nitrosopumilus sp. DDS1	418	KR737579.1.1474	Nitrosopumilus	5158_A	1.34284	Npum_229
KJ881966.1.1454 Archaea;Crenarchaeota;Nitrososphaeria;Nitrosopumilales;Nitrosopumilaceae;Candidatus Nitrosopumilus;uncultured archaeon	390	KJ881966.1.1454	Nitrosopumilus	5158_A	1.25289	Npum_229
KJ882256.1.1444 Archaea;Crenarchaeota;Nitrososphaeria;Nitrosopumilales;Nitrosopumilaceae;Candidatus Nitrosopumilus;uncultured archaeon	30	KJ882256.1.1444	Nitrosopumilus	5158_A	0.0963763	Npum_229
EU420687.1.1455 Archaea;Crenarchaeota;Nitrososphaeria;Nitrosopumilales;Nitrosopumilaceae;Candidatus Nitrosopumilus;uncultured archaeon	2	EU420687.1.1455	Nitrosopumilus	5158_A	0.00642508	Npum_229
EU420709.1.1455 Archaea;Crenarchaeota;Nitrososphaeria;Nitrosopumilales;Nitrosopumilaceae;Candidatus Nitrosopumilus;uncultured archaeon	4	EU420709.1.1455	Nitrosopumilus	5158_A	0.0128502	Npum_229
JQ224968.1.1363 Archaea;Crenarchaeota;Nitrososphaeria;Nitrosopumilales;Nitrosopumilaceae;Candidatus Nitrosopumilus;uncultured marine archaeon	84	JQ224968.1.1363	Nitrosopumilus	5158_A	0.269854	Npum_229
EF069344.1.1440 Archaea;Crenarchaeota;Nitrososphaeria;Nitrosopumilales;Nitrosopumilaceae;Candidatus Nitrosopumilus;uncultured Nitrosopumilales archaeon	0	EF069344.1.1440	Nitrosopumilus	5158_A	0	Npum_229
AJXC01000443.5756.7214 Archaea;Crenarchaeota;Nitrososphaeria;Nitrosopumilales;Nitrosopumilaceae;Candidatus Nitrosopumilus;uncultured Nitrosopumilales archaeon	28	AJXC01000443.5756.7214	Nitrosopumilus	5158_A	0.0899512	Npum_229
LKGT01002244.3159.4616 Archaea;Crenarchaeota;Nitrososphaeria;Nitrosopumilales;Nitrosopumilaceae;Candidatus Nitrosopumilus;marine sediment metagenome	40	LKGT01002244.3159.4616	Nitrosopumilus	5158_A	0.128502	Npum_229
EU284613.1.1403 Archaea;Crenarchaeota;Nitrososphaeria;Nitrosopumilales;Nitrosopumilaceae;Candidatus Nitrosopumilus;uncultured archaeon	40	EU284613.1.1403	Nitrosopumilus	5158_A	0.128502	Npum_229
EF367478.1.922 Archaea;Crenarchaeota;Nitrososphaeria;Nitrosopumilales;Nitrosopumilaceae;Candidatus Nitrosopumilus;uncultured archaeon	0	EF367478.1.922	Nitrosopumilus	5158_A	0	Npum_229
KJ881851.1.1446 Archaea;Crenarchaeota;Nitrososphaeria;Nitrosopumilales;Nitrosopumilaceae;Candidatus Nitrosopumilus;uncultured archaeon	12	KJ881851.1.1446	Nitrosopumilus	5158_A	0.0385505	Npum_229
EU420674.1.1456 Archaea;Crenarchaeota;Nitrososphaeria;Nitrosopumilales;Nitrosopumilaceae;Candidatus Nitrosopumilus;uncultured archaeon	2	EU420674.1.1456	Nitrosopumilus	5158_A	0.00642508	Npum_229
EF069342.1.1440 Archaea;Crenarchaeota;Nitrososphaeria;Nitrosopumilales;Nitrosopumilaceae;Candidatus Nitrosopumilus;uncultured Nitrosopumilales archaeon	4	EF069342.1.1440	Nitrosopumilus	5158_A	0.0128502	Npum_229
AY320200.1.922 Archaea;Crenarchaeota;Nitrososphaeria;Nitrosopumilales;Nitrosopumilaceae;Candidatus Nitrosopumilus;uncultured crenarchaeote	11	AY320200.1.922	Nitrosopumilus	5158_A	0.035338	Npum_229
KJ881972.1.1438 Archaea;Crenarchaeota;Nitrososphaeria;Nitrosopumilales;Nitrosopumilaceae;Candidatus Nitrosopumilus;uncultured archaeon	10	KJ881972.1.1438	Nitrosopumilus	5158_A	0.0321254	Npum_229
AXWL01000001.19499.20956 Archaea;Crenarchaeota;Nitrososphaeria;Nitrosopumilales;Nitrosopumilaceae;Candidatus Nitrosopumilus;Thaumarchaeota archaeon SCGC AAA282-K18	10	AXWL01000001.19499.20956	Nitrosopumilus	5158_A	0.0321254	Npum_229
LQMW01000026.5821.7278 Archaea;Crenarchaeota;Nitrososphaeria;Nitrosopumilales;Nitrosopumilaceae;Candidatus Nitrosopumilus;Nitrosopumilus sp. Nsub	9	LQMW01000026.5821.7278	Nitrosopumilus	5158_A	0.0289129	Npum_229
KX077276.1.914 Archaea;Crenarchaeota;Nitrososphaeria;Nitrosopumilales;Nitrosopumilaceae;Candidatus Nitrosopumilus;uncultured archaeon	2	KX077276.1.914	Nitrosopumilus	5158_A	0.00642508	Npum_229
KF029601.1.914 Archaea;Crenarchaeota;Nitrososphaeria;Nitrosopumilales;Nitrosopumilaceae;Candidatus Nitrosopumilus;uncultured euryarchaeote	0	KF029601.1.914	Nitrosopumilus	5158_A	0	Npum_229
EU420707.1.1457 Archaea;Crenarchaeota;Nitrososphaeria;Nitrosopumilales;Nitrosopumilaceae;Candidatus Nitrosopumilus;uncultured archaeon	8	EU420707.1.1457	Nitrosopumilus	5158_A	0.0257003	Npum_229
FJ655679.1.1401 Archaea;Crenarchaeota;Nitrososphaeria;Nitrosopumilales;Nitrosopumilaceae;Candidatus Nitrosopumilus;uncultured archaeon	0	FJ655679.1.1401	Nitrosopumilus	5158_A	0	Npum_229
GU553817.1.1402 Archaea;Crenarchaeota;Nitrososphaeria;Nitrosopumilales;Nitrosopumilaceae;Candidatus Nitrosopumilus;uncultured archaeon	6	GU553817.1.1402	Nitrosopumilus	5158_A	0.0192753	Npum_229
KY081871.1.1396 Archaea;Crenarchaeota;Nitrososphaeria;Nitrosopumilales;Nitrosopumilaceae;Candidatus Nitrosopumilus;uncultured archaeon	5	KY081871.1.1396	Nitrosopumilus	5158_A	0.0160627	Npum_229
GU234573.1.1329 Archaea;Crenarchaeota;Nitrososphaeria;Nitrosopumilales;Nitrosopumilaceae;Candidatus Nitrosopumilus;uncultured marine archaeon	5	GU234573.1.1329	Nitrosopumilus	5158_A	0.0160627	Npum_229
AB019725.1.1398 Archaea;Crenarchaeota;Nitrososphaeria;Nitrosopumilales;Nitrosopumilaceae;Candidatus Nitrosopumilus;unidentified archaeon	0	AB019725.1.1398	Nitrosopumilus	5158_A	0	Npum_229
MG012905.1.1439 Archaea;Crenarchaeota;Nitrososphaeria;Nitrosopumilales;Nitrosopumilaceae;Candidatus Nitrosopumilus;uncultured archaeon	0	MG012905.1.1439	Nitrosopumilus	5158_A	0	Npum_229
KY081870.1.1372 Archaea;Crenarchaeota;Nitrososphaeria;Nitrosopumilales;Nitrosopumilaceae;Candidatus Nitrosopumilus;uncultured archaeon	0	KY081870.1.1372	Nitrosopumilus	5158_A	0	Npum_229
KX428000.1.1440 Archaea;Crenarchaeota;Nitrososphaeria;Nitrosopumilales;Nitrosopumilaceae;Candidatus Nitrosopumilus;uncultured archaeon	4	KX428000.1.1440	Nitrosopumilus	5158_A	0.0128502	Npum_229
KJ881533.1.1441 Archaea;Crenarchaeota;Nitrososphaeria;Nitrosopumilales;Nitrosopumilaceae;Candidatus Nitrosopumilus;uncultured archaeon	4	KJ881533.1.1441	Nitrosopumilus	5158_A	0.0128502	Npum_229
KF954271.1.1439 Archaea;Crenarchaeota;Nitrososphaeria;Nitrosopumilales;Nitrosopumilaceae;Candidatus Nitrosopumilus;uncultured thaumarchaeote	4	KF954271.1.1439	Nitrosopumilus	5158_A	0.0128502	Npum_229
JX870367.1.911 Archaea;Crenarchaeota;Nitrososphaeria;Nitrosopumilales;Nitrosopumilaceae;Candidatus Nitrosopumilus;uncultured archaeon	4	JX870367.1.911	Nitrosopumilus	5158_A	0.0128502	Npum_229
AB973950.1.1346 Archaea;Crenarchaeota;Nitrososphaeria;Nitrosopumilales;Nitrosopumilaceae;Candidatus Nitrosopumilus;uncultured archaeon	4	AB973950.1.1346	Nitrosopumilus	5158_A	0.0128502	Npum_229
KP204636.1.1398 Archaea;Crenarchaeota;Nitrososphaeria;Nitrosopumilales;Nitrosopumilaceae;Candidatus Nitrosopumilus;uncultured archaeon	1	KP204636.1.1398	Nitrosopumilus	5158_A	0.00321254	Npum_229
AB099992.1.1425 Archaea;Crenarchaeota;Nitrososphaeria;Nitrosopumilales;Nitrosopumilaceae;Candidatus Nitrosopumilus;uncultured bacterium	1	AB099992.1.1425	Nitrosopumilus	5158_A	0.00321254	Npum_229
KY081873.1.1345 Archaea;Crenarchaeota;Nitrososphaeria;Nitrosopumilales;Nitrosopumilaceae;Candidatus Nitrosopumilus;uncultured archaeon	0	KY081873.1.1345	Nitrosopumilus	5158_A	0	Npum_229
KP204839.1.1458 Archaea;Crenarchaeota;Nitrososphaeria;Nitrosopumilales;Nitrosopumilaceae;Candidatus Nitrosopumilus;uncultured archaeon	2	KP204839.1.1458	Nitrosopumilus	5158_A	0.00642508	Npum_229
KJ882243.1.1339 Archaea;Crenarchaeota;Nitrososphaeria;Nitrosopumilales;Nitrosopumilaceae;Candidatus Nitrosopumilus;uncultured archaeon	2	KJ882243.1.1339	Nitrosopumilus	5158_A	0.00642508	Npum_229
KJ882087.1.1441 Archaea;Crenarchaeota;Nitrososphaeria;Nitrosopumilales;Nitrosopumilaceae;Candidatus Nitrosopumilus;uncultured archaeon	2	KJ882087.1.1441	Nitrosopumilus	5158_A	0.00642508	Npum_229
KJ882041.1.1438 Archaea;Crenarchaeota;Nitrososphaeria;Nitrosopumilales;Nitrosopumilaceae;Candidatus Nitrosopumilus;uncultured archaeon	2	KJ882041.1.1438	Nitrosopumilus	5158_A	0.00642508	Npum_229
KJ881846.1.1442 Archaea;Crenarchaeota;Nitrososphaeria;Nitrosopumilales;Nitrosopumilaceae;Candidatus Nitrosopumilus;uncultured archaeon	2	KJ881846.1.1442	Nitrosopumilus	5158_A	0.00642508	Npum_229
KJ881486.1.1439 Archaea;Crenarchaeota;Nitrososphaeria;Nitrosopumilales;Nitrosopumilaceae;Candidatus Nitrosopumilus;uncultured archaeon	0	KJ881486.1.1439	Nitrosopumilus	5158_A	0	Npum_229
JX870407.1.915 Archaea;Crenarchaeota;Nitrososphaeria;Nitrosopumilales;Nitrosopumilaceae;Candidatus Nitrosopumilus;uncultured archaeon	0	JX870407.1.915	Nitrosopumilus	5158_A	0	Npum_229
JX000798.1.1383 Archaea;Crenarchaeota;Nitrososphaeria;Nitrosopumilales;Nitrosopumilaceae;Candidatus Nitrosopumilus;uncultured archaeon	0	JX000798.1.1383	Nitrosopumilus	5158_A	0	Npum_229
JQ989663.1.1425 Archaea;Crenarchaeota;Nitrososphaeria;Nitrosopumilales;Nitrosopumilaceae;Candidatus Nitrosopumilus;uncultured archaeon	2	JQ989663.1.1425	Nitrosopumilus	5158_A	0.00642508	Npum_229
JQ227773.1.1318 Archaea;Crenarchaeota;Nitrososphaeria;Nitrosopumilales;Nitrosopumilaceae;Candidatus Nitrosopumilus;uncultured marine archaeon	0	JQ227773.1.1318	Nitrosopumilus	5158_A	0	Npum_229
JF428789.1.914 Archaea;Crenarchaeota;Nitrososphaeria;Nitrosopumilales;Nitrosopumilaceae;Candidatus Nitrosopumilus;uncultured archaeon	0	JF428789.1.914	Nitrosopumilus	5158_A	0	Npum_229
GU553807.1.1403 Archaea;Crenarchaeota;Nitrososphaeria;Nitrosopumilales;Nitrosopumilaceae;Candidatus Nitrosopumilus;uncultured archaeon	2	GU553807.1.1403	Nitrosopumilus	5158_A	0.00642508	Npum_229
GU234292.1.1327 Archaea;Crenarchaeota;Nitrososphaeria;Nitrosopumilales;Nitrosopumilaceae;Candidatus Nitrosopumilus;uncultured marine archaeon	2	GU234292.1.1327	Nitrosopumilus	5158_A	0.00642508	Npum_229
FJ655730.1.1401 Archaea;Crenarchaeota;Nitrososphaeria;Nitrosopumilales;Nitrosopumilaceae;Candidatus Nitrosopumilus;uncultured archaeon	0	FJ655730.1.1401	Nitrosopumilus	5158_A	0	Npum_229
FJ571794.1.1345 Archaea;Crenarchaeota;Nitrososphaeria;Nitrosopumilales;Nitrosopumilaceae;Candidatus Nitrosopumilus;uncultured archaeon	2	FJ571794.1.1345	Nitrosopumilus	5158_A	0.00642508	Npum_229
FJ150825.1.1353 Archaea;Crenarchaeota;Nitrososphaeria;Nitrosopumilales;Nitrosopumilaceae;Candidatus Nitrosopumilus;uncultured marine group I thaumarchaeote	2	FJ150825.1.1353	Nitrosopumilus	5158_A	0.00642508	Npum_229
EF069352.1.1440 Archaea;Crenarchaeota;Nitrososphaeria;Nitrosopumilales;Nitrosopumilaceae;Candidatus Nitrosopumilus;uncultured Nitrosopumilales archaeon	2	EF069352.1.1440	Nitrosopumilus	5158_A	0.00642508	Npum_229
DQ641766.1.908 Archaea;Crenarchaeota;Nitrososphaeria;Nitrosopumilales;Nitrosopumilaceae;Candidatus Nitrosopumilus;uncultured archaeon	2	DQ641766.1.908	Nitrosopumilus	5158_A	0.00642508	Npum_229
AB948235.1.1125 Archaea;Crenarchaeota;Nitrososphaeria;Nitrosopumilales;Nitrosopumilaceae;Candidatus Nitrosopumilus;uncultured archaeon	0	AB948235.1.1125	Nitrosopumilus	5158_A	0	Npum_229
AB019722.1.1398 Archaea;Crenarchaeota;Nitrososphaeria;Nitrosopumilales;Nitrosopumilaceae;Candidatus Nitrosopumilus;unidentified archaeon	2	AB019722.1.1398	Nitrosopumilus	5158_A	0.00642508	Npum_229
MG012907.1.1438 Archaea;Crenarchaeota;Nitrososphaeria;Nitrosopumilales;Nitrosopumilaceae;Candidatus Nitrosopumilus;uncultured archaeon	1	MG012907.1.1438	Nitrosopumilus	5158_A	0.00321254	Npum_229
KJ882156.1.1438 Archaea;Crenarchaeota;Nitrososphaeria;Nitrosopumilales;Nitrosopumilaceae;Candidatus Nitrosopumilus;uncultured archaeon	1	KJ882156.1.1438	Nitrosopumilus	5158_A	0.00321254	Npum_229
JQ222498.1.914 Archaea;Crenarchaeota;Nitrososphaeria;Nitrosopumilales;Nitrosopumilaceae;Candidatus Nitrosopumilus;uncultured marine archaeon	1	JQ222498.1.914	Nitrosopumilus	5158_A	0.00321254	Npum_229
HQ267283.1.915 Archaea;Crenarchaeota;Nitrososphaeria;Nitrosopumilales;Nitrosopumilaceae;Candidatus Nitrosopumilus;uncultured archaeon	1	HQ267283.1.915	Nitrosopumilus	5158_A	0.00321254	Npum_229
GQ927617.1.907 Archaea;Crenarchaeota;Nitrososphaeria;Nitrosopumilales;Nitrosopumilaceae;Candidatus Nitrosopumilus;uncultured archaeon	1	GQ927617.1.907	Nitrosopumilus	5158_A	0.00321254	Npum_229
GQ356850.1.914 Archaea;Crenarchaeota;Nitrososphaeria;Nitrosopumilales;Nitrosopumilaceae;Candidatus Nitrosopumilus;uncultured archaeon	1	GQ356850.1.914	Nitrosopumilus	5158_A	0.00321254	Npum_229
FLOH01000006.607623.609080 Archaea;Crenarchaeota;Nitrososphaeria;Nitrosopumilales;Nitrosopumilaceae;Candidatus Nitrosopumilus;marine metagenome	729	FLOH01000006.607623.609080	Nitrosopumilus	5158_B	2.34194	Npum_229
KF029601.1.914 Archaea;Crenarchaeota;Nitrososphaeria;Nitrosopumilales;Nitrosopumilaceae;Candidatus Nitrosopumilus;uncultured euryarchaeote	37	KF029601.1.914	Nitrosopumilus	5158_B	0.118864	Npum_229
AJXC01000474.2737.4194 Archaea;Crenarchaeota;Nitrososphaeria;Nitrosopumilales;Nitrosopumilaceae;Candidatus Nitrosopumilus;uncultured Nitrosopumilales archaeon	188	AJXC01000474.2737.4194	Nitrosopumilus	5158_B	0.603958	Npum_229
AGBE01001967.8175.9632 Archaea;Crenarchaeota;Nitrososphaeria;Nitrosopumilales;Nitrosopumilaceae;Candidatus Nitrosopumilus;uncultured marine crenarchaeote 'Gulf of Maine'	261	AGBE01001967.8175.9632	Nitrosopumilus	5158_B	0.838473	Npum_229
KJ881939.1.1438 Archaea;Crenarchaeota;Nitrososphaeria;Nitrosopumilales;Nitrosopumilaceae;Candidatus Nitrosopumilus;uncultured archaeon	28	KJ881939.1.1438	Nitrosopumilus	5158_B	0.0899512	Npum_229
KX428010.1.1398 Archaea;Crenarchaeota;Nitrososphaeria;Nitrosopumilales;Nitrosopumilaceae;Candidatus Nitrosopumilus;uncultured archaeon	14	KX428010.1.1398	Nitrosopumilus	5158_B	0.0449756	Npum_229
CP000866.896241.897709 Archaea;Crenarchaeota;Nitrososphaeria;Nitrosopumilales;Nitrosopumilaceae;Candidatus Nitrosopumilus;Nitrosopumilus maritimus SCM1	224	CP000866.896241.897709	Nitrosopumilus	5158_B	0.719609	Npum_229
JN591965.1.1440 Archaea;Crenarchaeota;Nitrososphaeria;Nitrosopumilales;Nitrosopumilaceae;Candidatus Nitrosopumilus;uncultured Nitrosopumilaceae archaeon	58	JN591965.1.1440	Nitrosopumilus	5158_B	0.186327	Npum_229
EU284613.1.1403 Archaea;Crenarchaeota;Nitrososphaeria;Nitrosopumilales;Nitrosopumilaceae;Candidatus Nitrosopumilus;uncultured archaeon	28	EU284613.1.1403	Nitrosopumilus	5158_B	0.0899512	Npum_229
JQ227643.1.1305 Archaea;Crenarchaeota;Nitrososphaeria;Nitrosopumilales;Nitrosopumilaceae;Candidatus Nitrosopumilus;uncultured marine archaeon	14	JQ227643.1.1305	Nitrosopumilus	5158_B	0.0449756	Npum_229
KJ882252.1.1443 Archaea;Crenarchaeota;Nitrososphaeria;Nitrosopumilales;Nitrosopumilaceae;Candidatus Nitrosopumilus;uncultured archaeon	222	KJ882252.1.1443	Nitrosopumilus	5158_B	0.713184	Npum_229
EU284597.1.1403 Archaea;Crenarchaeota;Nitrososphaeria;Nitrosopumilales;Nitrosopumilaceae;Candidatus Nitrosopumilus;uncultured archaeon	45	EU284597.1.1403	Nitrosopumilus	5158_B	0.144564	Npum_229
EU283425.1.1412 Archaea;Crenarchaeota;Nitrososphaeria;Nitrosopumilales;Nitrosopumilaceae;Candidatus Nitrosopumilus;uncultured crenarchaeote	23	EU283425.1.1412	Nitrosopumilus	5158_B	0.0738885	Npum_229
AB919372.1.1312 Archaea;Crenarchaeota;Nitrososphaeria;Nitrosopumilales;Nitrosopumilaceae;Candidatus Nitrosopumilus;uncultured marine group I thaumarchaeote	4	AB919372.1.1312	Nitrosopumilus	5158_B	0.0128502	Npum_229
KY081871.1.1396 Archaea;Crenarchaeota;Nitrososphaeria;Nitrosopumilales;Nitrosopumilaceae;Candidatus Nitrosopumilus;uncultured archaeon	32	KY081871.1.1396	Nitrosopumilus	5158_B	0.102801	Npum_229
KF954271.1.1439 Archaea;Crenarchaeota;Nitrososphaeria;Nitrosopumilales;Nitrosopumilaceae;Candidatus Nitrosopumilus;uncultured thaumarchaeote	28	KF954271.1.1439	Nitrosopumilus	5158_B	0.0899512	Npum_229
GU553818.1.1402 Archaea;Crenarchaeota;Nitrososphaeria;Nitrosopumilales;Nitrosopumilaceae;Candidatus Nitrosopumilus;uncultured archaeon	26	GU553818.1.1402	Nitrosopumilus	5158_B	0.0835261	Npum_229
LFLC01000014.6884.8341 Archaea;Crenarchaeota;Nitrososphaeria;Nitrosopumilales;Nitrosopumilaceae;Candidatus Nitrosopumilus;Nitrosopumilus sp. LS_AOA	5	LFLC01000014.6884.8341	Nitrosopumilus	5158_B	0.0160627	Npum_229
GU553809.1.1404 Archaea;Crenarchaeota;Nitrososphaeria;Nitrosopumilales;Nitrosopumilaceae;Candidatus Nitrosopumilus;uncultured archaeon	10	GU553809.1.1404	Nitrosopumilus	5158_B	0.0321254	Npum_229
JF931322.1.924 Archaea;Crenarchaeota;Nitrososphaeria;Nitrosopumilales;Nitrosopumilaceae;Candidatus Nitrosopumilus;uncultured archaeon	6	JF931322.1.924	Nitrosopumilus	5158_B	0.0192753	Npum_229
FJ571753.1.1346 Archaea;Crenarchaeota;Nitrososphaeria;Nitrosopumilales;Nitrosopumilaceae;Candidatus Nitrosopumilus;uncultured archaeon	4	FJ571753.1.1346	Nitrosopumilus	5158_B	0.0128502	Npum_229
AJ347775.1.1442 Archaea;Crenarchaeota;Nitrososphaeria;Nitrosopumilales;Nitrosopumilaceae;Candidatus Nitrosopumilus;uncultured Nitrosopumilales archaeon	3	AJ347775.1.1442	Nitrosopumilus	5158_B	0.00963763	Npum_229
LC080913.1.1439 Archaea;Crenarchaeota;Nitrososphaeria;Nitrosopumilales;Nitrosopumilaceae;Candidatus Nitrosopumilus;uncultured archaeon	2	LC080913.1.1439	Nitrosopumilus	5158_B	0.00642508	Npum_229
EF076091.1.1440 Archaea;Crenarchaeota;Nitrososphaeria;Nitrosopumilales;Nitrosopumilaceae;Candidatus Nitrosopumilus;uncultured crenarchaeote	2	EF076091.1.1440	Nitrosopumilus	5158_B	0.00642508	Npum_229
JF931493.1.931 Archaea;Crenarchaeota;Nitrososphaeria;Nitrosopumilales;Nitrosopumilaceae;Candidatus Nitrosopumilus;uncultured archaeon	25	JF931493.1.931	Nitrosopumilus	5158_B	0.0803135	Npum_229
KY081873.1.1345 Archaea;Crenarchaeota;Nitrososphaeria;Nitrosopumilales;Nitrosopumilaceae;Candidatus Nitrosopumilus;uncultured archaeon	6	KY081873.1.1345	Nitrosopumilus	5158_B	0.0192753	Npum_229
KJ881486.1.1439 Archaea;Crenarchaeota;Nitrososphaeria;Nitrosopumilales;Nitrosopumilaceae;Candidatus Nitrosopumilus;uncultured archaeon	2	KJ881486.1.1439	Nitrosopumilus	5158_B	0.00642508	Npum_229
FJ404089.1.918 Archaea;Crenarchaeota;Nitrososphaeria;Nitrosopumilales;Nitrosopumilaceae;Candidatus Nitrosopumilus;uncultured archaeon	1	FJ404089.1.918	Nitrosopumilus	5158_B	0.00321254	Npum_229
U71117.1.1451 Archaea;Crenarchaeota;Nitrososphaeria;Nitrosopumilales;Nitrosopumilaceae;Candidatus Nitrosopumilus;unidentified archaeon C46	2	U71117.1.1451	Nitrosopumilus	5158_B	0.00642508	Npum_229
EU420685.1.1453 Archaea;Crenarchaeota;Nitrososphaeria;Nitrosopumilales;Nitrosopumilaceae;Candidatus Nitrosopumilus;uncultured archaeon	2	EU420685.1.1453	Nitrosopumilus	5158_B	0.00642508	Npum_229
EU284626.1.1403 Archaea;Crenarchaeota;Nitrososphaeria;Nitrosopumilales;Nitrosopumilaceae;Candidatus Nitrosopumilus;uncultured archaeon	2	EU284626.1.1403	Nitrosopumilus	5158_B	0.00642508	Npum_229
AY320200.1.922 Archaea;Crenarchaeota;Nitrososphaeria;Nitrosopumilales;Nitrosopumilaceae;Candidatus Nitrosopumilus;uncultured crenarchaeote	2	AY320200.1.922	Nitrosopumilus	5158_B	0.00642508	Npum_229
JX870380.1.917 Archaea;Crenarchaeota;Nitrososphaeria;Nitrosopumilales;Nitrosopumilaceae;Candidatus Nitrosopumilus;uncultured archaeon	2	JX870380.1.917	Nitrosopumilus	5158_B	0.00642508	Npum_229
GU234596.1.1315 Archaea;Crenarchaeota;Nitrososphaeria;Nitrosopumilales;Nitrosopumilaceae;Candidatus Nitrosopumilus;uncultured marine archaeon	2	GU234596.1.1315	Nitrosopumilus	5158_B	0.00642508	Npum_229
FJ981509.1.913 Archaea;Crenarchaeota;Nitrososphaeria;Nitrosopumilales;Nitrosopumilaceae;Candidatus Nitrosopumilus;uncultured archaeon	1	FJ981509.1.913	Nitrosopumilus	5158_B	0.00321254	Npum_229
DQ536433.1.1353 Archaea;Crenarchaeota;Nitrososphaeria;Nitrosopumilales;Nitrosopumilaceae;Candidatus Nitrosopumilus;uncultured crenarchaeote	2	DQ536433.1.1353	Nitrosopumilus	5158_B	0.00642508	Npum_229
KR737579.1.1474 Archaea;Crenarchaeota;Nitrososphaeria;Nitrosopumilales;Nitrosopumilaceae;Candidatus Nitrosopumilus;Nitrosopumilus sp. DDS1	322	KR737579.1.1474	Nitrosopumilus	5158_B	1.03444	Npum_229
KJ881966.1.1454 Archaea;Crenarchaeota;Nitrososphaeria;Nitrosopumilales;Nitrosopumilaceae;Candidatus Nitrosopumilus;uncultured archaeon	286	KJ881966.1.1454	Nitrosopumilus	5158_B	0.918787	Npum_229
EU420709.1.1455 Archaea;Crenarchaeota;Nitrososphaeria;Nitrosopumilales;Nitrosopumilaceae;Candidatus Nitrosopumilus;uncultured archaeon	9	EU420709.1.1455	Nitrosopumilus	5158_B	0.0289129	Npum_229
EU420687.1.1455 Archaea;Crenarchaeota;Nitrososphaeria;Nitrosopumilales;Nitrosopumilaceae;Candidatus Nitrosopumilus;uncultured archaeon	0	EU420687.1.1455	Nitrosopumilus	5158_B	0	Npum_229
KJ882256.1.1444 Archaea;Crenarchaeota;Nitrososphaeria;Nitrosopumilales;Nitrosopumilaceae;Candidatus Nitrosopumilus;uncultured archaeon	35	KJ882256.1.1444	Nitrosopumilus	5158_B	0.112439	Npum_229
EU420706.1.1458 Archaea;Crenarchaeota;Nitrososphaeria;Nitrosopumilales;Nitrosopumilaceae;Candidatus Nitrosopumilus;uncultured archaeon	45	EU420706.1.1458	Nitrosopumilus	5158_B	0.144564	Npum_229
KJ881851.1.1446 Archaea;Crenarchaeota;Nitrososphaeria;Nitrosopumilales;Nitrosopumilaceae;Candidatus Nitrosopumilus;uncultured archaeon	37	KJ881851.1.1446	Nitrosopumilus	5158_B	0.118864	Npum_229
JQ224968.1.1363 Archaea;Crenarchaeota;Nitrososphaeria;Nitrosopumilales;Nitrosopumilaceae;Candidatus Nitrosopumilus;uncultured marine archaeon	53	JQ224968.1.1363	Nitrosopumilus	5158_B	0.170265	Npum_229
AJXC01000443.5756.7214 Archaea;Crenarchaeota;Nitrososphaeria;Nitrosopumilales;Nitrosopumilaceae;Candidatus Nitrosopumilus;uncultured Nitrosopumilales archaeon	29	AJXC01000443.5756.7214	Nitrosopumilus	5158_B	0.0931637	Npum_229
LKGT01002244.3159.4616 Archaea;Crenarchaeota;Nitrososphaeria;Nitrosopumilales;Nitrosopumilaceae;Candidatus Nitrosopumilus;marine sediment metagenome	40	LKGT01002244.3159.4616	Nitrosopumilus	5158_B	0.128502	Npum_229
EF069344.1.1440 Archaea;Crenarchaeota;Nitrososphaeria;Nitrosopumilales;Nitrosopumilaceae;Candidatus Nitrosopumilus;uncultured Nitrosopumilales archaeon	0	EF069344.1.1440	Nitrosopumilus	5158_B	0	Npum_229
LQMW01000026.5821.7278 Archaea;Crenarchaeota;Nitrososphaeria;Nitrosopumilales;Nitrosopumilaceae;Candidatus Nitrosopumilus;Nitrosopumilus sp. Nsub	34	LQMW01000026.5821.7278	Nitrosopumilus	5158_B	0.109226	Npum_229
FJ571734.1.1346 Archaea;Crenarchaeota;Nitrososphaeria;Nitrosopumilales;Nitrosopumilaceae;Candidatus Nitrosopumilus;uncultured archaeon	18	FJ571734.1.1346	Nitrosopumilus	5158_B	0.0578258	Npum_229
EU420674.1.1456 Archaea;Crenarchaeota;Nitrososphaeria;Nitrosopumilales;Nitrosopumilaceae;Candidatus Nitrosopumilus;uncultured archaeon	5	EU420674.1.1456	Nitrosopumilus	5158_B	0.0160627	Npum_229
GU553807.1.1403 Archaea;Crenarchaeota;Nitrososphaeria;Nitrosopumilales;Nitrosopumilaceae;Candidatus Nitrosopumilus;uncultured archaeon	20	GU553807.1.1403	Nitrosopumilus	5158_B	0.0642508	Npum_229
FJ150825.1.1353 Archaea;Crenarchaeota;Nitrososphaeria;Nitrosopumilales;Nitrosopumilaceae;Candidatus Nitrosopumilus;uncultured marine group I thaumarchaeote	18	FJ150825.1.1353	Nitrosopumilus	5158_B	0.0578258	Npum_229
EU420675.1.1454 Archaea;Crenarchaeota;Nitrososphaeria;Nitrosopumilales;Nitrosopumilaceae;Candidatus Nitrosopumilus;uncultured archaeon	2	EU420675.1.1454	Nitrosopumilus	5158_B	0.00642508	Npum_229
AB019722.1.1398 Archaea;Crenarchaeota;Nitrososphaeria;Nitrosopumilales;Nitrosopumilaceae;Candidatus Nitrosopumilus;unidentified archaeon	12	AB019722.1.1398	Nitrosopumilus	5158_B	0.0385505	Npum_229
GU234292.1.1327 Archaea;Crenarchaeota;Nitrososphaeria;Nitrosopumilales;Nitrosopumilaceae;Candidatus Nitrosopumilus;uncultured marine archaeon	14	GU234292.1.1327	Nitrosopumilus	5158_B	0.0449756	Npum_229
FN820415.1.1346 Archaea;Crenarchaeota;Nitrososphaeria;Nitrosopumilales;Nitrosopumilaceae;Candidatus Nitrosopumilus;uncultured archaeon	8	FN820415.1.1346	Nitrosopumilus	5158_B	0.0257003	Npum_229
EF367478.1.922 Archaea;Crenarchaeota;Nitrososphaeria;Nitrosopumilales;Nitrosopumilaceae;Candidatus Nitrosopumilus;uncultured archaeon	0	EF367478.1.922	Nitrosopumilus	5158_B	0	Npum_229
MG012922.1.1439 Archaea;Crenarchaeota;Nitrososphaeria;Nitrosopumilales;Nitrosopumilaceae;Candidatus Nitrosopumilus;uncultured archaeon	2	MG012922.1.1439	Nitrosopumilus	5158_B	0.00642508	Npum_229
AXWL01000001.19499.20956 Archaea;Crenarchaeota;Nitrososphaeria;Nitrosopumilales;Nitrosopumilaceae;Candidatus Nitrosopumilus;Thaumarchaeota archaeon SCGC AAA282-K18	4	AXWL01000001.19499.20956	Nitrosopumilus	5158_B	0.0128502	Npum_229
MG012905.1.1439 Archaea;Crenarchaeota;Nitrososphaeria;Nitrosopumilales;Nitrosopumilaceae;Candidatus Nitrosopumilus;uncultured archaeon	3	MG012905.1.1439	Nitrosopumilus	5158_B	0.00963763	Npum_229
FJ655679.1.1401 Archaea;Crenarchaeota;Nitrososphaeria;Nitrosopumilales;Nitrosopumilaceae;Candidatus Nitrosopumilus;uncultured archaeon	1	FJ655679.1.1401	Nitrosopumilus	5158_B	0.00321254	Npum_229
KY081870.1.1372 Archaea;Crenarchaeota;Nitrososphaeria;Nitrosopumilales;Nitrosopumilaceae;Candidatus Nitrosopumilus;uncultured archaeon	2	KY081870.1.1372	Nitrosopumilus	5158_B	0.00642508	Npum_229
GU234442.1.1328 Archaea;Crenarchaeota;Nitrososphaeria;Nitrosopumilales;Nitrosopumilaceae;Candidatus Nitrosopumilus;uncultured marine archaeon	8	GU234442.1.1328	Nitrosopumilus	5158_B	0.0257003	Npum_229
FJ150826.1.1353 Archaea;Crenarchaeota;Nitrososphaeria;Nitrosopumilales;Nitrosopumilaceae;Candidatus Nitrosopumilus;uncultured marine group I thaumarchaeote	2	FJ150826.1.1353	Nitrosopumilus	5158_B	0.00642508	Npum_229
EU420707.1.1457 Archaea;Crenarchaeota;Nitrososphaeria;Nitrosopumilales;Nitrosopumilaceae;Candidatus Nitrosopumilus;uncultured archaeon	8	EU420707.1.1457	Nitrosopumilus	5158_B	0.0257003	Npum_229
EU420689.1.1455 Archaea;Crenarchaeota;Nitrososphaeria;Nitrosopumilales;Nitrosopumilaceae;Candidatus Nitrosopumilus;uncultured archaeon	0	EU420689.1.1455	Nitrosopumilus	5158_B	0	Npum_229
EU420686.1.1455 Archaea;Crenarchaeota;Nitrososphaeria;Nitrosopumilales;Nitrosopumilaceae;Candidatus Nitrosopumilus;uncultured archaeon	8	EU420686.1.1455	Nitrosopumilus	5158_B	0.0257003	Npum_229
EF069352.1.1440 Archaea;Crenarchaeota;Nitrososphaeria;Nitrosopumilales;Nitrosopumilaceae;Candidatus Nitrosopumilus;uncultured Nitrosopumilales archaeon	8	EF069352.1.1440	Nitrosopumilus	5158_B	0.0257003	Npum_229
KJ882156.1.1438 Archaea;Crenarchaeota;Nitrososphaeria;Nitrosopumilales;Nitrosopumilaceae;Candidatus Nitrosopumilus;uncultured archaeon	3	KJ882156.1.1438	Nitrosopumilus	5158_B	0.00963763	Npum_229
MG012906.1.1438 Archaea;Crenarchaeota;Nitrososphaeria;Nitrosopumilales;Nitrosopumilaceae;Candidatus Nitrosopumilus;uncultured archaeon	0	MG012906.1.1438	Nitrosopumilus	5158_B	0	Npum_229
KJ881533.1.1441 Archaea;Crenarchaeota;Nitrososphaeria;Nitrosopumilales;Nitrosopumilaceae;Candidatus Nitrosopumilus;uncultured archaeon	6	KJ881533.1.1441	Nitrosopumilus	5158_B	0.0192753	Npum_229
JQ227773.1.1318 Archaea;Crenarchaeota;Nitrososphaeria;Nitrosopumilales;Nitrosopumilaceae;Candidatus Nitrosopumilus;uncultured marine archaeon	2	JQ227773.1.1318	Nitrosopumilus	5158_B	0.00642508	Npum_229
JQ224070.1.1347 Archaea;Crenarchaeota;Nitrososphaeria;Nitrosopumilales;Nitrosopumilaceae;Candidatus Nitrosopumilus;uncultured marine archaeon	6	JQ224070.1.1347	Nitrosopumilus	5158_B	0.0192753	Npum_229
JQ222967.1.1367 Archaea;Crenarchaeota;Nitrososphaeria;Nitrosopumilales;Nitrosopumilaceae;Candidatus Nitrosopumilus;uncultured marine archaeon	6	JQ222967.1.1367	Nitrosopumilus	5158_B	0.0192753	Npum_229
JN591982.1.1441 Archaea;Crenarchaeota;Nitrososphaeria;Nitrosopumilales;Nitrosopumilaceae;Candidatus Nitrosopumilus;uncultured Nitrosopumilaceae archaeon	0	JN591982.1.1441	Nitrosopumilus	5158_B	0	Npum_229
GU234545.1.1326 Archaea;Crenarchaeota;Nitrososphaeria;Nitrosopumilales;Nitrosopumilaceae;Candidatus Nitrosopumilus;uncultured marine archaeon	0	GU234545.1.1326	Nitrosopumilus	5158_B	0	Npum_229
GU234217.1.1320 Archaea;Crenarchaeota;Nitrososphaeria;Nitrosopumilales;Nitrosopumilaceae;Candidatus Nitrosopumilus;uncultured marine archaeon	6	GU234217.1.1320	Nitrosopumilus	5158_B	0.0192753	Npum_229
FJ655723.1.1404 Archaea;Crenarchaeota;Nitrososphaeria;Nitrosopumilales;Nitrosopumilaceae;Candidatus Nitrosopumilus;uncultured archaeon	6	FJ655723.1.1404	Nitrosopumilus	5158_B	0.0192753	Npum_229
AB099992.1.1425 Archaea;Crenarchaeota;Nitrososphaeria;Nitrosopumilales;Nitrosopumilaceae;Candidatus Nitrosopumilus;uncultured bacterium	0	AB099992.1.1425	Nitrosopumilus	5158_B	0	Npum_229
AB019725.1.1398 Archaea;Crenarchaeota;Nitrososphaeria;Nitrosopumilales;Nitrosopumilaceae;Candidatus Nitrosopumilus;unidentified archaeon	3	AB019725.1.1398	Nitrosopumilus	5158_B	0.00963763	Npum_229
KJ882180.1.1438 Archaea;Crenarchaeota;Nitrososphaeria;Nitrosopumilales;Nitrosopumilaceae;Candidatus Nitrosopumilus;uncultured archaeon	0	KJ882180.1.1438	Nitrosopumilus	5158_B	0	Npum_229
KJ881846.1.1442 Archaea;Crenarchaeota;Nitrososphaeria;Nitrosopumilales;Nitrosopumilaceae;Candidatus Nitrosopumilus;uncultured archaeon	4	KJ881846.1.1442	Nitrosopumilus	5158_B	0.0128502	Npum_229
JX870367.1.911 Archaea;Crenarchaeota;Nitrososphaeria;Nitrosopumilales;Nitrosopumilaceae;Candidatus Nitrosopumilus;uncultured archaeon	4	JX870367.1.911	Nitrosopumilus	5158_B	0.0128502	Npum_229
JQ224794.1.1356 Archaea;Crenarchaeota;Nitrososphaeria;Nitrosopumilales;Nitrosopumilaceae;Candidatus Nitrosopumilus;uncultured marine archaeon	4	JQ224794.1.1356	Nitrosopumilus	5158_B	0.0128502	Npum_229
GU234567.1.1323 Archaea;Crenarchaeota;Nitrososphaeria;Nitrosopumilales;Nitrosopumilaceae;Candidatus Nitrosopumilus;uncultured marine archaeon	4	GU234567.1.1323	Nitrosopumilus	5158_B	0.0128502	Npum_229
GU234526.1.1319 Archaea;Crenarchaeota;Nitrososphaeria;Nitrosopumilales;Nitrosopumilaceae;Candidatus Nitrosopumilus;uncultured marine archaeon	0	GU234526.1.1319	Nitrosopumilus	5158_B	0	Npum_229
FJ571785.1.1346 Archaea;Crenarchaeota;Nitrososphaeria;Nitrosopumilales;Nitrosopumilaceae;Candidatus Nitrosopumilus;uncultured archaeon	2	FJ571785.1.1346	Nitrosopumilus	5158_B	0.00642508	Npum_229
EU332105.1.914 Archaea;Crenarchaeota;Nitrososphaeria;Nitrosopumilales;Nitrosopumilaceae;Candidatus Nitrosopumilus;uncultured crenarchaeote	2	EU332105.1.914	Nitrosopumilus	5158_B	0.00642508	Npum_229
AB426387.1.914 Archaea;Crenarchaeota;Nitrososphaeria;Nitrosopumilales;Nitrosopumilaceae;Candidatus Nitrosopumilus;uncultured archaeon	3	AB426387.1.914	Nitrosopumilus	5158_B	0.00963763	Npum_229
AB240739.1.914 Archaea;Crenarchaeota;Nitrososphaeria;Nitrosopumilales;Nitrosopumilaceae;Candidatus Nitrosopumilus;uncultured archaeon	3	AB240739.1.914	Nitrosopumilus	5158_B	0.00963763	Npum_229
U71114.1.1420 Archaea;Crenarchaeota;Nitrososphaeria;Nitrosopumilales;Nitrosopumilaceae;Candidatus Nitrosopumilus;unidentified archaeon C20	2	U71114.1.1420	Nitrosopumilus	5158_B	0.00642508	Npum_229
LC080933.1.1440 Archaea;Crenarchaeota;Nitrososphaeria;Nitrosopumilales;Nitrosopumilaceae;Candidatus Nitrosopumilus;uncultured archaeon	2	LC080933.1.1440	Nitrosopumilus	5158_B	0.00642508	Npum_229
KX428000.1.1440 Archaea;Crenarchaeota;Nitrososphaeria;Nitrosopumilales;Nitrosopumilaceae;Candidatus Nitrosopumilus;uncultured archaeon	2	KX428000.1.1440	Nitrosopumilus	5158_B	0.00642508	Npum_229
KP204637.1.1398 Archaea;Crenarchaeota;Nitrososphaeria;Nitrosopumilales;Nitrosopumilaceae;Candidatus Nitrosopumilus;uncultured archaeon	2	KP204637.1.1398	Nitrosopumilus	5158_B	0.00642508	Npum_229
KJ882087.1.1441 Archaea;Crenarchaeota;Nitrososphaeria;Nitrosopumilales;Nitrosopumilaceae;Candidatus Nitrosopumilus;uncultured archaeon	2	KJ882087.1.1441	Nitrosopumilus	5158_B	0.00642508	Npum_229
JQ989352.1.1402 Archaea;Crenarchaeota;Nitrososphaeria;Nitrosopumilales;Nitrosopumilaceae;Candidatus Nitrosopumilus;uncultured archaeon	2	JQ989352.1.1402	Nitrosopumilus	5158_B	0.00642508	Npum_229
JQ227170.1.1344 Archaea;Crenarchaeota;Nitrososphaeria;Nitrosopumilales;Nitrosopumilaceae;Candidatus Nitrosopumilus;uncultured marine archaeon	2	JQ227170.1.1344	Nitrosopumilus	5158_B	0.00642508	Npum_229
JQ225008.1.1357 Archaea;Crenarchaeota;Nitrososphaeria;Nitrosopumilales;Nitrosopumilaceae;Candidatus Nitrosopumilus;uncultured marine archaeon	2	JQ225008.1.1357	Nitrosopumilus	5158_B	0.00642508	Npum_229
GU234573.1.1329 Archaea;Crenarchaeota;Nitrososphaeria;Nitrosopumilales;Nitrosopumilaceae;Candidatus Nitrosopumilus;uncultured marine archaeon	2	GU234573.1.1329	Nitrosopumilus	5158_B	0.00642508	Npum_229
GU234349.1.1277 Archaea;Crenarchaeota;Nitrososphaeria;Nitrosopumilales;Nitrosopumilaceae;Candidatus Nitrosopumilus;uncultured marine archaeon	2	GU234349.1.1277	Nitrosopumilus	5158_B	0.00642508	Npum_229
GU234193.1.1313 Archaea;Crenarchaeota;Nitrososphaeria;Nitrosopumilales;Nitrosopumilaceae;Candidatus Nitrosopumilus;uncultured marine archaeon	0	GU234193.1.1313	Nitrosopumilus	5158_B	0	Npum_229
GU234189.1.1323 Archaea;Crenarchaeota;Nitrososphaeria;Nitrosopumilales;Nitrosopumilaceae;Candidatus Nitrosopumilus;uncultured marine archaeon	2	GU234189.1.1323	Nitrosopumilus	5158_B	0.00642508	Npum_229
FJ655743.1.1401 Archaea;Crenarchaeota;Nitrososphaeria;Nitrosopumilales;Nitrosopumilaceae;Candidatus Nitrosopumilus;uncultured archaeon	0	FJ655743.1.1401	Nitrosopumilus	5158_B	0	Npum_229
FJ571794.1.1345 Archaea;Crenarchaeota;Nitrososphaeria;Nitrosopumilales;Nitrosopumilaceae;Candidatus Nitrosopumilus;uncultured archaeon	2	FJ571794.1.1345	Nitrosopumilus	5158_B	0.00642508	Npum_229
FJ571782.1.1346 Archaea;Crenarchaeota;Nitrososphaeria;Nitrosopumilales;Nitrosopumilaceae;Candidatus Nitrosopumilus;uncultured archaeon	2	FJ571782.1.1346	Nitrosopumilus	5158_B	0.00642508	Npum_229
FJ571716.1.1345 Archaea;Crenarchaeota;Nitrososphaeria;Nitrosopumilales;Nitrosopumilaceae;Candidatus Nitrosopumilus;uncultured archaeon	2	FJ571716.1.1345	Nitrosopumilus	5158_B	0.00642508	Npum_229
EF069353.1.1440 Archaea;Crenarchaeota;Nitrososphaeria;Nitrosopumilales;Nitrosopumilaceae;Candidatus Nitrosopumilus;uncultured Nitrosopumilales archaeon	2	EF069353.1.1440	Nitrosopumilus	5158_B	0.00642508	Npum_229
DQ641853.1.916 Archaea;Crenarchaeota;Nitrososphaeria;Nitrosopumilales;Nitrosopumilaceae;Candidatus Nitrosopumilus;uncultured archaeon	0	DQ641853.1.916	Nitrosopumilus	5158_B	0	Npum_229
AY856365.1.1440 Archaea;Crenarchaeota;Nitrososphaeria;Nitrosopumilales;Nitrosopumilaceae;Candidatus Nitrosopumilus;uncultured archaeon	0	AY856365.1.1440	Nitrosopumilus	5158_B	0	Npum_229
MG012907.1.1438 Archaea;Crenarchaeota;Nitrososphaeria;Nitrosopumilales;Nitrosopumilaceae;Candidatus Nitrosopumilus;uncultured archaeon	1	MG012907.1.1438	Nitrosopumilus	5158_B	0.00321254	Npum_229
KJ881972.1.1438 Archaea;Crenarchaeota;Nitrososphaeria;Nitrosopumilales;Nitrosopumilaceae;Candidatus Nitrosopumilus;uncultured archaeon	1	KJ881972.1.1438	Nitrosopumilus	5158_B	0.00321254	Npum_229
JX870141.1.914 Archaea;Crenarchaeota;Nitrososphaeria;Nitrosopumilales;Nitrosopumilaceae;Candidatus Nitrosopumilus;uncultured archaeon	1	JX870141.1.914	Nitrosopumilus	5158_B	0.00321254	Npum_229
JQ225563.1.1349 Archaea;Crenarchaeota;Nitrososphaeria;Nitrosopumilales;Nitrosopumilaceae;Candidatus Nitrosopumilus;uncultured marine archaeon	1	JQ225563.1.1349	Nitrosopumilus	5158_B	0.00321254	Npum_229
GU234576.1.1349 Archaea;Crenarchaeota;Nitrososphaeria;Nitrosopumilales;Nitrosopumilaceae;Candidatus Nitrosopumilus;uncultured marine archaeon	1	GU234576.1.1349	Nitrosopumilus	5158_B	0.00321254	Npum_229
GQ356850.1.914 Archaea;Crenarchaeota;Nitrososphaeria;Nitrosopumilales;Nitrosopumilaceae;Candidatus Nitrosopumilus;uncultured archaeon	1	GQ356850.1.914	Nitrosopumilus	5158_B	0.00321254	Npum_229
AJXC01000474.2737.4194 Archaea;Crenarchaeota;Nitrososphaeria;Nitrosopumilales;Nitrosopumilaceae;Candidatus Nitrosopumilus;uncultured Nitrosopumilales archaeon	451	AJXC01000474.2737.4194	Nitrosopumilus	5158_C	1.44886	Npum_229
FLOH01000006.607623.609080 Archaea;Crenarchaeota;Nitrososphaeria;Nitrosopumilales;Nitrosopumilaceae;Candidatus Nitrosopumilus;marine metagenome	208	FLOH01000006.607623.609080	Nitrosopumilus	5158_C	0.668209	Npum_229
KJ881939.1.1438 Archaea;Crenarchaeota;Nitrososphaeria;Nitrosopumilales;Nitrosopumilaceae;Candidatus Nitrosopumilus;uncultured archaeon	86	KJ881939.1.1438	Nitrosopumilus	5158_C	0.276279	Npum_229
KF029601.1.914 Archaea;Crenarchaeota;Nitrososphaeria;Nitrosopumilales;Nitrosopumilaceae;Candidatus Nitrosopumilus;uncultured euryarchaeote	49	KF029601.1.914	Nitrosopumilus	5158_C	0.157415	Npum_229
CP000866.896241.897709 Archaea;Crenarchaeota;Nitrososphaeria;Nitrosopumilales;Nitrosopumilaceae;Candidatus Nitrosopumilus;Nitrosopumilus maritimus SCM1	153	CP000866.896241.897709	Nitrosopumilus	5158_C	0.491519	Npum_229
AGBE01001967.8175.9632 Archaea;Crenarchaeota;Nitrososphaeria;Nitrosopumilales;Nitrosopumilaceae;Candidatus Nitrosopumilus;uncultured marine crenarchaeote 'Gulf of Maine'	125	AGBE01001967.8175.9632	Nitrosopumilus	5158_C	0.401568	Npum_229
KY081871.1.1396 Archaea;Crenarchaeota;Nitrososphaeria;Nitrosopumilales;Nitrosopumilaceae;Candidatus Nitrosopumilus;uncultured archaeon	105	KY081871.1.1396	Nitrosopumilus	5158_C	0.337317	Npum_229
KY081873.1.1345 Archaea;Crenarchaeota;Nitrososphaeria;Nitrosopumilales;Nitrosopumilaceae;Candidatus Nitrosopumilus;uncultured archaeon	23	KY081873.1.1345	Nitrosopumilus	5158_C	0.0738885	Npum_229
GU553818.1.1402 Archaea;Crenarchaeota;Nitrososphaeria;Nitrosopumilales;Nitrosopumilaceae;Candidatus Nitrosopumilus;uncultured archaeon	36	GU553818.1.1402	Nitrosopumilus	5158_C	0.115652	Npum_229
LFLC01000014.6884.8341 Archaea;Crenarchaeota;Nitrososphaeria;Nitrosopumilales;Nitrosopumilaceae;Candidatus Nitrosopumilus;Nitrosopumilus sp. LS_AOA	18	LFLC01000014.6884.8341	Nitrosopumilus	5158_C	0.0578258	Npum_229
AJXC01000443.5756.7214 Archaea;Crenarchaeota;Nitrososphaeria;Nitrosopumilales;Nitrosopumilaceae;Candidatus Nitrosopumilus;uncultured Nitrosopumilales archaeon	76	AJXC01000443.5756.7214	Nitrosopumilus	5158_C	0.244153	Npum_229
FJ571753.1.1346 Archaea;Crenarchaeota;Nitrososphaeria;Nitrosopumilales;Nitrosopumilaceae;Candidatus Nitrosopumilus;uncultured archaeon	6	FJ571753.1.1346	Nitrosopumilus	5158_C	0.0192753	Npum_229
GU553809.1.1404 Archaea;Crenarchaeota;Nitrososphaeria;Nitrosopumilales;Nitrosopumilaceae;Candidatus Nitrosopumilus;uncultured archaeon	36	GU553809.1.1404	Nitrosopumilus	5158_C	0.115652	Npum_229
KF954271.1.1439 Archaea;Crenarchaeota;Nitrososphaeria;Nitrosopumilales;Nitrosopumilaceae;Candidatus Nitrosopumilus;uncultured thaumarchaeote	53	KF954271.1.1439	Nitrosopumilus	5158_C	0.170265	Npum_229
JF931493.1.931 Archaea;Crenarchaeota;Nitrososphaeria;Nitrosopumilales;Nitrosopumilaceae;Candidatus Nitrosopumilus;uncultured archaeon	6	JF931493.1.931	Nitrosopumilus	5158_C	0.0192753	Npum_229
JQ227643.1.1305 Archaea;Crenarchaeota;Nitrososphaeria;Nitrosopumilales;Nitrosopumilaceae;Candidatus Nitrosopumilus;uncultured marine archaeon	12	JQ227643.1.1305	Nitrosopumilus	5158_C	0.0385505	Npum_229
KY081870.1.1372 Archaea;Crenarchaeota;Nitrososphaeria;Nitrosopumilales;Nitrosopumilaceae;Candidatus Nitrosopumilus;uncultured archaeon	8	KY081870.1.1372	Nitrosopumilus	5158_C	0.0257003	Npum_229
KP204836.1.1440 Archaea;Crenarchaeota;Nitrososphaeria;Nitrosopumilales;Nitrosopumilaceae;Candidatus Nitrosopumilus;uncultured archaeon	8	KP204836.1.1440	Nitrosopumilus	5158_C	0.0257003	Npum_229
KX428010.1.1398 Archaea;Crenarchaeota;Nitrososphaeria;Nitrosopumilales;Nitrosopumilaceae;Candidatus Nitrosopumilus;uncultured archaeon	4	KX428010.1.1398	Nitrosopumilus	5158_C	0.0128502	Npum_229
EU284597.1.1403 Archaea;Crenarchaeota;Nitrososphaeria;Nitrosopumilales;Nitrosopumilaceae;Candidatus Nitrosopumilus;uncultured archaeon	4	EU284597.1.1403	Nitrosopumilus	5158_C	0.0128502	Npum_229
JF931322.1.924 Archaea;Crenarchaeota;Nitrososphaeria;Nitrosopumilales;Nitrosopumilaceae;Candidatus Nitrosopumilus;uncultured archaeon	2	JF931322.1.924	Nitrosopumilus	5158_C	0.00642508	Npum_229
AB919372.1.1312 Archaea;Crenarchaeota;Nitrososphaeria;Nitrosopumilales;Nitrosopumilaceae;Candidatus Nitrosopumilus;uncultured marine group I thaumarchaeote	2	AB919372.1.1312	Nitrosopumilus	5158_C	0.00642508	Npum_229
KJ882252.1.1443 Archaea;Crenarchaeota;Nitrososphaeria;Nitrosopumilales;Nitrosopumilaceae;Candidatus Nitrosopumilus;uncultured archaeon	42	KJ882252.1.1443	Nitrosopumilus	5158_C	0.134927	Npum_229
MG012922.1.1439 Archaea;Crenarchaeota;Nitrososphaeria;Nitrosopumilales;Nitrosopumilaceae;Candidatus Nitrosopumilus;uncultured archaeon	9	MG012922.1.1439	Nitrosopumilus	5158_C	0.0289129	Npum_229
JQ224070.1.1347 Archaea;Crenarchaeota;Nitrososphaeria;Nitrosopumilales;Nitrosopumilaceae;Candidatus Nitrosopumilus;uncultured marine archaeon	31	JQ224070.1.1347	Nitrosopumilus	5158_C	0.0995888	Npum_229
LC080909.1.1440 Archaea;Crenarchaeota;Nitrososphaeria;Nitrosopumilales;Nitrosopumilaceae;Candidatus Nitrosopumilus;uncultured archaeon	9	LC080909.1.1440	Nitrosopumilus	5158_C	0.0289129	Npum_229
AB019725.1.1398 Archaea;Crenarchaeota;Nitrososphaeria;Nitrosopumilales;Nitrosopumilaceae;Candidatus Nitrosopumilus;unidentified archaeon	4	AB019725.1.1398	Nitrosopumilus	5158_C	0.0128502	Npum_229
U71117.1.1451 Archaea;Crenarchaeota;Nitrososphaeria;Nitrosopumilales;Nitrosopumilaceae;Candidatus Nitrosopumilus;unidentified archaeon C46	3	U71117.1.1451	Nitrosopumilus	5158_C	0.00963763	Npum_229
KX428000.1.1440 Archaea;Crenarchaeota;Nitrososphaeria;Nitrosopumilales;Nitrosopumilaceae;Candidatus Nitrosopumilus;uncultured archaeon	2	KX428000.1.1440	Nitrosopumilus	5158_C	0.00642508	Npum_229
EU284626.1.1403 Archaea;Crenarchaeota;Nitrososphaeria;Nitrosopumilales;Nitrosopumilaceae;Candidatus Nitrosopumilus;uncultured archaeon	2	EU284626.1.1403	Nitrosopumilus	5158_C	0.00642508	Npum_229
MG012907.1.1438 Archaea;Crenarchaeota;Nitrososphaeria;Nitrosopumilales;Nitrosopumilaceae;Candidatus Nitrosopumilus;uncultured archaeon	1	MG012907.1.1438	Nitrosopumilus	5158_C	0.00321254	Npum_229
JQ221961.1.914 Archaea;Crenarchaeota;Nitrososphaeria;Nitrosopumilales;Nitrosopumilaceae;Candidatus Nitrosopumilus;uncultured marine archaeon	2	JQ221961.1.914	Nitrosopumilus	5158_C	0.00642508	Npum_229
KR737579.1.1474 Archaea;Crenarchaeota;Nitrososphaeria;Nitrosopumilales;Nitrosopumilaceae;Candidatus Nitrosopumilus;Nitrosopumilus sp. DDS1	349	KR737579.1.1474	Nitrosopumilus	5158_C	1.12118	Npum_229
KJ881851.1.1446 Archaea;Crenarchaeota;Nitrososphaeria;Nitrosopumilales;Nitrosopumilaceae;Candidatus Nitrosopumilus;uncultured archaeon	69	KJ881851.1.1446	Nitrosopumilus	5158_C	0.221665	Npum_229
LQMW01000026.5821.7278 Archaea;Crenarchaeota;Nitrososphaeria;Nitrosopumilales;Nitrosopumilaceae;Candidatus Nitrosopumilus;Nitrosopumilus sp. Nsub	136	LQMW01000026.5821.7278	Nitrosopumilus	5158_C	0.436906	Npum_229
GU553807.1.1403 Archaea;Crenarchaeota;Nitrososphaeria;Nitrosopumilales;Nitrosopumilaceae;Candidatus Nitrosopumilus;uncultured archaeon	48	GU553807.1.1403	Nitrosopumilus	5158_C	0.154202	Npum_229
FJ150826.1.1353 Archaea;Crenarchaeota;Nitrososphaeria;Nitrosopumilales;Nitrosopumilaceae;Candidatus Nitrosopumilus;uncultured marine group I thaumarchaeote	8	FJ150826.1.1353	Nitrosopumilus	5158_C	0.0257003	Npum_229
GU234292.1.1327 Archaea;Crenarchaeota;Nitrososphaeria;Nitrosopumilales;Nitrosopumilaceae;Candidatus Nitrosopumilus;uncultured marine archaeon	40	GU234292.1.1327	Nitrosopumilus	5158_C	0.128502	Npum_229
FJ571734.1.1346 Archaea;Crenarchaeota;Nitrososphaeria;Nitrosopumilales;Nitrosopumilaceae;Candidatus Nitrosopumilus;uncultured archaeon	20	FJ571734.1.1346	Nitrosopumilus	5158_C	0.0642508	Npum_229
FJ150825.1.1353 Archaea;Crenarchaeota;Nitrososphaeria;Nitrosopumilales;Nitrosopumilaceae;Candidatus Nitrosopumilus;uncultured marine group I thaumarchaeote	36	FJ150825.1.1353	Nitrosopumilus	5158_C	0.115652	Npum_229
AXWL01000001.19499.20956 Archaea;Crenarchaeota;Nitrososphaeria;Nitrosopumilales;Nitrosopumilaceae;Candidatus Nitrosopumilus;Thaumarchaeota archaeon SCGC AAA282-K18	9	AXWL01000001.19499.20956	Nitrosopumilus	5158_C	0.0289129	Npum_229
KJ882256.1.1444 Archaea;Crenarchaeota;Nitrososphaeria;Nitrosopumilales;Nitrosopumilaceae;Candidatus Nitrosopumilus;uncultured archaeon	10	KJ882256.1.1444	Nitrosopumilus	5158_C	0.0321254	Npum_229
EU420706.1.1458 Archaea;Crenarchaeota;Nitrososphaeria;Nitrosopumilales;Nitrosopumilaceae;Candidatus Nitrosopumilus;uncultured archaeon	10	EU420706.1.1458	Nitrosopumilus	5158_C	0.0321254	Npum_229
JQ224968.1.1363 Archaea;Crenarchaeota;Nitrososphaeria;Nitrosopumilales;Nitrosopumilaceae;Candidatus Nitrosopumilus;uncultured marine archaeon	24	JQ224968.1.1363	Nitrosopumilus	5158_C	0.077101	Npum_229
KJ881966.1.1454 Archaea;Crenarchaeota;Nitrososphaeria;Nitrosopumilales;Nitrosopumilaceae;Candidatus Nitrosopumilus;uncultured archaeon	16	KJ881966.1.1454	Nitrosopumilus	5158_C	0.0514007	Npum_229
KJ881846.1.1442 Archaea;Crenarchaeota;Nitrososphaeria;Nitrosopumilales;Nitrosopumilaceae;Candidatus Nitrosopumilus;uncultured archaeon	20	KJ881846.1.1442	Nitrosopumilus	5158_C	0.0642508	Npum_229
JQ227773.1.1318 Archaea;Crenarchaeota;Nitrososphaeria;Nitrosopumilales;Nitrosopumilaceae;Candidatus Nitrosopumilus;uncultured marine archaeon	6	JQ227773.1.1318	Nitrosopumilus	5158_C	0.0192753	Npum_229
EU420709.1.1455 Archaea;Crenarchaeota;Nitrososphaeria;Nitrosopumilales;Nitrosopumilaceae;Candidatus Nitrosopumilus;uncultured archaeon	18	EU420709.1.1455	Nitrosopumilus	5158_C	0.0578258	Npum_229
JN591965.1.1440 Archaea;Crenarchaeota;Nitrososphaeria;Nitrosopumilales;Nitrosopumilaceae;Candidatus Nitrosopumilus;uncultured Nitrosopumilaceae archaeon	14	JN591965.1.1440	Nitrosopumilus	5158_C	0.0449756	Npum_229
FJ571785.1.1346 Archaea;Crenarchaeota;Nitrososphaeria;Nitrosopumilales;Nitrosopumilaceae;Candidatus Nitrosopumilus;uncultured archaeon	5	FJ571785.1.1346	Nitrosopumilus	5158_C	0.0160627	Npum_229
FJ571782.1.1346 Archaea;Crenarchaeota;Nitrososphaeria;Nitrosopumilales;Nitrosopumilaceae;Candidatus Nitrosopumilus;uncultured archaeon	17	FJ571782.1.1346	Nitrosopumilus	5158_C	0.0546132	Npum_229
KY194066.1.1353 Archaea;Crenarchaeota;Nitrososphaeria;Nitrosopumilales;Nitrosopumilaceae;Candidatus Nitrosopumilus;uncultured archaeon	14	KY194066.1.1353	Nitrosopumilus	5158_C	0.0449756	Npum_229
JQ227067.1.1364 Archaea;Crenarchaeota;Nitrososphaeria;Nitrosopumilales;Nitrosopumilaceae;Candidatus Nitrosopumilus;uncultured marine archaeon	0	JQ227067.1.1364	Nitrosopumilus	5158_C	0	Npum_229
MG012905.1.1439 Archaea;Crenarchaeota;Nitrososphaeria;Nitrosopumilales;Nitrosopumilaceae;Candidatus Nitrosopumilus;uncultured archaeon	0	MG012905.1.1439	Nitrosopumilus	5158_C	0	Npum_229
AY856365.1.1440 Archaea;Crenarchaeota;Nitrososphaeria;Nitrosopumilales;Nitrosopumilaceae;Candidatus Nitrosopumilus;uncultured archaeon	8	AY856365.1.1440	Nitrosopumilus	5158_C	0.0257003	Npum_229
KJ881816.1.1441 Archaea;Crenarchaeota;Nitrososphaeria;Nitrosopumilales;Nitrosopumilaceae;Candidatus Nitrosopumilus;uncultured archaeon	1	KJ881816.1.1441	Nitrosopumilus	5158_C	0.00321254	Npum_229
EU420675.1.1454 Archaea;Crenarchaeota;Nitrososphaeria;Nitrosopumilales;Nitrosopumilaceae;Candidatus Nitrosopumilus;uncultured archaeon	2	EU420675.1.1454	Nitrosopumilus	5158_C	0.00642508	Npum_229
EF069344.1.1440 Archaea;Crenarchaeota;Nitrososphaeria;Nitrosopumilales;Nitrosopumilaceae;Candidatus Nitrosopumilus;uncultured Nitrosopumilales archaeon	0	EF069344.1.1440	Nitrosopumilus	5158_C	0	Npum_229
GU234442.1.1328 Archaea;Crenarchaeota;Nitrososphaeria;Nitrosopumilales;Nitrosopumilaceae;Candidatus Nitrosopumilus;uncultured marine archaeon	9	GU234442.1.1328	Nitrosopumilus	5158_C	0.0289129	Npum_229
EF069352.1.1440 Archaea;Crenarchaeota;Nitrososphaeria;Nitrosopumilales;Nitrosopumilaceae;Candidatus Nitrosopumilus;uncultured Nitrosopumilales archaeon	9	EF069352.1.1440	Nitrosopumilus	5158_C	0.0289129	Npum_229
JN591982.1.1441 Archaea;Crenarchaeota;Nitrososphaeria;Nitrosopumilales;Nitrosopumilaceae;Candidatus Nitrosopumilus;uncultured Nitrosopumilaceae archaeon	0	JN591982.1.1441	Nitrosopumilus	5158_C	0	Npum_229
GU234545.1.1326 Archaea;Crenarchaeota;Nitrososphaeria;Nitrosopumilales;Nitrosopumilaceae;Candidatus Nitrosopumilus;uncultured marine archaeon	2	GU234545.1.1326	Nitrosopumilus	5158_C	0.00642508	Npum_229
EU420707.1.1457 Archaea;Crenarchaeota;Nitrososphaeria;Nitrosopumilales;Nitrosopumilaceae;Candidatus Nitrosopumilus;uncultured archaeon	8	EU420707.1.1457	Nitrosopumilus	5158_C	0.0257003	Npum_229
FJ655679.1.1401 Archaea;Crenarchaeota;Nitrososphaeria;Nitrosopumilales;Nitrosopumilaceae;Candidatus Nitrosopumilus;uncultured archaeon	7	FJ655679.1.1401	Nitrosopumilus	5158_C	0.0224878	Npum_229
FJ404089.1.918 Archaea;Crenarchaeota;Nitrososphaeria;Nitrosopumilales;Nitrosopumilaceae;Candidatus Nitrosopumilus;uncultured archaeon	1	FJ404089.1.918	Nitrosopumilus	5158_C	0.00321254	Npum_229
MG012930.1.1439 Archaea;Crenarchaeota;Nitrososphaeria;Nitrosopumilales;Nitrosopumilaceae;Candidatus Nitrosopumilus;uncultured archaeon	0	MG012930.1.1439	Nitrosopumilus	5158_C	0	Npum_229
MG012906.1.1438 Archaea;Crenarchaeota;Nitrososphaeria;Nitrosopumilales;Nitrosopumilaceae;Candidatus Nitrosopumilus;uncultured archaeon	0	MG012906.1.1438	Nitrosopumilus	5158_C	0	Npum_229
LKGT01002244.3159.4616 Archaea;Crenarchaeota;Nitrososphaeria;Nitrosopumilales;Nitrosopumilaceae;Candidatus Nitrosopumilus;marine sediment metagenome	6	LKGT01002244.3159.4616	Nitrosopumilus	5158_C	0.0192753	Npum_229
JX870151.1.916 Archaea;Crenarchaeota;Nitrososphaeria;Nitrosopumilales;Nitrosopumilaceae;Candidatus Nitrosopumilus;uncultured archaeon	4	JX870151.1.916	Nitrosopumilus	5158_C	0.0128502	Npum_229
JQ222967.1.1367 Archaea;Crenarchaeota;Nitrososphaeria;Nitrosopumilales;Nitrosopumilaceae;Candidatus Nitrosopumilus;uncultured marine archaeon	6	JQ222967.1.1367	Nitrosopumilus	5158_C	0.0192753	Npum_229
JQ222952.1.1360 Archaea;Crenarchaeota;Nitrososphaeria;Nitrosopumilales;Nitrosopumilaceae;Candidatus Nitrosopumilus;uncultured marine archaeon	0	JQ222952.1.1360	Nitrosopumilus	5158_C	0	Npum_229
GU234567.1.1323 Archaea;Crenarchaeota;Nitrososphaeria;Nitrosopumilales;Nitrosopumilaceae;Candidatus Nitrosopumilus;uncultured marine archaeon	6	GU234567.1.1323	Nitrosopumilus	5158_C	0.0192753	Npum_229
GU234217.1.1320 Archaea;Crenarchaeota;Nitrososphaeria;Nitrosopumilales;Nitrosopumilaceae;Candidatus Nitrosopumilus;uncultured marine archaeon	6	GU234217.1.1320	Nitrosopumilus	5158_C	0.0192753	Npum_229
GU234189.1.1323 Archaea;Crenarchaeota;Nitrososphaeria;Nitrosopumilales;Nitrosopumilaceae;Candidatus Nitrosopumilus;uncultured marine archaeon	6	GU234189.1.1323	Nitrosopumilus	5158_C	0.0192753	Npum_229
FJ571794.1.1345 Archaea;Crenarchaeota;Nitrososphaeria;Nitrosopumilales;Nitrosopumilaceae;Candidatus Nitrosopumilus;uncultured archaeon	6	FJ571794.1.1345	Nitrosopumilus	5158_C	0.0192753	Npum_229
EU420674.1.1456 Archaea;Crenarchaeota;Nitrososphaeria;Nitrosopumilales;Nitrosopumilaceae;Candidatus Nitrosopumilus;uncultured archaeon	0	EU420674.1.1456	Nitrosopumilus	5158_C	0	Npum_229
EF069372.1.1440 Archaea;Crenarchaeota;Nitrososphaeria;Nitrosopumilales;Nitrosopumilaceae;Candidatus Nitrosopumilus;uncultured Nitrosopumilales archaeon	6	EF069372.1.1440	Nitrosopumilus	5158_C	0.0192753	Npum_229
JQ225008.1.1357 Archaea;Crenarchaeota;Nitrososphaeria;Nitrosopumilales;Nitrosopumilaceae;Candidatus Nitrosopumilus;uncultured marine archaeon	5	JQ225008.1.1357	Nitrosopumilus	5158_C	0.0160627	Npum_229
FN820415.1.1346 Archaea;Crenarchaeota;Nitrososphaeria;Nitrosopumilales;Nitrosopumilaceae;Candidatus Nitrosopumilus;uncultured archaeon	3	FN820415.1.1346	Nitrosopumilus	5158_C	0.00963763	Npum_229
EU420686.1.1455 Archaea;Crenarchaeota;Nitrososphaeria;Nitrosopumilales;Nitrosopumilaceae;Candidatus Nitrosopumilus;uncultured archaeon	5	EU420686.1.1455	Nitrosopumilus	5158_C	0.0160627	Npum_229
AB426387.1.914 Archaea;Crenarchaeota;Nitrososphaeria;Nitrosopumilales;Nitrosopumilaceae;Candidatus Nitrosopumilus;uncultured archaeon	5	AB426387.1.914	Nitrosopumilus	5158_C	0.0160627	Npum_229
LC080933.1.1440 Archaea;Crenarchaeota;Nitrososphaeria;Nitrosopumilales;Nitrosopumilaceae;Candidatus Nitrosopumilus;uncultured archaeon	4	LC080933.1.1440	Nitrosopumilus	5158_C	0.0128502	Npum_229
GU234526.1.1319 Archaea;Crenarchaeota;Nitrososphaeria;Nitrosopumilales;Nitrosopumilaceae;Candidatus Nitrosopumilus;uncultured marine archaeon	0	GU234526.1.1319	Nitrosopumilus	5158_C	0	Npum_229
FJ615478.1.916 Archaea;Crenarchaeota;Nitrososphaeria;Nitrosopumilales;Nitrosopumilaceae;Candidatus Nitrosopumilus;uncultured marine crenarchaeote	4	FJ615478.1.916	Nitrosopumilus	5158_C	0.0128502	Npum_229
AB019722.1.1398 Archaea;Crenarchaeota;Nitrososphaeria;Nitrosopumilales;Nitrosopumilaceae;Candidatus Nitrosopumilus;unidentified archaeon	4	AB019722.1.1398	Nitrosopumilus	5158_C	0.0128502	Npum_229
EF069351.1.1440 Archaea;Crenarchaeota;Nitrososphaeria;Nitrosopumilales;Nitrosopumilaceae;Candidatus Nitrosopumilus;uncultured Nitrosopumilales archaeon	3	EF069351.1.1440	Nitrosopumilus	5158_C	0.00963763	Npum_229
U71114.1.1420 Archaea;Crenarchaeota;Nitrososphaeria;Nitrosopumilales;Nitrosopumilaceae;Candidatus Nitrosopumilus;unidentified archaeon C20	2	U71114.1.1420	Nitrosopumilus	5158_C	0.00642508	Npum_229
LC081086.1.1506 Archaea;Crenarchaeota;Nitrososphaeria;Nitrosopumilales;Nitrosopumilaceae;Candidatus Nitrosopumilus;uncultured archaeon	0	LC081086.1.1506	Nitrosopumilus	5158_C	0	Npum_229
KY241658.1.1372 Archaea;Crenarchaeota;Nitrososphaeria;Nitrosopumilales;Nitrosopumilaceae;Candidatus Nitrosopumilus;uncultured archaeon	0	KY241658.1.1372	Nitrosopumilus	5158_C	0	Npum_229
KP204839.1.1458 Archaea;Crenarchaeota;Nitrososphaeria;Nitrosopumilales;Nitrosopumilaceae;Candidatus Nitrosopumilus;uncultured archaeon	2	KP204839.1.1458	Nitrosopumilus	5158_C	0.00642508	Npum_229
KJ882094.1.1344 Archaea;Crenarchaeota;Nitrososphaeria;Nitrosopumilales;Nitrosopumilaceae;Candidatus Nitrosopumilus;uncultured archaeon	0	KJ882094.1.1344	Nitrosopumilus	5158_C	0	Npum_229
KJ881486.1.1439 Archaea;Crenarchaeota;Nitrososphaeria;Nitrosopumilales;Nitrosopumilaceae;Candidatus Nitrosopumilus;uncultured archaeon	0	KJ881486.1.1439	Nitrosopumilus	5158_C	0	Npum_229
JX870367.1.911 Archaea;Crenarchaeota;Nitrososphaeria;Nitrosopumilales;Nitrosopumilaceae;Candidatus Nitrosopumilus;uncultured archaeon	2	JX870367.1.911	Nitrosopumilus	5158_C	0.00642508	Npum_229
JX870327.1.915 Archaea;Crenarchaeota;Nitrososphaeria;Nitrosopumilales;Nitrosopumilaceae;Candidatus Nitrosopumilus;uncultured archaeon	0	JX870327.1.915	Nitrosopumilus	5158_C	0	Npum_229
JX870226.1.914 Archaea;Crenarchaeota;Nitrososphaeria;Nitrosopumilales;Nitrosopumilaceae;Candidatus Nitrosopumilus;uncultured archaeon	0	JX870226.1.914	Nitrosopumilus	5158_C	0	Npum_229
JQ227409.1.1285 Archaea;Crenarchaeota;Nitrososphaeria;Nitrosopumilales;Nitrosopumilaceae;Candidatus Nitrosopumilus;uncultured marine archaeon	2	JQ227409.1.1285	Nitrosopumilus	5158_C	0.00642508	Npum_229
JQ224858.1.1352 Archaea;Crenarchaeota;Nitrososphaeria;Nitrosopumilales;Nitrosopumilaceae;Candidatus Nitrosopumilus;uncultured marine archaeon	2	JQ224858.1.1352	Nitrosopumilus	5158_C	0.00642508	Npum_229
GU553817.1.1402 Archaea;Crenarchaeota;Nitrososphaeria;Nitrosopumilales;Nitrosopumilaceae;Candidatus Nitrosopumilus;uncultured archaeon	2	GU553817.1.1402	Nitrosopumilus	5158_C	0.00642508	Npum_229
GU234565.1.1314 Archaea;Crenarchaeota;Nitrososphaeria;Nitrosopumilales;Nitrosopumilaceae;Candidatus Nitrosopumilus;uncultured marine archaeon	0	GU234565.1.1314	Nitrosopumilus	5158_C	0	Npum_229
GU234485.1.1321 Archaea;Crenarchaeota;Nitrososphaeria;Nitrosopumilales;Nitrosopumilaceae;Candidatus Nitrosopumilus;uncultured marine archaeon	2	GU234485.1.1321	Nitrosopumilus	5158_C	0.00642508	Npum_229
GU234452.1.1270 Archaea;Crenarchaeota;Nitrososphaeria;Nitrosopumilales;Nitrosopumilaceae;Candidatus Nitrosopumilus;uncultured marine archaeon	2	GU234452.1.1270	Nitrosopumilus	5158_C	0.00642508	Npum_229
FJ487502.1.1366 Archaea;Crenarchaeota;Nitrososphaeria;Nitrosopumilales;Nitrosopumilaceae;Candidatus Nitrosopumilus;uncultured marine group I thaumarchaeote	2	FJ487502.1.1366	Nitrosopumilus	5158_C	0.00642508	Npum_229
EU420687.1.1455 Archaea;Crenarchaeota;Nitrososphaeria;Nitrosopumilales;Nitrosopumilaceae;Candidatus Nitrosopumilus;uncultured archaeon	0	EU420687.1.1455	Nitrosopumilus	5158_C	0	Npum_229
EU332105.1.914 Archaea;Crenarchaeota;Nitrososphaeria;Nitrosopumilales;Nitrosopumilaceae;Candidatus Nitrosopumilus;uncultured crenarchaeote	2	EU332105.1.914	Nitrosopumilus	5158_C	0.00642508	Npum_229
EU284613.1.1403 Archaea;Crenarchaeota;Nitrososphaeria;Nitrosopumilales;Nitrosopumilaceae;Candidatus Nitrosopumilus;uncultured archaeon	2	EU284613.1.1403	Nitrosopumilus	5158_C	0.00642508	Npum_229
EU283425.1.1412 Archaea;Crenarchaeota;Nitrososphaeria;Nitrosopumilales;Nitrosopumilaceae;Candidatus Nitrosopumilus;uncultured crenarchaeote	2	EU283425.1.1412	Nitrosopumilus	5158_C	0.00642508	Npum_229
EF367478.1.922 Archaea;Crenarchaeota;Nitrososphaeria;Nitrosopumilales;Nitrosopumilaceae;Candidatus Nitrosopumilus;uncultured archaeon	0	EF367478.1.922	Nitrosopumilus	5158_C	0	Npum_229
EF069353.1.1440 Archaea;Crenarchaeota;Nitrososphaeria;Nitrosopumilales;Nitrosopumilaceae;Candidatus Nitrosopumilus;uncultured Nitrosopumilales archaeon	0	EF069353.1.1440	Nitrosopumilus	5158_C	0	Npum_229
EF069342.1.1440 Archaea;Crenarchaeota;Nitrososphaeria;Nitrosopumilales;Nitrosopumilaceae;Candidatus Nitrosopumilus;uncultured Nitrosopumilales archaeon	2	EF069342.1.1440	Nitrosopumilus	5158_C	0.00642508	Npum_229
AB240739.1.914 Archaea;Crenarchaeota;Nitrososphaeria;Nitrosopumilales;Nitrosopumilaceae;Candidatus Nitrosopumilus;uncultured archaeon	2	AB240739.1.914	Nitrosopumilus	5158_C	0.00642508	Npum_229
KP204656.1.1397 Archaea;Crenarchaeota;Nitrososphaeria;Nitrosopumilales;Nitrosopumilaceae;Candidatus Nitrosopumilus;uncultured archaeon	1	KP204656.1.1397	Nitrosopumilus	5158_C	0.00321254	Npum_229
KJ882087.1.1441 Archaea;Crenarchaeota;Nitrososphaeria;Nitrosopumilales;Nitrosopumilaceae;Candidatus Nitrosopumilus;uncultured archaeon	1	KJ882087.1.1441	Nitrosopumilus	5158_C	0.00321254	Npum_229
KJ881972.1.1438 Archaea;Crenarchaeota;Nitrososphaeria;Nitrosopumilales;Nitrosopumilaceae;Candidatus Nitrosopumilus;uncultured archaeon	1	KJ881972.1.1438	Nitrosopumilus	5158_C	0.00321254	Npum_229
HQ864944.1.1339 Archaea;Crenarchaeota;Nitrososphaeria;Nitrosopumilales;Nitrosopumilaceae;Candidatus Nitrosopumilus;uncultured eukaryote	1	HQ864944.1.1339	Nitrosopumilus	5158_C	0.00321254	Npum_229
HM998401.1.911 Archaea;Crenarchaeota;Nitrososphaeria;Nitrosopumilales;Nitrosopumilaceae;Candidatus Nitrosopumilus;uncultured archaeon	0	HM998401.1.911	Nitrosopumilus	5158_C	0	Npum_229
GU553811.1.1402 Archaea;Crenarchaeota;Nitrososphaeria;Nitrosopumilales;Nitrosopumilaceae;Candidatus Nitrosopumilus;uncultured archaeon	1	GU553811.1.1402	Nitrosopumilus	5158_C	0.00321254	Npum_229
EU420689.1.1455 Archaea;Crenarchaeota;Nitrososphaeria;Nitrosopumilales;Nitrosopumilaceae;Candidatus Nitrosopumilus;uncultured archaeon	0	EU420689.1.1455	Nitrosopumilus	5158_C	0	Npum_229
AJXC01000474.2737.4194 Archaea;Crenarchaeota;Nitrososphaeria;Nitrosopumilales;Nitrosopumilaceae;Candidatus Nitrosopumilus;uncultured Nitrosopumilales archaeon	904	AJXC01000474.2737.4194	Nitrosopumilus	5158_D	2.90414	Npum_229
KF029601.1.914 Archaea;Crenarchaeota;Nitrososphaeria;Nitrosopumilales;Nitrosopumilaceae;Candidatus Nitrosopumilus;uncultured euryarchaeote	188	KF029601.1.914	Nitrosopumilus	5158_D	0.603958	Npum_229
CP000866.896241.897709 Archaea;Crenarchaeota;Nitrososphaeria;Nitrosopumilales;Nitrosopumilaceae;Candidatus Nitrosopumilus;Nitrosopumilus maritimus SCM1	387	CP000866.896241.897709	Nitrosopumilus	5158_D	1.24325	Npum_229
KJ881939.1.1438 Archaea;Crenarchaeota;Nitrososphaeria;Nitrosopumilales;Nitrosopumilaceae;Candidatus Nitrosopumilus;uncultured archaeon	187	KJ881939.1.1438	Nitrosopumilus	5158_D	0.600745	Npum_229
AGBE01001967.8175.9632 Archaea;Crenarchaeota;Nitrososphaeria;Nitrosopumilales;Nitrosopumilaceae;Candidatus Nitrosopumilus;uncultured marine crenarchaeote 'Gulf of Maine'	349	AGBE01001967.8175.9632	Nitrosopumilus	5158_D	1.12118	Npum_229
LFLC01000014.6884.8341 Archaea;Crenarchaeota;Nitrososphaeria;Nitrosopumilales;Nitrosopumilaceae;Candidatus Nitrosopumilus;Nitrosopumilus sp. LS_AOA	49	LFLC01000014.6884.8341	Nitrosopumilus	5158_D	0.157415	Npum_229
FLOH01000006.607623.609080 Archaea;Crenarchaeota;Nitrososphaeria;Nitrosopumilales;Nitrosopumilaceae;Candidatus Nitrosopumilus;marine metagenome	331	FLOH01000006.607623.609080	Nitrosopumilus	5158_D	1.06335	Npum_229
AB019725.1.1398 Archaea;Crenarchaeota;Nitrososphaeria;Nitrosopumilales;Nitrosopumilaceae;Candidatus Nitrosopumilus;unidentified archaeon	38	AB019725.1.1398	Nitrosopumilus	5158_D	0.122077	Npum_229
GU553818.1.1402 Archaea;Crenarchaeota;Nitrososphaeria;Nitrosopumilales;Nitrosopumilaceae;Candidatus Nitrosopumilus;uncultured archaeon	93	GU553818.1.1402	Nitrosopumilus	5158_D	0.298766	Npum_229
KY081871.1.1396 Archaea;Crenarchaeota;Nitrososphaeria;Nitrosopumilales;Nitrosopumilaceae;Candidatus Nitrosopumilus;uncultured archaeon	111	KY081871.1.1396	Nitrosopumilus	5158_D	0.356592	Npum_229
FN820415.1.1346 Archaea;Crenarchaeota;Nitrososphaeria;Nitrosopumilales;Nitrosopumilaceae;Candidatus Nitrosopumilus;uncultured archaeon	30	FN820415.1.1346	Nitrosopumilus	5158_D	0.0963763	Npum_229
KF954271.1.1439 Archaea;Crenarchaeota;Nitrososphaeria;Nitrosopumilales;Nitrosopumilaceae;Candidatus Nitrosopumilus;uncultured thaumarchaeote	100	KF954271.1.1439	Nitrosopumilus	5158_D	0.321254	Npum_229
JQ227643.1.1305 Archaea;Crenarchaeota;Nitrososphaeria;Nitrosopumilales;Nitrosopumilaceae;Candidatus Nitrosopumilus;uncultured marine archaeon	38	JQ227643.1.1305	Nitrosopumilus	5158_D	0.122077	Npum_229
FJ571785.1.1346 Archaea;Crenarchaeota;Nitrososphaeria;Nitrosopumilales;Nitrosopumilaceae;Candidatus Nitrosopumilus;uncultured archaeon	24	FJ571785.1.1346	Nitrosopumilus	5158_D	0.077101	Npum_229
FJ571753.1.1346 Archaea;Crenarchaeota;Nitrososphaeria;Nitrosopumilales;Nitrosopumilaceae;Candidatus Nitrosopumilus;uncultured archaeon	12	FJ571753.1.1346	Nitrosopumilus	5158_D	0.0385505	Npum_229
AB919372.1.1312 Archaea;Crenarchaeota;Nitrososphaeria;Nitrosopumilales;Nitrosopumilaceae;Candidatus Nitrosopumilus;uncultured marine group I thaumarchaeote	12	AB919372.1.1312	Nitrosopumilus	5158_D	0.0385505	Npum_229
KJ881851.1.1446 Archaea;Crenarchaeota;Nitrososphaeria;Nitrosopumilales;Nitrosopumilaceae;Candidatus Nitrosopumilus;uncultured archaeon	216	KJ881851.1.1446	Nitrosopumilus	5158_D	0.693909	Npum_229
GU553809.1.1404 Archaea;Crenarchaeota;Nitrososphaeria;Nitrosopumilales;Nitrosopumilaceae;Candidatus Nitrosopumilus;uncultured archaeon	162	GU553809.1.1404	Nitrosopumilus	5158_D	0.520432	Npum_229
KJ882252.1.1443 Archaea;Crenarchaeota;Nitrososphaeria;Nitrosopumilales;Nitrosopumilaceae;Candidatus Nitrosopumilus;uncultured archaeon	49	KJ882252.1.1443	Nitrosopumilus	5158_D	0.157415	Npum_229
KP204836.1.1440 Archaea;Crenarchaeota;Nitrososphaeria;Nitrosopumilales;Nitrosopumilaceae;Candidatus Nitrosopumilus;uncultured archaeon	41	KP204836.1.1440	Nitrosopumilus	5158_D	0.131714	Npum_229
MG012922.1.1439 Archaea;Crenarchaeota;Nitrososphaeria;Nitrosopumilales;Nitrosopumilaceae;Candidatus Nitrosopumilus;uncultured archaeon	9	MG012922.1.1439	Nitrosopumilus	5158_D	0.0289129	Npum_229
KY081873.1.1345 Archaea;Crenarchaeota;Nitrososphaeria;Nitrosopumilales;Nitrosopumilaceae;Candidatus Nitrosopumilus;uncultured archaeon	21	KY081873.1.1345	Nitrosopumilus	5158_D	0.0674634	Npum_229
GU234292.1.1327 Archaea;Crenarchaeota;Nitrososphaeria;Nitrosopumilales;Nitrosopumilaceae;Candidatus Nitrosopumilus;uncultured marine archaeon	78	GU234292.1.1327	Nitrosopumilus	5158_D	0.250578	Npum_229
FJ571782.1.1346 Archaea;Crenarchaeota;Nitrososphaeria;Nitrosopumilales;Nitrosopumilaceae;Candidatus Nitrosopumilus;uncultured archaeon	41	FJ571782.1.1346	Nitrosopumilus	5158_D	0.131714	Npum_229
JQ224070.1.1347 Archaea;Crenarchaeota;Nitrososphaeria;Nitrosopumilales;Nitrosopumilaceae;Candidatus Nitrosopumilus;uncultured marine archaeon	31	JQ224070.1.1347	Nitrosopumilus	5158_D	0.0995888	Npum_229
JN591965.1.1440 Archaea;Crenarchaeota;Nitrososphaeria;Nitrosopumilales;Nitrosopumilaceae;Candidatus Nitrosopumilus;uncultured Nitrosopumilaceae archaeon	18	JN591965.1.1440	Nitrosopumilus	5158_D	0.0578258	Npum_229
FJ404089.1.918 Archaea;Crenarchaeota;Nitrososphaeria;Nitrosopumilales;Nitrosopumilaceae;Candidatus Nitrosopumilus;uncultured archaeon	2	FJ404089.1.918	Nitrosopumilus	5158_D	0.00642508	Npum_229
FN553868.1.1342 Archaea;Crenarchaeota;Nitrososphaeria;Nitrosopumilales;Nitrosopumilaceae;Candidatus Nitrosopumilus;uncultured sediment archaeon	13	FN553868.1.1342	Nitrosopumilus	5158_D	0.041763	Npum_229
LC080933.1.1440 Archaea;Crenarchaeota;Nitrososphaeria;Nitrosopumilales;Nitrosopumilaceae;Candidatus Nitrosopumilus;uncultured archaeon	12	LC080933.1.1440	Nitrosopumilus	5158_D	0.0385505	Npum_229
KJ882157.1.1438 Archaea;Crenarchaeota;Nitrososphaeria;Nitrosopumilales;Nitrosopumilaceae;Candidatus Nitrosopumilus;uncultured archaeon	3	KJ882157.1.1438	Nitrosopumilus	5158_D	0.00963763	Npum_229
MG012907.1.1438 Archaea;Crenarchaeota;Nitrososphaeria;Nitrosopumilales;Nitrosopumilaceae;Candidatus Nitrosopumilus;uncultured archaeon	2	MG012907.1.1438	Nitrosopumilus	5158_D	0.00642508	Npum_229
LC080913.1.1439 Archaea;Crenarchaeota;Nitrososphaeria;Nitrosopumilales;Nitrosopumilaceae;Candidatus Nitrosopumilus;uncultured archaeon	2	LC080913.1.1439	Nitrosopumilus	5158_D	0.00642508	Npum_229
JQ225055.1.1356 Archaea;Crenarchaeota;Nitrososphaeria;Nitrosopumilales;Nitrosopumilaceae;Candidatus Nitrosopumilus;uncultured marine archaeon	2	JQ225055.1.1356	Nitrosopumilus	5158_D	0.00642508	Npum_229
GU234565.1.1314 Archaea;Crenarchaeota;Nitrososphaeria;Nitrosopumilales;Nitrosopumilaceae;Candidatus Nitrosopumilus;uncultured marine archaeon	4	GU234565.1.1314	Nitrosopumilus	5158_D	0.0128502	Npum_229
MG012905.1.1439 Archaea;Crenarchaeota;Nitrososphaeria;Nitrosopumilales;Nitrosopumilaceae;Candidatus Nitrosopumilus;uncultured archaeon	9	MG012905.1.1439	Nitrosopumilus	5158_D	0.0289129	Npum_229
KY081870.1.1372 Archaea;Crenarchaeota;Nitrososphaeria;Nitrosopumilales;Nitrosopumilaceae;Candidatus Nitrosopumilus;uncultured archaeon	25	KY081870.1.1372	Nitrosopumilus	5158_D	0.0803135	Npum_229
JQ227773.1.1318 Archaea;Crenarchaeota;Nitrososphaeria;Nitrosopumilales;Nitrosopumilaceae;Candidatus Nitrosopumilus;uncultured marine archaeon	20	JQ227773.1.1318	Nitrosopumilus	5158_D	0.0642508	Npum_229
FJ571794.1.1345 Archaea;Crenarchaeota;Nitrososphaeria;Nitrosopumilales;Nitrosopumilaceae;Candidatus Nitrosopumilus;uncultured archaeon	9	FJ571794.1.1345	Nitrosopumilus	5158_D	0.0289129	Npum_229
KJ881533.1.1441 Archaea;Crenarchaeota;Nitrososphaeria;Nitrosopumilales;Nitrosopumilaceae;Candidatus Nitrosopumilus;uncultured archaeon	6	KJ881533.1.1441	Nitrosopumilus	5158_D	0.0192753	Npum_229
KY241651.1.1437 Archaea;Crenarchaeota;Nitrososphaeria;Nitrosopumilales;Nitrosopumilaceae;Candidatus Nitrosopumilus;uncultured archaeon	5	KY241651.1.1437	Nitrosopumilus	5158_D	0.0160627	Npum_229
KJ882059.1.1436 Archaea;Crenarchaeota;Nitrososphaeria;Nitrosopumilales;Nitrosopumilaceae;Candidatus Nitrosopumilus;uncultured archaeon	2	KJ882059.1.1436	Nitrosopumilus	5158_D	0.00642508	Npum_229
KR737579.1.1474 Archaea;Crenarchaeota;Nitrososphaeria;Nitrosopumilales;Nitrosopumilaceae;Candidatus Nitrosopumilus;Nitrosopumilus sp. DDS1	477	KR737579.1.1474	Nitrosopumilus	5158_D	1.53238	Npum_229
LQMW01000026.5821.7278 Archaea;Crenarchaeota;Nitrososphaeria;Nitrosopumilales;Nitrosopumilaceae;Candidatus Nitrosopumilus;Nitrosopumilus sp. Nsub	225	LQMW01000026.5821.7278	Nitrosopumilus	5158_D	0.722822	Npum_229
GU553807.1.1403 Archaea;Crenarchaeota;Nitrososphaeria;Nitrosopumilales;Nitrosopumilaceae;Candidatus Nitrosopumilus;uncultured archaeon	165	GU553807.1.1403	Nitrosopumilus	5158_D	0.530069	Npum_229
AJXC01000443.5756.7214 Archaea;Crenarchaeota;Nitrososphaeria;Nitrosopumilales;Nitrosopumilaceae;Candidatus Nitrosopumilus;uncultured Nitrosopumilales archaeon	59	AJXC01000443.5756.7214	Nitrosopumilus	5158_D	0.18954	Npum_229
FJ571734.1.1346 Archaea;Crenarchaeota;Nitrososphaeria;Nitrosopumilales;Nitrosopumilaceae;Candidatus Nitrosopumilus;uncultured archaeon	73	FJ571734.1.1346	Nitrosopumilus	5158_D	0.234516	Npum_229
KJ881846.1.1442 Archaea;Crenarchaeota;Nitrososphaeria;Nitrosopumilales;Nitrosopumilaceae;Candidatus Nitrosopumilus;uncultured archaeon	100	KJ881846.1.1442	Nitrosopumilus	5158_D	0.321254	Npum_229
FJ150826.1.1353 Archaea;Crenarchaeota;Nitrososphaeria;Nitrosopumilales;Nitrosopumilaceae;Candidatus Nitrosopumilus;uncultured marine group I thaumarchaeote	16	FJ150826.1.1353	Nitrosopumilus	5158_D	0.0514007	Npum_229
AXWL01000001.19499.20956 Archaea;Crenarchaeota;Nitrososphaeria;Nitrosopumilales;Nitrosopumilaceae;Candidatus Nitrosopumilus;Thaumarchaeota archaeon SCGC AAA282-K18	28	AXWL01000001.19499.20956	Nitrosopumilus	5158_D	0.0899512	Npum_229
EU420707.1.1457 Archaea;Crenarchaeota;Nitrososphaeria;Nitrosopumilales;Nitrosopumilaceae;Candidatus Nitrosopumilus;uncultured archaeon	60	EU420707.1.1457	Nitrosopumilus	5158_D	0.192753	Npum_229
KJ881966.1.1454 Archaea;Crenarchaeota;Nitrososphaeria;Nitrosopumilales;Nitrosopumilaceae;Candidatus Nitrosopumilus;uncultured archaeon	48	KJ881966.1.1454	Nitrosopumilus	5158_D	0.154202	Npum_229
AY856365.1.1440 Archaea;Crenarchaeota;Nitrososphaeria;Nitrosopumilales;Nitrosopumilaceae;Candidatus Nitrosopumilus;uncultured archaeon	45	AY856365.1.1440	Nitrosopumilus	5158_D	0.144564	Npum_229
EU420709.1.1455 Archaea;Crenarchaeota;Nitrososphaeria;Nitrosopumilales;Nitrosopumilaceae;Candidatus Nitrosopumilus;uncultured archaeon	20	EU420709.1.1455	Nitrosopumilus	5158_D	0.0642508	Npum_229
JN591982.1.1441 Archaea;Crenarchaeota;Nitrososphaeria;Nitrosopumilales;Nitrosopumilaceae;Candidatus Nitrosopumilus;uncultured Nitrosopumilaceae archaeon	1	JN591982.1.1441	Nitrosopumilus	5158_D	0.00321254	Npum_229
EU420687.1.1455 Archaea;Crenarchaeota;Nitrososphaeria;Nitrosopumilales;Nitrosopumilaceae;Candidatus Nitrosopumilus;uncultured archaeon	0	EU420687.1.1455	Nitrosopumilus	5158_D	0	Npum_229
JQ225008.1.1357 Archaea;Crenarchaeota;Nitrososphaeria;Nitrosopumilales;Nitrosopumilaceae;Candidatus Nitrosopumilus;uncultured marine archaeon	29	JQ225008.1.1357	Nitrosopumilus	5158_D	0.0931637	Npum_229
KJ881816.1.1441 Archaea;Crenarchaeota;Nitrososphaeria;Nitrosopumilales;Nitrosopumilaceae;Candidatus Nitrosopumilus;uncultured archaeon	0	KJ881816.1.1441	Nitrosopumilus	5158_D	0	Npum_229
EU420706.1.1458 Archaea;Crenarchaeota;Nitrososphaeria;Nitrosopumilales;Nitrosopumilaceae;Candidatus Nitrosopumilus;uncultured archaeon	15	EU420706.1.1458	Nitrosopumilus	5158_D	0.0481881	Npum_229
GU234189.1.1323 Archaea;Crenarchaeota;Nitrososphaeria;Nitrosopumilales;Nitrosopumilaceae;Candidatus Nitrosopumilus;uncultured marine archaeon	24	GU234189.1.1323	Nitrosopumilus	5158_D	0.077101	Npum_229
LC080909.1.1440 Archaea;Crenarchaeota;Nitrososphaeria;Nitrosopumilales;Nitrosopumilaceae;Candidatus Nitrosopumilus;uncultured archaeon	23	LC080909.1.1440	Nitrosopumilus	5158_D	0.0738885	Npum_229
KJ882256.1.1444 Archaea;Crenarchaeota;Nitrososphaeria;Nitrosopumilales;Nitrosopumilaceae;Candidatus Nitrosopumilus;uncultured archaeon	6	KJ882256.1.1444	Nitrosopumilus	5158_D	0.0192753	Npum_229
EU420686.1.1455 Archaea;Crenarchaeota;Nitrososphaeria;Nitrosopumilales;Nitrosopumilaceae;Candidatus Nitrosopumilus;uncultured archaeon	20	EU420686.1.1455	Nitrosopumilus	5158_D	0.0642508	Npum_229
EU420674.1.1456 Archaea;Crenarchaeota;Nitrososphaeria;Nitrosopumilales;Nitrosopumilaceae;Candidatus Nitrosopumilus;uncultured archaeon	4	EU420674.1.1456	Nitrosopumilus	5158_D	0.0128502	Npum_229
JQ227067.1.1364 Archaea;Crenarchaeota;Nitrososphaeria;Nitrosopumilales;Nitrosopumilaceae;Candidatus Nitrosopumilus;uncultured marine archaeon	0	JQ227067.1.1364	Nitrosopumilus	5158_D	0	Npum_229
GU234545.1.1326 Archaea;Crenarchaeota;Nitrososphaeria;Nitrosopumilales;Nitrosopumilaceae;Candidatus Nitrosopumilus;uncultured marine archaeon	12	GU234545.1.1326	Nitrosopumilus	5158_D	0.0385505	Npum_229
KJ881486.1.1439 Archaea;Crenarchaeota;Nitrososphaeria;Nitrosopumilales;Nitrosopumilaceae;Candidatus Nitrosopumilus;uncultured archaeon	0	KJ881486.1.1439	Nitrosopumilus	5158_D	0	Npum_229
EF069352.1.1440 Archaea;Crenarchaeota;Nitrososphaeria;Nitrosopumilales;Nitrosopumilaceae;Candidatus Nitrosopumilus;uncultured Nitrosopumilales archaeon	15	EF069352.1.1440	Nitrosopumilus	5158_D	0.0481881	Npum_229
AB426387.1.914 Archaea;Crenarchaeota;Nitrososphaeria;Nitrosopumilales;Nitrosopumilaceae;Candidatus Nitrosopumilus;uncultured archaeon	14	AB426387.1.914	Nitrosopumilus	5158_D	0.0449756	Npum_229
JF931493.1.931 Archaea;Crenarchaeota;Nitrososphaeria;Nitrosopumilales;Nitrosopumilaceae;Candidatus Nitrosopumilus;uncultured archaeon	9	JF931493.1.931	Nitrosopumilus	5158_D	0.0289129	Npum_229
FJ150825.1.1353 Archaea;Crenarchaeota;Nitrososphaeria;Nitrosopumilales;Nitrosopumilaceae;Candidatus Nitrosopumilus;uncultured marine group I thaumarchaeote	12	FJ150825.1.1353	Nitrosopumilus	5158_D	0.0385505	Npum_229
MG012930.1.1439 Archaea;Crenarchaeota;Nitrososphaeria;Nitrosopumilales;Nitrosopumilaceae;Candidatus Nitrosopumilus;uncultured archaeon	0	MG012930.1.1439	Nitrosopumilus	5158_D	0	Npum_229
KJ881972.1.1438 Archaea;Crenarchaeota;Nitrososphaeria;Nitrosopumilales;Nitrosopumilaceae;Candidatus Nitrosopumilus;uncultured archaeon	10	KJ881972.1.1438	Nitrosopumilus	5158_D	0.0321254	Npum_229
EF069344.1.1440 Archaea;Crenarchaeota;Nitrososphaeria;Nitrosopumilales;Nitrosopumilaceae;Candidatus Nitrosopumilus;uncultured Nitrosopumilales archaeon	3	EF069344.1.1440	Nitrosopumilus	5158_D	0.00963763	Npum_229
JX870367.1.911 Archaea;Crenarchaeota;Nitrososphaeria;Nitrosopumilales;Nitrosopumilaceae;Candidatus Nitrosopumilus;uncultured archaeon	10	JX870367.1.911	Nitrosopumilus	5158_D	0.0321254	Npum_229
JQ224968.1.1363 Archaea;Crenarchaeota;Nitrososphaeria;Nitrosopumilales;Nitrosopumilaceae;Candidatus Nitrosopumilus;uncultured marine archaeon	10	JQ224968.1.1363	Nitrosopumilus	5158_D	0.0321254	Npum_229
GU234567.1.1323 Archaea;Crenarchaeota;Nitrososphaeria;Nitrosopumilales;Nitrosopumilaceae;Candidatus Nitrosopumilus;uncultured marine archaeon	10	GU234567.1.1323	Nitrosopumilus	5158_D	0.0321254	Npum_229
GU234442.1.1328 Archaea;Crenarchaeota;Nitrososphaeria;Nitrosopumilales;Nitrosopumilaceae;Candidatus Nitrosopumilus;uncultured marine archaeon	10	GU234442.1.1328	Nitrosopumilus	5158_D	0.0321254	Npum_229
FJ655679.1.1401 Archaea;Crenarchaeota;Nitrososphaeria;Nitrosopumilales;Nitrosopumilaceae;Candidatus Nitrosopumilus;uncultured archaeon	8	FJ655679.1.1401	Nitrosopumilus	5158_D	0.0257003	Npum_229
EU420675.1.1454 Archaea;Crenarchaeota;Nitrososphaeria;Nitrosopumilales;Nitrosopumilaceae;Candidatus Nitrosopumilus;uncultured archaeon	0	EU420675.1.1454	Nitrosopumilus	5158_D	0	Npum_229
EF069372.1.1440 Archaea;Crenarchaeota;Nitrososphaeria;Nitrosopumilales;Nitrosopumilaceae;Candidatus Nitrosopumilus;uncultured Nitrosopumilales archaeon	10	EF069372.1.1440	Nitrosopumilus	5158_D	0.0321254	Npum_229
JQ224858.1.1352 Archaea;Crenarchaeota;Nitrososphaeria;Nitrosopumilales;Nitrosopumilaceae;Candidatus Nitrosopumilus;uncultured marine archaeon	8	JQ224858.1.1352	Nitrosopumilus	5158_D	0.0257003	Npum_229
GU553817.1.1402 Archaea;Crenarchaeota;Nitrososphaeria;Nitrosopumilales;Nitrosopumilaceae;Candidatus Nitrosopumilus;uncultured archaeon	2	GU553817.1.1402	Nitrosopumilus	5158_D	0.00642508	Npum_229
GU234217.1.1320 Archaea;Crenarchaeota;Nitrososphaeria;Nitrosopumilales;Nitrosopumilaceae;Candidatus Nitrosopumilus;uncultured marine archaeon	8	GU234217.1.1320	Nitrosopumilus	5158_D	0.0257003	Npum_229
EU420689.1.1455 Archaea;Crenarchaeota;Nitrososphaeria;Nitrosopumilales;Nitrosopumilaceae;Candidatus Nitrosopumilus;uncultured archaeon	2	EU420689.1.1455	Nitrosopumilus	5158_D	0.00642508	Npum_229
EF069351.1.1440 Archaea;Crenarchaeota;Nitrososphaeria;Nitrosopumilales;Nitrosopumilaceae;Candidatus Nitrosopumilus;uncultured Nitrosopumilales archaeon	8	EF069351.1.1440	Nitrosopumilus	5158_D	0.0257003	Npum_229
U71117.1.1451 Archaea;Crenarchaeota;Nitrososphaeria;Nitrosopumilales;Nitrosopumilaceae;Candidatus Nitrosopumilus;unidentified archaeon C46	7	U71117.1.1451	Nitrosopumilus	5158_D	0.0224878	Npum_229
LKGT01002244.3159.4616 Archaea;Crenarchaeota;Nitrososphaeria;Nitrosopumilales;Nitrosopumilaceae;Candidatus Nitrosopumilus;marine sediment metagenome	7	LKGT01002244.3159.4616	Nitrosopumilus	5158_D	0.0224878	Npum_229
KX428000.1.1440 Archaea;Crenarchaeota;Nitrososphaeria;Nitrosopumilales;Nitrosopumilaceae;Candidatus Nitrosopumilus;uncultured archaeon	7	KX428000.1.1440	Nitrosopumilus	5158_D	0.0224878	Npum_229
JX870209.1.915 Archaea;Crenarchaeota;Nitrososphaeria;Nitrosopumilales;Nitrosopumilaceae;Candidatus Nitrosopumilus;uncultured archaeon	7	JX870209.1.915	Nitrosopumilus	5158_D	0.0224878	Npum_229
MG012906.1.1438 Archaea;Crenarchaeota;Nitrososphaeria;Nitrosopumilales;Nitrosopumilaceae;Candidatus Nitrosopumilus;uncultured archaeon	0	MG012906.1.1438	Nitrosopumilus	5158_D	0	Npum_229
KP204678.1.1397 Archaea;Crenarchaeota;Nitrososphaeria;Nitrosopumilales;Nitrosopumilaceae;Candidatus Nitrosopumilus;uncultured archaeon	2	KP204678.1.1397	Nitrosopumilus	5158_D	0.00642508	Npum_229
JQ224856.1.1353 Archaea;Crenarchaeota;Nitrososphaeria;Nitrosopumilales;Nitrosopumilaceae;Candidatus Nitrosopumilus;uncultured marine archaeon	0	JQ224856.1.1353	Nitrosopumilus	5158_D	0	Npum_229
JQ222812.1.1333 Archaea;Crenarchaeota;Nitrososphaeria;Nitrosopumilales;Nitrosopumilaceae;Candidatus Nitrosopumilus;uncultured marine archaeon	6	JQ222812.1.1333	Nitrosopumilus	5158_D	0.0192753	Npum_229
GU234526.1.1319 Archaea;Crenarchaeota;Nitrososphaeria;Nitrosopumilales;Nitrosopumilaceae;Candidatus Nitrosopumilus;uncultured marine archaeon	0	GU234526.1.1319	Nitrosopumilus	5158_D	0	Npum_229
EU284597.1.1403 Archaea;Crenarchaeota;Nitrososphaeria;Nitrosopumilales;Nitrosopumilaceae;Candidatus Nitrosopumilus;uncultured archaeon	6	EU284597.1.1403	Nitrosopumilus	5158_D	0.0192753	Npum_229
FJ487489.1.1369 Archaea;Crenarchaeota;Nitrososphaeria;Nitrosopumilales;Nitrosopumilaceae;Candidatus Nitrosopumilus;uncultured marine group I thaumarchaeote	5	FJ487489.1.1369	Nitrosopumilus	5158_D	0.0160627	Npum_229
EF076091.1.1440 Archaea;Crenarchaeota;Nitrososphaeria;Nitrosopumilales;Nitrosopumilaceae;Candidatus Nitrosopumilus;uncultured crenarchaeote	5	EF076091.1.1440	Nitrosopumilus	5158_D	0.0160627	Npum_229
KY194066.1.1353 Archaea;Crenarchaeota;Nitrososphaeria;Nitrosopumilales;Nitrosopumilaceae;Candidatus Nitrosopumilus;uncultured archaeon	4	KY194066.1.1353	Nitrosopumilus	5158_D	0.0128502	Npum_229
JF931322.1.924 Archaea;Crenarchaeota;Nitrososphaeria;Nitrosopumilales;Nitrosopumilaceae;Candidatus Nitrosopumilus;uncultured archaeon	4	JF931322.1.924	Nitrosopumilus	5158_D	0.0128502	Npum_229
GU553806.1.1409 Archaea;Crenarchaeota;Nitrososphaeria;Nitrosopumilales;Nitrosopumilaceae;Candidatus Nitrosopumilus;uncultured archaeon	4	GU553806.1.1409	Nitrosopumilus	5158_D	0.0128502	Npum_229
GU234485.1.1321 Archaea;Crenarchaeota;Nitrososphaeria;Nitrosopumilales;Nitrosopumilaceae;Candidatus Nitrosopumilus;uncultured marine archaeon	4	GU234485.1.1321	Nitrosopumilus	5158_D	0.0128502	Npum_229
GU234349.1.1277 Archaea;Crenarchaeota;Nitrososphaeria;Nitrosopumilales;Nitrosopumilaceae;Candidatus Nitrosopumilus;uncultured marine archaeon	4	GU234349.1.1277	Nitrosopumilus	5158_D	0.0128502	Npum_229
FJ655723.1.1404 Archaea;Crenarchaeota;Nitrososphaeria;Nitrosopumilales;Nitrosopumilaceae;Candidatus Nitrosopumilus;uncultured archaeon	4	FJ655723.1.1404	Nitrosopumilus	5158_D	0.0128502	Npum_229
FJ487502.1.1366 Archaea;Crenarchaeota;Nitrososphaeria;Nitrosopumilales;Nitrosopumilaceae;Candidatus Nitrosopumilus;uncultured marine group I thaumarchaeote	4	FJ487502.1.1366	Nitrosopumilus	5158_D	0.0128502	Npum_229
EF069341.1.1440 Archaea;Crenarchaeota;Nitrososphaeria;Nitrosopumilales;Nitrosopumilaceae;Candidatus Nitrosopumilus;uncultured Nitrosopumilales archaeon	4	EF069341.1.1440	Nitrosopumilus	5158_D	0.0128502	Npum_229
AB461945.1.1305 Archaea;Crenarchaeota;Nitrososphaeria;Nitrosopumilales;Nitrosopumilaceae;Candidatus Nitrosopumilus;uncultured archaeon	2	AB461945.1.1305	Nitrosopumilus	5158_D	0.00642508	Npum_229
AB019722.1.1398 Archaea;Crenarchaeota;Nitrososphaeria;Nitrosopumilales;Nitrosopumilaceae;Candidatus Nitrosopumilus;unidentified archaeon	2	AB019722.1.1398	Nitrosopumilus	5158_D	0.00642508	Npum_229
KP769511.1.915 Archaea;Crenarchaeota;Nitrososphaeria;Nitrosopumilales;Nitrosopumilaceae;Candidatus Nitrosopumilus;uncultured archaeon	3	KP769511.1.915	Nitrosopumilus	5158_D	0.00963763	Npum_229
KP204656.1.1397 Archaea;Crenarchaeota;Nitrososphaeria;Nitrosopumilales;Nitrosopumilaceae;Candidatus Nitrosopumilus;uncultured archaeon	1	KP204656.1.1397	Nitrosopumilus	5158_D	0.00321254	Npum_229
EF069373.1.1439 Archaea;Crenarchaeota;Nitrososphaeria;Nitrosopumilales;Nitrosopumilaceae;Candidatus Nitrosopumilus;uncultured Nitrosopumilales archaeon	1	EF069373.1.1439	Nitrosopumilus	5158_D	0.00321254	Npum_229
U71114.1.1420 Archaea;Crenarchaeota;Nitrososphaeria;Nitrosopumilales;Nitrosopumilaceae;Candidatus Nitrosopumilus;unidentified archaeon C20	2	U71114.1.1420	Nitrosopumilus	5158_D	0.00642508	Npum_229
LC081086.1.1506 Archaea;Crenarchaeota;Nitrososphaeria;Nitrosopumilales;Nitrosopumilaceae;Candidatus Nitrosopumilus;uncultured archaeon	2	LC081086.1.1506	Nitrosopumilus	5158_D	0.00642508	Npum_229
KX077276.1.914 Archaea;Crenarchaeota;Nitrososphaeria;Nitrosopumilales;Nitrosopumilaceae;Candidatus Nitrosopumilus;uncultured archaeon	0	KX077276.1.914	Nitrosopumilus	5158_D	0	Npum_229
JX870151.1.916 Archaea;Crenarchaeota;Nitrososphaeria;Nitrosopumilales;Nitrosopumilaceae;Candidatus Nitrosopumilus;uncultured archaeon	0	JX870151.1.916	Nitrosopumilus	5158_D	0	Npum_229
JQ989663.1.1425 Archaea;Crenarchaeota;Nitrososphaeria;Nitrosopumilales;Nitrosopumilaceae;Candidatus Nitrosopumilus;uncultured archaeon	2	JQ989663.1.1425	Nitrosopumilus	5158_D	0.00642508	Npum_229
JQ227409.1.1285 Archaea;Crenarchaeota;Nitrososphaeria;Nitrosopumilales;Nitrosopumilaceae;Candidatus Nitrosopumilus;uncultured marine archaeon	2	JQ227409.1.1285	Nitrosopumilus	5158_D	0.00642508	Npum_229
JQ224803.1.1356 Archaea;Crenarchaeota;Nitrososphaeria;Nitrosopumilales;Nitrosopumilaceae;Candidatus Nitrosopumilus;uncultured marine archaeon	2	JQ224803.1.1356	Nitrosopumilus	5158_D	0.00642508	Npum_229
FJ571882.1.1346 Archaea;Crenarchaeota;Nitrososphaeria;Nitrosopumilales;Nitrosopumilaceae;Candidatus Nitrosopumilus;uncultured archaeon	0	FJ571882.1.1346	Nitrosopumilus	5158_D	0	Npum_229
FJ571750.1.1346 Archaea;Crenarchaeota;Nitrososphaeria;Nitrosopumilales;Nitrosopumilaceae;Candidatus Nitrosopumilus;uncultured archaeon	0	FJ571750.1.1346	Nitrosopumilus	5158_D	0	Npum_229
FJ571716.1.1345 Archaea;Crenarchaeota;Nitrososphaeria;Nitrosopumilales;Nitrosopumilaceae;Candidatus Nitrosopumilus;uncultured archaeon	2	FJ571716.1.1345	Nitrosopumilus	5158_D	0.00642508	Npum_229
EU332098.1.914 Archaea;Crenarchaeota;Nitrososphaeria;Nitrosopumilales;Nitrosopumilaceae;Candidatus Nitrosopumilus;uncultured crenarchaeote	2	EU332098.1.914	Nitrosopumilus	5158_D	0.00642508	Npum_229
EU284613.1.1403 Archaea;Crenarchaeota;Nitrososphaeria;Nitrosopumilales;Nitrosopumilaceae;Candidatus Nitrosopumilus;uncultured archaeon	2	EU284613.1.1403	Nitrosopumilus	5158_D	0.00642508	Npum_229
EF069349.1.1440 Archaea;Crenarchaeota;Nitrososphaeria;Nitrosopumilales;Nitrosopumilaceae;Candidatus Nitrosopumilus;uncultured Nitrosopumilales archaeon	2	EF069349.1.1440	Nitrosopumilus	5158_D	0.00642508	Npum_229
AF121094.1.910 Archaea;Crenarchaeota;Nitrososphaeria;Nitrosopumilales;Nitrosopumilaceae;Candidatus Nitrosopumilus;uncultured crenarchaeote ODPB-A6	2	AF121094.1.910	Nitrosopumilus	5158_D	0.00642508	Npum_229
AB099992.1.1425 Archaea;Crenarchaeota;Nitrososphaeria;Nitrosopumilales;Nitrosopumilaceae;Candidatus Nitrosopumilus;uncultured bacterium	0	AB099992.1.1425	Nitrosopumilus	5158_D	0	Npum_229
KP204655.1.1397 Archaea;Crenarchaeota;Nitrososphaeria;Nitrosopumilales;Nitrosopumilaceae;Candidatus Nitrosopumilus;uncultured archaeon	1	KP204655.1.1397	Nitrosopumilus	5158_D	0.00321254	Npum_229
JQ227170.1.1344 Archaea;Crenarchaeota;Nitrososphaeria;Nitrosopumilales;Nitrosopumilaceae;Candidatus Nitrosopumilus;uncultured marine archaeon	1	JQ227170.1.1344	Nitrosopumilus	5158_D	0.00321254	Npum_229
JQ222571.1.1333 Archaea;Crenarchaeota;Nitrososphaeria;Nitrosopumilales;Nitrosopumilaceae;Candidatus Nitrosopumilus;uncultured marine archaeon	1	JQ222571.1.1333	Nitrosopumilus	5158_D	0.00321254	Npum_229
GQ927617.1.907 Archaea;Crenarchaeota;Nitrososphaeria;Nitrosopumilales;Nitrosopumilaceae;Candidatus Nitrosopumilus;uncultured archaeon	1	GQ927617.1.907	Nitrosopumilus	5158_D	0.00321254	Npum_229
FJ571789.1.1346 Archaea;Crenarchaeota;Nitrososphaeria;Nitrosopumilales;Nitrosopumilaceae;Candidatus Nitrosopumilus;uncultured archaeon	1	FJ571789.1.1346	Nitrosopumilus	5158_D	0.00321254	Npum_229
FJ487484.1.1371 Archaea;Crenarchaeota;Nitrososphaeria;Nitrosopumilales;Nitrosopumilaceae;Candidatus Nitrosopumilus;uncultured marine group I thaumarchaeote	1	FJ487484.1.1371	Nitrosopumilus	5158_D	0.00321254	Npum_229
AY505047.1.1364 Archaea;Crenarchaeota;Nitrososphaeria;Nitrosopumilales;Nitrosopumilaceae;Candidatus Nitrosopumilus;uncultured archaeon	1	AY505047.1.1364	Nitrosopumilus	5158_D	0.00321254	Npum_229
AB015275.1.914 Archaea;Crenarchaeota;Nitrososphaeria;Nitrosopumilales;Nitrosopumilaceae;Candidatus Nitrosopumilus;uncultured crenarchaeote	1	AB015275.1.914	Nitrosopumilus	5158_D	0.00321254	Npum_229
FLOH01000006.607623.609080 Archaea;Crenarchaeota;Nitrososphaeria;Nitrosopumilales;Nitrosopumilaceae;Candidatus Nitrosopumilus;marine metagenome	444	FLOH01000006.607623.609080	Nitrosopumilus	5158_E	1.42637	Npum_229
AGBE01001967.8175.9632 Archaea;Crenarchaeota;Nitrososphaeria;Nitrosopumilales;Nitrosopumilaceae;Candidatus Nitrosopumilus;uncultured marine crenarchaeote 'Gulf of Maine'	187	AGBE01001967.8175.9632	Nitrosopumilus	5158_E	0.600745	Npum_229
KX428010.1.1398 Archaea;Crenarchaeota;Nitrososphaeria;Nitrosopumilales;Nitrosopumilaceae;Candidatus Nitrosopumilus;uncultured archaeon	15	KX428010.1.1398	Nitrosopumilus	5158_E	0.0481881	Npum_229
KJ882252.1.1443 Archaea;Crenarchaeota;Nitrososphaeria;Nitrosopumilales;Nitrosopumilaceae;Candidatus Nitrosopumilus;uncultured archaeon	160	KJ882252.1.1443	Nitrosopumilus	5158_E	0.514007	Npum_229
JN591965.1.1440 Archaea;Crenarchaeota;Nitrososphaeria;Nitrosopumilales;Nitrosopumilaceae;Candidatus Nitrosopumilus;uncultured Nitrosopumilaceae archaeon	41	JN591965.1.1440	Nitrosopumilus	5158_E	0.131714	Npum_229
EU283425.1.1412 Archaea;Crenarchaeota;Nitrososphaeria;Nitrosopumilales;Nitrosopumilaceae;Candidatus Nitrosopumilus;uncultured crenarchaeote	24	EU283425.1.1412	Nitrosopumilus	5158_E	0.077101	Npum_229
EU284613.1.1403 Archaea;Crenarchaeota;Nitrososphaeria;Nitrosopumilales;Nitrosopumilaceae;Candidatus Nitrosopumilus;uncultured archaeon	20	EU284613.1.1403	Nitrosopumilus	5158_E	0.0642508	Npum_229
JF931322.1.924 Archaea;Crenarchaeota;Nitrososphaeria;Nitrosopumilales;Nitrosopumilaceae;Candidatus Nitrosopumilus;uncultured archaeon	2	JF931322.1.924	Nitrosopumilus	5158_E	0.00642508	Npum_229
AB329773.1.1315 Archaea;Crenarchaeota;Nitrososphaeria;Nitrosopumilales;Nitrosopumilaceae;Candidatus Nitrosopumilus;uncultured archaeon	2	AB329773.1.1315	Nitrosopumilus	5158_E	0.00642508	Npum_229
KR737579.1.1474 Archaea;Crenarchaeota;Nitrososphaeria;Nitrosopumilales;Nitrosopumilaceae;Candidatus Nitrosopumilus;Nitrosopumilus sp. DDS1	202	KR737579.1.1474	Nitrosopumilus	5158_E	0.648933	Npum_229
AJXC01000474.2737.4194 Archaea;Crenarchaeota;Nitrososphaeria;Nitrosopumilales;Nitrosopumilaceae;Candidatus Nitrosopumilus;uncultured Nitrosopumilales archaeon	36	AJXC01000474.2737.4194	Nitrosopumilus	5158_E	0.115652	Npum_229
JF931493.1.931 Archaea;Crenarchaeota;Nitrososphaeria;Nitrosopumilales;Nitrosopumilaceae;Candidatus Nitrosopumilus;uncultured archaeon	27	JF931493.1.931	Nitrosopumilus	5158_E	0.0867386	Npum_229
EU420675.1.1454 Archaea;Crenarchaeota;Nitrososphaeria;Nitrosopumilales;Nitrosopumilaceae;Candidatus Nitrosopumilus;uncultured archaeon	2	EU420675.1.1454	Nitrosopumilus	5158_E	0.00642508	Npum_229
EU284597.1.1403 Archaea;Crenarchaeota;Nitrososphaeria;Nitrosopumilales;Nitrosopumilaceae;Candidatus Nitrosopumilus;uncultured archaeon	10	EU284597.1.1403	Nitrosopumilus	5158_E	0.0321254	Npum_229
GU553817.1.1402 Archaea;Crenarchaeota;Nitrososphaeria;Nitrosopumilales;Nitrosopumilaceae;Candidatus Nitrosopumilus;uncultured archaeon	6	GU553817.1.1402	Nitrosopumilus	5158_E	0.0192753	Npum_229
FJ655734.1.1400 Archaea;Crenarchaeota;Nitrososphaeria;Nitrosopumilales;Nitrosopumilaceae;Candidatus Nitrosopumilus;uncultured archaeon	2	FJ655734.1.1400	Nitrosopumilus	5158_E	0.00642508	Npum_229
FJ571782.1.1346 Archaea;Crenarchaeota;Nitrososphaeria;Nitrosopumilales;Nitrosopumilaceae;Candidatus Nitrosopumilus;uncultured archaeon	2	FJ571782.1.1346	Nitrosopumilus	5158_E	0.00642508	Npum_229
MG012905.1.1439 Archaea;Crenarchaeota;Nitrososphaeria;Nitrosopumilales;Nitrosopumilaceae;Candidatus Nitrosopumilus;uncultured archaeon	1	MG012905.1.1439	Nitrosopumilus	5158_E	0.00321254	Npum_229
CP000866.896241.897709 Archaea;Crenarchaeota;Nitrososphaeria;Nitrosopumilales;Nitrosopumilaceae;Candidatus Nitrosopumilus;Nitrosopumilus maritimus SCM1	133	CP000866.896241.897709	Nitrosopumilus	5158_E	0.427268	Npum_229
KJ881966.1.1454 Archaea;Crenarchaeota;Nitrososphaeria;Nitrosopumilales;Nitrosopumilaceae;Candidatus Nitrosopumilus;uncultured archaeon	157	KJ881966.1.1454	Nitrosopumilus	5158_E	0.504369	Npum_229
KJ882256.1.1444 Archaea;Crenarchaeota;Nitrososphaeria;Nitrosopumilales;Nitrosopumilaceae;Candidatus Nitrosopumilus;uncultured archaeon	16	KJ882256.1.1444	Nitrosopumilus	5158_E	0.0514007	Npum_229
EU420687.1.1455 Archaea;Crenarchaeota;Nitrososphaeria;Nitrosopumilales;Nitrosopumilaceae;Candidatus Nitrosopumilus;uncultured archaeon	0	EU420687.1.1455	Nitrosopumilus	5158_E	0	Npum_229
EU420709.1.1455 Archaea;Crenarchaeota;Nitrososphaeria;Nitrosopumilales;Nitrosopumilaceae;Candidatus Nitrosopumilus;uncultured archaeon	0	EU420709.1.1455	Nitrosopumilus	5158_E	0	Npum_229
EU420706.1.1458 Archaea;Crenarchaeota;Nitrososphaeria;Nitrosopumilales;Nitrosopumilaceae;Candidatus Nitrosopumilus;uncultured archaeon	22	EU420706.1.1458	Nitrosopumilus	5158_E	0.0706759	Npum_229
EF069344.1.1440 Archaea;Crenarchaeota;Nitrososphaeria;Nitrosopumilales;Nitrosopumilaceae;Candidatus Nitrosopumilus;uncultured Nitrosopumilales archaeon	0	EF069344.1.1440	Nitrosopumilus	5158_E	0	Npum_229
JQ224968.1.1363 Archaea;Crenarchaeota;Nitrososphaeria;Nitrosopumilales;Nitrosopumilaceae;Candidatus Nitrosopumilus;uncultured marine archaeon	40	JQ224968.1.1363	Nitrosopumilus	5158_E	0.128502	Npum_229
LKGT01002244.3159.4616 Archaea;Crenarchaeota;Nitrososphaeria;Nitrosopumilales;Nitrosopumilaceae;Candidatus Nitrosopumilus;marine sediment metagenome	26	LKGT01002244.3159.4616	Nitrosopumilus	5158_E	0.0835261	Npum_229
AJXC01000443.5756.7214 Archaea;Crenarchaeota;Nitrososphaeria;Nitrosopumilales;Nitrosopumilaceae;Candidatus Nitrosopumilus;uncultured Nitrosopumilales archaeon	2	AJXC01000443.5756.7214	Nitrosopumilus	5158_E	0.00642508	Npum_229
EU420674.1.1456 Archaea;Crenarchaeota;Nitrososphaeria;Nitrosopumilales;Nitrosopumilaceae;Candidatus Nitrosopumilus;uncultured archaeon	0	EU420674.1.1456	Nitrosopumilus	5158_E	0	Npum_229
AB019722.1.1398 Archaea;Crenarchaeota;Nitrososphaeria;Nitrosopumilales;Nitrosopumilaceae;Candidatus Nitrosopumilus;unidentified archaeon	4	AB019722.1.1398	Nitrosopumilus	5158_E	0.0128502	Npum_229
LFLC01000014.6884.8341 Archaea;Crenarchaeota;Nitrososphaeria;Nitrosopumilales;Nitrosopumilaceae;Candidatus Nitrosopumilus;Nitrosopumilus sp. LS_AOA	0	LFLC01000014.6884.8341	Nitrosopumilus	5158_E	0	Npum_229
KP204839.1.1458 Archaea;Crenarchaeota;Nitrososphaeria;Nitrosopumilales;Nitrosopumilaceae;Candidatus Nitrosopumilus;uncultured archaeon	8	KP204839.1.1458	Nitrosopumilus	5158_E	0.0257003	Npum_229
KJ881851.1.1446 Archaea;Crenarchaeota;Nitrososphaeria;Nitrosopumilales;Nitrosopumilaceae;Candidatus Nitrosopumilus;uncultured archaeon	4	KJ881851.1.1446	Nitrosopumilus	5158_E	0.0128502	Npum_229
JQ222967.1.1367 Archaea;Crenarchaeota;Nitrososphaeria;Nitrosopumilales;Nitrosopumilaceae;Candidatus Nitrosopumilus;uncultured marine archaeon	8	JQ222967.1.1367	Nitrosopumilus	5158_E	0.0257003	Npum_229
FJ150825.1.1353 Archaea;Crenarchaeota;Nitrososphaeria;Nitrosopumilales;Nitrosopumilaceae;Candidatus Nitrosopumilus;uncultured marine group I thaumarchaeote	8	FJ150825.1.1353	Nitrosopumilus	5158_E	0.0257003	Npum_229
LQMW01000026.5821.7278 Archaea;Crenarchaeota;Nitrososphaeria;Nitrosopumilales;Nitrosopumilaceae;Candidatus Nitrosopumilus;Nitrosopumilus sp. Nsub	6	LQMW01000026.5821.7278	Nitrosopumilus	5158_E	0.0192753	Npum_229
AY320200.1.922 Archaea;Crenarchaeota;Nitrososphaeria;Nitrosopumilales;Nitrosopumilaceae;Candidatus Nitrosopumilus;uncultured crenarchaeote	6	AY320200.1.922	Nitrosopumilus	5158_E	0.0192753	Npum_229
U71114.1.1420 Archaea;Crenarchaeota;Nitrososphaeria;Nitrosopumilales;Nitrosopumilaceae;Candidatus Nitrosopumilus;unidentified archaeon C20	4	U71114.1.1420	Nitrosopumilus	5158_E	0.0128502	Npum_229
JF931452.1.922 Archaea;Crenarchaeota;Nitrososphaeria;Nitrosopumilales;Nitrosopumilaceae;Candidatus Nitrosopumilus;uncultured archaeon	0	JF931452.1.922	Nitrosopumilus	5158_E	0	Npum_229
GU234588.1.1312 Archaea;Crenarchaeota;Nitrososphaeria;Nitrosopumilales;Nitrosopumilaceae;Candidatus Nitrosopumilus;uncultured marine archaeon	4	GU234588.1.1312	Nitrosopumilus	5158_E	0.0128502	Npum_229
FJ150826.1.1353 Archaea;Crenarchaeota;Nitrososphaeria;Nitrosopumilales;Nitrosopumilaceae;Candidatus Nitrosopumilus;uncultured marine group I thaumarchaeote	2	FJ150826.1.1353	Nitrosopumilus	5158_E	0.00642508	Npum_229
EF367478.1.922 Archaea;Crenarchaeota;Nitrososphaeria;Nitrosopumilales;Nitrosopumilaceae;Candidatus Nitrosopumilus;uncultured archaeon	0	EF367478.1.922	Nitrosopumilus	5158_E	0	Npum_229
M88079.1.907 Archaea;Crenarchaeota;Nitrososphaeria;Nitrosopumilales;Nitrosopumilaceae;Candidatus Nitrosopumilus;unidentified archaeon	0	M88079.1.907	Nitrosopumilus	5158_E	0	Npum_229
KY081873.1.1345 Archaea;Crenarchaeota;Nitrososphaeria;Nitrosopumilales;Nitrosopumilaceae;Candidatus Nitrosopumilus;uncultured archaeon	0	KY081873.1.1345	Nitrosopumilus	5158_E	0	Npum_229
KX428000.1.1440 Archaea;Crenarchaeota;Nitrososphaeria;Nitrosopumilales;Nitrosopumilaceae;Candidatus Nitrosopumilus;uncultured archaeon	0	KX428000.1.1440	Nitrosopumilus	5158_E	0	Npum_229
KX077276.1.914 Archaea;Crenarchaeota;Nitrososphaeria;Nitrosopumilales;Nitrosopumilaceae;Candidatus Nitrosopumilus;uncultured archaeon	0	KX077276.1.914	Nitrosopumilus	5158_E	0	Npum_229
KJ882041.1.1438 Archaea;Crenarchaeota;Nitrososphaeria;Nitrosopumilales;Nitrosopumilaceae;Candidatus Nitrosopumilus;uncultured archaeon	0	KJ882041.1.1438	Nitrosopumilus	5158_E	0	Npum_229
KJ881939.1.1438 Archaea;Crenarchaeota;Nitrososphaeria;Nitrosopumilales;Nitrosopumilaceae;Candidatus Nitrosopumilus;uncultured archaeon	2	KJ881939.1.1438	Nitrosopumilus	5158_E	0.00642508	Npum_229
KJ881846.1.1442 Archaea;Crenarchaeota;Nitrososphaeria;Nitrosopumilales;Nitrosopumilaceae;Candidatus Nitrosopumilus;uncultured archaeon	2	KJ881846.1.1442	Nitrosopumilus	5158_E	0.00642508	Npum_229
KJ881486.1.1439 Archaea;Crenarchaeota;Nitrososphaeria;Nitrosopumilales;Nitrosopumilaceae;Candidatus Nitrosopumilus;uncultured archaeon	0	KJ881486.1.1439	Nitrosopumilus	5158_E	0	Npum_229
KF954271.1.1439 Archaea;Crenarchaeota;Nitrososphaeria;Nitrosopumilales;Nitrosopumilaceae;Candidatus Nitrosopumilus;uncultured thaumarchaeote	2	KF954271.1.1439	Nitrosopumilus	5158_E	0.00642508	Npum_229
KF029601.1.914 Archaea;Crenarchaeota;Nitrososphaeria;Nitrosopumilales;Nitrosopumilaceae;Candidatus Nitrosopumilus;uncultured euryarchaeote	0	KF029601.1.914	Nitrosopumilus	5158_E	0	Npum_229
JX426812.1.956 Archaea;Crenarchaeota;Nitrososphaeria;Nitrosopumilales;Nitrosopumilaceae;Candidatus Nitrosopumilus;uncultured archaeon	2	JX426812.1.956	Nitrosopumilus	5158_E	0.00642508	Npum_229
JQ227647.1.1321 Archaea;Crenarchaeota;Nitrososphaeria;Nitrosopumilales;Nitrosopumilaceae;Candidatus Nitrosopumilus;uncultured marine archaeon	0	JQ227647.1.1321	Nitrosopumilus	5158_E	0	Npum_229
JQ222952.1.1360 Archaea;Crenarchaeota;Nitrososphaeria;Nitrosopumilales;Nitrosopumilaceae;Candidatus Nitrosopumilus;uncultured marine archaeon	0	JQ222952.1.1360	Nitrosopumilus	5158_E	0	Npum_229
JQ222610.1.1299 Archaea;Crenarchaeota;Nitrososphaeria;Nitrosopumilales;Nitrosopumilaceae;Candidatus Nitrosopumilus;uncultured marine archaeon	2	JQ222610.1.1299	Nitrosopumilus	5158_E	0.00642508	Npum_229
GU553809.1.1404 Archaea;Crenarchaeota;Nitrososphaeria;Nitrosopumilales;Nitrosopumilaceae;Candidatus Nitrosopumilus;uncultured archaeon	2	GU553809.1.1404	Nitrosopumilus	5158_E	0.00642508	Npum_229
GU234349.1.1277 Archaea;Crenarchaeota;Nitrososphaeria;Nitrosopumilales;Nitrosopumilaceae;Candidatus Nitrosopumilus;uncultured marine archaeon	2	GU234349.1.1277	Nitrosopumilus	5158_E	0.00642508	Npum_229
GU234292.1.1327 Archaea;Crenarchaeota;Nitrososphaeria;Nitrosopumilales;Nitrosopumilaceae;Candidatus Nitrosopumilus;uncultured marine archaeon	2	GU234292.1.1327	Nitrosopumilus	5158_E	0.00642508	Npum_229
GU234189.1.1323 Archaea;Crenarchaeota;Nitrososphaeria;Nitrosopumilales;Nitrosopumilaceae;Candidatus Nitrosopumilus;uncultured marine archaeon	2	GU234189.1.1323	Nitrosopumilus	5158_E	0.00642508	Npum_229
FJ571734.1.1346 Archaea;Crenarchaeota;Nitrososphaeria;Nitrosopumilales;Nitrosopumilaceae;Candidatus Nitrosopumilus;uncultured archaeon	2	FJ571734.1.1346	Nitrosopumilus	5158_E	0.00642508	Npum_229
EU420707.1.1457 Archaea;Crenarchaeota;Nitrososphaeria;Nitrosopumilales;Nitrosopumilaceae;Candidatus Nitrosopumilus;uncultured archaeon	2	EU420707.1.1457	Nitrosopumilus	5158_E	0.00642508	Npum_229
AY856365.1.1440 Archaea;Crenarchaeota;Nitrososphaeria;Nitrosopumilales;Nitrosopumilaceae;Candidatus Nitrosopumilus;uncultured archaeon	2	AY856365.1.1440	Nitrosopumilus	5158_E	0.00642508	Npum_229
AXWL01000001.19499.20956 Archaea;Crenarchaeota;Nitrososphaeria;Nitrosopumilales;Nitrosopumilaceae;Candidatus Nitrosopumilus;Thaumarchaeota archaeon SCGC AAA282-K18	0	AXWL01000001.19499.20956	Nitrosopumilus	5158_E	0	Npum_229
AJ347775.1.1442 Archaea;Crenarchaeota;Nitrososphaeria;Nitrosopumilales;Nitrosopumilaceae;Candidatus Nitrosopumilus;uncultured Nitrosopumilales archaeon	0	AJ347775.1.1442	Nitrosopumilus	5158_E	0	Npum_229
MG012907.1.1438 Archaea;Crenarchaeota;Nitrososphaeria;Nitrosopumilales;Nitrosopumilaceae;Candidatus Nitrosopumilus;uncultured archaeon	1	MG012907.1.1438	Nitrosopumilus	5158_E	0.00321254	Npum_229
KJ881719.1.1438 Archaea;Crenarchaeota;Nitrososphaeria;Nitrosopumilales;Nitrosopumilaceae;Candidatus Nitrosopumilus;uncultured archaeon	1	KJ881719.1.1438	Nitrosopumilus	5158_E	0.00321254	Npum_229
GU553818.1.1402 Archaea;Crenarchaeota;Nitrososphaeria;Nitrosopumilales;Nitrosopumilaceae;Candidatus Nitrosopumilus;uncultured archaeon	1	GU553818.1.1402	Nitrosopumilus	5158_E	0.00321254	Npum_229
GU234576.1.1349 Archaea;Crenarchaeota;Nitrososphaeria;Nitrosopumilales;Nitrosopumilaceae;Candidatus Nitrosopumilus;uncultured marine archaeon	1	GU234576.1.1349	Nitrosopumilus	5158_E	0.00321254	Npum_229
GQ356850.1.914 Archaea;Crenarchaeota;Nitrososphaeria;Nitrosopumilales;Nitrosopumilaceae;Candidatus Nitrosopumilus;uncultured archaeon	1	GQ356850.1.914	Nitrosopumilus	5158_E	0.00321254	Npum_229
EF069350.1.1440 Archaea;Crenarchaeota;Nitrososphaeria;Nitrosopumilales;Nitrosopumilaceae;Candidatus Nitrosopumilus;uncultured Nitrosopumilales archaeon	1	EF069350.1.1440	Nitrosopumilus	5158_E	0.00321254	Npum_229
FLOH01000006.607623.609080 Archaea;Crenarchaeota;Nitrososphaeria;Nitrosopumilales;Nitrosopumilaceae;Candidatus Nitrosopumilus;marine metagenome	639	FLOH01000006.607623.609080	Nitrosopumilus	5158_F	2.05281	Npum_229
KF029601.1.914 Archaea;Crenarchaeota;Nitrososphaeria;Nitrosopumilales;Nitrosopumilaceae;Candidatus Nitrosopumilus;uncultured euryarchaeote	36	KF029601.1.914	Nitrosopumilus	5158_F	0.115652	Npum_229
AGBE01001967.8175.9632 Archaea;Crenarchaeota;Nitrososphaeria;Nitrosopumilales;Nitrosopumilaceae;Candidatus Nitrosopumilus;uncultured marine crenarchaeote 'Gulf of Maine'	211	AGBE01001967.8175.9632	Nitrosopumilus	5158_F	0.677846	Npum_229
AJXC01000474.2737.4194 Archaea;Crenarchaeota;Nitrososphaeria;Nitrosopumilales;Nitrosopumilaceae;Candidatus Nitrosopumilus;uncultured Nitrosopumilales archaeon	155	AJXC01000474.2737.4194	Nitrosopumilus	5158_F	0.497944	Npum_229
EU284597.1.1403 Archaea;Crenarchaeota;Nitrososphaeria;Nitrosopumilales;Nitrosopumilaceae;Candidatus Nitrosopumilus;uncultured archaeon	29	EU284597.1.1403	Nitrosopumilus	5158_F	0.0931637	Npum_229
KX428010.1.1398 Archaea;Crenarchaeota;Nitrososphaeria;Nitrosopumilales;Nitrosopumilaceae;Candidatus Nitrosopumilus;uncultured archaeon	22	KX428010.1.1398	Nitrosopumilus	5158_F	0.0706759	Npum_229
JF931322.1.924 Archaea;Crenarchaeota;Nitrososphaeria;Nitrosopumilales;Nitrosopumilaceae;Candidatus Nitrosopumilus;uncultured archaeon	8	JF931322.1.924	Nitrosopumilus	5158_F	0.0257003	Npum_229
JF931493.1.931 Archaea;Crenarchaeota;Nitrososphaeria;Nitrosopumilales;Nitrosopumilaceae;Candidatus Nitrosopumilus;uncultured archaeon	23	JF931493.1.931	Nitrosopumilus	5158_F	0.0738885	Npum_229
GU553818.1.1402 Archaea;Crenarchaeota;Nitrososphaeria;Nitrosopumilales;Nitrosopumilaceae;Candidatus Nitrosopumilus;uncultured archaeon	19	GU553818.1.1402	Nitrosopumilus	5158_F	0.0610383	Npum_229
CP000866.896241.897709 Archaea;Crenarchaeota;Nitrososphaeria;Nitrosopumilales;Nitrosopumilaceae;Candidatus Nitrosopumilus;Nitrosopumilus maritimus SCM1	238	CP000866.896241.897709	Nitrosopumilus	5158_F	0.764585	Npum_229
LFLC01000014.6884.8341 Archaea;Crenarchaeota;Nitrososphaeria;Nitrosopumilales;Nitrosopumilaceae;Candidatus Nitrosopumilus;Nitrosopumilus sp. LS_AOA	7	LFLC01000014.6884.8341	Nitrosopumilus	5158_F	0.0224878	Npum_229
JQ227643.1.1305 Archaea;Crenarchaeota;Nitrososphaeria;Nitrosopumilales;Nitrosopumilaceae;Candidatus Nitrosopumilus;uncultured marine archaeon	10	JQ227643.1.1305	Nitrosopumilus	5158_F	0.0321254	Npum_229
KJ882252.1.1443 Archaea;Crenarchaeota;Nitrososphaeria;Nitrosopumilales;Nitrosopumilaceae;Candidatus Nitrosopumilus;uncultured archaeon	170	KJ882252.1.1443	Nitrosopumilus	5158_F	0.546132	Npum_229
AJXC01000443.5756.7214 Archaea;Crenarchaeota;Nitrososphaeria;Nitrosopumilales;Nitrosopumilaceae;Candidatus Nitrosopumilus;uncultured Nitrosopumilales archaeon	42	AJXC01000443.5756.7214	Nitrosopumilus	5158_F	0.134927	Npum_229
JN591965.1.1440 Archaea;Crenarchaeota;Nitrososphaeria;Nitrosopumilales;Nitrosopumilaceae;Candidatus Nitrosopumilus;uncultured Nitrosopumilaceae archaeon	59	JN591965.1.1440	Nitrosopumilus	5158_F	0.18954	Npum_229
KY081871.1.1396 Archaea;Crenarchaeota;Nitrososphaeria;Nitrosopumilales;Nitrosopumilaceae;Candidatus Nitrosopumilus;uncultured archaeon	17	KY081871.1.1396	Nitrosopumilus	5158_F	0.0546132	Npum_229
KJ881939.1.1438 Archaea;Crenarchaeota;Nitrososphaeria;Nitrosopumilales;Nitrosopumilaceae;Candidatus Nitrosopumilus;uncultured archaeon	15	KJ881939.1.1438	Nitrosopumilus	5158_F	0.0481881	Npum_229
KY081873.1.1345 Archaea;Crenarchaeota;Nitrososphaeria;Nitrosopumilales;Nitrosopumilaceae;Candidatus Nitrosopumilus;uncultured archaeon	6	KY081873.1.1345	Nitrosopumilus	5158_F	0.0192753	Npum_229
EU284626.1.1403 Archaea;Crenarchaeota;Nitrososphaeria;Nitrosopumilales;Nitrosopumilaceae;Candidatus Nitrosopumilus;uncultured archaeon	4	EU284626.1.1403	Nitrosopumilus	5158_F	0.0128502	Npum_229
GU234576.1.1349 Archaea;Crenarchaeota;Nitrososphaeria;Nitrosopumilales;Nitrosopumilaceae;Candidatus Nitrosopumilus;uncultured marine archaeon	2	GU234576.1.1349	Nitrosopumilus	5158_F	0.00642508	Npum_229
EU420709.1.1455 Archaea;Crenarchaeota;Nitrososphaeria;Nitrosopumilales;Nitrosopumilaceae;Candidatus Nitrosopumilus;uncultured archaeon	2	EU420709.1.1455	Nitrosopumilus	5158_F	0.00642508	Npum_229
GU553809.1.1404 Archaea;Crenarchaeota;Nitrososphaeria;Nitrosopumilales;Nitrosopumilaceae;Candidatus Nitrosopumilus;uncultured archaeon	17	GU553809.1.1404	Nitrosopumilus	5158_F	0.0546132	Npum_229
GU553817.1.1402 Archaea;Crenarchaeota;Nitrososphaeria;Nitrosopumilales;Nitrosopumilaceae;Candidatus Nitrosopumilus;uncultured archaeon	10	GU553817.1.1402	Nitrosopumilus	5158_F	0.0321254	Npum_229
AY856365.1.1440 Archaea;Crenarchaeota;Nitrososphaeria;Nitrosopumilales;Nitrosopumilaceae;Candidatus Nitrosopumilus;uncultured archaeon	8	AY856365.1.1440	Nitrosopumilus	5158_F	0.0257003	Npum_229
MG012930.1.1439 Archaea;Crenarchaeota;Nitrososphaeria;Nitrosopumilales;Nitrosopumilaceae;Candidatus Nitrosopumilus;uncultured archaeon	2	MG012930.1.1439	Nitrosopumilus	5158_F	0.00642508	Npum_229
GU234573.1.1329 Archaea;Crenarchaeota;Nitrososphaeria;Nitrosopumilales;Nitrosopumilaceae;Candidatus Nitrosopumilus;uncultured marine archaeon	4	GU234573.1.1329	Nitrosopumilus	5158_F	0.0128502	Npum_229
FJ571794.1.1345 Archaea;Crenarchaeota;Nitrososphaeria;Nitrosopumilales;Nitrosopumilaceae;Candidatus Nitrosopumilus;uncultured archaeon	3	FJ571794.1.1345	Nitrosopumilus	5158_F	0.00963763	Npum_229
EF367555.1.911 Archaea;Crenarchaeota;Nitrososphaeria;Nitrosopumilales;Nitrosopumilaceae;Candidatus Nitrosopumilus;uncultured archaeon	1	EF367555.1.911	Nitrosopumilus	5158_F	0.00321254	Npum_229
AJ567627.1.915 Archaea;Crenarchaeota;Nitrososphaeria;Nitrosopumilales;Nitrosopumilaceae;Candidatus Nitrosopumilus;uncultured crenarchaeote	2	AJ567627.1.915	Nitrosopumilus	5158_F	0.00642508	Npum_229
KR737579.1.1474 Archaea;Crenarchaeota;Nitrososphaeria;Nitrosopumilales;Nitrosopumilaceae;Candidatus Nitrosopumilus;Nitrosopumilus sp. DDS1	270	KR737579.1.1474	Nitrosopumilus	5158_F	0.867386	Npum_229
KJ881966.1.1454 Archaea;Crenarchaeota;Nitrososphaeria;Nitrosopumilales;Nitrosopumilaceae;Candidatus Nitrosopumilus;uncultured archaeon	181	KJ881966.1.1454	Nitrosopumilus	5158_F	0.58147	Npum_229
KJ882256.1.1444 Archaea;Crenarchaeota;Nitrososphaeria;Nitrosopumilales;Nitrosopumilaceae;Candidatus Nitrosopumilus;uncultured archaeon	34	KJ882256.1.1444	Nitrosopumilus	5158_F	0.109226	Npum_229
EU420687.1.1455 Archaea;Crenarchaeota;Nitrososphaeria;Nitrosopumilales;Nitrosopumilaceae;Candidatus Nitrosopumilus;uncultured archaeon	0	EU420687.1.1455	Nitrosopumilus	5158_F	0	Npum_229
EU420706.1.1458 Archaea;Crenarchaeota;Nitrososphaeria;Nitrosopumilales;Nitrosopumilaceae;Candidatus Nitrosopumilus;uncultured archaeon	46	EU420706.1.1458	Nitrosopumilus	5158_F	0.147777	Npum_229
KJ881851.1.1446 Archaea;Crenarchaeota;Nitrososphaeria;Nitrosopumilales;Nitrosopumilaceae;Candidatus Nitrosopumilus;uncultured archaeon	28	KJ881851.1.1446	Nitrosopumilus	5158_F	0.0899512	Npum_229
JQ224968.1.1363 Archaea;Crenarchaeota;Nitrososphaeria;Nitrosopumilales;Nitrosopumilaceae;Candidatus Nitrosopumilus;uncultured marine archaeon	42	JQ224968.1.1363	Nitrosopumilus	5158_F	0.134927	Npum_229
EF069344.1.1440 Archaea;Crenarchaeota;Nitrososphaeria;Nitrosopumilales;Nitrosopumilaceae;Candidatus Nitrosopumilus;uncultured Nitrosopumilales archaeon	0	EF069344.1.1440	Nitrosopumilus	5158_F	0	Npum_229
LQMW01000026.5821.7278 Archaea;Crenarchaeota;Nitrososphaeria;Nitrosopumilales;Nitrosopumilaceae;Candidatus Nitrosopumilus;Nitrosopumilus sp. Nsub	26	LQMW01000026.5821.7278	Nitrosopumilus	5158_F	0.0835261	Npum_229
EU420675.1.1454 Archaea;Crenarchaeota;Nitrososphaeria;Nitrosopumilales;Nitrosopumilaceae;Candidatus Nitrosopumilus;uncultured archaeon	1	EU420675.1.1454	Nitrosopumilus	5158_F	0.00321254	Npum_229
FJ571734.1.1346 Archaea;Crenarchaeota;Nitrososphaeria;Nitrosopumilales;Nitrosopumilaceae;Candidatus Nitrosopumilus;uncultured archaeon	13	FJ571734.1.1346	Nitrosopumilus	5158_F	0.041763	Npum_229
GU553807.1.1403 Archaea;Crenarchaeota;Nitrososphaeria;Nitrosopumilales;Nitrosopumilaceae;Candidatus Nitrosopumilus;uncultured archaeon	20	GU553807.1.1403	Nitrosopumilus	5158_F	0.0642508	Npum_229
EU283425.1.1412 Archaea;Crenarchaeota;Nitrososphaeria;Nitrosopumilales;Nitrosopumilaceae;Candidatus Nitrosopumilus;uncultured crenarchaeote	18	EU283425.1.1412	Nitrosopumilus	5158_F	0.0578258	Npum_229
FJ150826.1.1353 Archaea;Crenarchaeota;Nitrososphaeria;Nitrosopumilales;Nitrosopumilaceae;Candidatus Nitrosopumilus;uncultured marine group I thaumarchaeote	6	FJ150826.1.1353	Nitrosopumilus	5158_F	0.0192753	Npum_229
AXWL01000001.19499.20956 Archaea;Crenarchaeota;Nitrososphaeria;Nitrosopumilales;Nitrosopumilaceae;Candidatus Nitrosopumilus;Thaumarchaeota archaeon SCGC AAA282-K18	5	AXWL01000001.19499.20956	Nitrosopumilus	5158_F	0.0160627	Npum_229
GU234292.1.1327 Archaea;Crenarchaeota;Nitrososphaeria;Nitrosopumilales;Nitrosopumilaceae;Candidatus Nitrosopumilus;uncultured marine archaeon	12	GU234292.1.1327	Nitrosopumilus	5158_F	0.0385505	Npum_229
LKGT01002244.3159.4616 Archaea;Crenarchaeota;Nitrososphaeria;Nitrosopumilales;Nitrosopumilaceae;Candidatus Nitrosopumilus;marine sediment metagenome	8	LKGT01002244.3159.4616	Nitrosopumilus	5158_F	0.0257003	Npum_229
FJ571882.1.1346 Archaea;Crenarchaeota;Nitrososphaeria;Nitrosopumilales;Nitrosopumilaceae;Candidatus Nitrosopumilus;uncultured archaeon	0	FJ571882.1.1346	Nitrosopumilus	5158_F	0	Npum_229
EU284613.1.1403 Archaea;Crenarchaeota;Nitrososphaeria;Nitrosopumilales;Nitrosopumilaceae;Candidatus Nitrosopumilus;uncultured archaeon	8	EU284613.1.1403	Nitrosopumilus	5158_F	0.0257003	Npum_229
AY320200.1.922 Archaea;Crenarchaeota;Nitrososphaeria;Nitrosopumilales;Nitrosopumilaceae;Candidatus Nitrosopumilus;uncultured crenarchaeote	8	AY320200.1.922	Nitrosopumilus	5158_F	0.0257003	Npum_229
AB019722.1.1398 Archaea;Crenarchaeota;Nitrososphaeria;Nitrosopumilales;Nitrosopumilaceae;Candidatus Nitrosopumilus;unidentified archaeon	6	AB019722.1.1398	Nitrosopumilus	5158_F	0.0192753	Npum_229
MG012905.1.1439 Archaea;Crenarchaeota;Nitrososphaeria;Nitrosopumilales;Nitrosopumilaceae;Candidatus Nitrosopumilus;uncultured archaeon	1	MG012905.1.1439	Nitrosopumilus	5158_F	0.00321254	Npum_229
FJ571782.1.1346 Archaea;Crenarchaeota;Nitrososphaeria;Nitrosopumilales;Nitrosopumilaceae;Candidatus Nitrosopumilus;uncultured archaeon	7	FJ571782.1.1346	Nitrosopumilus	5158_F	0.0224878	Npum_229
EU420674.1.1456 Archaea;Crenarchaeota;Nitrososphaeria;Nitrosopumilales;Nitrosopumilaceae;Candidatus Nitrosopumilus;uncultured archaeon	1	EU420674.1.1456	Nitrosopumilus	5158_F	0.00321254	Npum_229
KP204836.1.1440 Archaea;Crenarchaeota;Nitrososphaeria;Nitrosopumilales;Nitrosopumilaceae;Candidatus Nitrosopumilus;uncultured archaeon	6	KP204836.1.1440	Nitrosopumilus	5158_F	0.0192753	Npum_229
KF954271.1.1439 Archaea;Crenarchaeota;Nitrososphaeria;Nitrosopumilales;Nitrosopumilaceae;Candidatus Nitrosopumilus;uncultured thaumarchaeote	4	KF954271.1.1439	Nitrosopumilus	5158_F	0.0128502	Npum_229
JQ224803.1.1356 Archaea;Crenarchaeota;Nitrososphaeria;Nitrosopumilales;Nitrosopumilaceae;Candidatus Nitrosopumilus;uncultured marine archaeon	6	JQ224803.1.1356	Nitrosopumilus	5158_F	0.0192753	Npum_229
JN591982.1.1441 Archaea;Crenarchaeota;Nitrososphaeria;Nitrosopumilales;Nitrosopumilaceae;Candidatus Nitrosopumilus;uncultured Nitrosopumilaceae archaeon	0	JN591982.1.1441	Nitrosopumilus	5158_F	0	Npum_229
FN820415.1.1346 Archaea;Crenarchaeota;Nitrososphaeria;Nitrosopumilales;Nitrosopumilaceae;Candidatus Nitrosopumilus;uncultured archaeon	2	FN820415.1.1346	Nitrosopumilus	5158_F	0.00642508	Npum_229
FJ655679.1.1401 Archaea;Crenarchaeota;Nitrososphaeria;Nitrosopumilales;Nitrosopumilaceae;Candidatus Nitrosopumilus;uncultured archaeon	0	FJ655679.1.1401	Nitrosopumilus	5158_F	0	Npum_229
EU420707.1.1457 Archaea;Crenarchaeota;Nitrososphaeria;Nitrosopumilales;Nitrosopumilaceae;Candidatus Nitrosopumilus;uncultured archaeon	6	EU420707.1.1457	Nitrosopumilus	5158_F	0.0192753	Npum_229
EU420678.1.1453 Archaea;Crenarchaeota;Nitrososphaeria;Nitrosopumilales;Nitrosopumilaceae;Candidatus Nitrosopumilus;uncultured archaeon	6	EU420678.1.1453	Nitrosopumilus	5158_F	0.0192753	Npum_229
EF069342.1.1440 Archaea;Crenarchaeota;Nitrososphaeria;Nitrosopumilales;Nitrosopumilaceae;Candidatus Nitrosopumilus;uncultured Nitrosopumilales archaeon	0	EF069342.1.1440	Nitrosopumilus	5158_F	0	Npum_229
AB099992.1.1425 Archaea;Crenarchaeota;Nitrososphaeria;Nitrosopumilales;Nitrosopumilaceae;Candidatus Nitrosopumilus;uncultured bacterium	0	AB099992.1.1425	Nitrosopumilus	5158_F	0	Npum_229
LC080909.1.1440 Archaea;Crenarchaeota;Nitrososphaeria;Nitrosopumilales;Nitrosopumilaceae;Candidatus Nitrosopumilus;uncultured archaeon	5	LC080909.1.1440	Nitrosopumilus	5158_F	0.0160627	Npum_229
JQ224070.1.1347 Archaea;Crenarchaeota;Nitrososphaeria;Nitrosopumilales;Nitrosopumilaceae;Candidatus Nitrosopumilus;uncultured marine archaeon	5	JQ224070.1.1347	Nitrosopumilus	5158_F	0.0160627	Npum_229
FJ571785.1.1346 Archaea;Crenarchaeota;Nitrososphaeria;Nitrosopumilales;Nitrosopumilaceae;Candidatus Nitrosopumilus;uncultured archaeon	1	FJ571785.1.1346	Nitrosopumilus	5158_F	0.00321254	Npum_229
KJ881846.1.1442 Archaea;Crenarchaeota;Nitrososphaeria;Nitrosopumilales;Nitrosopumilaceae;Candidatus Nitrosopumilus;uncultured archaeon	4	KJ881846.1.1442	Nitrosopumilus	5158_F	0.0128502	Npum_229
KJ881533.1.1441 Archaea;Crenarchaeota;Nitrososphaeria;Nitrosopumilales;Nitrosopumilaceae;Candidatus Nitrosopumilus;uncultured archaeon	4	KJ881533.1.1441	Nitrosopumilus	5158_F	0.0128502	Npum_229
JQ225008.1.1357 Archaea;Crenarchaeota;Nitrososphaeria;Nitrosopumilales;Nitrosopumilaceae;Candidatus Nitrosopumilus;uncultured marine archaeon	4	JQ225008.1.1357	Nitrosopumilus	5158_F	0.0128502	Npum_229
FJ150825.1.1353 Archaea;Crenarchaeota;Nitrososphaeria;Nitrosopumilales;Nitrosopumilaceae;Candidatus Nitrosopumilus;uncultured marine group I thaumarchaeote	4	FJ150825.1.1353	Nitrosopumilus	5158_F	0.0128502	Npum_229
EF367478.1.922 Archaea;Crenarchaeota;Nitrososphaeria;Nitrosopumilales;Nitrosopumilaceae;Candidatus Nitrosopumilus;uncultured archaeon	0	EF367478.1.922	Nitrosopumilus	5158_F	0	Npum_229
AB973950.1.1346 Archaea;Crenarchaeota;Nitrososphaeria;Nitrosopumilales;Nitrosopumilaceae;Candidatus Nitrosopumilus;uncultured archaeon	4	AB973950.1.1346	Nitrosopumilus	5158_F	0.0128502	Npum_229
LC080933.1.1440 Archaea;Crenarchaeota;Nitrososphaeria;Nitrosopumilales;Nitrosopumilaceae;Candidatus Nitrosopumilus;uncultured archaeon	3	LC080933.1.1440	Nitrosopumilus	5158_F	0.00963763	Npum_229
KJ882156.1.1438 Archaea;Crenarchaeota;Nitrososphaeria;Nitrosopumilales;Nitrosopumilaceae;Candidatus Nitrosopumilus;uncultured archaeon	3	KJ882156.1.1438	Nitrosopumilus	5158_F	0.00963763	Npum_229
KY081870.1.1372 Archaea;Crenarchaeota;Nitrososphaeria;Nitrosopumilales;Nitrosopumilaceae;Candidatus Nitrosopumilus;uncultured archaeon	2	KY081870.1.1372	Nitrosopumilus	5158_F	0.00642508	Npum_229
KX428000.1.1440 Archaea;Crenarchaeota;Nitrososphaeria;Nitrosopumilales;Nitrosopumilaceae;Candidatus Nitrosopumilus;uncultured archaeon	2	KX428000.1.1440	Nitrosopumilus	5158_F	0.00642508	Npum_229
KX077276.1.914 Archaea;Crenarchaeota;Nitrososphaeria;Nitrosopumilales;Nitrosopumilaceae;Candidatus Nitrosopumilus;uncultured archaeon	0	KX077276.1.914	Nitrosopumilus	5158_F	0	Npum_229
KJ882087.1.1441 Archaea;Crenarchaeota;Nitrososphaeria;Nitrosopumilales;Nitrosopumilaceae;Candidatus Nitrosopumilus;uncultured archaeon	2	KJ882087.1.1441	Nitrosopumilus	5158_F	0.00642508	Npum_229
KJ882041.1.1438 Archaea;Crenarchaeota;Nitrososphaeria;Nitrosopumilales;Nitrosopumilaceae;Candidatus Nitrosopumilus;uncultured archaeon	0	KJ882041.1.1438	Nitrosopumilus	5158_F	0	Npum_229
KJ881486.1.1439 Archaea;Crenarchaeota;Nitrososphaeria;Nitrosopumilales;Nitrosopumilaceae;Candidatus Nitrosopumilus;uncultured archaeon	0	KJ881486.1.1439	Nitrosopumilus	5158_F	0	Npum_229
JX870367.1.911 Archaea;Crenarchaeota;Nitrososphaeria;Nitrosopumilales;Nitrosopumilaceae;Candidatus Nitrosopumilus;uncultured archaeon	2	JX870367.1.911	Nitrosopumilus	5158_F	0.00642508	Npum_229
JX870209.1.915 Archaea;Crenarchaeota;Nitrososphaeria;Nitrosopumilales;Nitrosopumilaceae;Candidatus Nitrosopumilus;uncultured archaeon	2	JX870209.1.915	Nitrosopumilus	5158_F	0.00642508	Npum_229
JQ989352.1.1402 Archaea;Crenarchaeota;Nitrososphaeria;Nitrosopumilales;Nitrosopumilaceae;Candidatus Nitrosopumilus;uncultured archaeon	2	JQ989352.1.1402	Nitrosopumilus	5158_F	0.00642508	Npum_229
JQ222967.1.1367 Archaea;Crenarchaeota;Nitrososphaeria;Nitrosopumilales;Nitrosopumilaceae;Candidatus Nitrosopumilus;uncultured marine archaeon	2	JQ222967.1.1367	Nitrosopumilus	5158_F	0.00642508	Npum_229
HQ588642.1.1440 Archaea;Crenarchaeota;Nitrososphaeria;Nitrosopumilales;Nitrosopumilaceae;Candidatus Nitrosopumilus;uncultured archaeon	2	HQ588642.1.1440	Nitrosopumilus	5158_F	0.00642508	Npum_229
HQ267242.1.917 Archaea;Crenarchaeota;Nitrososphaeria;Nitrosopumilales;Nitrosopumilaceae;Candidatus Nitrosopumilus;uncultured archaeon	0	HQ267242.1.917	Nitrosopumilus	5158_F	0	Npum_229
GU234471.1.1336 Archaea;Crenarchaeota;Nitrososphaeria;Nitrosopumilales;Nitrosopumilaceae;Candidatus Nitrosopumilus;uncultured marine archaeon	2	GU234471.1.1336	Nitrosopumilus	5158_F	0.00642508	Npum_229
FJ655730.1.1401 Archaea;Crenarchaeota;Nitrososphaeria;Nitrosopumilales;Nitrosopumilaceae;Candidatus Nitrosopumilus;uncultured archaeon	2	FJ655730.1.1401	Nitrosopumilus	5158_F	0.00642508	Npum_229
FJ571799.1.1346 Archaea;Crenarchaeota;Nitrososphaeria;Nitrosopumilales;Nitrosopumilaceae;Candidatus Nitrosopumilus;uncultured archaeon	2	FJ571799.1.1346	Nitrosopumilus	5158_F	0.00642508	Npum_229
FJ404089.1.918 Archaea;Crenarchaeota;Nitrososphaeria;Nitrosopumilales;Nitrosopumilaceae;Candidatus Nitrosopumilus;uncultured archaeon	0	FJ404089.1.918	Nitrosopumilus	5158_F	0	Npum_229
EU420686.1.1455 Archaea;Crenarchaeota;Nitrososphaeria;Nitrosopumilales;Nitrosopumilaceae;Candidatus Nitrosopumilus;uncultured archaeon	2	EU420686.1.1455	Nitrosopumilus	5158_F	0.00642508	Npum_229
EU284646.1.1403 Archaea;Crenarchaeota;Nitrososphaeria;Nitrosopumilales;Nitrosopumilaceae;Candidatus Nitrosopumilus;uncultured archaeon	2	EU284646.1.1403	Nitrosopumilus	5158_F	0.00642508	Npum_229
EF069373.1.1439 Archaea;Crenarchaeota;Nitrososphaeria;Nitrosopumilales;Nitrosopumilaceae;Candidatus Nitrosopumilus;uncultured Nitrosopumilales archaeon	2	EF069373.1.1439	Nitrosopumilus	5158_F	0.00642508	Npum_229
EF069353.1.1440 Archaea;Crenarchaeota;Nitrososphaeria;Nitrosopumilales;Nitrosopumilaceae;Candidatus Nitrosopumilus;uncultured Nitrosopumilales archaeon	0	EF069353.1.1440	Nitrosopumilus	5158_F	0	Npum_229
EF069351.1.1440 Archaea;Crenarchaeota;Nitrososphaeria;Nitrosopumilales;Nitrosopumilaceae;Candidatus Nitrosopumilus;uncultured Nitrosopumilales archaeon	2	EF069351.1.1440	Nitrosopumilus	5158_F	0.00642508	Npum_229
EF069341.1.1440 Archaea;Crenarchaeota;Nitrososphaeria;Nitrosopumilales;Nitrosopumilaceae;Candidatus Nitrosopumilus;uncultured Nitrosopumilales archaeon	0	EF069341.1.1440	Nitrosopumilus	5158_F	0	Npum_229
DQ641789.1.916 Archaea;Crenarchaeota;Nitrososphaeria;Nitrosopumilales;Nitrosopumilaceae;Candidatus Nitrosopumilus;uncultured archaeon	2	DQ641789.1.916	Nitrosopumilus	5158_F	0.00642508	Npum_229
AY505047.1.1364 Archaea;Crenarchaeota;Nitrososphaeria;Nitrosopumilales;Nitrosopumilaceae;Candidatus Nitrosopumilus;uncultured archaeon	2	AY505047.1.1364	Nitrosopumilus	5158_F	0.00642508	Npum_229
MG012922.1.1439 Archaea;Crenarchaeota;Nitrososphaeria;Nitrosopumilales;Nitrosopumilaceae;Candidatus Nitrosopumilus;uncultured archaeon	1	MG012922.1.1439	Nitrosopumilus	5158_F	0.00321254	Npum_229
KP204839.1.1458 Archaea;Crenarchaeota;Nitrososphaeria;Nitrosopumilales;Nitrosopumilaceae;Candidatus Nitrosopumilus;uncultured archaeon	1	KP204839.1.1458	Nitrosopumilus	5158_F	0.00321254	Npum_229
JX870174.1.913 Archaea;Crenarchaeota;Nitrososphaeria;Nitrosopumilales;Nitrosopumilaceae;Candidatus Nitrosopumilus;uncultured archaeon	1	JX870174.1.913	Nitrosopumilus	5158_F	0.00321254	Npum_229
JQ224858.1.1352 Archaea;Crenarchaeota;Nitrososphaeria;Nitrosopumilales;Nitrosopumilaceae;Candidatus Nitrosopumilus;uncultured marine archaeon	1	JQ224858.1.1352	Nitrosopumilus	5158_F	0.00321254	Npum_229
GU234615.1.1334 Archaea;Crenarchaeota;Nitrososphaeria;Nitrosopumilales;Nitrosopumilaceae;Candidatus Nitrosopumilus;uncultured marine archaeon	1	GU234615.1.1334	Nitrosopumilus	5158_F	0.00321254	Npum_229
GQ927617.1.907 Archaea;Crenarchaeota;Nitrososphaeria;Nitrosopumilales;Nitrosopumilaceae;Candidatus Nitrosopumilus;uncultured archaeon	1	GQ927617.1.907	Nitrosopumilus	5158_F	0.00321254	Npum_229
FJ655726.1.1401 Archaea;Crenarchaeota;Nitrososphaeria;Nitrosopumilales;Nitrosopumilaceae;Candidatus Nitrosopumilus;uncultured archaeon	1	FJ655726.1.1401	Nitrosopumilus	5158_F	0.00321254	Npum_229
EF076091.1.1440 Archaea;Crenarchaeota;Nitrososphaeria;Nitrosopumilales;Nitrosopumilaceae;Candidatus Nitrosopumilus;uncultured crenarchaeote	1	EF076091.1.1440	Nitrosopumilus	5158_F	0.00321254	Npum_229
EF069350.1.1440 Archaea;Crenarchaeota;Nitrososphaeria;Nitrosopumilales;Nitrosopumilaceae;Candidatus Nitrosopumilus;uncultured Nitrosopumilales archaeon	1	EF069350.1.1440	Nitrosopumilus	5158_F	0.00321254	Npum_229
DQ299272.1.1406 Archaea;Crenarchaeota;Nitrososphaeria;Nitrosopumilales;Nitrosopumilaceae;Candidatus Nitrosopumilus;uncultured Nitrosopumilales archaeon	1	DQ299272.1.1406	Nitrosopumilus	5158_F	0.00321254	Npum_229
AB426387.1.914 Archaea;Crenarchaeota;Nitrososphaeria;Nitrosopumilales;Nitrosopumilaceae;Candidatus Nitrosopumilus;uncultured archaeon	1	AB426387.1.914	Nitrosopumilus	5158_F	0.00321254	Npum_229
FLOH01000006.607623.609080 Archaea;Crenarchaeota;Nitrososphaeria;Nitrosopumilales;Nitrosopumilaceae;Candidatus Nitrosopumilus;marine metagenome	906	FLOH01000006.607623.609080	Nitrosopumilus	5158_G	2.91056	Npum_229
AJXC01000474.2737.4194 Archaea;Crenarchaeota;Nitrososphaeria;Nitrosopumilales;Nitrosopumilaceae;Candidatus Nitrosopumilus;uncultured Nitrosopumilales archaeon	446	AJXC01000474.2737.4194	Nitrosopumilus	5158_G	1.43279	Npum_229
AGBE01001967.8175.9632 Archaea;Crenarchaeota;Nitrososphaeria;Nitrosopumilales;Nitrosopumilaceae;Candidatus Nitrosopumilus;uncultured marine crenarchaeote 'Gulf of Maine'	447	AGBE01001967.8175.9632	Nitrosopumilus	5158_G	1.43601	Npum_229
KF029601.1.914 Archaea;Crenarchaeota;Nitrososphaeria;Nitrosopumilales;Nitrosopumilaceae;Candidatus Nitrosopumilus;uncultured euryarchaeote	64	KF029601.1.914	Nitrosopumilus	5158_G	0.205603	Npum_229
KJ881939.1.1438 Archaea;Crenarchaeota;Nitrososphaeria;Nitrosopumilales;Nitrosopumilaceae;Candidatus Nitrosopumilus;uncultured archaeon	88	KJ881939.1.1438	Nitrosopumilus	5158_G	0.282704	Npum_229
JF931322.1.924 Archaea;Crenarchaeota;Nitrososphaeria;Nitrosopumilales;Nitrosopumilaceae;Candidatus Nitrosopumilus;uncultured archaeon	26	JF931322.1.924	Nitrosopumilus	5158_G	0.0835261	Npum_229
CP000866.896241.897709 Archaea;Crenarchaeota;Nitrososphaeria;Nitrosopumilales;Nitrosopumilaceae;Candidatus Nitrosopumilus;Nitrosopumilus maritimus SCM1	345	CP000866.896241.897709	Nitrosopumilus	5158_G	1.10833	Npum_229
LFLC01000014.6884.8341 Archaea;Crenarchaeota;Nitrososphaeria;Nitrosopumilales;Nitrosopumilaceae;Candidatus Nitrosopumilus;Nitrosopumilus sp. LS_AOA	15	LFLC01000014.6884.8341	Nitrosopumilus	5158_G	0.0481881	Npum_229
JF931493.1.931 Archaea;Crenarchaeota;Nitrososphaeria;Nitrosopumilales;Nitrosopumilaceae;Candidatus Nitrosopumilus;uncultured archaeon	37	JF931493.1.931	Nitrosopumilus	5158_G	0.118864	Npum_229
GU553818.1.1402 Archaea;Crenarchaeota;Nitrososphaeria;Nitrosopumilales;Nitrosopumilaceae;Candidatus Nitrosopumilus;uncultured archaeon	34	GU553818.1.1402	Nitrosopumilus	5158_G	0.109226	Npum_229
JQ227643.1.1305 Archaea;Crenarchaeota;Nitrososphaeria;Nitrosopumilales;Nitrosopumilaceae;Candidatus Nitrosopumilus;uncultured marine archaeon	22	JQ227643.1.1305	Nitrosopumilus	5158_G	0.0706759	Npum_229
KX428010.1.1398 Archaea;Crenarchaeota;Nitrososphaeria;Nitrosopumilales;Nitrosopumilaceae;Candidatus Nitrosopumilus;uncultured archaeon	19	KX428010.1.1398	Nitrosopumilus	5158_G	0.0610383	Npum_229
KJ882252.1.1443 Archaea;Crenarchaeota;Nitrososphaeria;Nitrosopumilales;Nitrosopumilaceae;Candidatus Nitrosopumilus;uncultured archaeon	214	KJ882252.1.1443	Nitrosopumilus	5158_G	0.687484	Npum_229
EU284597.1.1403 Archaea;Crenarchaeota;Nitrososphaeria;Nitrosopumilales;Nitrosopumilaceae;Candidatus Nitrosopumilus;uncultured archaeon	32	EU284597.1.1403	Nitrosopumilus	5158_G	0.102801	Npum_229
FN820415.1.1346 Archaea;Crenarchaeota;Nitrososphaeria;Nitrosopumilales;Nitrosopumilaceae;Candidatus Nitrosopumilus;uncultured archaeon	3	FN820415.1.1346	Nitrosopumilus	5158_G	0.00963763	Npum_229
JN591965.1.1440 Archaea;Crenarchaeota;Nitrososphaeria;Nitrosopumilales;Nitrosopumilaceae;Candidatus Nitrosopumilus;uncultured Nitrosopumilaceae archaeon	85	JN591965.1.1440	Nitrosopumilus	5158_G	0.273066	Npum_229
GU553809.1.1404 Archaea;Crenarchaeota;Nitrososphaeria;Nitrosopumilales;Nitrosopumilaceae;Candidatus Nitrosopumilus;uncultured archaeon	31	GU553809.1.1404	Nitrosopumilus	5158_G	0.0995888	Npum_229
KY081873.1.1345 Archaea;Crenarchaeota;Nitrososphaeria;Nitrosopumilales;Nitrosopumilaceae;Candidatus Nitrosopumilus;uncultured archaeon	10	KY081873.1.1345	Nitrosopumilus	5158_G	0.0321254	Npum_229
GU234292.1.1327 Archaea;Crenarchaeota;Nitrososphaeria;Nitrosopumilales;Nitrosopumilaceae;Candidatus Nitrosopumilus;uncultured marine archaeon	56	GU234292.1.1327	Nitrosopumilus	5158_G	0.179902	Npum_229
KY081871.1.1396 Archaea;Crenarchaeota;Nitrososphaeria;Nitrosopumilales;Nitrosopumilaceae;Candidatus Nitrosopumilus;uncultured archaeon	37	KY081871.1.1396	Nitrosopumilus	5158_G	0.118864	Npum_229
EU420707.1.1457 Archaea;Crenarchaeota;Nitrososphaeria;Nitrosopumilales;Nitrosopumilaceae;Candidatus Nitrosopumilus;uncultured archaeon	30	EU420707.1.1457	Nitrosopumilus	5158_G	0.0963763	Npum_229
KP204836.1.1440 Archaea;Crenarchaeota;Nitrososphaeria;Nitrosopumilales;Nitrosopumilaceae;Candidatus Nitrosopumilus;uncultured archaeon	11	KP204836.1.1440	Nitrosopumilus	5158_G	0.035338	Npum_229
JQ224070.1.1347 Archaea;Crenarchaeota;Nitrososphaeria;Nitrosopumilales;Nitrosopumilaceae;Candidatus Nitrosopumilus;uncultured marine archaeon	10	JQ224070.1.1347	Nitrosopumilus	5158_G	0.0321254	Npum_229
EF069342.1.1440 Archaea;Crenarchaeota;Nitrososphaeria;Nitrosopumilales;Nitrosopumilaceae;Candidatus Nitrosopumilus;uncultured Nitrosopumilales archaeon	6	EF069342.1.1440	Nitrosopumilus	5158_G	0.0192753	Npum_229
AB019725.1.1398 Archaea;Crenarchaeota;Nitrososphaeria;Nitrosopumilales;Nitrosopumilaceae;Candidatus Nitrosopumilus;unidentified archaeon	6	AB019725.1.1398	Nitrosopumilus	5158_G	0.0192753	Npum_229
AB919372.1.1312 Archaea;Crenarchaeota;Nitrososphaeria;Nitrosopumilales;Nitrosopumilaceae;Candidatus Nitrosopumilus;uncultured marine group I thaumarchaeote	4	AB919372.1.1312	Nitrosopumilus	5158_G	0.0128502	Npum_229
KJ882243.1.1339 Archaea;Crenarchaeota;Nitrososphaeria;Nitrosopumilales;Nitrosopumilaceae;Candidatus Nitrosopumilus;uncultured archaeon	2	KJ882243.1.1339	Nitrosopumilus	5158_G	0.00642508	Npum_229
KR737579.1.1474 Archaea;Crenarchaeota;Nitrososphaeria;Nitrosopumilales;Nitrosopumilaceae;Candidatus Nitrosopumilus;Nitrosopumilus sp. DDS1	452	KR737579.1.1474	Nitrosopumilus	5158_G	1.45207	Npum_229
JQ224968.1.1363 Archaea;Crenarchaeota;Nitrososphaeria;Nitrosopumilales;Nitrosopumilaceae;Candidatus Nitrosopumilus;uncultured marine archaeon	66	JQ224968.1.1363	Nitrosopumilus	5158_G	0.212028	Npum_229
KF954271.1.1439 Archaea;Crenarchaeota;Nitrososphaeria;Nitrosopumilales;Nitrosopumilaceae;Candidatus Nitrosopumilus;uncultured thaumarchaeote	24	KF954271.1.1439	Nitrosopumilus	5158_G	0.077101	Npum_229
EU283425.1.1412 Archaea;Crenarchaeota;Nitrososphaeria;Nitrosopumilales;Nitrosopumilaceae;Candidatus Nitrosopumilus;uncultured crenarchaeote	16	EU283425.1.1412	Nitrosopumilus	5158_G	0.0514007	Npum_229
KP204635.1.1397 Archaea;Crenarchaeota;Nitrososphaeria;Nitrosopumilales;Nitrosopumilaceae;Candidatus Nitrosopumilus;uncultured archaeon	4	KP204635.1.1397	Nitrosopumilus	5158_G	0.0128502	Npum_229
FJ571753.1.1346 Archaea;Crenarchaeota;Nitrososphaeria;Nitrosopumilales;Nitrosopumilaceae;Candidatus Nitrosopumilus;uncultured archaeon	4	FJ571753.1.1346	Nitrosopumilus	5158_G	0.0128502	Npum_229
JQ227170.1.1344 Archaea;Crenarchaeota;Nitrososphaeria;Nitrosopumilales;Nitrosopumilaceae;Candidatus Nitrosopumilus;uncultured marine archaeon	2	JQ227170.1.1344	Nitrosopumilus	5158_G	0.00642508	Npum_229
JQ225883.1.1347 Archaea;Crenarchaeota;Nitrososphaeria;Nitrosopumilales;Nitrosopumilaceae;Candidatus Nitrosopumilus;uncultured marine archaeon	2	JQ225883.1.1347	Nitrosopumilus	5158_G	0.00642508	Npum_229
AJ347775.1.1442 Archaea;Crenarchaeota;Nitrososphaeria;Nitrosopumilales;Nitrosopumilaceae;Candidatus Nitrosopumilus;uncultured Nitrosopumilales archaeon	2	AJ347775.1.1442	Nitrosopumilus	5158_G	0.00642508	Npum_229
JX000678.1.1402 Archaea;Crenarchaeota;Nitrososphaeria;Nitrosopumilales;Nitrosopumilaceae;Candidatus Nitrosopumilus;uncultured archaeon	1	JX000678.1.1402	Nitrosopumilus	5158_G	0.00321254	Npum_229
EU280225.1.1400 Archaea;Crenarchaeota;Nitrososphaeria;Nitrosopumilales;Nitrosopumilaceae;Candidatus Nitrosopumilus;uncultured archaeon	1	EU280225.1.1400	Nitrosopumilus	5158_G	0.00321254	Npum_229
KJ881966.1.1454 Archaea;Crenarchaeota;Nitrososphaeria;Nitrosopumilales;Nitrosopumilaceae;Candidatus Nitrosopumilus;uncultured archaeon	306	KJ881966.1.1454	Nitrosopumilus	5158_G	0.983038	Npum_229
EU420709.1.1455 Archaea;Crenarchaeota;Nitrososphaeria;Nitrosopumilales;Nitrosopumilaceae;Candidatus Nitrosopumilus;uncultured archaeon	6	EU420709.1.1455	Nitrosopumilus	5158_G	0.0192753	Npum_229
EU420687.1.1455 Archaea;Crenarchaeota;Nitrososphaeria;Nitrosopumilales;Nitrosopumilaceae;Candidatus Nitrosopumilus;uncultured archaeon	0	EU420687.1.1455	Nitrosopumilus	5158_G	0	Npum_229
KJ881851.1.1446 Archaea;Crenarchaeota;Nitrososphaeria;Nitrosopumilales;Nitrosopumilaceae;Candidatus Nitrosopumilus;uncultured archaeon	66	KJ881851.1.1446	Nitrosopumilus	5158_G	0.212028	Npum_229
AJXC01000443.5756.7214 Archaea;Crenarchaeota;Nitrososphaeria;Nitrosopumilales;Nitrosopumilaceae;Candidatus Nitrosopumilus;uncultured Nitrosopumilales archaeon	61	AJXC01000443.5756.7214	Nitrosopumilus	5158_G	0.195965	Npum_229
EU420706.1.1458 Archaea;Crenarchaeota;Nitrososphaeria;Nitrosopumilales;Nitrosopumilaceae;Candidatus Nitrosopumilus;uncultured archaeon	69	EU420706.1.1458	Nitrosopumilus	5158_G	0.221665	Npum_229
LQMW01000026.5821.7278 Archaea;Crenarchaeota;Nitrososphaeria;Nitrosopumilales;Nitrosopumilaceae;Candidatus Nitrosopumilus;Nitrosopumilus sp. Nsub	116	LQMW01000026.5821.7278	Nitrosopumilus	5158_G	0.372655	Npum_229
KJ882256.1.1444 Archaea;Crenarchaeota;Nitrososphaeria;Nitrosopumilales;Nitrosopumilaceae;Candidatus Nitrosopumilus;uncultured archaeon	30	KJ882256.1.1444	Nitrosopumilus	5158_G	0.0963763	Npum_229
GU553807.1.1403 Archaea;Crenarchaeota;Nitrososphaeria;Nitrosopumilales;Nitrosopumilaceae;Candidatus Nitrosopumilus;uncultured archaeon	55	GU553807.1.1403	Nitrosopumilus	5158_G	0.17669	Npum_229
KJ881846.1.1442 Archaea;Crenarchaeota;Nitrososphaeria;Nitrosopumilales;Nitrosopumilaceae;Candidatus Nitrosopumilus;uncultured archaeon	44	KJ881846.1.1442	Nitrosopumilus	5158_G	0.141352	Npum_229
LKGT01002244.3159.4616 Archaea;Crenarchaeota;Nitrososphaeria;Nitrosopumilales;Nitrosopumilaceae;Candidatus Nitrosopumilus;marine sediment metagenome	36	LKGT01002244.3159.4616	Nitrosopumilus	5158_G	0.115652	Npum_229
FJ150826.1.1353 Archaea;Crenarchaeota;Nitrososphaeria;Nitrosopumilales;Nitrosopumilaceae;Candidatus Nitrosopumilus;uncultured marine group I thaumarchaeote	0	FJ150826.1.1353	Nitrosopumilus	5158_G	0	Npum_229
EF069344.1.1440 Archaea;Crenarchaeota;Nitrososphaeria;Nitrosopumilales;Nitrosopumilaceae;Candidatus Nitrosopumilus;uncultured Nitrosopumilales archaeon	0	EF069344.1.1440	Nitrosopumilus	5158_G	0	Npum_229
AXWL01000001.19499.20956 Archaea;Crenarchaeota;Nitrososphaeria;Nitrosopumilales;Nitrosopumilaceae;Candidatus Nitrosopumilus;Thaumarchaeota archaeon SCGC AAA282-K18	14	AXWL01000001.19499.20956	Nitrosopumilus	5158_G	0.0449756	Npum_229
MG012905.1.1439 Archaea;Crenarchaeota;Nitrososphaeria;Nitrosopumilales;Nitrosopumilaceae;Candidatus Nitrosopumilus;uncultured archaeon	0	MG012905.1.1439	Nitrosopumilus	5158_G	0	Npum_229
FJ571734.1.1346 Archaea;Crenarchaeota;Nitrososphaeria;Nitrosopumilales;Nitrosopumilaceae;Candidatus Nitrosopumilus;uncultured archaeon	16	FJ571734.1.1346	Nitrosopumilus	5158_G	0.0514007	Npum_229
EU284613.1.1403 Archaea;Crenarchaeota;Nitrososphaeria;Nitrosopumilales;Nitrosopumilaceae;Candidatus Nitrosopumilus;uncultured archaeon	26	EU284613.1.1403	Nitrosopumilus	5158_G	0.0835261	Npum_229
EU420675.1.1454 Archaea;Crenarchaeota;Nitrososphaeria;Nitrosopumilales;Nitrosopumilaceae;Candidatus Nitrosopumilus;uncultured archaeon	8	EU420675.1.1454	Nitrosopumilus	5158_G	0.0257003	Npum_229
EU420674.1.1456 Archaea;Crenarchaeota;Nitrososphaeria;Nitrosopumilales;Nitrosopumilaceae;Candidatus Nitrosopumilus;uncultured archaeon	6	EU420674.1.1456	Nitrosopumilus	5158_G	0.0192753	Npum_229
MG012930.1.1439 Archaea;Crenarchaeota;Nitrososphaeria;Nitrosopumilales;Nitrosopumilaceae;Candidatus Nitrosopumilus;uncultured archaeon	0	MG012930.1.1439	Nitrosopumilus	5158_G	0	Npum_229
JQ227773.1.1318 Archaea;Crenarchaeota;Nitrososphaeria;Nitrosopumilales;Nitrosopumilaceae;Candidatus Nitrosopumilus;uncultured marine archaeon	4	JQ227773.1.1318	Nitrosopumilus	5158_G	0.0128502	Npum_229
GU553817.1.1402 Archaea;Crenarchaeota;Nitrososphaeria;Nitrosopumilales;Nitrosopumilaceae;Candidatus Nitrosopumilus;uncultured archaeon	16	GU553817.1.1402	Nitrosopumilus	5158_G	0.0514007	Npum_229
JN591982.1.1441 Archaea;Crenarchaeota;Nitrososphaeria;Nitrosopumilales;Nitrosopumilaceae;Candidatus Nitrosopumilus;uncultured Nitrosopumilaceae archaeon	0	JN591982.1.1441	Nitrosopumilus	5158_G	0	Npum_229
AY856365.1.1440 Archaea;Crenarchaeota;Nitrososphaeria;Nitrosopumilales;Nitrosopumilaceae;Candidatus Nitrosopumilus;uncultured archaeon	13	AY856365.1.1440	Nitrosopumilus	5158_G	0.041763	Npum_229
MG012922.1.1439 Archaea;Crenarchaeota;Nitrososphaeria;Nitrosopumilales;Nitrosopumilaceae;Candidatus Nitrosopumilus;uncultured archaeon	6	MG012922.1.1439	Nitrosopumilus	5158_G	0.0192753	Npum_229
KJ881486.1.1439 Archaea;Crenarchaeota;Nitrososphaeria;Nitrosopumilales;Nitrosopumilaceae;Candidatus Nitrosopumilus;uncultured archaeon	0	KJ881486.1.1439	Nitrosopumilus	5158_G	0	Npum_229
JQ225008.1.1357 Archaea;Crenarchaeota;Nitrososphaeria;Nitrosopumilales;Nitrosopumilaceae;Candidatus Nitrosopumilus;uncultured marine archaeon	9	JQ225008.1.1357	Nitrosopumilus	5158_G	0.0289129	Npum_229
AB019722.1.1398 Archaea;Crenarchaeota;Nitrososphaeria;Nitrosopumilales;Nitrosopumilaceae;Candidatus Nitrosopumilus;unidentified archaeon	12	AB019722.1.1398	Nitrosopumilus	5158_G	0.0385505	Npum_229
JQ222967.1.1367 Archaea;Crenarchaeota;Nitrososphaeria;Nitrosopumilales;Nitrosopumilaceae;Candidatus Nitrosopumilus;uncultured marine archaeon	8	JQ222967.1.1367	Nitrosopumilus	5158_G	0.0257003	Npum_229
FJ655679.1.1401 Archaea;Crenarchaeota;Nitrososphaeria;Nitrosopumilales;Nitrosopumilaceae;Candidatus Nitrosopumilus;uncultured archaeon	4	FJ655679.1.1401	Nitrosopumilus	5158_G	0.0128502	Npum_229
FJ571785.1.1346 Archaea;Crenarchaeota;Nitrososphaeria;Nitrosopumilales;Nitrosopumilaceae;Candidatus Nitrosopumilus;uncultured archaeon	10	FJ571785.1.1346	Nitrosopumilus	5158_G	0.0321254	Npum_229
EF367478.1.922 Archaea;Crenarchaeota;Nitrososphaeria;Nitrosopumilales;Nitrosopumilaceae;Candidatus Nitrosopumilus;uncultured archaeon	0	EF367478.1.922	Nitrosopumilus	5158_G	0	Npum_229
JQ222952.1.1360 Archaea;Crenarchaeota;Nitrososphaeria;Nitrosopumilales;Nitrosopumilaceae;Candidatus Nitrosopumilus;uncultured marine archaeon	0	JQ222952.1.1360	Nitrosopumilus	5158_G	0	Npum_229
GU234545.1.1326 Archaea;Crenarchaeota;Nitrososphaeria;Nitrosopumilales;Nitrosopumilaceae;Candidatus Nitrosopumilus;uncultured marine archaeon	6	GU234545.1.1326	Nitrosopumilus	5158_G	0.0192753	Npum_229
GU234442.1.1328 Archaea;Crenarchaeota;Nitrososphaeria;Nitrosopumilales;Nitrosopumilaceae;Candidatus Nitrosopumilus;uncultured marine archaeon	6	GU234442.1.1328	Nitrosopumilus	5158_G	0.0192753	Npum_229
AY320200.1.922 Archaea;Crenarchaeota;Nitrososphaeria;Nitrosopumilales;Nitrosopumilaceae;Candidatus Nitrosopumilus;uncultured crenarchaeote	8	AY320200.1.922	Nitrosopumilus	5158_G	0.0257003	Npum_229
AB426387.1.914 Archaea;Crenarchaeota;Nitrososphaeria;Nitrosopumilales;Nitrosopumilaceae;Candidatus Nitrosopumilus;uncultured archaeon	6	AB426387.1.914	Nitrosopumilus	5158_G	0.0192753	Npum_229
JQ227067.1.1364 Archaea;Crenarchaeota;Nitrososphaeria;Nitrosopumilales;Nitrosopumilaceae;Candidatus Nitrosopumilus;uncultured marine archaeon	0	JQ227067.1.1364	Nitrosopumilus	5158_G	0	Npum_229
GU234189.1.1323 Archaea;Crenarchaeota;Nitrososphaeria;Nitrosopumilales;Nitrosopumilaceae;Candidatus Nitrosopumilus;uncultured marine archaeon	6	GU234189.1.1323	Nitrosopumilus	5158_G	0.0192753	Npum_229
FJ655730.1.1401 Archaea;Crenarchaeota;Nitrososphaeria;Nitrosopumilales;Nitrosopumilaceae;Candidatus Nitrosopumilus;uncultured archaeon	6	FJ655730.1.1401	Nitrosopumilus	5158_G	0.0192753	Npum_229
EU420686.1.1455 Archaea;Crenarchaeota;Nitrososphaeria;Nitrosopumilales;Nitrosopumilaceae;Candidatus Nitrosopumilus;uncultured archaeon	6	EU420686.1.1455	Nitrosopumilus	5158_G	0.0192753	Npum_229
AB099992.1.1425 Archaea;Crenarchaeota;Nitrososphaeria;Nitrosopumilales;Nitrosopumilaceae;Candidatus Nitrosopumilus;uncultured bacterium	0	AB099992.1.1425	Nitrosopumilus	5158_G	0	Npum_229
U71114.1.1420 Archaea;Crenarchaeota;Nitrososphaeria;Nitrosopumilales;Nitrosopumilaceae;Candidatus Nitrosopumilus;unidentified archaeon C20	5	U71114.1.1420	Nitrosopumilus	5158_G	0.0160627	Npum_229
KJ881972.1.1438 Archaea;Crenarchaeota;Nitrososphaeria;Nitrosopumilales;Nitrosopumilaceae;Candidatus Nitrosopumilus;uncultured archaeon	3	KJ881972.1.1438	Nitrosopumilus	5158_G	0.00963763	Npum_229
JX870209.1.915 Archaea;Crenarchaeota;Nitrososphaeria;Nitrosopumilales;Nitrosopumilaceae;Candidatus Nitrosopumilus;uncultured archaeon	5	JX870209.1.915	Nitrosopumilus	5158_G	0.0160627	Npum_229
EF069352.1.1440 Archaea;Crenarchaeota;Nitrososphaeria;Nitrosopumilales;Nitrosopumilaceae;Candidatus Nitrosopumilus;uncultured Nitrosopumilales archaeon	5	EF069352.1.1440	Nitrosopumilus	5158_G	0.0160627	Npum_229
KY081870.1.1372 Archaea;Crenarchaeota;Nitrososphaeria;Nitrosopumilales;Nitrosopumilaceae;Candidatus Nitrosopumilus;uncultured archaeon	4	KY081870.1.1372	Nitrosopumilus	5158_G	0.0128502	Npum_229
KX077276.1.914 Archaea;Crenarchaeota;Nitrososphaeria;Nitrosopumilales;Nitrosopumilaceae;Candidatus Nitrosopumilus;uncultured archaeon	4	KX077276.1.914	Nitrosopumilus	5158_G	0.0128502	Npum_229
JQ989352.1.1402 Archaea;Crenarchaeota;Nitrososphaeria;Nitrosopumilales;Nitrosopumilaceae;Candidatus Nitrosopumilus;uncultured archaeon	4	JQ989352.1.1402	Nitrosopumilus	5158_G	0.0128502	Npum_229
JQ224858.1.1352 Archaea;Crenarchaeota;Nitrososphaeria;Nitrosopumilales;Nitrosopumilaceae;Candidatus Nitrosopumilus;uncultured marine archaeon	2	JQ224858.1.1352	Nitrosopumilus	5158_G	0.00642508	Npum_229
JQ222812.1.1333 Archaea;Crenarchaeota;Nitrososphaeria;Nitrosopumilales;Nitrosopumilaceae;Candidatus Nitrosopumilus;uncultured marine archaeon	4	JQ222812.1.1333	Nitrosopumilus	5158_G	0.0128502	Npum_229
FJ571782.1.1346 Archaea;Crenarchaeota;Nitrososphaeria;Nitrosopumilales;Nitrosopumilaceae;Candidatus Nitrosopumilus;uncultured archaeon	4	FJ571782.1.1346	Nitrosopumilus	5158_G	0.0128502	Npum_229
EF069351.1.1440 Archaea;Crenarchaeota;Nitrososphaeria;Nitrosopumilales;Nitrosopumilaceae;Candidatus Nitrosopumilus;uncultured Nitrosopumilales archaeon	4	EF069351.1.1440	Nitrosopumilus	5158_G	0.0128502	Npum_229
U71117.1.1451 Archaea;Crenarchaeota;Nitrososphaeria;Nitrosopumilales;Nitrosopumilaceae;Candidatus Nitrosopumilus;unidentified archaeon C46	3	U71117.1.1451	Nitrosopumilus	5158_G	0.00963763	Npum_229
LC080909.1.1440 Archaea;Crenarchaeota;Nitrososphaeria;Nitrosopumilales;Nitrosopumilaceae;Candidatus Nitrosopumilus;uncultured archaeon	3	LC080909.1.1440	Nitrosopumilus	5158_G	0.00963763	Npum_229
KP204839.1.1458 Archaea;Crenarchaeota;Nitrososphaeria;Nitrosopumilales;Nitrosopumilaceae;Candidatus Nitrosopumilus;uncultured archaeon	3	KP204839.1.1458	Nitrosopumilus	5158_G	0.00963763	Npum_229
JQ224131.1.1342 Archaea;Crenarchaeota;Nitrososphaeria;Nitrosopumilales;Nitrosopumilaceae;Candidatus Nitrosopumilus;uncultured marine archaeon	3	JQ224131.1.1342	Nitrosopumilus	5158_G	0.00963763	Npum_229
FJ487489.1.1369 Archaea;Crenarchaeota;Nitrososphaeria;Nitrosopumilales;Nitrosopumilaceae;Candidatus Nitrosopumilus;uncultured marine group I thaumarchaeote	3	FJ487489.1.1369	Nitrosopumilus	5158_G	0.00963763	Npum_229
MG012906.1.1438 Archaea;Crenarchaeota;Nitrososphaeria;Nitrosopumilales;Nitrosopumilaceae;Candidatus Nitrosopumilus;uncultured archaeon	2	MG012906.1.1438	Nitrosopumilus	5158_G	0.00642508	Npum_229
KX428000.1.1440 Archaea;Crenarchaeota;Nitrososphaeria;Nitrosopumilales;Nitrosopumilaceae;Candidatus Nitrosopumilus;uncultured archaeon	2	KX428000.1.1440	Nitrosopumilus	5158_G	0.00642508	Npum_229
KJ882041.1.1438 Archaea;Crenarchaeota;Nitrososphaeria;Nitrosopumilales;Nitrosopumilaceae;Candidatus Nitrosopumilus;uncultured archaeon	0	KJ882041.1.1438	Nitrosopumilus	5158_G	0	Npum_229
KJ881816.1.1441 Archaea;Crenarchaeota;Nitrososphaeria;Nitrosopumilales;Nitrosopumilaceae;Candidatus Nitrosopumilus;uncultured archaeon	0	KJ881816.1.1441	Nitrosopumilus	5158_G	0	Npum_229
KJ881533.1.1441 Archaea;Crenarchaeota;Nitrososphaeria;Nitrosopumilales;Nitrosopumilaceae;Candidatus Nitrosopumilus;uncultured archaeon	2	KJ881533.1.1441	Nitrosopumilus	5158_G	0.00642508	Npum_229
KF954274.1.1439 Archaea;Crenarchaeota;Nitrososphaeria;Nitrosopumilales;Nitrosopumilaceae;Candidatus Nitrosopumilus;uncultured thaumarchaeote	2	KF954274.1.1439	Nitrosopumilus	5158_G	0.00642508	Npum_229
JX870367.1.911 Archaea;Crenarchaeota;Nitrososphaeria;Nitrosopumilales;Nitrosopumilaceae;Candidatus Nitrosopumilus;uncultured archaeon	2	JX870367.1.911	Nitrosopumilus	5158_G	0.00642508	Npum_229
JX870243.1.914 Archaea;Crenarchaeota;Nitrososphaeria;Nitrosopumilales;Nitrosopumilaceae;Candidatus Nitrosopumilus;uncultured archaeon	0	JX870243.1.914	Nitrosopumilus	5158_G	0	Npum_229
JQ224803.1.1356 Archaea;Crenarchaeota;Nitrososphaeria;Nitrosopumilales;Nitrosopumilaceae;Candidatus Nitrosopumilus;uncultured marine archaeon	2	JQ224803.1.1356	Nitrosopumilus	5158_G	0.00642508	Npum_229
JQ223908.1.1347 Archaea;Crenarchaeota;Nitrososphaeria;Nitrosopumilales;Nitrosopumilaceae;Candidatus Nitrosopumilus;uncultured marine archaeon	2	JQ223908.1.1347	Nitrosopumilus	5158_G	0.00642508	Npum_229
GU234596.1.1315 Archaea;Crenarchaeota;Nitrososphaeria;Nitrosopumilales;Nitrosopumilaceae;Candidatus Nitrosopumilus;uncultured marine archaeon	2	GU234596.1.1315	Nitrosopumilus	5158_G	0.00642508	Npum_229
GU234573.1.1329 Archaea;Crenarchaeota;Nitrososphaeria;Nitrosopumilales;Nitrosopumilaceae;Candidatus Nitrosopumilus;uncultured marine archaeon	2	GU234573.1.1329	Nitrosopumilus	5158_G	0.00642508	Npum_229
GU234526.1.1319 Archaea;Crenarchaeota;Nitrososphaeria;Nitrosopumilales;Nitrosopumilaceae;Candidatus Nitrosopumilus;uncultured marine archaeon	0	GU234526.1.1319	Nitrosopumilus	5158_G	0	Npum_229
GU234471.1.1336 Archaea;Crenarchaeota;Nitrososphaeria;Nitrosopumilales;Nitrosopumilaceae;Candidatus Nitrosopumilus;uncultured marine archaeon	2	GU234471.1.1336	Nitrosopumilus	5158_G	0.00642508	Npum_229
GU234217.1.1320 Archaea;Crenarchaeota;Nitrososphaeria;Nitrosopumilales;Nitrosopumilaceae;Candidatus Nitrosopumilus;uncultured marine archaeon	2	GU234217.1.1320	Nitrosopumilus	5158_G	0.00642508	Npum_229
FN553712.1.1345 Archaea;Crenarchaeota;Nitrososphaeria;Nitrosopumilales;Nitrosopumilaceae;Candidatus Nitrosopumilus;uncultured sediment archaeon	0	FN553712.1.1345	Nitrosopumilus	5158_G	0	Npum_229
FJ571882.1.1346 Archaea;Crenarchaeota;Nitrososphaeria;Nitrosopumilales;Nitrosopumilaceae;Candidatus Nitrosopumilus;uncultured archaeon	0	FJ571882.1.1346	Nitrosopumilus	5158_G	0	Npum_229
FJ487502.1.1366 Archaea;Crenarchaeota;Nitrososphaeria;Nitrosopumilales;Nitrosopumilaceae;Candidatus Nitrosopumilus;uncultured marine group I thaumarchaeote	2	FJ487502.1.1366	Nitrosopumilus	5158_G	0.00642508	Npum_229
FJ404089.1.918 Archaea;Crenarchaeota;Nitrososphaeria;Nitrosopumilales;Nitrosopumilaceae;Candidatus Nitrosopumilus;uncultured archaeon	0	FJ404089.1.918	Nitrosopumilus	5158_G	0	Npum_229
FJ150825.1.1353 Archaea;Crenarchaeota;Nitrososphaeria;Nitrosopumilales;Nitrosopumilaceae;Candidatus Nitrosopumilus;uncultured marine group I thaumarchaeote	2	FJ150825.1.1353	Nitrosopumilus	5158_G	0.00642508	Npum_229
EU420689.1.1455 Archaea;Crenarchaeota;Nitrososphaeria;Nitrosopumilales;Nitrosopumilaceae;Candidatus Nitrosopumilus;uncultured archaeon	0	EU420689.1.1455	Nitrosopumilus	5158_G	0	Npum_229
EU284626.1.1403 Archaea;Crenarchaeota;Nitrososphaeria;Nitrosopumilales;Nitrosopumilaceae;Candidatus Nitrosopumilus;uncultured archaeon	2	EU284626.1.1403	Nitrosopumilus	5158_G	0.00642508	Npum_229
EF069373.1.1439 Archaea;Crenarchaeota;Nitrososphaeria;Nitrosopumilales;Nitrosopumilaceae;Candidatus Nitrosopumilus;uncultured Nitrosopumilales archaeon	0	EF069373.1.1439	Nitrosopumilus	5158_G	0	Npum_229
AB240739.1.914 Archaea;Crenarchaeota;Nitrososphaeria;Nitrosopumilales;Nitrosopumilaceae;Candidatus Nitrosopumilus;uncultured archaeon	2	AB240739.1.914	Nitrosopumilus	5158_G	0.00642508	Npum_229
U71110.1.1259 Archaea;Crenarchaeota;Nitrososphaeria;Nitrosopumilales;Nitrosopumilaceae;Candidatus Nitrosopumilus;unidentified archaeon PM8	1	U71110.1.1259	Nitrosopumilus	5158_G	0.00321254	Npum_229
KY241651.1.1437 Archaea;Crenarchaeota;Nitrososphaeria;Nitrosopumilales;Nitrosopumilaceae;Candidatus Nitrosopumilus;uncultured archaeon	1	KY241651.1.1437	Nitrosopumilus	5158_G	0.00321254	Npum_229
KP204655.1.1397 Archaea;Crenarchaeota;Nitrososphaeria;Nitrosopumilales;Nitrosopumilaceae;Candidatus Nitrosopumilus;uncultured archaeon	1	KP204655.1.1397	Nitrosopumilus	5158_G	0.00321254	Npum_229
KP091027.1.1439 Archaea;Crenarchaeota;Nitrososphaeria;Nitrosopumilales;Nitrosopumilaceae;Candidatus Nitrosopumilus;uncultured archaeon	0	KP091027.1.1439	Nitrosopumilus	5158_G	0	Npum_229
KM454193.1.913 Archaea;Crenarchaeota;Nitrososphaeria;Nitrosopumilales;Nitrosopumilaceae;Candidatus Nitrosopumilus;uncultured archaeon	1	KM454193.1.913	Nitrosopumilus	5158_G	0.00321254	Npum_229
KJ882180.1.1438 Archaea;Crenarchaeota;Nitrososphaeria;Nitrosopumilales;Nitrosopumilaceae;Candidatus Nitrosopumilus;uncultured archaeon	1	KJ882180.1.1438	Nitrosopumilus	5158_G	0.00321254	Npum_229
KJ881719.1.1438 Archaea;Crenarchaeota;Nitrososphaeria;Nitrosopumilales;Nitrosopumilaceae;Candidatus Nitrosopumilus;uncultured archaeon	1	KJ881719.1.1438	Nitrosopumilus	5158_G	0.00321254	Npum_229
JX870170.1.909 Archaea;Crenarchaeota;Nitrososphaeria;Nitrosopumilales;Nitrosopumilaceae;Candidatus Nitrosopumilus;uncultured archaeon	1	JX870170.1.909	Nitrosopumilus	5158_G	0.00321254	Npum_229
HQ864944.1.1339 Archaea;Crenarchaeota;Nitrososphaeria;Nitrosopumilales;Nitrosopumilaceae;Candidatus Nitrosopumilus;uncultured eukaryote	1	HQ864944.1.1339	Nitrosopumilus	5158_G	0.00321254	Npum_229
FJ981509.1.913 Archaea;Crenarchaeota;Nitrososphaeria;Nitrosopumilales;Nitrosopumilaceae;Candidatus Nitrosopumilus;uncultured archaeon	1	FJ981509.1.913	Nitrosopumilus	5158_G	0.00321254	Npum_229
FJ655726.1.1401 Archaea;Crenarchaeota;Nitrososphaeria;Nitrosopumilales;Nitrosopumilaceae;Candidatus Nitrosopumilus;uncultured archaeon	1	FJ655726.1.1401	Nitrosopumilus	5158_G	0.00321254	Npum_229
EU713912.1.915 Archaea;Crenarchaeota;Nitrososphaeria;Nitrosopumilales;Nitrosopumilaceae;Candidatus Nitrosopumilus;uncultured archaeon	1	EU713912.1.915	Nitrosopumilus	5158_G	0.00321254	Npum_229
EU420678.1.1453 Archaea;Crenarchaeota;Nitrososphaeria;Nitrosopumilales;Nitrosopumilaceae;Candidatus Nitrosopumilus;uncultured archaeon	1	EU420678.1.1453	Nitrosopumilus	5158_G	0.00321254	Npum_229
EF069372.1.1440 Archaea;Crenarchaeota;Nitrososphaeria;Nitrosopumilales;Nitrosopumilaceae;Candidatus Nitrosopumilus;uncultured Nitrosopumilales archaeon	1	EF069372.1.1440	Nitrosopumilus	5158_G	0.00321254	Npum_229
EF069368.1.1440 Archaea;Crenarchaeota;Nitrososphaeria;Nitrosopumilales;Nitrosopumilaceae;Candidatus Nitrosopumilus;uncultured Nitrosopumilales archaeon	1	EF069368.1.1440	Nitrosopumilus	5158_G	0.00321254	Npum_229
AY505047.1.1364 Archaea;Crenarchaeota;Nitrososphaeria;Nitrosopumilales;Nitrosopumilaceae;Candidatus Nitrosopumilus;uncultured archaeon	1	AY505047.1.1364	Nitrosopumilus	5158_G	0.00321254	Npum_229
AF121094.1.910 Archaea;Crenarchaeota;Nitrososphaeria;Nitrosopumilales;Nitrosopumilaceae;Candidatus Nitrosopumilus;uncultured crenarchaeote ODPB-A6	1	AF121094.1.910	Nitrosopumilus	5158_G	0.00321254	Npum_229
AB973950.1.1346 Archaea;Crenarchaeota;Nitrososphaeria;Nitrosopumilales;Nitrosopumilaceae;Candidatus Nitrosopumilus;uncultured archaeon	1	AB973950.1.1346	Nitrosopumilus	5158_G	0.00321254	Npum_229
AJXC01000474.2737.4194 Archaea;Crenarchaeota;Nitrososphaeria;Nitrosopumilales;Nitrosopumilaceae;Candidatus Nitrosopumilus;uncultured Nitrosopumilales archaeon	811	AJXC01000474.2737.4194	Nitrosopumilus	5158_H	2.60537	Npum_229
AGBE01001967.8175.9632 Archaea;Crenarchaeota;Nitrososphaeria;Nitrosopumilales;Nitrosopumilaceae;Candidatus Nitrosopumilus;uncultured marine crenarchaeote 'Gulf of Maine'	638	AGBE01001967.8175.9632	Nitrosopumilus	5158_H	2.0496	Npum_229
FLOH01000006.607623.609080 Archaea;Crenarchaeota;Nitrososphaeria;Nitrosopumilales;Nitrosopumilaceae;Candidatus Nitrosopumilus;marine metagenome	659	FLOH01000006.607623.609080	Nitrosopumilus	5158_H	2.11707	Npum_229
KF029601.1.914 Archaea;Crenarchaeota;Nitrososphaeria;Nitrosopumilales;Nitrosopumilaceae;Candidatus Nitrosopumilus;uncultured euryarchaeote	103	KF029601.1.914	Nitrosopumilus	5158_H	0.330892	Npum_229
CP000866.896241.897709 Archaea;Crenarchaeota;Nitrososphaeria;Nitrosopumilales;Nitrosopumilaceae;Candidatus Nitrosopumilus;Nitrosopumilus maritimus SCM1	393	CP000866.896241.897709	Nitrosopumilus	5158_H	1.26253	Npum_229
KJ881939.1.1438 Archaea;Crenarchaeota;Nitrososphaeria;Nitrosopumilales;Nitrosopumilaceae;Candidatus Nitrosopumilus;uncultured archaeon	97	KJ881939.1.1438	Nitrosopumilus	5158_H	0.311617	Npum_229
LFLC01000014.6884.8341 Archaea;Crenarchaeota;Nitrososphaeria;Nitrosopumilales;Nitrosopumilaceae;Candidatus Nitrosopumilus;Nitrosopumilus sp. LS_AOA	49	LFLC01000014.6884.8341	Nitrosopumilus	5158_H	0.157415	Npum_229
GU553818.1.1402 Archaea;Crenarchaeota;Nitrososphaeria;Nitrosopumilales;Nitrosopumilaceae;Candidatus Nitrosopumilus;uncultured archaeon	87	GU553818.1.1402	Nitrosopumilus	5158_H	0.279491	Npum_229
GU553809.1.1404 Archaea;Crenarchaeota;Nitrososphaeria;Nitrosopumilales;Nitrosopumilaceae;Candidatus Nitrosopumilus;uncultured archaeon	79	GU553809.1.1404	Nitrosopumilus	5158_H	0.253791	Npum_229
KY081871.1.1396 Archaea;Crenarchaeota;Nitrososphaeria;Nitrosopumilales;Nitrosopumilaceae;Candidatus Nitrosopumilus;uncultured archaeon	104	KY081871.1.1396	Nitrosopumilus	5158_H	0.334104	Npum_229
KY081873.1.1345 Archaea;Crenarchaeota;Nitrososphaeria;Nitrosopumilales;Nitrosopumilaceae;Candidatus Nitrosopumilus;uncultured archaeon	28	KY081873.1.1345	Nitrosopumilus	5158_H	0.0899512	Npum_229
KX428010.1.1398 Archaea;Crenarchaeota;Nitrososphaeria;Nitrosopumilales;Nitrosopumilaceae;Candidatus Nitrosopumilus;uncultured archaeon	20	KX428010.1.1398	Nitrosopumilus	5158_H	0.0642508	Npum_229
KP204836.1.1440 Archaea;Crenarchaeota;Nitrososphaeria;Nitrosopumilales;Nitrosopumilaceae;Candidatus Nitrosopumilus;uncultured archaeon	18	KP204836.1.1440	Nitrosopumilus	5158_H	0.0578258	Npum_229
JQ227643.1.1305 Archaea;Crenarchaeota;Nitrososphaeria;Nitrosopumilales;Nitrosopumilaceae;Candidatus Nitrosopumilus;uncultured marine archaeon	28	JQ227643.1.1305	Nitrosopumilus	5158_H	0.0899512	Npum_229
AB019725.1.1398 Archaea;Crenarchaeota;Nitrososphaeria;Nitrosopumilales;Nitrosopumilaceae;Candidatus Nitrosopumilus;unidentified archaeon	12	AB019725.1.1398	Nitrosopumilus	5158_H	0.0385505	Npum_229
FJ571753.1.1346 Archaea;Crenarchaeota;Nitrososphaeria;Nitrosopumilales;Nitrosopumilaceae;Candidatus Nitrosopumilus;uncultured archaeon	9	FJ571753.1.1346	Nitrosopumilus	5158_H	0.0289129	Npum_229
JF931322.1.924 Archaea;Crenarchaeota;Nitrososphaeria;Nitrosopumilales;Nitrosopumilaceae;Candidatus Nitrosopumilus;uncultured archaeon	5	JF931322.1.924	Nitrosopumilus	5158_H	0.0160627	Npum_229
GU553807.1.1403 Archaea;Crenarchaeota;Nitrososphaeria;Nitrosopumilales;Nitrosopumilaceae;Candidatus Nitrosopumilus;uncultured archaeon	85	GU553807.1.1403	Nitrosopumilus	5158_H	0.273066	Npum_229
JN591965.1.1440 Archaea;Crenarchaeota;Nitrososphaeria;Nitrosopumilales;Nitrosopumilaceae;Candidatus Nitrosopumilus;uncultured Nitrosopumilaceae archaeon	36	JN591965.1.1440	Nitrosopumilus	5158_H	0.115652	Npum_229
JF931493.1.931 Archaea;Crenarchaeota;Nitrososphaeria;Nitrosopumilales;Nitrosopumilaceae;Candidatus Nitrosopumilus;uncultured archaeon	32	JF931493.1.931	Nitrosopumilus	5158_H	0.102801	Npum_229
EU284626.1.1403 Archaea;Crenarchaeota;Nitrososphaeria;Nitrosopumilales;Nitrosopumilaceae;Candidatus Nitrosopumilus;uncultured archaeon	6	EU284626.1.1403	Nitrosopumilus	5158_H	0.0192753	Npum_229
AB919372.1.1312 Archaea;Crenarchaeota;Nitrososphaeria;Nitrosopumilales;Nitrosopumilaceae;Candidatus Nitrosopumilus;uncultured marine group I thaumarchaeote	10	AB919372.1.1312	Nitrosopumilus	5158_H	0.0321254	Npum_229
KJ881966.1.1454 Archaea;Crenarchaeota;Nitrososphaeria;Nitrosopumilales;Nitrosopumilaceae;Candidatus Nitrosopumilus;uncultured archaeon	188	KJ881966.1.1454	Nitrosopumilus	5158_H	0.603958	Npum_229
AJXC01000443.5756.7214 Archaea;Crenarchaeota;Nitrososphaeria;Nitrosopumilales;Nitrosopumilaceae;Candidatus Nitrosopumilus;uncultured Nitrosopumilales archaeon	61	AJXC01000443.5756.7214	Nitrosopumilus	5158_H	0.195965	Npum_229
KF954271.1.1439 Archaea;Crenarchaeota;Nitrososphaeria;Nitrosopumilales;Nitrosopumilaceae;Candidatus Nitrosopumilus;uncultured thaumarchaeote	81	KF954271.1.1439	Nitrosopumilus	5158_H	0.260216	Npum_229
GU234292.1.1327 Archaea;Crenarchaeota;Nitrososphaeria;Nitrosopumilales;Nitrosopumilaceae;Candidatus Nitrosopumilus;uncultured marine archaeon	56	GU234292.1.1327	Nitrosopumilus	5158_H	0.179902	Npum_229
MG012922.1.1439 Archaea;Crenarchaeota;Nitrososphaeria;Nitrosopumilales;Nitrosopumilaceae;Candidatus Nitrosopumilus;uncultured archaeon	6	MG012922.1.1439	Nitrosopumilus	5158_H	0.0192753	Npum_229
FJ571785.1.1346 Archaea;Crenarchaeota;Nitrososphaeria;Nitrosopumilales;Nitrosopumilaceae;Candidatus Nitrosopumilus;uncultured archaeon	15	FJ571785.1.1346	Nitrosopumilus	5158_H	0.0481881	Npum_229
EU283425.1.1412 Archaea;Crenarchaeota;Nitrososphaeria;Nitrosopumilales;Nitrosopumilaceae;Candidatus Nitrosopumilus;uncultured crenarchaeote	12	EU283425.1.1412	Nitrosopumilus	5158_H	0.0385505	Npum_229
LC080933.1.1440 Archaea;Crenarchaeota;Nitrososphaeria;Nitrosopumilales;Nitrosopumilaceae;Candidatus Nitrosopumilus;uncultured archaeon	11	LC080933.1.1440	Nitrosopumilus	5158_H	0.035338	Npum_229
AY320200.1.922 Archaea;Crenarchaeota;Nitrososphaeria;Nitrosopumilales;Nitrosopumilaceae;Candidatus Nitrosopumilus;uncultured crenarchaeote	7	AY320200.1.922	Nitrosopumilus	5158_H	0.0224878	Npum_229
MG012907.1.1438 Archaea;Crenarchaeota;Nitrososphaeria;Nitrosopumilales;Nitrosopumilaceae;Candidatus Nitrosopumilus;uncultured archaeon	2	MG012907.1.1438	Nitrosopumilus	5158_H	0.00642508	Npum_229
KJ882252.1.1443 Archaea;Crenarchaeota;Nitrososphaeria;Nitrosopumilales;Nitrosopumilaceae;Candidatus Nitrosopumilus;uncultured archaeon	176	KJ882252.1.1443	Nitrosopumilus	5158_H	0.565407	Npum_229
EU420687.1.1455 Archaea;Crenarchaeota;Nitrososphaeria;Nitrosopumilales;Nitrosopumilaceae;Candidatus Nitrosopumilus;uncultured archaeon	1	EU420687.1.1455	Nitrosopumilus	5158_H	0.00321254	Npum_229
KY081870.1.1372 Archaea;Crenarchaeota;Nitrososphaeria;Nitrosopumilales;Nitrosopumilaceae;Candidatus Nitrosopumilus;uncultured archaeon	8	KY081870.1.1372	Nitrosopumilus	5158_H	0.0257003	Npum_229
EU420674.1.1456 Archaea;Crenarchaeota;Nitrososphaeria;Nitrosopumilales;Nitrosopumilaceae;Candidatus Nitrosopumilus;uncultured archaeon	9	EU420674.1.1456	Nitrosopumilus	5158_H	0.0289129	Npum_229
EU284597.1.1403 Archaea;Crenarchaeota;Nitrososphaeria;Nitrosopumilales;Nitrosopumilaceae;Candidatus Nitrosopumilus;uncultured archaeon	22	EU284597.1.1403	Nitrosopumilus	5158_H	0.0706759	Npum_229
KX428000.1.1440 Archaea;Crenarchaeota;Nitrososphaeria;Nitrosopumilales;Nitrosopumilaceae;Candidatus Nitrosopumilus;uncultured archaeon	9	KX428000.1.1440	Nitrosopumilus	5158_H	0.0289129	Npum_229
FN820415.1.1346 Archaea;Crenarchaeota;Nitrososphaeria;Nitrosopumilales;Nitrosopumilaceae;Candidatus Nitrosopumilus;uncultured archaeon	7	FN820415.1.1346	Nitrosopumilus	5158_H	0.0224878	Npum_229
MG012906.1.1438 Archaea;Crenarchaeota;Nitrososphaeria;Nitrosopumilales;Nitrosopumilaceae;Candidatus Nitrosopumilus;uncultured archaeon	2	MG012906.1.1438	Nitrosopumilus	5158_H	0.00642508	Npum_229
JQ225883.1.1347 Archaea;Crenarchaeota;Nitrososphaeria;Nitrosopumilales;Nitrosopumilaceae;Candidatus Nitrosopumilus;uncultured marine archaeon	2	JQ225883.1.1347	Nitrosopumilus	5158_H	0.00642508	Npum_229
JQ225563.1.1349 Archaea;Crenarchaeota;Nitrososphaeria;Nitrosopumilales;Nitrosopumilaceae;Candidatus Nitrosopumilus;uncultured marine archaeon	2	JQ225563.1.1349	Nitrosopumilus	5158_H	0.00642508	Npum_229
GU234526.1.1319 Archaea;Crenarchaeota;Nitrososphaeria;Nitrosopumilales;Nitrosopumilaceae;Candidatus Nitrosopumilus;uncultured marine archaeon	2	GU234526.1.1319	Nitrosopumilus	5158_H	0.00642508	Npum_229
EU332098.1.914 Archaea;Crenarchaeota;Nitrososphaeria;Nitrosopumilales;Nitrosopumilaceae;Candidatus Nitrosopumilus;uncultured crenarchaeote	2	EU332098.1.914	Nitrosopumilus	5158_H	0.00642508	Npum_229
AJ347775.1.1442 Archaea;Crenarchaeota;Nitrososphaeria;Nitrosopumilales;Nitrosopumilaceae;Candidatus Nitrosopumilus;uncultured Nitrosopumilales archaeon	2	AJ347775.1.1442	Nitrosopumilus	5158_H	0.00642508	Npum_229
LC081086.1.1506 Archaea;Crenarchaeota;Nitrososphaeria;Nitrosopumilales;Nitrosopumilaceae;Candidatus Nitrosopumilus;uncultured archaeon	2	LC081086.1.1506	Nitrosopumilus	5158_H	0.00642508	Npum_229
KR737579.1.1474 Archaea;Crenarchaeota;Nitrososphaeria;Nitrosopumilales;Nitrosopumilaceae;Candidatus Nitrosopumilus;Nitrosopumilus sp. DDS1	661	KR737579.1.1474	Nitrosopumilus	5158_H	2.12349	Npum_229
KJ881851.1.1446 Archaea;Crenarchaeota;Nitrososphaeria;Nitrosopumilales;Nitrosopumilaceae;Candidatus Nitrosopumilus;uncultured archaeon	138	KJ881851.1.1446	Nitrosopumilus	5158_H	0.443331	Npum_229
LQMW01000026.5821.7278 Archaea;Crenarchaeota;Nitrososphaeria;Nitrosopumilales;Nitrosopumilaceae;Candidatus Nitrosopumilus;Nitrosopumilus sp. Nsub	190	LQMW01000026.5821.7278	Nitrosopumilus	5158_H	0.610383	Npum_229
EU420709.1.1455 Archaea;Crenarchaeota;Nitrososphaeria;Nitrosopumilales;Nitrosopumilaceae;Candidatus Nitrosopumilus;uncultured archaeon	48	EU420709.1.1455	Nitrosopumilus	5158_H	0.154202	Npum_229
KJ882256.1.1444 Archaea;Crenarchaeota;Nitrososphaeria;Nitrosopumilales;Nitrosopumilaceae;Candidatus Nitrosopumilus;uncultured archaeon	30	KJ882256.1.1444	Nitrosopumilus	5158_H	0.0963763	Npum_229
EU420706.1.1458 Archaea;Crenarchaeota;Nitrososphaeria;Nitrosopumilales;Nitrosopumilaceae;Candidatus Nitrosopumilus;uncultured archaeon	58	EU420706.1.1458	Nitrosopumilus	5158_H	0.186327	Npum_229
AXWL01000001.19499.20956 Archaea;Crenarchaeota;Nitrososphaeria;Nitrosopumilales;Nitrosopumilaceae;Candidatus Nitrosopumilus;Thaumarchaeota archaeon SCGC AAA282-K18	24	AXWL01000001.19499.20956	Nitrosopumilus	5158_H	0.077101	Npum_229
KJ881846.1.1442 Archaea;Crenarchaeota;Nitrososphaeria;Nitrosopumilales;Nitrosopumilaceae;Candidatus Nitrosopumilus;uncultured archaeon	69	KJ881846.1.1442	Nitrosopumilus	5158_H	0.221665	Npum_229
FJ571734.1.1346 Archaea;Crenarchaeota;Nitrososphaeria;Nitrosopumilales;Nitrosopumilaceae;Candidatus Nitrosopumilus;uncultured archaeon	45	FJ571734.1.1346	Nitrosopumilus	5158_H	0.144564	Npum_229
FJ150826.1.1353 Archaea;Crenarchaeota;Nitrososphaeria;Nitrosopumilales;Nitrosopumilaceae;Candidatus Nitrosopumilus;uncultured marine group I thaumarchaeote	26	FJ150826.1.1353	Nitrosopumilus	5158_H	0.0835261	Npum_229
MG012905.1.1439 Archaea;Crenarchaeota;Nitrososphaeria;Nitrosopumilales;Nitrosopumilaceae;Candidatus Nitrosopumilus;uncultured archaeon	1	MG012905.1.1439	Nitrosopumilus	5158_H	0.00321254	Npum_229
EF069344.1.1440 Archaea;Crenarchaeota;Nitrososphaeria;Nitrosopumilales;Nitrosopumilaceae;Candidatus Nitrosopumilus;uncultured Nitrosopumilales archaeon	0	EF069344.1.1440	Nitrosopumilus	5158_H	0	Npum_229
EU420707.1.1457 Archaea;Crenarchaeota;Nitrososphaeria;Nitrosopumilales;Nitrosopumilaceae;Candidatus Nitrosopumilus;uncultured archaeon	45	EU420707.1.1457	Nitrosopumilus	5158_H	0.144564	Npum_229
JQ224070.1.1347 Archaea;Crenarchaeota;Nitrososphaeria;Nitrosopumilales;Nitrosopumilaceae;Candidatus Nitrosopumilus;uncultured marine archaeon	34	JQ224070.1.1347	Nitrosopumilus	5158_H	0.109226	Npum_229
JQ227773.1.1318 Archaea;Crenarchaeota;Nitrososphaeria;Nitrosopumilales;Nitrosopumilaceae;Candidatus Nitrosopumilus;uncultured marine archaeon	8	JQ227773.1.1318	Nitrosopumilus	5158_H	0.0257003	Npum_229
JN591982.1.1441 Archaea;Crenarchaeota;Nitrososphaeria;Nitrosopumilales;Nitrosopumilaceae;Candidatus Nitrosopumilus;uncultured Nitrosopumilaceae archaeon	0	JN591982.1.1441	Nitrosopumilus	5158_H	0	Npum_229
GU234442.1.1328 Archaea;Crenarchaeota;Nitrososphaeria;Nitrosopumilales;Nitrosopumilaceae;Candidatus Nitrosopumilus;uncultured marine archaeon	23	GU234442.1.1328	Nitrosopumilus	5158_H	0.0738885	Npum_229
AB019722.1.1398 Archaea;Crenarchaeota;Nitrososphaeria;Nitrosopumilales;Nitrosopumilaceae;Candidatus Nitrosopumilus;unidentified archaeon	10	AB019722.1.1398	Nitrosopumilus	5158_H	0.0321254	Npum_229
AY856365.1.1440 Archaea;Crenarchaeota;Nitrososphaeria;Nitrosopumilales;Nitrosopumilaceae;Candidatus Nitrosopumilus;uncultured archaeon	29	AY856365.1.1440	Nitrosopumilus	5158_H	0.0931637	Npum_229
JQ227067.1.1364 Archaea;Crenarchaeota;Nitrososphaeria;Nitrosopumilales;Nitrosopumilaceae;Candidatus Nitrosopumilus;uncultured marine archaeon	0	JQ227067.1.1364	Nitrosopumilus	5158_H	0	Npum_229
JQ224968.1.1363 Archaea;Crenarchaeota;Nitrososphaeria;Nitrosopumilales;Nitrosopumilaceae;Candidatus Nitrosopumilus;uncultured marine archaeon	23	JQ224968.1.1363	Nitrosopumilus	5158_H	0.0738885	Npum_229
KJ881816.1.1441 Archaea;Crenarchaeota;Nitrososphaeria;Nitrosopumilales;Nitrosopumilaceae;Candidatus Nitrosopumilus;uncultured archaeon	0	KJ881816.1.1441	Nitrosopumilus	5158_H	0	Npum_229
LKGT01002244.3159.4616 Archaea;Crenarchaeota;Nitrososphaeria;Nitrosopumilales;Nitrosopumilaceae;Candidatus Nitrosopumilus;marine sediment metagenome	18	LKGT01002244.3159.4616	Nitrosopumilus	5158_H	0.0578258	Npum_229
GU234545.1.1326 Archaea;Crenarchaeota;Nitrososphaeria;Nitrosopumilales;Nitrosopumilaceae;Candidatus Nitrosopumilus;uncultured marine archaeon	18	GU234545.1.1326	Nitrosopumilus	5158_H	0.0578258	Npum_229
MG012930.1.1439 Archaea;Crenarchaeota;Nitrososphaeria;Nitrosopumilales;Nitrosopumilaceae;Candidatus Nitrosopumilus;uncultured archaeon	0	MG012930.1.1439	Nitrosopumilus	5158_H	0	Npum_229
EU420675.1.1454 Archaea;Crenarchaeota;Nitrososphaeria;Nitrosopumilales;Nitrosopumilaceae;Candidatus Nitrosopumilus;uncultured archaeon	0	EU420675.1.1454	Nitrosopumilus	5158_H	0	Npum_229
JQ222967.1.1367 Archaea;Crenarchaeota;Nitrososphaeria;Nitrosopumilales;Nitrosopumilaceae;Candidatus Nitrosopumilus;uncultured marine archaeon	15	JQ222967.1.1367	Nitrosopumilus	5158_H	0.0481881	Npum_229
FJ150825.1.1353 Archaea;Crenarchaeota;Nitrososphaeria;Nitrosopumilales;Nitrosopumilaceae;Candidatus Nitrosopumilus;uncultured marine group I thaumarchaeote	14	FJ150825.1.1353	Nitrosopumilus	5158_H	0.0449756	Npum_229
JQ225008.1.1357 Archaea;Crenarchaeota;Nitrososphaeria;Nitrosopumilales;Nitrosopumilaceae;Candidatus Nitrosopumilus;uncultured marine archaeon	13	JQ225008.1.1357	Nitrosopumilus	5158_H	0.041763	Npum_229
FJ571782.1.1346 Archaea;Crenarchaeota;Nitrososphaeria;Nitrosopumilales;Nitrosopumilaceae;Candidatus Nitrosopumilus;uncultured archaeon	11	FJ571782.1.1346	Nitrosopumilus	5158_H	0.035338	Npum_229
U71117.1.1451 Archaea;Crenarchaeota;Nitrososphaeria;Nitrosopumilales;Nitrosopumilaceae;Candidatus Nitrosopumilus;unidentified archaeon C46	10	U71117.1.1451	Nitrosopumilus	5158_H	0.0321254	Npum_229
JQ989352.1.1402 Archaea;Crenarchaeota;Nitrososphaeria;Nitrosopumilales;Nitrosopumilaceae;Candidatus Nitrosopumilus;uncultured archaeon	10	JQ989352.1.1402	Nitrosopumilus	5158_H	0.0321254	Npum_229
FJ404089.1.918 Archaea;Crenarchaeota;Nitrososphaeria;Nitrosopumilales;Nitrosopumilaceae;Candidatus Nitrosopumilus;uncultured archaeon	0	FJ404089.1.918	Nitrosopumilus	5158_H	0	Npum_229
EU284613.1.1403 Archaea;Crenarchaeota;Nitrososphaeria;Nitrosopumilales;Nitrosopumilaceae;Candidatus Nitrosopumilus;uncultured archaeon	10	EU284613.1.1403	Nitrosopumilus	5158_H	0.0321254	Npum_229
AB426387.1.914 Archaea;Crenarchaeota;Nitrososphaeria;Nitrosopumilales;Nitrosopumilaceae;Candidatus Nitrosopumilus;uncultured archaeon	10	AB426387.1.914	Nitrosopumilus	5158_H	0.0321254	Npum_229
LC080909.1.1440 Archaea;Crenarchaeota;Nitrososphaeria;Nitrosopumilales;Nitrosopumilaceae;Candidatus Nitrosopumilus;uncultured archaeon	9	LC080909.1.1440	Nitrosopumilus	5158_H	0.0289129	Npum_229
GU234189.1.1323 Archaea;Crenarchaeota;Nitrososphaeria;Nitrosopumilales;Nitrosopumilaceae;Candidatus Nitrosopumilus;uncultured marine archaeon	8	GU234189.1.1323	Nitrosopumilus	5158_H	0.0257003	Npum_229
FJ571882.1.1346 Archaea;Crenarchaeota;Nitrososphaeria;Nitrosopumilales;Nitrosopumilaceae;Candidatus Nitrosopumilus;uncultured archaeon	0	FJ571882.1.1346	Nitrosopumilus	5158_H	0	Npum_229
EF069352.1.1440 Archaea;Crenarchaeota;Nitrososphaeria;Nitrosopumilales;Nitrosopumilaceae;Candidatus Nitrosopumilus;uncultured Nitrosopumilales archaeon	8	EF069352.1.1440	Nitrosopumilus	5158_H	0.0257003	Npum_229
JQ222952.1.1360 Archaea;Crenarchaeota;Nitrososphaeria;Nitrosopumilales;Nitrosopumilaceae;Candidatus Nitrosopumilus;uncultured marine archaeon	0	JQ222952.1.1360	Nitrosopumilus	5158_H	0	Npum_229
FJ655679.1.1401 Archaea;Crenarchaeota;Nitrososphaeria;Nitrosopumilales;Nitrosopumilaceae;Candidatus Nitrosopumilus;uncultured archaeon	3	FJ655679.1.1401	Nitrosopumilus	5158_H	0.00963763	Npum_229
KJ881486.1.1439 Archaea;Crenarchaeota;Nitrososphaeria;Nitrosopumilales;Nitrosopumilaceae;Candidatus Nitrosopumilus;uncultured archaeon	0	KJ881486.1.1439	Nitrosopumilus	5158_H	0	Npum_229
JX870367.1.911 Archaea;Crenarchaeota;Nitrososphaeria;Nitrosopumilales;Nitrosopumilaceae;Candidatus Nitrosopumilus;uncultured archaeon	6	JX870367.1.911	Nitrosopumilus	5158_H	0.0192753	Npum_229
JQ225055.1.1356 Archaea;Crenarchaeota;Nitrososphaeria;Nitrosopumilales;Nitrosopumilaceae;Candidatus Nitrosopumilus;uncultured marine archaeon	0	JQ225055.1.1356	Nitrosopumilus	5158_H	0	Npum_229
GU553817.1.1402 Archaea;Crenarchaeota;Nitrososphaeria;Nitrosopumilales;Nitrosopumilaceae;Candidatus Nitrosopumilus;uncultured archaeon	6	GU553817.1.1402	Nitrosopumilus	5158_H	0.0192753	Npum_229
GU234573.1.1329 Archaea;Crenarchaeota;Nitrososphaeria;Nitrosopumilales;Nitrosopumilaceae;Candidatus Nitrosopumilus;uncultured marine archaeon	6	GU234573.1.1329	Nitrosopumilus	5158_H	0.0192753	Npum_229
FN553868.1.1342 Archaea;Crenarchaeota;Nitrososphaeria;Nitrosopumilales;Nitrosopumilaceae;Candidatus Nitrosopumilus;uncultured sediment archaeon	6	FN553868.1.1342	Nitrosopumilus	5158_H	0.0192753	Npum_229
EU420686.1.1455 Archaea;Crenarchaeota;Nitrososphaeria;Nitrosopumilales;Nitrosopumilaceae;Candidatus Nitrosopumilus;uncultured archaeon	6	EU420686.1.1455	Nitrosopumilus	5158_H	0.0192753	Npum_229
EF069372.1.1440 Archaea;Crenarchaeota;Nitrososphaeria;Nitrosopumilales;Nitrosopumilaceae;Candidatus Nitrosopumilus;uncultured Nitrosopumilales archaeon	6	EF069372.1.1440	Nitrosopumilus	5158_H	0.0192753	Npum_229
KP204839.1.1458 Archaea;Crenarchaeota;Nitrososphaeria;Nitrosopumilales;Nitrosopumilaceae;Candidatus Nitrosopumilus;uncultured archaeon	3	KP204839.1.1458	Nitrosopumilus	5158_H	0.00963763	Npum_229
JQ224858.1.1352 Archaea;Crenarchaeota;Nitrososphaeria;Nitrosopumilales;Nitrosopumilaceae;Candidatus Nitrosopumilus;uncultured marine archaeon	5	JQ224858.1.1352	Nitrosopumilus	5158_H	0.0160627	Npum_229
GU234615.1.1334 Archaea;Crenarchaeota;Nitrososphaeria;Nitrosopumilales;Nitrosopumilaceae;Candidatus Nitrosopumilus;uncultured marine archaeon	3	GU234615.1.1334	Nitrosopumilus	5158_H	0.00963763	Npum_229
EF069342.1.1440 Archaea;Crenarchaeota;Nitrososphaeria;Nitrosopumilales;Nitrosopumilaceae;Candidatus Nitrosopumilus;uncultured Nitrosopumilales archaeon	3	EF069342.1.1440	Nitrosopumilus	5158_H	0.00963763	Npum_229
U71114.1.1420 Archaea;Crenarchaeota;Nitrososphaeria;Nitrosopumilales;Nitrosopumilaceae;Candidatus Nitrosopumilus;unidentified archaeon C20	4	U71114.1.1420	Nitrosopumilus	5158_H	0.0128502	Npum_229
KJ882041.1.1438 Archaea;Crenarchaeota;Nitrososphaeria;Nitrosopumilales;Nitrosopumilaceae;Candidatus Nitrosopumilus;uncultured archaeon	0	KJ882041.1.1438	Nitrosopumilus	5158_H	0	Npum_229
JX870209.1.915 Archaea;Crenarchaeota;Nitrososphaeria;Nitrosopumilales;Nitrosopumilaceae;Candidatus Nitrosopumilus;uncultured archaeon	4	JX870209.1.915	Nitrosopumilus	5158_H	0.0128502	Npum_229
JQ224803.1.1356 Archaea;Crenarchaeota;Nitrososphaeria;Nitrosopumilales;Nitrosopumilaceae;Candidatus Nitrosopumilus;uncultured marine archaeon	4	JQ224803.1.1356	Nitrosopumilus	5158_H	0.0128502	Npum_229
GU234564.1.1334 Archaea;Crenarchaeota;Nitrososphaeria;Nitrosopumilales;Nitrosopumilaceae;Candidatus Nitrosopumilus;uncultured marine archaeon	4	GU234564.1.1334	Nitrosopumilus	5158_H	0.0128502	Npum_229
GU234485.1.1321 Archaea;Crenarchaeota;Nitrososphaeria;Nitrosopumilales;Nitrosopumilaceae;Candidatus Nitrosopumilus;uncultured marine archaeon	4	GU234485.1.1321	Nitrosopumilus	5158_H	0.0128502	Npum_229
AB099992.1.1425 Archaea;Crenarchaeota;Nitrososphaeria;Nitrosopumilales;Nitrosopumilaceae;Candidatus Nitrosopumilus;uncultured bacterium	0	AB099992.1.1425	Nitrosopumilus	5158_H	0	Npum_229
KJ882156.1.1438 Archaea;Crenarchaeota;Nitrososphaeria;Nitrosopumilales;Nitrosopumilaceae;Candidatus Nitrosopumilus;uncultured archaeon	3	KJ882156.1.1438	Nitrosopumilus	5158_H	0.00963763	Npum_229
KJ881972.1.1438 Archaea;Crenarchaeota;Nitrososphaeria;Nitrosopumilales;Nitrosopumilaceae;Candidatus Nitrosopumilus;uncultured archaeon	3	KJ881972.1.1438	Nitrosopumilus	5158_H	0.00963763	Npum_229
JQ224856.1.1353 Archaea;Crenarchaeota;Nitrososphaeria;Nitrosopumilales;Nitrosopumilaceae;Candidatus Nitrosopumilus;uncultured marine archaeon	0	JQ224856.1.1353	Nitrosopumilus	5158_H	0	Npum_229
FJ487502.1.1366 Archaea;Crenarchaeota;Nitrososphaeria;Nitrosopumilales;Nitrosopumilaceae;Candidatus Nitrosopumilus;uncultured marine group I thaumarchaeote	3	FJ487502.1.1366	Nitrosopumilus	5158_H	0.00963763	Npum_229
EU420689.1.1455 Archaea;Crenarchaeota;Nitrososphaeria;Nitrosopumilales;Nitrosopumilaceae;Candidatus Nitrosopumilus;uncultured archaeon	1	EU420689.1.1455	Nitrosopumilus	5158_H	0.00321254	Npum_229
AB973950.1.1346 Archaea;Crenarchaeota;Nitrososphaeria;Nitrosopumilales;Nitrosopumilaceae;Candidatus Nitrosopumilus;uncultured archaeon	3	AB973950.1.1346	Nitrosopumilus	5158_H	0.00963763	Npum_229
MF624668.1.909 Archaea;Crenarchaeota;Nitrososphaeria;Nitrosopumilales;Nitrosopumilaceae;Candidatus Nitrosopumilus;uncultured thaumarchaeote	0	MF624668.1.909	Nitrosopumilus	5158_H	0	Npum_229
MF624642.1.914 Archaea;Crenarchaeota;Nitrososphaeria;Nitrosopumilales;Nitrosopumilaceae;Candidatus Nitrosopumilus;uncultured thaumarchaeote	0	MF624642.1.914	Nitrosopumilus	5158_H	0	Npum_229
KY241651.1.1437 Archaea;Crenarchaeota;Nitrososphaeria;Nitrosopumilales;Nitrosopumilaceae;Candidatus Nitrosopumilus;uncultured archaeon	2	KY241651.1.1437	Nitrosopumilus	5158_H	0.00642508	Npum_229
KY194066.1.1353 Archaea;Crenarchaeota;Nitrososphaeria;Nitrosopumilales;Nitrosopumilaceae;Candidatus Nitrosopumilus;uncultured archaeon	2	KY194066.1.1353	Nitrosopumilus	5158_H	0.00642508	Npum_229
KX077291.1.914 Archaea;Crenarchaeota;Nitrososphaeria;Nitrosopumilales;Nitrosopumilaceae;Candidatus Nitrosopumilus;uncultured archaeon	2	KX077291.1.914	Nitrosopumilus	5158_H	0.00642508	Npum_229
KP204678.1.1397 Archaea;Crenarchaeota;Nitrososphaeria;Nitrosopumilales;Nitrosopumilaceae;Candidatus Nitrosopumilus;uncultured archaeon	0	KP204678.1.1397	Nitrosopumilus	5158_H	0	Npum_229
KP204635.1.1397 Archaea;Crenarchaeota;Nitrososphaeria;Nitrosopumilales;Nitrosopumilaceae;Candidatus Nitrosopumilus;uncultured archaeon	2	KP204635.1.1397	Nitrosopumilus	5158_H	0.00642508	Npum_229
KM454193.1.913 Archaea;Crenarchaeota;Nitrososphaeria;Nitrosopumilales;Nitrosopumilaceae;Candidatus Nitrosopumilus;uncultured archaeon	2	KM454193.1.913	Nitrosopumilus	5158_H	0.00642508	Npum_229
KJ882180.1.1438 Archaea;Crenarchaeota;Nitrososphaeria;Nitrosopumilales;Nitrosopumilaceae;Candidatus Nitrosopumilus;uncultured archaeon	0	KJ882180.1.1438	Nitrosopumilus	5158_H	0	Npum_229
KJ882087.1.1441 Archaea;Crenarchaeota;Nitrososphaeria;Nitrosopumilales;Nitrosopumilaceae;Candidatus Nitrosopumilus;uncultured archaeon	2	KJ882087.1.1441	Nitrosopumilus	5158_H	0.00642508	Npum_229
KJ881719.1.1438 Archaea;Crenarchaeota;Nitrososphaeria;Nitrosopumilales;Nitrosopumilaceae;Candidatus Nitrosopumilus;uncultured archaeon	0	KJ881719.1.1438	Nitrosopumilus	5158_H	0	Npum_229
JQ227259.1.1348 Archaea;Crenarchaeota;Nitrososphaeria;Nitrosopumilales;Nitrosopumilaceae;Candidatus Nitrosopumilus;uncultured marine archaeon	0	JQ227259.1.1348	Nitrosopumilus	5158_H	0	Npum_229
JQ224467.1.1339 Archaea;Crenarchaeota;Nitrososphaeria;Nitrosopumilales;Nitrosopumilaceae;Candidatus Nitrosopumilus;uncultured marine archaeon	2	JQ224467.1.1339	Nitrosopumilus	5158_H	0.00642508	Npum_229
JQ223908.1.1347 Archaea;Crenarchaeota;Nitrososphaeria;Nitrosopumilales;Nitrosopumilaceae;Candidatus Nitrosopumilus;uncultured marine archaeon	2	JQ223908.1.1347	Nitrosopumilus	5158_H	0.00642508	Npum_229
JQ222812.1.1333 Archaea;Crenarchaeota;Nitrososphaeria;Nitrosopumilales;Nitrosopumilaceae;Candidatus Nitrosopumilus;uncultured marine archaeon	2	JQ222812.1.1333	Nitrosopumilus	5158_H	0.00642508	Npum_229
GU234452.1.1270 Archaea;Crenarchaeota;Nitrososphaeria;Nitrosopumilales;Nitrosopumilaceae;Candidatus Nitrosopumilus;uncultured marine archaeon	2	GU234452.1.1270	Nitrosopumilus	5158_H	0.00642508	Npum_229
GU234349.1.1277 Archaea;Crenarchaeota;Nitrososphaeria;Nitrosopumilales;Nitrosopumilaceae;Candidatus Nitrosopumilus;uncultured marine archaeon	2	GU234349.1.1277	Nitrosopumilus	5158_H	0.00642508	Npum_229
GQ926452.1.912 Archaea;Crenarchaeota;Nitrososphaeria;Nitrosopumilales;Nitrosopumilaceae;Candidatus Nitrosopumilus;uncultured archaeon	0	GQ926452.1.912	Nitrosopumilus	5158_H	0	Npum_229
FJ655730.1.1401 Archaea;Crenarchaeota;Nitrososphaeria;Nitrosopumilales;Nitrosopumilaceae;Candidatus Nitrosopumilus;uncultured archaeon	2	FJ655730.1.1401	Nitrosopumilus	5158_H	0.00642508	Npum_229
FJ655726.1.1401 Archaea;Crenarchaeota;Nitrososphaeria;Nitrosopumilales;Nitrosopumilaceae;Candidatus Nitrosopumilus;uncultured archaeon	2	FJ655726.1.1401	Nitrosopumilus	5158_H	0.00642508	Npum_229
FJ655723.1.1404 Archaea;Crenarchaeota;Nitrososphaeria;Nitrosopumilales;Nitrosopumilaceae;Candidatus Nitrosopumilus;uncultured archaeon	2	FJ655723.1.1404	Nitrosopumilus	5158_H	0.00642508	Npum_229
FJ655669.1.1400 Archaea;Crenarchaeota;Nitrososphaeria;Nitrosopumilales;Nitrosopumilaceae;Candidatus Nitrosopumilus;uncultured archaeon	2	FJ655669.1.1400	Nitrosopumilus	5158_H	0.00642508	Npum_229
FJ571786.1.1346 Archaea;Crenarchaeota;Nitrososphaeria;Nitrosopumilales;Nitrosopumilaceae;Candidatus Nitrosopumilus;uncultured archaeon	0	FJ571786.1.1346	Nitrosopumilus	5158_H	0	Npum_229
FJ487484.1.1371 Archaea;Crenarchaeota;Nitrososphaeria;Nitrosopumilales;Nitrosopumilaceae;Candidatus Nitrosopumilus;uncultured marine group I thaumarchaeote	0	FJ487484.1.1371	Nitrosopumilus	5158_H	0	Npum_229
EU420688.1.1455 Archaea;Crenarchaeota;Nitrososphaeria;Nitrosopumilales;Nitrosopumilaceae;Candidatus Nitrosopumilus;uncultured archaeon	2	EU420688.1.1455	Nitrosopumilus	5158_H	0.00642508	Npum_229
EU420685.1.1453 Archaea;Crenarchaeota;Nitrososphaeria;Nitrosopumilales;Nitrosopumilaceae;Candidatus Nitrosopumilus;uncultured archaeon	0	EU420685.1.1453	Nitrosopumilus	5158_H	0	Npum_229
EU420678.1.1453 Archaea;Crenarchaeota;Nitrososphaeria;Nitrosopumilales;Nitrosopumilaceae;Candidatus Nitrosopumilus;uncultured archaeon	2	EU420678.1.1453	Nitrosopumilus	5158_H	0.00642508	Npum_229
EF367478.1.922 Archaea;Crenarchaeota;Nitrososphaeria;Nitrosopumilales;Nitrosopumilaceae;Candidatus Nitrosopumilus;uncultured archaeon	0	EF367478.1.922	Nitrosopumilus	5158_H	0	Npum_229
EF069368.1.1440 Archaea;Crenarchaeota;Nitrososphaeria;Nitrosopumilales;Nitrosopumilaceae;Candidatus Nitrosopumilus;uncultured Nitrosopumilales archaeon	2	EF069368.1.1440	Nitrosopumilus	5158_H	0.00642508	Npum_229
EF069353.1.1440 Archaea;Crenarchaeota;Nitrososphaeria;Nitrosopumilales;Nitrosopumilaceae;Candidatus Nitrosopumilus;uncultured Nitrosopumilales archaeon	0	EF069353.1.1440	Nitrosopumilus	5158_H	0	Npum_229
EF069349.1.1440 Archaea;Crenarchaeota;Nitrososphaeria;Nitrosopumilales;Nitrosopumilaceae;Candidatus Nitrosopumilus;uncultured Nitrosopumilales archaeon	0	EF069349.1.1440	Nitrosopumilus	5158_H	0	Npum_229
U71115.1.1409 Archaea;Crenarchaeota;Nitrososphaeria;Nitrosopumilales;Nitrosopumilaceae;Candidatus Nitrosopumilus;unidentified archaeon C33	1	U71115.1.1409	Nitrosopumilus	5158_H	0.00321254	Npum_229
KY194205.1.1434 Archaea;Crenarchaeota;Nitrososphaeria;Nitrosopumilales;Nitrosopumilaceae;Candidatus Nitrosopumilus;uncultured archaeon	1	KY194205.1.1434	Nitrosopumilus	5158_H	0.00321254	Npum_229
KP204636.1.1398 Archaea;Crenarchaeota;Nitrososphaeria;Nitrosopumilales;Nitrosopumilaceae;Candidatus Nitrosopumilus;uncultured archaeon	0	KP204636.1.1398	Nitrosopumilus	5158_H	0	Npum_229
JX870170.1.909 Archaea;Crenarchaeota;Nitrososphaeria;Nitrosopumilales;Nitrosopumilaceae;Candidatus Nitrosopumilus;uncultured archaeon	1	JX870170.1.909	Nitrosopumilus	5158_H	0.00321254	Npum_229
HQ864944.1.1339 Archaea;Crenarchaeota;Nitrososphaeria;Nitrosopumilales;Nitrosopumilaceae;Candidatus Nitrosopumilus;uncultured eukaryote	1	HQ864944.1.1339	Nitrosopumilus	5158_H	0.00321254	Npum_229
GU234438.1.1271 Archaea;Crenarchaeota;Nitrososphaeria;Nitrosopumilales;Nitrosopumilaceae;Candidatus Nitrosopumilus;uncultured marine archaeon	1	GU234438.1.1271	Nitrosopumilus	5158_H	0.00321254	Npum_229
FJ571789.1.1346 Archaea;Crenarchaeota;Nitrososphaeria;Nitrosopumilales;Nitrosopumilaceae;Candidatus Nitrosopumilus;uncultured archaeon	1	FJ571789.1.1346	Nitrosopumilus	5158_H	0.00321254	Npum_229
EF069373.1.1439 Archaea;Crenarchaeota;Nitrososphaeria;Nitrosopumilales;Nitrosopumilaceae;Candidatus Nitrosopumilus;uncultured Nitrosopumilales archaeon	1	EF069373.1.1439	Nitrosopumilus	5158_H	0.00321254	Npum_229
EF069351.1.1440 Archaea;Crenarchaeota;Nitrososphaeria;Nitrosopumilales;Nitrosopumilaceae;Candidatus Nitrosopumilus;uncultured Nitrosopumilales archaeon	1	EF069351.1.1440	Nitrosopumilus	5158_H	0.00321254	Npum_229
DQ299272.1.1406 Archaea;Crenarchaeota;Nitrososphaeria;Nitrosopumilales;Nitrosopumilaceae;Candidatus Nitrosopumilus;uncultured Nitrosopumilales archaeon	1	DQ299272.1.1406	Nitrosopumilus	5158_H	0.00321254	Npum_229
AB973954.1.1341 Archaea;Crenarchaeota;Nitrososphaeria;Nitrosopumilales;Nitrosopumilaceae;Candidatus Nitrosopumilus;uncultured archaeon	1	AB973954.1.1341	Nitrosopumilus	5158_H	0.00321254	Npum_229

## Sheet: probes_match_16S_tree_blastn
Blastn output (version: 2.6.0+, with –task option “blastn-short”) of the reverse complement of newly designed CARD-FISH probes against the 16S rRNA gene reference database
qseqid	sseqid	pident	length	mismatch	gapopen	qstart	qend	sstart	send	evalue	bitscore	perfect_match
Npum_229	16S_GEMOTU_31791	100	26	0	0	1	26	203	228	7.1e-09	52	TRUE
Npum_229	16S_GEMOTU_24755	100	26	0	0	1	26	203	228	7.1e-09	52	TRUE
Npum_229	16S_GEMOTU_10625	100	26	0	0	1	26	197	222	7.1e-09	52	TRUE
Npum_229	16S_GCF_013407185	100	26	0	0	1	26	198	223	7.1e-09	52	TRUE
Npum_229	16S_GCF_006740685	100	26	0	0	1	26	202	227	7.1e-09	52	TRUE
Npum_229	16S_GCA_012030815	100	26	0	0	1	26	204	229	7.1e-09	52	TRUE
Npum_229	16S_GCF_013407165	100	26	0	0	1	26	203	228	7.1e-09	52	TRUE
Npum_229	16S_GCF_018128925	100	26	0	0	1	26	203	228	7.1e-09	52	TRUE
Npum_229	16S_GCF_013407145	100	26	0	0	1	26	203	228	7.1e-09	52	TRUE
Npum_229	16S_GCA_018263505	100	26	0	0	1	26	203	228	7.1e-09	52	TRUE
Npum_229	16S_GCA_905612295	100	26	0	0	1	26	203	228	7.1e-09	52	TRUE
Npum_229	16S_GCF_003175215	100	26	0	0	1	26	198	223	7.1e-09	52	TRUE
Npum_229	16S_GCA_000484975	100	26	0	0	1	26	203	228	7.1e-09	52	TRUE
Npum_229	16S_GCF_000299395	100	26	0	0	1	26	204	229	7.1e-09	52	TRUE
Npum_229	16S_GCA_013911135	100	26	0	0	1	26	198	223	7.1e-09	52	TRUE
Npum_229	16S_GCF_001541925	100	26	0	0	1	26	204	229	7.1e-09	52	TRUE
Npum_229	16S_GCA_002317795	100	26	0	0	1	26	198	223	7.1e-09	52	TRUE
Npum_229	16S_GCF_000018465	100	26	0	0	1	26	198	223	7.1e-09	52	TRUE
Npum_229	16S_GCA_018334095	100	26	0	0	1	26	203	228	7.1e-09	52	TRUE
Npum_229	16S_GCA_001543015	100	26	0	0	1	26	203	228	7.1e-09	52	TRUE
Npum_229	16S_GCF_014078525	100	26	0	0	1	26	197	222	7.1e-09	52	TRUE
Npum_229	16S_GCF_000956175	100	26	0	0	1	26	197	222	7.1e-09	52	TRUE
Npum_229	16S_GCA_902514095	100	26	0	0	1	26	203	228	7.1e-09	52	TRUE
Npum_229	16S_GCF_000875775	100	26	0	0	1	26	197	222	7.1e-09	52	TRUE
Npum_229	16S_GCA_000204585	100	26	0	0	1	26	204	229	7.1e-09	52	TRUE
Npum_229	16S_GCA_013043295	100	26	0	0	1	26	203	228	7.1e-09	52	TRUE
Npum_229	16S_GCA_003569705	100	26	0	0	1	26	198	223	7.1e-09	52	TRUE
Npum_229	16S_GCF_002156965	100	26	0	0	1	26	203	228	7.1e-09	52	TRUE
Npum_229	16S_GCF_000220175	100	26	0	0	1	26	204	229	7.1e-09	52	TRUE
Npum_229	16S_GCA_003331425	100	26	0	0	1	26	204	229	7.1e-09	52	TRUE
Npum_229	16S_GCF_000299365	100	26	0	0	1	26	203	228	7.1e-09	52	TRUE
Npum_229	16S_GCA_905616385	100	26	0	0	1	26	203	228	7.1e-09	52	TRUE
Npum_229	16S_GCA_014075315	100	26	0	0	1	26	204	229	7.1e-09	52	TRUE
Npum_229	16S_GCA_003352285	100	26	0	0	1	26	198	223	7.1e-09	52	TRUE
Npum_229	16S_GCA_013867335	100	26	0	0	1	26	10	35	7.1e-09	52	TRUE
Npum_229	16S_GCA_001437625	100	26	0	0	1	26	204	229	7.1e-09	52	TRUE
Npum_229	16S_GCA_002737445	100	26	0	0	1	26	203	228	7.1e-09	52	TRUE
Npum_229	16S_GCA_000746765	100	26	0	0	1	26	198	223	7.1e-09	52	TRUE
Npum_229	16S_GCA_002737455	100	26	0	0	1	26	203	228	7.1e-09	52	TRUE
Npum_229	16S_GCA_013390905	100	26	0	0	1	26	203	228	7.1e-09	52	TRUE
Npum_229	DAKA01000095.17696.19153	100	26	0	0	1	26	203	228	7.1e-09	52	TRUE
Npum_229	OJDU01001083.990.2447	100	26	0	0	1	26	203	228	7.1e-09	52	TRUE
Npum_229	LKGT01002244.3159.4616	100	26	0	0	1	26	203	228	7.1e-09	52	TRUE
Npum_229	LFLC01000014.6884.8341	100	26	0	0	1	26	203	228	7.1e-09	52	TRUE
Npum_229	RHFD01000023.32143.33620	100	26	0	0	1	26	204	229	7.1e-09	52	TRUE
Npum_229	AGBE01001967.8175.9632	100	26	0	0	1	26	203	228	7.1e-09	52	TRUE
Npum_229	UOXV01018638.800.2257	100	26	0	0	1	26	203	228	7.1e-09	52	TRUE
Npum_229	AJXC01000474.2737.4194	100	26	0	0	1	26	203	228	7.1e-09	52	TRUE
Npum_229	OCVR010012791.211.1668	100	26	0	0	1	26	203	228	7.1e-09	52	TRUE
Npum_229	OBEP011459226.1.1433	100	26	0	0	1	26	201	226	7.1e-09	52	TRUE
Npum_229	OBEP011235920.1.1436	100	26	0	0	1	26	203	228	7.1e-09	52	TRUE
Npum_229	OBEP011369360.1.1437	100	26	0	0	1	26	204	229	7.1e-09	52	TRUE
Npum_229	OBEP011297889.1.1434	100	26	0	0	1	26	201	226	7.1e-09	52	TRUE
Npum_229	OBEP010905162.1.1435	100	26	0	0	1	26	203	228	7.1e-09	52	TRUE
Npum_229	OBEP010894985.1.1435	100	26	0	0	1	26	203	228	7.1e-09	52	TRUE
Npum_229	OBEP010880760.1.1436	100	26	0	0	1	26	203	228	7.1e-09	52	TRUE
Npum_229	OBEP010870933.1.1436	100	26	0	0	1	26	203	228	7.1e-09	52	TRUE
Npum_229	OBEP010822735.1.1434	100	26	0	0	1	26	203	228	7.1e-09	52	TRUE
Npum_229	OBEP010788186.1.1431	100	26	0	0	1	26	200	225	7.1e-09	52	TRUE
Npum_229	OBEP010923038.1.1433	100	26	0	0	1	26	203	228	7.1e-09	52	TRUE
Npum_229	OBEP010893440.1.1435	100	26	0	0	1	26	203	228	7.1e-09	52	TRUE
Npum_229	OBEP010882549.1.1435	100	26	0	0	1	26	203	228	7.1e-09	52	TRUE
Npum_229	OBEP010877812.1.1435	100	26	0	0	1	26	203	228	7.1e-09	52	TRUE
Npum_229	OBEP010863603.1.1432	100	26	0	0	1	26	200	225	7.1e-09	52	TRUE
Npum_229	OBEP010903301.1.1435	100	26	0	0	1	26	203	228	7.1e-09	52	TRUE
Npum_229	OBEP010888302.1.1432	100	26	0	0	1	26	203	228	7.1e-09	52	TRUE
Npum_229	OBEP010873393.1.1435	100	26	0	0	1	26	203	228	7.1e-09	52	TRUE
Npum_229	OBRS01756704.1.1437	100	26	0	0	1	26	204	229	7.1e-09	52	TRUE
Npum_229	OBEP010907628.1.1436	100	26	0	0	1	26	203	228	7.1e-09	52	TRUE
Npum_229	OBEP010800976.1.1414	100	26	0	0	1	26	181	206	7.1e-09	52	TRUE
Npum_229	OBEP010782319.1.1435	100	26	0	0	1	26	203	228	7.1e-09	52	TRUE
Npum_229	OBEP010762403.1.1434	100	26	0	0	1	26	203	228	7.1e-09	52	TRUE
Npum_229	OBEP010828163.1.1411	100	26	0	0	1	26	178	203	7.1e-09	52	TRUE
Npum_229	OBEP010771071.1.1436	100	26	0	0	1	26	203	228	7.1e-09	52	TRUE
Npum_229	OBEP010753042.1.1436	100	26	0	0	1	26	203	228	7.1e-09	52	TRUE
Npum_229	OBEP010930183.1.1436	100	26	0	0	1	26	203	228	7.1e-09	52	TRUE
Npum_229	OBEP010915779.1.1436	100	26	0	0	1	26	203	228	7.1e-09	52	TRUE
Npum_229	OBEP010879961.1.1432	100	26	0	0	1	26	200	225	7.1e-09	52	TRUE
Npum_229	OBEP010864994.1.1435	100	26	0	0	1	26	203	228	7.1e-09	52	TRUE
Npum_229	OBEP010787496.1.1435	100	26	0	0	1	26	203	228	7.1e-09	52	TRUE
Npum_229	OBEP010765379.1.1436	100	26	0	0	1	26	203	228	7.1e-09	52	TRUE
Npum_229	OBRS01686782.1.1436	100	26	0	0	1	26	203	228	7.1e-09	52	TRUE
Npum_229	OBEP010861728.1.1434	100	26	0	0	1	26	203	228	7.1e-09	52	TRUE
Npum_229	OBEP010847825.1.1436	100	26	0	0	1	26	203	228	7.1e-09	52	TRUE
Npum_229	OBEP010805865.1.1436	100	26	0	0	1	26	203	228	7.1e-09	52	TRUE
Npum_229	OBRS01800805.1.1433	100	26	0	0	1	26	201	226	7.1e-09	52	TRUE
Npum_229	OBEP010918291.1.1435	100	26	0	0	1	26	203	228	7.1e-09	52	TRUE
Npum_229	OBEP010907763.1.1414	100	26	0	0	1	26	203	228	7.1e-09	52	TRUE
Npum_229	OBEP010896949.1.1434	100	26	0	0	1	26	203	228	7.1e-09	52	TRUE
Npum_229	OBEP010764654.1.1435	100	26	0	0	1	26	203	228	7.1e-09	52	TRUE
Npum_229	OBEP010731662.1.1436	100	26	0	0	1	26	203	228	7.1e-09	52	TRUE
Npum_229	OBRS01533810.1.1433	100	26	0	0	1	26	203	228	7.1e-09	52	TRUE
Npum_229	OBRS01525154.1.1435	100	26	0	0	1	26	203	228	7.1e-09	52	TRUE
Npum_229	OBEP010696125.1.1436	100	26	0	0	1	26	203	228	7.1e-09	52	TRUE
Npum_229	OBRS01511853.1.1435	100	26	0	0	1	26	203	228	7.1e-09	52	TRUE
Npum_229	OBRS01500571.1.1436	100	26	0	0	1	26	203	228	7.1e-09	52	TRUE
Npum_229	OBEP010671297.1.1434	100	26	0	0	1	26	203	228	7.1e-09	52	TRUE
Npum_229	OBRS01473602.1.1435	100	26	0	0	1	26	203	228	7.1e-09	52	TRUE
Npum_229	OBRS01463621.1.1436	100	26	0	0	1	26	203	228	7.1e-09	52	TRUE
Npum_229	OBRS01457179.1.1436	100	26	0	0	1	26	203	228	7.1e-09	52	TRUE
Npum_229	OBRS01438507.1.1436	100	26	0	0	1	26	203	228	7.1e-09	52	TRUE
Npum_229	OBRS01427602.1.1436	100	26	0	0	1	26	203	228	7.1e-09	52	TRUE
Npum_229	OBRS01424614.1.1435	100	26	0	0	1	26	203	228	7.1e-09	52	TRUE
Npum_229	OBRS01421944.1.1434	100	26	0	0	1	26	203	228	7.1e-09	52	TRUE
Npum_229	OOFN01000048.831.2288	100	26	0	0	1	26	203	228	7.1e-09	52	TRUE
Npum_229	LC081086.1.1506	100	26	0	0	1	26	205	230	7.1e-09	52	TRUE
Npum_229	OBEP010774355.1.1436	100	26	0	0	1	26	203	228	7.1e-09	52	TRUE
Npum_229	OBEP010722073.1.1436	100	26	0	0	1	26	203	228	7.1e-09	52	TRUE
Npum_229	LC081014.1.1441	100	26	0	0	1	26	204	229	7.1e-09	52	TRUE
Npum_229	OBEP010718695.1.1413	100	26	0	0	1	26	203	228	7.1e-09	52	TRUE
Npum_229	OBRS01530657.1.1436	100	26	0	0	1	26	203	228	7.1e-09	52	TRUE
Npum_229	OBRS01520776.1.1435	100	26	0	0	1	26	203	228	7.1e-09	52	TRUE
Npum_229	OBEP010684336.1.1436	100	26	0	0	1	26	203	228	7.1e-09	52	TRUE
Npum_229	OBEP010669086.1.1433	100	26	0	0	1	26	203	228	7.1e-09	52	TRUE
Npum_229	LC080975.1.1441	100	26	0	0	1	26	204	229	7.1e-09	52	TRUE
Npum_229	OBRS01468283.1.1436	100	26	0	0	1	26	203	228	7.1e-09	52	TRUE
Npum_229	OBEP010641958.1.1435	100	26	0	0	1	26	203	228	7.1e-09	52	TRUE
Npum_229	OBRS01448716.1.1436	100	26	0	0	1	26	203	228	7.1e-09	52	TRUE
Npum_229	LC080914.1.1439	100	26	0	0	1	26	199	224	7.1e-09	52	TRUE
Npum_229	OBRS01447124.1.1436	100	26	0	0	1	26	203	228	7.1e-09	52	TRUE
Npum_229	PVMS01001632.691.2148	100	26	0	0	1	26	203	228	7.1e-09	52	TRUE
Npum_229	OBRS01432885.1.1436	100	26	0	0	1	26	203	228	7.1e-09	52	TRUE
Npum_229	OBRS01424661.1.1436	100	26	0	0	1	26	203	228	7.1e-09	52	TRUE
Npum_229	OBRS01417578.1.1436	100	26	0	0	1	26	203	228	7.1e-09	52	TRUE
Npum_229	FJ718985.1.1443	100	26	0	0	1	26	204	229	7.1e-09	52	TRUE
Npum_229	FLMP01002274.954.2411	100	26	0	0	1	26	203	228	7.1e-09	52	TRUE
Npum_229	FJ718978.1.1452	100	26	0	0	1	26	204	229	7.1e-09	52	TRUE
Npum_229	FJ718970.1.1440	100	26	0	0	1	26	204	229	7.1e-09	52	TRUE
Npum_229	FJ718968.1.1440	100	26	0	0	1	26	204	229	7.1e-09	52	TRUE
Npum_229	FJ718963.1.1439	100	26	0	0	1	26	204	229	7.1e-09	52	TRUE
Npum_229	FJ718957.1.1440	100	26	0	0	1	26	204	229	7.1e-09	52	TRUE
Npum_229	FJ718943.1.1440	100	26	0	0	1	26	204	229	7.1e-09	52	TRUE
Npum_229	FJ718936.1.1440	100	26	0	0	1	26	204	229	7.1e-09	52	TRUE
Npum_229	FJ718929.1.1437	100	26	0	0	1	26	202	227	7.1e-09	52	TRUE
Npum_229	FJ718918.1.1439	100	26	0	0	1	26	204	229	7.1e-09	52	TRUE
Npum_229	FJ718911.1.1440	100	26	0	0	1	26	204	229	7.1e-09	52	TRUE
Npum_229	JF262237.1.1441	100	26	0	0	1	26	203	228	7.1e-09	52	TRUE
Npum_229	JF262217.1.1441	100	26	0	0	1	26	203	228	7.1e-09	52	TRUE
Npum_229	JF262211.1.1441	100	26	0	0	1	26	203	228	7.1e-09	52	TRUE
Npum_229	JF262209.1.1440	100	26	0	0	1	26	202	227	7.1e-09	52	TRUE
Npum_229	FJ655761.1.1400	100	26	0	0	1	26	184	209	7.1e-09	52	TRUE
Npum_229	FJ655747.1.1401	100	26	0	0	1	26	184	209	7.1e-09	52	TRUE
Npum_229	FJ655743.1.1401	100	26	0	0	1	26	184	209	7.1e-09	52	TRUE
Npum_229	FJ655736.1.1400	100	26	0	0	1	26	184	209	7.1e-09	52	TRUE
Npum_229	FJ655722.1.1400	100	26	0	0	1	26	184	209	7.1e-09	52	TRUE
Npum_229	LC081007.1.1442	100	26	0	0	1	26	204	229	7.1e-09	52	TRUE
Npum_229	FJ655688.1.1401	100	26	0	0	1	26	184	209	7.1e-09	52	TRUE
Npum_229	FJ655618.1.1401	100	26	0	0	1	26	184	209	7.1e-09	52	TRUE
Npum_229	FJ655599.1.1401	100	26	0	0	1	26	184	209	7.1e-09	52	TRUE
Npum_229	LC080933.1.1440	100	26	0	0	1	26	204	229	7.1e-09	52	TRUE
Npum_229	LC080926.1.1439	100	26	0	0	1	26	204	229	7.1e-09	52	TRUE
Npum_229	LC080919.1.1440	100	26	0	0	1	26	204	229	7.1e-09	52	TRUE
Npum_229	LC080911.1.1442	100	26	0	0	1	26	204	229	7.1e-09	52	TRUE
Npum_229	FJ718982.1.1440	100	26	0	0	1	26	204	229	7.1e-09	52	TRUE
Npum_229	FJ718974.1.1441	100	26	0	0	1	26	204	229	7.1e-09	52	TRUE
Npum_229	FJ718967.1.1440	100	26	0	0	1	26	204	229	7.1e-09	52	TRUE
Npum_229	FJ718960.1.1440	100	26	0	0	1	26	204	229	7.1e-09	52	TRUE
Npum_229	FJ718947.1.1440	100	26	0	0	1	26	204	229	7.1e-09	52	TRUE
Npum_229	FJ718942.1.1440	100	26	0	0	1	26	204	229	7.1e-09	52	TRUE
Npum_229	FJ718940.1.1440	100	26	0	0	1	26	204	229	7.1e-09	52	TRUE
Npum_229	FJ718926.1.1439	100	26	0	0	1	26	203	228	7.1e-09	52	TRUE
Npum_229	FJ718922.1.1438	100	26	0	0	1	26	204	229	7.1e-09	52	TRUE
Npum_229	JN592020.1.1441	100	26	0	0	1	26	205	230	7.1e-09	52	TRUE
Npum_229	FJ718908.1.1441	100	26	0	0	1	26	204	229	7.1e-09	52	TRUE
Npum_229	JN592012.1.1440	100	26	0	0	1	26	204	229	7.1e-09	52	TRUE
Npum_229	AXWL01000001.19499.20956	100	26	0	0	1	26	203	228	7.1e-09	52	TRUE
Npum_229	JN592002.1.1440	100	26	0	0	1	26	204	229	7.1e-09	52	TRUE
Npum_229	JN591995.1.1440	100	26	0	0	1	26	204	229	7.1e-09	52	TRUE
Npum_229	JN591983.1.1440	100	26	0	0	1	26	204	229	7.1e-09	52	TRUE
Npum_229	JN591968.1.1440	100	26	0	0	1	26	204	229	7.1e-09	52	TRUE
Npum_229	JF262221.1.1444	100	26	0	0	1	26	203	228	7.1e-09	52	TRUE
Npum_229	JN591961.1.1440	100	26	0	0	1	26	204	229	7.1e-09	52	TRUE
Npum_229	JF262213.1.1442	100	26	0	0	1	26	203	228	7.1e-09	52	TRUE
Npum_229	JN591953.1.1440	100	26	0	0	1	26	204	229	7.1e-09	52	TRUE
Npum_229	JF262206.1.1441	100	26	0	0	1	26	203	228	7.1e-09	52	TRUE
Npum_229	JN591946.1.1438	100	26	0	0	1	26	202	227	7.1e-09	52	TRUE
Npum_229	FJ655768.1.1401	100	26	0	0	1	26	184	209	7.1e-09	52	TRUE
Npum_229	FJ655758.1.1402	100	26	0	0	1	26	184	209	7.1e-09	52	TRUE
Npum_229	FJ655754.1.1401	100	26	0	0	1	26	184	209	7.1e-09	52	TRUE
Npum_229	FJ655742.1.1401	100	26	0	0	1	26	184	209	7.1e-09	52	TRUE
Npum_229	FJ655730.1.1401	100	26	0	0	1	26	184	209	7.1e-09	52	TRUE
Npum_229	FJ655697.1.1401	100	26	0	0	1	26	184	209	7.1e-09	52	TRUE
Npum_229	FJ655691.1.1401	100	26	0	0	1	26	184	209	7.1e-09	52	TRUE
Npum_229	FJ655682.1.1401	100	26	0	0	1	26	184	209	7.1e-09	52	TRUE
Npum_229	FJ655664.1.1401	100	26	0	0	1	26	184	209	7.1e-09	52	TRUE
Npum_229	JN592025.1.1441	100	26	0	0	1	26	204	229	7.1e-09	52	TRUE
Npum_229	JN592006.1.1440	100	26	0	0	1	26	204	229	7.1e-09	52	TRUE
Npum_229	JN592004.1.1441	100	26	0	0	1	26	204	229	7.1e-09	52	TRUE
Npum_229	JN591999.1.1439	100	26	0	0	1	26	204	229	7.1e-09	52	TRUE
Npum_229	JN591992.1.1441	100	26	0	0	1	26	204	229	7.1e-09	52	TRUE
Npum_229	JN591973.1.1440	100	26	0	0	1	26	204	229	7.1e-09	52	TRUE
Npum_229	JN591957.1.1440	100	26	0	0	1	26	204	229	7.1e-09	52	TRUE
Npum_229	JN591950.1.1440	100	26	0	0	1	26	204	229	7.1e-09	52	TRUE
Npum_229	JN591941.1.1440	100	26	0	0	1	26	204	229	7.1e-09	52	TRUE
Npum_229	OBEP010752040.1.1435	100	26	0	0	1	26	203	228	7.1e-09	52	TRUE
Npum_229	OBEP010720893.1.1424	100	26	0	0	1	26	191	216	7.1e-09	52	TRUE
Npum_229	OBEP010708794.1.1436	100	26	0	0	1	26	203	228	7.1e-09	52	TRUE
Npum_229	OBEP010699970.1.1432	100	26	0	0	1	26	203	228	7.1e-09	52	TRUE
Npum_229	OBRS01515106.1.1436	100	26	0	0	1	26	203	228	7.1e-09	52	TRUE
Npum_229	OBRS01508138.1.1435	100	26	0	0	1	26	203	228	7.1e-09	52	TRUE
Npum_229	OBEP010684254.1.1436	100	26	0	0	1	26	203	228	7.1e-09	52	TRUE
Npum_229	OBEP010677355.1.1435	100	26	0	0	1	26	203	228	7.1e-09	52	TRUE
Npum_229	OBRS01481720.1.1436	100	26	0	0	1	26	203	228	7.1e-09	52	TRUE
Npum_229	OBRS01467650.1.1436	100	26	0	0	1	26	203	228	7.1e-09	52	TRUE
Npum_229	OBRS01465697.1.1435	100	26	0	0	1	26	203	228	7.1e-09	52	TRUE
Npum_229	OBRS01458193.1.1436	100	26	0	0	1	26	203	228	7.1e-09	52	TRUE
Npum_229	OBRS01424649.1.1436	100	26	0	0	1	26	203	228	7.1e-09	52	TRUE
Npum_229	OBRS01408965.1.1435	100	26	0	0	1	26	203	228	7.1e-09	52	TRUE
Npum_229	LC080984.1.1440	100	26	0	0	1	26	204	229	7.1e-09	52	TRUE
Npum_229	FJ718981.1.1440	100	26	0	0	1	26	204	229	7.1e-09	52	TRUE
Npum_229	FJ718973.1.1439	100	26	0	0	1	26	204	229	7.1e-09	52	TRUE
Npum_229	FJ718966.1.1438	100	26	0	0	1	26	204	229	7.1e-09	52	TRUE
Npum_229	FJ718953.1.1440	100	26	0	0	1	26	204	229	7.1e-09	52	TRUE
Npum_229	FJ718946.1.1440	100	26	0	0	1	26	204	229	7.1e-09	52	TRUE
Npum_229	FJ718939.1.1440	100	26	0	0	1	26	204	229	7.1e-09	52	TRUE
Npum_229	FJ718932.1.1435	100	26	0	0	1	26	204	229	7.1e-09	52	TRUE
Npum_229	FJ718925.1.1437	100	26	0	0	1	26	203	228	7.1e-09	52	TRUE
Npum_229	FJ718921.1.1440	100	26	0	0	1	26	204	229	7.1e-09	52	TRUE
Npum_229	FJ718914.1.1440	100	26	0	0	1	26	204	229	7.1e-09	52	TRUE
Npum_229	FJ718907.1.1440	100	26	0	0	1	26	204	229	7.1e-09	52	TRUE
Npum_229	JF262241.1.1442	100	26	0	0	1	26	203	228	7.1e-09	52	TRUE
Npum_229	FJ655767.1.1401	100	26	0	0	1	26	184	209	7.1e-09	52	TRUE
Npum_229	FJ655751.1.1401	100	26	0	0	1	26	184	209	7.1e-09	52	TRUE
Npum_229	FJ655740.1.1401	100	26	0	0	1	26	184	209	7.1e-09	52	TRUE
Npum_229	FJ655726.1.1401	100	26	0	0	1	26	184	209	7.1e-09	52	TRUE
Npum_229	FJ655695.1.1401	100	26	0	0	1	26	184	209	7.1e-09	52	TRUE
Npum_229	FJ655679.1.1401	100	26	0	0	1	26	184	209	7.1e-09	52	TRUE
Npum_229	FJ655663.1.1401	100	26	0	0	1	26	184	209	7.1e-09	52	TRUE
Npum_229	FJ655603.1.1401	100	26	0	0	1	26	184	209	7.1e-09	52	TRUE
Npum_229	FJ487544.1.1425	100	26	0	0	1	26	189	214	7.1e-09	52	TRUE
Npum_229	JN592024.1.1441	100	26	0	0	1	26	204	229	7.1e-09	52	TRUE
Npum_229	JN592018.1.1440	100	26	0	0	1	26	204	229	7.1e-09	52	TRUE
Npum_229	JN592017.1.1440	100	26	0	0	1	26	204	229	7.1e-09	52	TRUE
Npum_229	JN592005.1.1440	100	26	0	0	1	26	204	229	7.1e-09	52	TRUE
Npum_229	JN591998.1.1441	100	26	0	0	1	26	204	229	7.1e-09	52	TRUE
Npum_229	JN591991.1.1441	100	26	0	0	1	26	204	229	7.1e-09	52	TRUE
Npum_229	JN591972.1.1440	100	26	0	0	1	26	204	229	7.1e-09	52	TRUE
Npum_229	JN591956.1.1440	100	26	0	0	1	26	204	229	7.1e-09	52	TRUE
Npum_229	JN591954.1.1440	100	26	0	0	1	26	204	229	7.1e-09	52	TRUE
Npum_229	OBEP010728145.1.1436	100	26	0	0	1	26	203	228	7.1e-09	52	TRUE
Npum_229	OBEP010712707.1.1436	100	26	0	0	1	26	203	228	7.1e-09	52	TRUE
Npum_229	OBRS01525998.1.1435	100	26	0	0	1	26	203	228	7.1e-09	52	TRUE
Npum_229	OBRS01522301.1.1434	100	26	0	0	1	26	203	228	7.1e-09	52	TRUE
Npum_229	OBRS01510724.1.1436	100	26	0	0	1	26	203	228	7.1e-09	52	TRUE
Npum_229	OBEP010677437.1.1436	100	26	0	0	1	26	203	228	7.1e-09	52	TRUE
Npum_229	OBRS01463296.1.1435	100	26	0	0	1	26	203	228	7.1e-09	52	TRUE
Npum_229	OBRS01434610.1.1432	100	26	0	0	1	26	203	228	7.1e-09	52	TRUE
Npum_229	OBRS01427476.1.1436	100	26	0	0	1	26	203	228	7.1e-09	52	TRUE
Npum_229	OOGS01000101.1775.3232	100	26	0	0	1	26	203	228	7.1e-09	52	TRUE
Npum_229	LC080913.1.1439	100	26	0	0	1	26	204	229	7.1e-09	52	TRUE
Npum_229	FJ718984.1.1453	100	26	0	0	1	26	204	229	7.1e-09	52	TRUE
Npum_229	FJ718976.1.1443	100	26	0	0	1	26	204	229	7.1e-09	52	TRUE
Npum_229	FJ718969.1.1440	100	26	0	0	1	26	204	229	7.1e-09	52	TRUE
Npum_229	FJ718962.1.1440	100	26	0	0	1	26	204	229	7.1e-09	52	TRUE
Npum_229	OBEP010770034.1.1435	100	26	0	0	1	26	203	228	7.1e-09	52	TRUE
Npum_229	FJ718956.1.1437	100	26	0	0	1	26	201	226	7.1e-09	52	TRUE
Npum_229	OBEP010751972.1.1436	100	26	0	0	1	26	203	228	7.1e-09	52	TRUE
Npum_229	FJ718949.1.1440	100	26	0	0	1	26	204	229	7.1e-09	52	TRUE
Npum_229	OBRS01527056.1.1436	100	26	0	0	1	26	203	228	7.1e-09	52	TRUE
Npum_229	FJ718935.1.1439	100	26	0	0	1	26	204	229	7.1e-09	52	TRUE
Npum_229	OBRS01518427.1.1432	100	26	0	0	1	26	203	228	7.1e-09	52	TRUE
Npum_229	FJ718933.1.1432	100	26	0	0	1	26	204	229	7.1e-09	52	TRUE
Npum_229	OBEP010694123.1.1436	100	26	0	0	1	26	203	228	7.1e-09	52	TRUE
Npum_229	FJ718928.1.1440	100	26	0	0	1	26	204	229	7.1e-09	52	TRUE
Npum_229	OBEP010683940.1.1436	100	26	0	0	1	26	203	228	7.1e-09	52	TRUE
Npum_229	FJ718917.1.1440	100	26	0	0	1	26	204	229	7.1e-09	52	TRUE
Npum_229	FJ718915.1.1440	100	26	0	0	1	26	204	229	7.1e-09	52	TRUE
Npum_229	FJ718910.1.1439	100	26	0	0	1	26	204	229	7.1e-09	52	TRUE
Npum_229	OBRS01466173.1.1436	100	26	0	0	1	26	203	228	7.1e-09	52	TRUE
Npum_229	OBRS01457744.1.1435	100	26	0	0	1	26	203	228	7.1e-09	52	TRUE
Npum_229	OBRS01444414.1.1436	100	26	0	0	1	26	203	228	7.1e-09	52	TRUE
Npum_229	OBRS01432029.1.1436	100	26	0	0	1	26	203	228	7.1e-09	52	TRUE
Npum_229	JF262216.1.1442	100	26	0	0	1	26	203	228	7.1e-09	52	TRUE
Npum_229	JF262208.1.1441	100	26	0	0	1	26	203	228	7.1e-09	52	TRUE
Npum_229	MPLX02401017.5801.7258	100	26	0	0	1	26	203	228	7.1e-09	52	TRUE
Npum_229	FJ655770.1.1401	100	26	0	0	1	26	184	209	7.1e-09	52	TRUE
Npum_229	FJ655760.1.1401	100	26	0	0	1	26	184	209	7.1e-09	52	TRUE
Npum_229	FJ655757.1.1401	100	26	0	0	1	26	184	209	7.1e-09	52	TRUE
Npum_229	FJ655744.1.1401	100	26	0	0	1	26	184	209	7.1e-09	52	TRUE
Npum_229	FJ655734.1.1400	100	26	0	0	1	26	184	209	7.1e-09	52	TRUE
Npum_229	FJ655720.1.1401	100	26	0	0	1	26	184	209	7.1e-09	52	TRUE
Npum_229	FJ655685.1.1401	100	26	0	0	1	26	184	209	7.1e-09	52	TRUE
Npum_229	FJ655616.1.1401	100	26	0	0	1	26	184	209	7.1e-09	52	TRUE
Npum_229	FJ655604.1.1400	100	26	0	0	1	26	184	209	7.1e-09	52	TRUE
Npum_229	FJ655598.1.1401	100	26	0	0	1	26	184	209	7.1e-09	52	TRUE
Npum_229	FJ487534.1.1423	100	26	0	0	1	26	187	212	7.1e-09	52	TRUE
Npum_229	FJ487527.1.1439	100	26	0	0	1	26	203	228	7.1e-09	52	TRUE
Npum_229	JN592028.1.1441	100	26	0	0	1	26	204	229	7.1e-09	52	TRUE
Npum_229	JN592019.1.1441	100	26	0	0	1	26	205	230	7.1e-09	52	TRUE
Npum_229	JN592001.1.1440	100	26	0	0	1	26	204	229	7.1e-09	52	TRUE
Npum_229	LC080924.1.1438	100	26	0	0	1	26	201	226	7.1e-09	52	TRUE
Npum_229	JN591996.1.1440	100	26	0	0	1	26	204	229	7.1e-09	52	TRUE
Npum_229	JN591994.1.1440	100	26	0	0	1	26	204	229	7.1e-09	52	TRUE
Npum_229	LC080909.1.1440	100	26	0	0	1	26	204	229	7.1e-09	52	TRUE
Npum_229	JN591967.1.1440	100	26	0	0	1	26	204	229	7.1e-09	52	TRUE
Npum_229	OBAT01043351.1.1432	100	26	0	0	1	26	203	228	7.1e-09	52	TRUE
Npum_229	JN591960.1.1440	100	26	0	0	1	26	204	229	7.1e-09	52	TRUE
Npum_229	JN591952.1.1440	100	26	0	0	1	26	204	229	7.1e-09	52	TRUE
Npum_229	JN591943.1.1440	100	26	0	0	1	26	204	229	7.1e-09	52	TRUE
Npum_229	FJ718980.1.1440	100	26	0	0	1	26	204	229	7.1e-09	52	TRUE
Npum_229	MG012936.1.1436	100	26	0	0	1	26	199	224	7.1e-09	52	TRUE
Npum_229	FJ718972.1.1441	100	26	0	0	1	26	204	229	7.1e-09	52	TRUE
Npum_229	FJ718965.1.1437	100	26	0	0	1	26	203	228	7.1e-09	52	TRUE
Npum_229	FJ718952.1.1439	100	26	0	0	1	26	204	229	7.1e-09	52	TRUE
Npum_229	FJ718950.1.1440	100	26	0	0	1	26	204	229	7.1e-09	52	TRUE
Npum_229	FJ718945.1.1440	100	26	0	0	1	26	204	229	7.1e-09	52	TRUE
Npum_229	FJ718938.1.1440	100	26	0	0	1	26	204	229	7.1e-09	52	TRUE
Npum_229	FJ718931.1.1440	100	26	0	0	1	26	204	229	7.1e-09	52	TRUE
Npum_229	FJ718924.1.1434	100	26	0	0	1	26	202	227	7.1e-09	52	TRUE
Npum_229	FJ718920.1.1434	100	26	0	0	1	26	202	227	7.1e-09	52	TRUE
Npum_229	FJ718913.1.1439	100	26	0	0	1	26	203	228	7.1e-09	52	TRUE
Npum_229	JF262239.1.1440	100	26	0	0	1	26	203	228	7.1e-09	52	TRUE
Npum_229	JF262219.1.1442	100	26	0	0	1	26	203	228	7.1e-09	52	TRUE
Npum_229	JF262204.1.1440	100	26	0	0	1	26	202	227	7.1e-09	52	TRUE
Npum_229	FJ655771.1.1401	100	26	0	0	1	26	184	209	7.1e-09	52	TRUE
Npum_229	FJ655763.1.1400	100	26	0	0	1	26	184	209	7.1e-09	52	TRUE
Npum_229	FJ655749.1.1401	100	26	0	0	1	26	184	209	7.1e-09	52	TRUE
Npum_229	FJ655738.1.1401	100	26	0	0	1	26	184	209	7.1e-09	52	TRUE
Npum_229	FJ655729.1.1401	100	26	0	0	1	26	184	209	7.1e-09	52	TRUE
Npum_229	FJ655724.1.1401	100	26	0	0	1	26	184	209	7.1e-09	52	TRUE
Npum_229	FJ655677.1.1401	100	26	0	0	1	26	184	209	7.1e-09	52	TRUE
Npum_229	FJ655651.1.1401	100	26	0	0	1	26	184	209	7.1e-09	52	TRUE
Npum_229	FJ655602.1.1402	100	26	0	0	1	26	184	209	7.1e-09	52	TRUE
Npum_229	OBAT01001763.1.1436	100	26	0	0	1	26	203	228	7.1e-09	52	TRUE
Npum_229	FJ487523.1.1423	100	26	0	0	1	26	187	212	7.1e-09	52	TRUE
Npum_229	KY194205.1.1434	100	26	0	0	1	26	200	225	7.1e-09	52	TRUE
Npum_229	JN592031.1.1440	100	26	0	0	1	26	204	229	7.1e-09	52	TRUE
Npum_229	JN592022.1.1440	100	26	0	0	1	26	204	229	7.1e-09	52	TRUE
Npum_229	JN592015.1.1440	100	26	0	0	1	26	204	229	7.1e-09	52	TRUE
Npum_229	JN591997.1.1440	100	26	0	0	1	26	204	229	7.1e-09	52	TRUE
Npum_229	JN591990.1.1441	100	26	0	0	1	26	204	229	7.1e-09	52	TRUE
Npum_229	JN591970.1.1440	100	26	0	0	1	26	204	229	7.1e-09	52	TRUE
Npum_229	JN591963.1.1440	100	26	0	0	1	26	204	229	7.1e-09	52	TRUE
Npum_229	JN591955.1.1440	100	26	0	0	1	26	204	229	7.1e-09	52	TRUE
Npum_229	OBEP010750782.1.1436	100	26	0	0	1	26	203	228	7.1e-09	52	TRUE
Npum_229	OBRS01536916.1.1436	100	26	0	0	1	26	203	228	7.1e-09	52	TRUE
Npum_229	OBEP010697558.1.1435	100	26	0	0	1	26	203	228	7.1e-09	52	TRUE
Npum_229	OBRS01515883.1.1435	100	26	0	0	1	26	203	228	7.1e-09	52	TRUE
Npum_229	OBRS01513818.1.1435	100	26	0	0	1	26	203	228	7.1e-09	52	TRUE
Npum_229	OBEP010682403.1.1435	100	26	0	0	1	26	202	227	7.1e-09	52	TRUE
Npum_229	OBEP010661423.1.1436	100	26	0	0	1	26	203	228	7.1e-09	52	TRUE
Npum_229	OBRS01457718.1.1436	100	26	0	0	1	26	203	228	7.1e-09	52	TRUE
Npum_229	OBRS01440297.1.1436	100	26	0	0	1	26	203	228	7.1e-09	52	TRUE
Npum_229	OBRS01427636.1.1436	100	26	0	0	1	26	203	228	7.1e-09	52	TRUE
Npum_229	OOED01000005.1471.2928	100	26	0	0	1	26	203	228	7.1e-09	52	TRUE
Npum_229	LC081012.1.1440	100	26	0	0	1	26	204	229	7.1e-09	52	TRUE
Npum_229	LC080908.1.1441	100	26	0	0	1	26	204	229	7.1e-09	52	TRUE
Npum_229	FJ718979.1.1440	100	26	0	0	1	26	204	229	7.1e-09	52	TRUE
Npum_229	FJ718971.1.1442	100	26	0	0	1	26	204	229	7.1e-09	52	TRUE
Npum_229	FJ718964.1.1440	100	26	0	0	1	26	204	229	7.1e-09	52	TRUE
Npum_229	FJ718959.1.1440	100	26	0	0	1	26	204	229	7.1e-09	52	TRUE
Npum_229	FJ718958.1.1439	100	26	0	0	1	26	203	228	7.1e-09	52	TRUE
Npum_229	FJ718951.1.1440	100	26	0	0	1	26	204	229	7.1e-09	52	TRUE
Npum_229	FJ718944.1.1440	100	26	0	0	1	26	204	229	7.1e-09	52	TRUE
Npum_229	FJ718937.1.1440	100	26	0	0	1	26	204	229	7.1e-09	52	TRUE
Npum_229	FJ718930.1.1434	100	26	0	0	1	26	204	229	7.1e-09	52	TRUE
Npum_229	FJ718919.1.1440	100	26	0	0	1	26	204	229	7.1e-09	52	TRUE
Npum_229	FJ718912.1.1440	100	26	0	0	1	26	204	229	7.1e-09	52	TRUE
Npum_229	FJ718906.1.1440	100	26	0	0	1	26	204	229	7.1e-09	52	TRUE
Npum_229	JF262218.1.1441	100	26	0	0	1	26	203	228	7.1e-09	52	TRUE
Npum_229	JF262210.1.1440	100	26	0	0	1	26	202	227	7.1e-09	52	TRUE
Npum_229	JF262203.1.1439	100	26	0	0	1	26	203	228	7.1e-09	52	TRUE
Npum_229	FJ655748.1.1401	100	26	0	0	1	26	184	209	7.1e-09	52	TRUE
Npum_229	FJ655737.1.1400	100	26	0	0	1	26	184	209	7.1e-09	52	TRUE
Npum_229	FJ655723.1.1404	100	26	0	0	1	26	184	209	7.1e-09	52	TRUE
Npum_229	FJ655690.1.1401	100	26	0	0	1	26	184	209	7.1e-09	52	TRUE
Npum_229	FJ655669.1.1400	100	26	0	0	1	26	184	209	7.1e-09	52	TRUE
Npum_229	FJ655620.1.1400	100	26	0	0	1	26	184	209	7.1e-09	52	TRUE
Npum_229	FJ655600.1.1401	100	26	0	0	1	26	184	209	7.1e-09	52	TRUE
Npum_229	DQ085097.1.1452	100	26	0	0	1	26	185	210	7.1e-09	52	TRUE
Npum_229	KY241638.1.1463	100	26	0	0	1	26	204	229	7.1e-09	52	TRUE
Npum_229	FJ487557.1.1405	100	26	0	0	1	26	188	213	7.1e-09	52	TRUE
Npum_229	KY194196.1.1436	100	26	0	0	1	26	200	225	7.1e-09	52	TRUE
Npum_229	JN592021.1.1440	100	26	0	0	1	26	204	229	7.1e-09	52	TRUE
Npum_229	JN592014.1.1440	100	26	0	0	1	26	204	229	7.1e-09	52	TRUE
Npum_229	JN592003.1.1441	100	26	0	0	1	26	204	229	7.1e-09	52	TRUE
Npum_229	JN591989.1.1440	100	26	0	0	1	26	204	229	7.1e-09	52	TRUE
Npum_229	JN591982.1.1441	100	26	0	0	1	26	204	229	7.1e-09	52	TRUE
Npum_229	JN591969.1.1441	100	26	0	0	1	26	204	229	7.1e-09	52	TRUE
Npum_229	JN591962.1.1440	100	26	0	0	1	26	204	229	7.1e-09	52	TRUE
Npum_229	JN591947.1.1440	100	26	0	0	1	26	204	229	7.1e-09	52	TRUE
Npum_229	MG012929.1.1437	100	26	0	0	1	26	202	227	7.1e-09	52	TRUE
Npum_229	OBEP010775815.1.1436	100	26	0	0	1	26	203	228	7.1e-09	52	TRUE
Npum_229	OBRS01531783.1.1435	100	26	0	0	1	26	203	228	7.1e-09	52	TRUE
Npum_229	OBRS01521433.1.1435	100	26	0	0	1	26	203	228	7.1e-09	52	TRUE
Npum_229	OBEP010695395.1.1435	100	26	0	0	1	26	203	228	7.1e-09	52	TRUE
Npum_229	OBRS01506729.1.1434	100	26	0	0	1	26	203	228	7.1e-09	52	TRUE
Npum_229	OBEP010677452.1.1436	100	26	0	0	1	26	203	228	7.1e-09	52	TRUE
Npum_229	OBRS01489235.1.1434	100	26	0	0	1	26	203	228	7.1e-09	52	TRUE
Npum_229	OBRS01471214.1.1435	100	26	0	0	1	26	203	228	7.1e-09	52	TRUE
Npum_229	OBRS01462311.1.1434	100	26	0	0	1	26	203	228	7.1e-09	52	TRUE
Npum_229	OBRS01433515.1.1435	100	26	0	0	1	26	203	228	7.1e-09	52	TRUE
Npum_229	OBRS01432578.1.1435	100	26	0	0	1	26	203	228	7.1e-09	52	TRUE
Npum_229	OBRS01426787.1.1435	100	26	0	0	1	26	202	227	7.1e-09	52	TRUE
Npum_229	OBRS01420968.1.1433	100	26	0	0	1	26	203	228	7.1e-09	52	TRUE
Npum_229	FLOH01000006.607623.609080	100	26	0	0	1	26	203	228	7.1e-09	52	TRUE
Npum_229	LC080935.1.1440	100	26	0	0	1	26	204	229	7.1e-09	52	TRUE
Npum_229	FJ718983.1.1441	100	26	0	0	1	26	204	229	7.1e-09	52	TRUE
Npum_229	FJ718961.1.1440	100	26	0	0	1	26	204	229	7.1e-09	52	TRUE
Npum_229	FJ718955.1.1440	100	26	0	0	1	26	204	229	7.1e-09	52	TRUE
Npum_229	FJ718948.1.1440	100	26	0	0	1	26	204	229	7.1e-09	52	TRUE
Npum_229	FJ718941.1.1440	100	26	0	0	1	26	204	229	7.1e-09	52	TRUE
Npum_229	FJ718934.1.1429	100	26	0	0	1	26	204	229	7.1e-09	52	TRUE
Npum_229	FJ718927.1.1437	100	26	0	0	1	26	204	229	7.1e-09	52	TRUE
Npum_229	FJ718923.1.1440	100	26	0	0	1	26	204	229	7.1e-09	52	TRUE
Npum_229	FJ718916.1.1439	100	26	0	0	1	26	204	229	7.1e-09	52	TRUE
Npum_229	FJ718909.1.1440	100	26	0	0	1	26	204	229	7.1e-09	52	TRUE
Npum_229	JF262222.1.1441	100	26	0	0	1	26	203	228	7.1e-09	52	TRUE
Npum_229	JF262220.1.1438	100	26	0	0	1	26	201	226	7.1e-09	52	TRUE
Npum_229	JF262214.1.1439	100	26	0	0	1	26	201	226	7.1e-09	52	TRUE
Npum_229	FJ655769.1.1401	100	26	0	0	1	26	184	209	7.1e-09	52	TRUE
Npum_229	FJ655756.1.1401	100	26	0	0	1	26	184	209	7.1e-09	52	TRUE
Npum_229	FJ655731.1.1401	100	26	0	0	1	26	184	209	7.1e-09	52	TRUE
Npum_229	FJ655698.1.1401	100	26	0	0	1	26	184	209	7.1e-09	52	TRUE
Npum_229	FJ655684.1.1401	100	26	0	0	1	26	184	209	7.1e-09	52	TRUE
Npum_229	FJ655666.1.1401	100	26	0	0	1	26	184	209	7.1e-09	52	TRUE
Npum_229	FJ655665.1.1401	100	26	0	0	1	26	184	209	7.1e-09	52	TRUE
Npum_229	FJ655610.1.1401	100	26	0	0	1	26	184	209	7.1e-09	52	TRUE
Npum_229	FJ655597.1.1401	100	26	0	0	1	26	184	209	7.1e-09	52	TRUE
Npum_229	FJ487540.1.1439	100	26	0	0	1	26	203	228	7.1e-09	52	TRUE
Npum_229	FJ487535.1.1439	100	26	0	0	1	26	203	228	7.1e-09	52	TRUE
Npum_229	JN592026.1.1441	100	26	0	0	1	26	204	229	7.1e-09	52	TRUE
Npum_229	JN592008.1.1440	100	26	0	0	1	26	204	229	7.1e-09	52	TRUE
Npum_229	JN592000.1.1440	100	26	0	0	1	26	204	229	7.1e-09	52	TRUE
Npum_229	JN591993.1.1440	100	26	0	0	1	26	204	229	7.1e-09	52	TRUE
Npum_229	JN591974.1.1441	100	26	0	0	1	26	204	229	7.1e-09	52	TRUE
Npum_229	JN591966.1.1440	100	26	0	0	1	26	204	229	7.1e-09	52	TRUE
Npum_229	JN591965.1.1440	100	26	0	0	1	26	204	229	7.1e-09	52	TRUE
Npum_229	JN591958.1.1440	100	26	0	0	1	26	204	229	7.1e-09	52	TRUE
Npum_229	JN591951.1.1440	100	26	0	0	1	26	204	229	7.1e-09	52	TRUE
Npum_229	JN591944.1.1440	100	26	0	0	1	26	204	229	7.1e-09	52	TRUE
Npum_229	JN591948.1.1440	100	26	0	0	1	26	204	229	7.1e-09	52	TRUE
Npum_229	MG012930.1.1439	100	26	0	0	1	26	202	227	7.1e-09	52	TRUE
Npum_229	MG012911.1.1439	100	26	0	0	1	26	203	228	7.1e-09	52	TRUE
Npum_229	MG012902.1.1439	100	26	0	0	1	26	203	228	7.1e-09	52	TRUE
Npum_229	EF069378.1.1440	100	26	0	0	1	26	204	229	7.1e-09	52	TRUE
Npum_229	EF069372.1.1440	100	26	0	0	1	26	204	229	7.1e-09	52	TRUE
Npum_229	EF069344.1.1440	100	26	0	0	1	26	204	229	7.1e-09	52	TRUE
Npum_229	JX000809.1.1407	100	26	0	0	1	26	165	190	7.1e-09	52	TRUE
Npum_229	JX000676.1.1402	100	26	0	0	1	26	185	210	7.1e-09	52	TRUE
Npum_229	HQ588642.1.1440	100	26	0	0	1	26	204	229	7.1e-09	52	TRUE
Npum_229	JQ989656.1.1402	100	26	0	0	1	26	185	210	7.1e-09	52	TRUE
Npum_229	ORJL010904624.6328.7785	100	26	0	0	1	26	203	228	7.1e-09	52	TRUE
Npum_229	MG012924.1.1439	100	26	0	0	1	26	203	228	7.1e-09	52	TRUE
Npum_229	MG012908.1.1439	100	26	0	0	1	26	202	227	7.1e-09	52	TRUE
Npum_229	MG012916.1.1439	100	26	0	0	1	26	203	228	7.1e-09	52	TRUE
Npum_229	JQ817519.1.1402	100	26	0	0	1	26	185	210	7.1e-09	52	TRUE
Npum_229	KX428000.1.1440	100	26	0	0	1	26	204	229	7.1e-09	52	TRUE
Npum_229	JQ816000.1.1402	100	26	0	0	1	26	185	210	7.1e-09	52	TRUE
Npum_229	MG012906.1.1438	100	26	0	0	1	26	203	228	7.1e-09	52	TRUE
Npum_229	EU420707.1.1457	100	26	0	0	1	26	204	229	7.1e-09	52	TRUE
Npum_229	MG012899.1.1439	100	26	0	0	1	26	202	227	7.1e-09	52	TRUE
Npum_229	EU420686.1.1455	100	26	0	0	1	26	204	229	7.1e-09	52	TRUE
Npum_229	KP204839.1.1458	100	26	0	0	1	26	203	228	7.1e-09	52	TRUE
Npum_229	EU284662.1.1403	100	26	0	0	1	26	184	209	7.1e-09	52	TRUE
Npum_229	EU284656.1.1403	100	26	0	0	1	26	184	209	7.1e-09	52	TRUE
Npum_229	MG012928.1.1439	100	26	0	0	1	26	203	228	7.1e-09	52	TRUE
Npum_229	EU284654.1.1403	100	26	0	0	1	26	184	209	7.1e-09	52	TRUE
Npum_229	UPTG01003689.4770.6227	100	26	0	0	1	26	203	228	7.1e-09	52	TRUE
Npum_229	KF954271.1.1439	100	26	0	0	1	26	203	228	7.1e-09	52	TRUE
Npum_229	MG012920.1.1439	100	26	0	0	1	26	202	227	7.1e-09	52	TRUE
Npum_229	MG012900.1.1439	100	26	0	0	1	26	202	227	7.1e-09	52	TRUE
Npum_229	EU284627.1.1403	100	26	0	0	1	26	184	209	7.1e-09	52	TRUE
Npum_229	EU284625.1.1403	100	26	0	0	1	26	184	209	7.1e-09	52	TRUE
Npum_229	EU284620.1.1403	100	26	0	0	1	26	184	209	7.1e-09	52	TRUE
Npum_229	KF954269.1.1439	100	26	0	0	1	26	203	228	7.1e-09	52	TRUE
Npum_229	KF954230.1.1466	100	26	0	0	1	26	203	228	7.1e-09	52	TRUE
Npum_229	EU280222.1.1401	100	26	0	0	1	26	184	209	7.1e-09	52	TRUE
Npum_229	EU280202.1.1401	100	26	0	0	1	26	184	209	7.1e-09	52	TRUE
Npum_229	KF954226.1.1466	100	26	0	0	1	26	203	228	7.1e-09	52	TRUE
Npum_229	KP091027.1.1439	100	26	0	0	1	26	203	228	7.1e-09	52	TRUE
Npum_229	EU910614.1.1440	100	26	0	0	1	26	204	229	7.1e-09	52	TRUE
Npum_229	OFKC01000308.400.1857	100	26	0	0	1	26	203	228	7.1e-09	52	TRUE
Npum_229	EF076091.1.1440	100	26	0	0	1	26	204	229	7.1e-09	52	TRUE
Npum_229	EF069382.1.1440	100	26	0	0	1	26	204	229	7.1e-09	52	TRUE
Npum_229	EF069377.1.1440	100	26	0	0	1	26	204	229	7.1e-09	52	TRUE
Npum_229	EF069380.1.1440	100	26	0	0	1	26	204	229	7.1e-09	52	TRUE
Npum_229	EF069369.1.1440	100	26	0	0	1	26	204	229	7.1e-09	52	TRUE
Npum_229	EF069367.1.1440	100	26	0	0	1	26	204	229	7.1e-09	52	TRUE
Npum_229	EF069353.1.1440	100	26	0	0	1	26	204	229	7.1e-09	52	TRUE
Npum_229	EF069348.1.1440	100	26	0	0	1	26	204	229	7.1e-09	52	TRUE
Npum_229	EF069351.1.1440	100	26	0	0	1	26	204	229	7.1e-09	52	TRUE
Npum_229	EF069342.1.1440	100	26	0	0	1	26	204	229	7.1e-09	52	TRUE
Npum_229	EF069339.1.1440	100	26	0	0	1	26	204	229	7.1e-09	52	TRUE
Npum_229	EF069337.1.1440	100	26	0	0	1	26	204	229	7.1e-09	52	TRUE
Npum_229	KF954229.1.1466	100	26	0	0	1	26	203	228	7.1e-09	52	TRUE
Npum_229	MF942710.1.1446	100	26	0	0	1	26	183	208	7.1e-09	52	TRUE
Npum_229	CP011070.762943.764413	100	26	0	0	1	26	204	229	7.1e-09	52	TRUE
Npum_229	AEXL02000090.94368.95805	100	26	0	0	1	26	187	212	7.1e-09	52	TRUE
Npum_229	EF076092.1.1440	100	26	0	0	1	26	203	228	7.1e-09	52	TRUE
Npum_229	EF069383.1.1440	100	26	0	0	1	26	204	229	7.1e-09	52	TRUE
Npum_229	EF069370.1.1440	100	26	0	0	1	26	204	229	7.1e-09	52	TRUE
Npum_229	EF069368.1.1440	100	26	0	0	1	26	204	229	7.1e-09	52	TRUE
Npum_229	AF393304.1.1418	100	26	0	0	1	26	187	212	7.1e-09	52	TRUE
Npum_229	U71112.1.1423	100	26	0	0	1	26	187	212	7.1e-09	52	TRUE
Npum_229	EF069349.1.1440	100	26	0	0	1	26	204	229	7.1e-09	52	TRUE
Npum_229	EF069340.1.1440	100	26	0	0	1	26	204	229	7.1e-09	52	TRUE
Npum_229	MK139956.1.1471	100	26	0	0	1	26	204	229	7.1e-09	52	TRUE
Npum_229	GU553803.1.1402	100	26	0	0	1	26	185	210	7.1e-09	52	TRUE
Npum_229	AB801181.1.1401	100	26	0	0	1	26	184	209	7.1e-09	52	TRUE
Npum_857	16S_GEMOTU_31791	100	23	0	0	1	23	793	815	3.44e-07	46.1	TRUE
Npum_857	16S_GEMOTU_24755	100	23	0	0	1	23	793	815	3.44e-07	46.1	TRUE
Npum_857	16S_GEMOTU_10625	100	23	0	0	1	23	787	809	3.44e-07	46.1	TRUE
Npum_857	16S_GCF_013407185	100	23	0	0	1	23	788	810	3.44e-07	46.1	TRUE
Npum_857	16S_GCF_006740685	100	23	0	0	1	23	792	814	3.44e-07	46.1	TRUE
Npum_857	16S_GCA_012030815	100	23	0	0	1	23	794	816	3.44e-07	46.1	TRUE
Npum_857	16S_GCF_013407165	100	23	0	0	1	23	793	815	3.44e-07	46.1	TRUE
Npum_857	16S_GCF_018128925	100	23	0	0	1	23	793	815	3.44e-07	46.1	TRUE
Npum_857	16S_GCF_013407145	100	23	0	0	1	23	793	815	3.44e-07	46.1	TRUE
Npum_857	16S_GCA_018263505	100	23	0	0	1	23	793	815	3.44e-07	46.1	TRUE
Npum_857	16S_GCA_905612295	100	23	0	0	1	23	793	815	3.44e-07	46.1	TRUE
Npum_857	16S_GCF_003175215	100	23	0	0	1	23	788	810	3.44e-07	46.1	TRUE
Npum_857	16S_GCA_000484975	100	23	0	0	1	23	793	815	3.44e-07	46.1	TRUE
Npum_857	16S_GCF_000299395	100	23	0	0	1	23	794	816	3.44e-07	46.1	TRUE
Npum_857	16S_GCA_013911135	100	23	0	0	1	23	788	810	3.44e-07	46.1	TRUE
Npum_857	16S_GCF_001541925	100	23	0	0	1	23	794	816	3.44e-07	46.1	TRUE
Npum_857	16S_GCF_000018465	100	23	0	0	1	23	788	810	3.44e-07	46.1	TRUE
Npum_857	16S_GCA_018334095	100	23	0	0	1	23	793	815	3.44e-07	46.1	TRUE
Npum_857	16S_GCF_014078525	100	23	0	0	1	23	787	809	3.44e-07	46.1	TRUE
Npum_857	16S_GCF_000956175	100	23	0	0	1	23	787	809	3.44e-07	46.1	TRUE
Npum_857	16S_GCA_902514095	100	23	0	0	1	23	793	815	3.44e-07	46.1	TRUE
Npum_857	16S_GCF_000875775	100	23	0	0	1	23	787	809	3.44e-07	46.1	TRUE
Npum_857	16S_GCA_000204585	100	23	0	0	1	23	794	816	3.44e-07	46.1	TRUE
Npum_857	16S_GCA_003569705	100	23	0	0	1	23	788	810	3.44e-07	46.1	TRUE
Npum_857	16S_GCF_002156965	100	23	0	0	1	23	793	815	3.44e-07	46.1	TRUE
Npum_857	16S_GCA_011523285	100	23	0	0	1	23	792	814	3.44e-07	46.1	TRUE
Npum_857	16S_GCF_000220175	100	23	0	0	1	23	794	816	3.44e-07	46.1	TRUE
Npum_857	16S_GCA_003331425	100	23	0	0	1	23	794	816	3.44e-07	46.1	TRUE
Npum_857	16S_GCF_000299365	100	23	0	0	1	23	793	815	3.44e-07	46.1	TRUE
Npum_857	16S_GCA_905616385	100	23	0	0	1	23	793	815	3.44e-07	46.1	TRUE
Npum_857	16S_GCA_014075315	100	23	0	0	1	23	794	816	3.44e-07	46.1	TRUE
Npum_857	16S_GCA_013867335	100	23	0	0	1	23	600	622	3.44e-07	46.1	TRUE
Npum_857	16S_GCA_001437625	100	23	0	0	1	23	794	816	3.44e-07	46.1	TRUE
Npum_857	16S_GCA_002737445	100	23	0	0	1	23	793	815	3.44e-07	46.1	TRUE
Npum_857	16S_GCA_000746765	100	23	0	0	1	23	788	810	3.44e-07	46.1	TRUE
Npum_857	16S_GCA_002737455	100	23	0	0	1	23	793	815	3.44e-07	46.1	TRUE
Npum_857	16S_GCA_013390905	100	23	0	0	1	23	793	815	3.44e-07	46.1	TRUE
Npum_857	DAKA01000095.17696.19153	100	23	0	0	1	23	793	815	3.44e-07	46.1	TRUE
Npum_857	OJDU01001083.990.2447	100	23	0	0	1	23	793	815	3.44e-07	46.1	TRUE
Npum_857	LKGT01002244.3159.4616	100	23	0	0	1	23	793	815	3.44e-07	46.1	TRUE
Npum_857	RHFD01000023.32143.33620	100	23	0	0	1	23	795	817	3.44e-07	46.1	TRUE
Npum_857	AGBE01001967.8175.9632	100	23	0	0	1	23	793	815	3.44e-07	46.1	TRUE
Npum_857	UOXV01018638.800.2257	100	23	0	0	1	23	793	815	3.44e-07	46.1	TRUE
Npum_857	AJXC01000474.2737.4194	100	23	0	0	1	23	793	815	3.44e-07	46.1	TRUE
Npum_857	OCVR010012791.211.1668	100	23	0	0	1	23	793	815	3.44e-07	46.1	TRUE
Npum_857	OBEP011459226.1.1433	100	23	0	0	1	23	791	813	3.44e-07	46.1	TRUE
Npum_857	OBEP011235920.1.1436	100	23	0	0	1	23	793	815	3.44e-07	46.1	TRUE
Npum_857	OBEP011369360.1.1437	100	23	0	0	1	23	794	816	3.44e-07	46.1	TRUE
Npum_857	OBEP011297889.1.1434	100	23	0	0	1	23	791	813	3.44e-07	46.1	TRUE
Npum_857	OBEP010905162.1.1435	100	23	0	0	1	23	793	815	3.44e-07	46.1	TRUE
Npum_857	OBEP010894985.1.1435	100	23	0	0	1	23	793	815	3.44e-07	46.1	TRUE
Npum_857	OBEP010880760.1.1436	100	23	0	0	1	23	793	815	3.44e-07	46.1	TRUE
Npum_857	OBEP010870933.1.1436	100	23	0	0	1	23	793	815	3.44e-07	46.1	TRUE
Npum_857	OBEP010822735.1.1434	100	23	0	0	1	23	792	814	3.44e-07	46.1	TRUE
Npum_857	OBEP010788186.1.1431	100	23	0	0	1	23	788	810	3.44e-07	46.1	TRUE
Npum_857	OBEP010923038.1.1433	100	23	0	0	1	23	793	815	3.44e-07	46.1	TRUE
Npum_857	OBEP010893440.1.1435	100	23	0	0	1	23	793	815	3.44e-07	46.1	TRUE
Npum_857	OBEP010882549.1.1435	100	23	0	0	1	23	794	816	3.44e-07	46.1	TRUE
Npum_857	OBEP010877812.1.1435	100	23	0	0	1	23	793	815	3.44e-07	46.1	TRUE
Npum_857	OBEP010903301.1.1435	100	23	0	0	1	23	793	815	3.44e-07	46.1	TRUE
Npum_857	OBEP010888302.1.1432	100	23	0	0	1	23	792	814	3.44e-07	46.1	TRUE
Npum_857	OBEP010873393.1.1435	100	23	0	0	1	23	793	815	3.44e-07	46.1	TRUE
Npum_857	OBRS01756704.1.1437	100	23	0	0	1	23	794	816	3.44e-07	46.1	TRUE
Npum_857	OBEP010907628.1.1436	100	23	0	0	1	23	793	815	3.44e-07	46.1	TRUE
Npum_857	OBEP010800976.1.1414	100	23	0	0	1	23	771	793	3.44e-07	46.1	TRUE
Npum_857	OBEP010782319.1.1435	100	23	0	0	1	23	792	814	3.44e-07	46.1	TRUE
Npum_857	OBEP010762403.1.1434	100	23	0	0	1	23	792	814	3.44e-07	46.1	TRUE
Npum_857	OBEP010828163.1.1411	100	23	0	0	1	23	768	790	3.44e-07	46.1	TRUE
Npum_857	OBEP010771071.1.1436	100	23	0	0	1	23	793	815	3.44e-07	46.1	TRUE
Npum_857	OBEP010753042.1.1436	100	23	0	0	1	23	793	815	3.44e-07	46.1	TRUE
Npum_857	OBEP010930183.1.1436	100	23	0	0	1	23	793	815	3.44e-07	46.1	TRUE
Npum_857	OBEP010915779.1.1436	100	23	0	0	1	23	793	815	3.44e-07	46.1	TRUE
Npum_857	OBEP010879961.1.1432	100	23	0	0	1	23	790	812	3.44e-07	46.1	TRUE
Npum_857	OBEP010864994.1.1435	100	23	0	0	1	23	793	815	3.44e-07	46.1	TRUE
Npum_857	OBEP010787496.1.1435	100	23	0	0	1	23	793	815	3.44e-07	46.1	TRUE
Npum_857	OBEP010765379.1.1436	100	23	0	0	1	23	793	815	3.44e-07	46.1	TRUE
Npum_857	OBRS01686782.1.1436	100	23	0	0	1	23	793	815	3.44e-07	46.1	TRUE
Npum_857	OBEP010861728.1.1434	100	23	0	0	1	23	793	815	3.44e-07	46.1	TRUE
Npum_857	OBEP010847825.1.1436	100	23	0	0	1	23	793	815	3.44e-07	46.1	TRUE
Npum_857	OBEP010805865.1.1436	100	23	0	0	1	23	793	815	3.44e-07	46.1	TRUE
Npum_857	OBRS01800805.1.1433	100	23	0	0	1	23	791	813	3.44e-07	46.1	TRUE
Npum_857	OBEP010918291.1.1435	100	23	0	0	1	23	793	815	3.44e-07	46.1	TRUE
Npum_857	OBEP010907763.1.1414	100	23	0	0	1	23	793	815	3.44e-07	46.1	TRUE
Npum_857	OBEP010896949.1.1434	100	23	0	0	1	23	793	815	3.44e-07	46.1	TRUE
Npum_857	OBEP010764654.1.1435	100	23	0	0	1	23	793	815	3.44e-07	46.1	TRUE
Npum_857	OBEP010731662.1.1436	100	23	0	0	1	23	793	815	3.44e-07	46.1	TRUE
Npum_857	OBRS01533810.1.1433	100	23	0	0	1	23	793	815	3.44e-07	46.1	TRUE
Npum_857	OBRS01525154.1.1435	100	23	0	0	1	23	793	815	3.44e-07	46.1	TRUE
Npum_857	OBEP010696125.1.1436	100	23	0	0	1	23	793	815	3.44e-07	46.1	TRUE
Npum_857	OBRS01511853.1.1435	100	23	0	0	1	23	793	815	3.44e-07	46.1	TRUE
Npum_857	OBRS01500571.1.1436	100	23	0	0	1	23	793	815	3.44e-07	46.1	TRUE
Npum_857	OBEP010671297.1.1434	100	23	0	0	1	23	793	815	3.44e-07	46.1	TRUE
Npum_857	OBRS01473602.1.1435	100	23	0	0	1	23	793	815	3.44e-07	46.1	TRUE
Npum_857	OBRS01463621.1.1436	100	23	0	0	1	23	793	815	3.44e-07	46.1	TRUE
Npum_857	OBRS01457179.1.1436	100	23	0	0	1	23	793	815	3.44e-07	46.1	TRUE
Npum_857	OBRS01438507.1.1436	100	23	0	0	1	23	793	815	3.44e-07	46.1	TRUE
Npum_857	OBRS01427602.1.1436	100	23	0	0	1	23	793	815	3.44e-07	46.1	TRUE
Npum_857	OBRS01424614.1.1435	100	23	0	0	1	23	794	816	3.44e-07	46.1	TRUE
Npum_857	OBRS01421944.1.1434	100	23	0	0	1	23	793	815	3.44e-07	46.1	TRUE
Npum_857	OOFN01000048.831.2288	100	23	0	0	1	23	793	815	3.44e-07	46.1	TRUE
Npum_857	LC216351.1.1459	100	23	0	0	1	23	807	829	3.44e-07	46.1	TRUE
Npum_857	LC081086.1.1506	100	23	0	0	1	23	801	823	3.44e-07	46.1	TRUE
Npum_857	OBEP010774355.1.1436	100	23	0	0	1	23	793	815	3.44e-07	46.1	TRUE
Npum_857	OBEP010722073.1.1436	100	23	0	0	1	23	793	815	3.44e-07	46.1	TRUE
Npum_857	LC081014.1.1441	100	23	0	0	1	23	795	817	3.44e-07	46.1	TRUE
Npum_857	OBEP010718695.1.1413	100	23	0	0	1	23	793	815	3.44e-07	46.1	TRUE
Npum_857	OBRS01530657.1.1436	100	23	0	0	1	23	793	815	3.44e-07	46.1	TRUE
Npum_857	OBRS01520776.1.1435	100	23	0	0	1	23	793	815	3.44e-07	46.1	TRUE
Npum_857	OBEP010684336.1.1436	100	23	0	0	1	23	793	815	3.44e-07	46.1	TRUE
Npum_857	OBEP010669086.1.1433	100	23	0	0	1	23	793	815	3.44e-07	46.1	TRUE
Npum_857	LC080975.1.1441	100	23	0	0	1	23	795	817	3.44e-07	46.1	TRUE
Npum_857	OBRS01468283.1.1436	100	23	0	0	1	23	793	815	3.44e-07	46.1	TRUE
Npum_857	OBEP010641958.1.1435	100	23	0	0	1	23	793	815	3.44e-07	46.1	TRUE
Npum_857	OBRS01448716.1.1436	100	23	0	0	1	23	793	815	3.44e-07	46.1	TRUE
Npum_857	LC080914.1.1439	100	23	0	0	1	23	793	815	3.44e-07	46.1	TRUE
Npum_857	OBRS01447124.1.1436	100	23	0	0	1	23	793	815	3.44e-07	46.1	TRUE
Npum_857	PVMS01001632.691.2148	100	23	0	0	1	23	793	815	3.44e-07	46.1	TRUE
Npum_857	OBRS01432885.1.1436	100	23	0	0	1	23	793	815	3.44e-07	46.1	TRUE
Npum_857	OBRS01424661.1.1436	100	23	0	0	1	23	793	815	3.44e-07	46.1	TRUE
Npum_857	OBRS01417578.1.1436	100	23	0	0	1	23	793	815	3.44e-07	46.1	TRUE
Npum_857	FJ718985.1.1443	100	23	0	0	1	23	797	819	3.44e-07	46.1	TRUE
Npum_857	FLMP01002274.954.2411	100	23	0	0	1	23	793	815	3.44e-07	46.1	TRUE
Npum_857	FJ718970.1.1440	100	23	0	0	1	23	794	816	3.44e-07	46.1	TRUE
Npum_857	FJ718968.1.1440	100	23	0	0	1	23	794	816	3.44e-07	46.1	TRUE
Npum_857	FJ718963.1.1439	100	23	0	0	1	23	793	815	3.44e-07	46.1	TRUE
Npum_857	FJ718957.1.1440	100	23	0	0	1	23	794	816	3.44e-07	46.1	TRUE
Npum_857	FJ718943.1.1440	100	23	0	0	1	23	794	816	3.44e-07	46.1	TRUE
Npum_857	FJ718936.1.1440	100	23	0	0	1	23	794	816	3.44e-07	46.1	TRUE
Npum_857	FJ718929.1.1437	100	23	0	0	1	23	791	813	3.44e-07	46.1	TRUE
Npum_857	FJ718918.1.1439	100	23	0	0	1	23	794	816	3.44e-07	46.1	TRUE
Npum_857	FJ718911.1.1440	100	23	0	0	1	23	794	816	3.44e-07	46.1	TRUE
Npum_857	JF262237.1.1441	100	23	0	0	1	23	793	815	3.44e-07	46.1	TRUE
Npum_857	LC216355.1.1459	100	23	0	0	1	23	807	829	3.44e-07	46.1	TRUE
Npum_857	JF262217.1.1441	100	23	0	0	1	23	793	815	3.44e-07	46.1	TRUE
Npum_857	JF262211.1.1441	100	23	0	0	1	23	794	816	3.44e-07	46.1	TRUE
Npum_857	JF262209.1.1440	100	23	0	0	1	23	792	814	3.44e-07	46.1	TRUE
Npum_857	FJ655761.1.1400	100	23	0	0	1	23	774	796	3.44e-07	46.1	TRUE
Npum_857	FJ655747.1.1401	100	23	0	0	1	23	774	796	3.44e-07	46.1	TRUE
Npum_857	FJ655743.1.1401	100	23	0	0	1	23	774	796	3.44e-07	46.1	TRUE
Npum_857	FJ655736.1.1400	100	23	0	0	1	23	773	795	3.44e-07	46.1	TRUE
Npum_857	FJ655722.1.1400	100	23	0	0	1	23	774	796	3.44e-07	46.1	TRUE
Npum_857	FJ655618.1.1401	100	23	0	0	1	23	774	796	3.44e-07	46.1	TRUE
Npum_857	FJ655599.1.1401	100	23	0	0	1	23	774	796	3.44e-07	46.1	TRUE
Npum_857	LC080933.1.1440	100	23	0	0	1	23	794	816	3.44e-07	46.1	TRUE
Npum_857	LC080926.1.1439	100	23	0	0	1	23	794	816	3.44e-07	46.1	TRUE
Npum_857	LC080919.1.1440	100	23	0	0	1	23	794	816	3.44e-07	46.1	TRUE
Npum_857	FJ487556.1.1404	100	23	0	0	1	23	777	799	3.44e-07	46.1	TRUE
Npum_857	FJ718982.1.1440	100	23	0	0	1	23	794	816	3.44e-07	46.1	TRUE
Npum_857	FJ718974.1.1441	100	23	0	0	1	23	795	817	3.44e-07	46.1	TRUE
Npum_857	FJ487542.1.1423	100	23	0	0	1	23	777	799	3.44e-07	46.1	TRUE
Npum_857	FJ718967.1.1440	100	23	0	0	1	23	794	816	3.44e-07	46.1	TRUE
Npum_857	FJ718960.1.1440	100	23	0	0	1	23	794	816	3.44e-07	46.1	TRUE
Npum_857	FJ487526.1.1439	100	23	0	0	1	23	793	815	3.44e-07	46.1	TRUE
Npum_857	FJ718954.1.1440	100	23	0	0	1	23	794	816	3.44e-07	46.1	TRUE
Npum_857	FJ718947.1.1440	100	23	0	0	1	23	794	816	3.44e-07	46.1	TRUE
Npum_857	FJ718942.1.1440	100	23	0	0	1	23	794	816	3.44e-07	46.1	TRUE
Npum_857	FJ718940.1.1440	100	23	0	0	1	23	794	816	3.44e-07	46.1	TRUE
Npum_857	FJ718926.1.1439	100	23	0	0	1	23	793	815	3.44e-07	46.1	TRUE
Npum_857	FJ718922.1.1438	100	23	0	0	1	23	794	816	3.44e-07	46.1	TRUE
Npum_857	JN592020.1.1441	100	23	0	0	1	23	795	817	3.44e-07	46.1	TRUE
Npum_857	FJ718908.1.1441	100	23	0	0	1	23	794	816	3.44e-07	46.1	TRUE
Npum_857	JN592012.1.1440	100	23	0	0	1	23	794	816	3.44e-07	46.1	TRUE
Npum_857	AXWL01000001.19499.20956	100	23	0	0	1	23	793	815	3.44e-07	46.1	TRUE
Npum_857	JN592002.1.1440	100	23	0	0	1	23	794	816	3.44e-07	46.1	TRUE
Npum_857	JN591995.1.1440	100	23	0	0	1	23	794	816	3.44e-07	46.1	TRUE
Npum_857	JN591983.1.1440	100	23	0	0	1	23	794	816	3.44e-07	46.1	TRUE
Npum_857	JN591968.1.1440	100	23	0	0	1	23	794	816	3.44e-07	46.1	TRUE
Npum_857	JF262221.1.1444	100	23	0	0	1	23	796	818	3.44e-07	46.1	TRUE
Npum_857	JN591961.1.1440	100	23	0	0	1	23	794	816	3.44e-07	46.1	TRUE
Npum_857	JF262213.1.1442	100	23	0	0	1	23	793	815	3.44e-07	46.1	TRUE
Npum_857	JN591953.1.1440	100	23	0	0	1	23	794	816	3.44e-07	46.1	TRUE
Npum_857	JF262206.1.1441	100	23	0	0	1	23	793	815	3.44e-07	46.1	TRUE
Npum_857	JN591946.1.1438	100	23	0	0	1	23	792	814	3.44e-07	46.1	TRUE
Npum_857	FJ655768.1.1401	100	23	0	0	1	23	774	796	3.44e-07	46.1	TRUE
Npum_857	FJ655758.1.1402	100	23	0	0	1	23	774	796	3.44e-07	46.1	TRUE
Npum_857	FJ655754.1.1401	100	23	0	0	1	23	774	796	3.44e-07	46.1	TRUE
Npum_857	FJ655742.1.1401	100	23	0	0	1	23	774	796	3.44e-07	46.1	TRUE
Npum_857	FJ655730.1.1401	100	23	0	0	1	23	774	796	3.44e-07	46.1	TRUE
Npum_857	FJ655697.1.1401	100	23	0	0	1	23	774	796	3.44e-07	46.1	TRUE
Npum_857	FJ655691.1.1401	100	23	0	0	1	23	774	796	3.44e-07	46.1	TRUE
Npum_857	FJ655682.1.1401	100	23	0	0	1	23	774	796	3.44e-07	46.1	TRUE
Npum_857	FJ655664.1.1401	100	23	0	0	1	23	774	796	3.44e-07	46.1	TRUE
Npum_857	OBNT01000742.2.1405	100	23	0	0	1	23	739	761	3.44e-07	46.1	TRUE
Npum_857	FJ487547.1.1426	100	23	0	0	1	23	780	802	3.44e-07	46.1	TRUE
Npum_857	FJ487525.1.1439	100	23	0	0	1	23	793	815	3.44e-07	46.1	TRUE
Npum_857	JN592025.1.1441	100	23	0	0	1	23	794	816	3.44e-07	46.1	TRUE
Npum_857	JN592006.1.1440	100	23	0	0	1	23	794	816	3.44e-07	46.1	TRUE
Npum_857	JN591999.1.1439	100	23	0	0	1	23	793	815	3.44e-07	46.1	TRUE
Npum_857	JN591992.1.1441	100	23	0	0	1	23	795	817	3.44e-07	46.1	TRUE
Npum_857	JN591973.1.1440	100	23	0	0	1	23	794	816	3.44e-07	46.1	TRUE
Npum_857	JN591957.1.1440	100	23	0	0	1	23	794	816	3.44e-07	46.1	TRUE
Npum_857	JN591950.1.1440	100	23	0	0	1	23	794	816	3.44e-07	46.1	TRUE
Npum_857	OBEP010752040.1.1435	100	23	0	0	1	23	793	815	3.44e-07	46.1	TRUE
Npum_857	OBEP010708794.1.1436	100	23	0	0	1	23	793	815	3.44e-07	46.1	TRUE
Npum_857	OBEP010699970.1.1432	100	23	0	0	1	23	793	815	3.44e-07	46.1	TRUE
Npum_857	OBRS01515106.1.1436	100	23	0	0	1	23	793	815	3.44e-07	46.1	TRUE
Npum_857	OBRS01508138.1.1435	100	23	0	0	1	23	793	815	3.44e-07	46.1	TRUE
Npum_857	OBEP010684254.1.1436	100	23	0	0	1	23	793	815	3.44e-07	46.1	TRUE
Npum_857	OBEP010677355.1.1435	100	23	0	0	1	23	794	816	3.44e-07	46.1	TRUE
Npum_857	OBRS01481720.1.1436	100	23	0	0	1	23	793	815	3.44e-07	46.1	TRUE
Npum_857	OBRS01467650.1.1436	100	23	0	0	1	23	793	815	3.44e-07	46.1	TRUE
Npum_857	OBRS01465697.1.1435	100	23	0	0	1	23	793	815	3.44e-07	46.1	TRUE
Npum_857	OBRS01458193.1.1436	100	23	0	0	1	23	793	815	3.44e-07	46.1	TRUE
Npum_857	OBRS01444593.1.1432	100	23	0	0	1	23	789	811	3.44e-07	46.1	TRUE
Npum_857	OBRS01424649.1.1436	100	23	0	0	1	23	793	815	3.44e-07	46.1	TRUE
Npum_857	OBRS01408965.1.1435	100	23	0	0	1	23	793	815	3.44e-07	46.1	TRUE
Npum_857	LC216354.1.1459	100	23	0	0	1	23	807	829	3.44e-07	46.1	TRUE
Npum_857	LC216352.1.1459	100	23	0	0	1	23	807	829	3.44e-07	46.1	TRUE
Npum_857	LC080984.1.1440	100	23	0	0	1	23	794	816	3.44e-07	46.1	TRUE
Npum_857	FJ718981.1.1440	100	23	0	0	1	23	794	816	3.44e-07	46.1	TRUE
Npum_857	FJ718973.1.1439	100	23	0	0	1	23	793	815	3.44e-07	46.1	TRUE
Npum_857	FJ718966.1.1438	100	23	0	0	1	23	792	814	3.44e-07	46.1	TRUE
Npum_857	FJ718953.1.1440	100	23	0	0	1	23	794	816	3.44e-07	46.1	TRUE
Npum_857	FJ718946.1.1440	100	23	0	0	1	23	794	816	3.44e-07	46.1	TRUE
Npum_857	FJ718939.1.1440	100	23	0	0	1	23	794	816	3.44e-07	46.1	TRUE
Npum_857	FJ718932.1.1435	100	23	0	0	1	23	794	816	3.44e-07	46.1	TRUE
Npum_857	FJ718925.1.1437	100	23	0	0	1	23	793	815	3.44e-07	46.1	TRUE
Npum_857	FJ718921.1.1440	100	23	0	0	1	23	794	816	3.44e-07	46.1	TRUE
Npum_857	FJ718914.1.1440	100	23	0	0	1	23	794	816	3.44e-07	46.1	TRUE
Npum_857	FJ718907.1.1440	100	23	0	0	1	23	794	816	3.44e-07	46.1	TRUE
Npum_857	JF262241.1.1442	100	23	0	0	1	23	794	816	3.44e-07	46.1	TRUE
Npum_857	FJ655767.1.1401	100	23	0	0	1	23	774	796	3.44e-07	46.1	TRUE
Npum_857	FJ655751.1.1401	100	23	0	0	1	23	774	796	3.44e-07	46.1	TRUE
Npum_857	FJ655740.1.1401	100	23	0	0	1	23	774	796	3.44e-07	46.1	TRUE
Npum_857	FJ655726.1.1401	100	23	0	0	1	23	774	796	3.44e-07	46.1	TRUE
Npum_857	FJ655663.1.1401	100	23	0	0	1	23	774	796	3.44e-07	46.1	TRUE
Npum_857	FJ655603.1.1401	100	23	0	0	1	23	774	796	3.44e-07	46.1	TRUE
Npum_857	FJ487544.1.1425	100	23	0	0	1	23	779	801	3.44e-07	46.1	TRUE
Npum_857	KY193992.1.1463	100	23	0	0	1	23	794	816	3.44e-07	46.1	TRUE
Npum_857	JN592024.1.1441	100	23	0	0	1	23	794	816	3.44e-07	46.1	TRUE
Npum_857	JN592018.1.1440	100	23	0	0	1	23	794	816	3.44e-07	46.1	TRUE
Npum_857	JN592017.1.1440	100	23	0	0	1	23	794	816	3.44e-07	46.1	TRUE
Npum_857	JN592005.1.1440	100	23	0	0	1	23	794	816	3.44e-07	46.1	TRUE
Npum_857	JN591991.1.1441	100	23	0	0	1	23	795	817	3.44e-07	46.1	TRUE
Npum_857	JN591972.1.1440	100	23	0	0	1	23	794	816	3.44e-07	46.1	TRUE
Npum_857	JN591956.1.1440	100	23	0	0	1	23	794	816	3.44e-07	46.1	TRUE
Npum_857	JN591954.1.1440	100	23	0	0	1	23	794	816	3.44e-07	46.1	TRUE
Npum_857	OBEP010728145.1.1436	100	23	0	0	1	23	793	815	3.44e-07	46.1	TRUE
Npum_857	OBEP010712707.1.1436	100	23	0	0	1	23	793	815	3.44e-07	46.1	TRUE
Npum_857	OBRS01525998.1.1435	100	23	0	0	1	23	793	815	3.44e-07	46.1	TRUE
Npum_857	OBRS01522301.1.1434	100	23	0	0	1	23	793	815	3.44e-07	46.1	TRUE
Npum_857	OBRS01510724.1.1436	100	23	0	0	1	23	793	815	3.44e-07	46.1	TRUE
Npum_857	OBEP010677437.1.1436	100	23	0	0	1	23	793	815	3.44e-07	46.1	TRUE
Npum_857	OBRS01463296.1.1435	100	23	0	0	1	23	793	815	3.44e-07	46.1	TRUE
Npum_857	OBRS01434610.1.1432	100	23	0	0	1	23	793	815	3.44e-07	46.1	TRUE
Npum_857	OBRS01427476.1.1436	100	23	0	0	1	23	793	815	3.44e-07	46.1	TRUE
Npum_857	OOGS01000101.1775.3232	100	23	0	0	1	23	793	815	3.44e-07	46.1	TRUE
Npum_857	FJ718969.1.1440	100	23	0	0	1	23	794	816	3.44e-07	46.1	TRUE
Npum_857	FJ718962.1.1440	100	23	0	0	1	23	794	816	3.44e-07	46.1	TRUE
Npum_857	OBEP010770034.1.1435	100	23	0	0	1	23	793	815	3.44e-07	46.1	TRUE
Npum_857	FJ718956.1.1437	100	23	0	0	1	23	791	813	3.44e-07	46.1	TRUE
Npum_857	OBEP010751972.1.1436	100	23	0	0	1	23	793	815	3.44e-07	46.1	TRUE
Npum_857	FJ718949.1.1440	100	23	0	0	1	23	794	816	3.44e-07	46.1	TRUE
Npum_857	OBRS01527056.1.1436	100	23	0	0	1	23	793	815	3.44e-07	46.1	TRUE
Npum_857	FJ718935.1.1439	100	23	0	0	1	23	794	816	3.44e-07	46.1	TRUE
Npum_857	OBRS01518427.1.1432	100	23	0	0	1	23	792	814	3.44e-07	46.1	TRUE
Npum_857	FJ718933.1.1432	100	23	0	0	1	23	794	816	3.44e-07	46.1	TRUE
Npum_857	OBEP010694123.1.1436	100	23	0	0	1	23	793	815	3.44e-07	46.1	TRUE
Npum_857	FJ718928.1.1440	100	23	0	0	1	23	794	816	3.44e-07	46.1	TRUE
Npum_857	OBEP010683940.1.1436	100	23	0	0	1	23	793	815	3.44e-07	46.1	TRUE
Npum_857	FJ718917.1.1440	100	23	0	0	1	23	794	816	3.44e-07	46.1	TRUE
Npum_857	FJ718915.1.1440	100	23	0	0	1	23	794	816	3.44e-07	46.1	TRUE
Npum_857	FJ718910.1.1439	100	23	0	0	1	23	794	816	3.44e-07	46.1	TRUE
Npum_857	OBRS01466173.1.1436	100	23	0	0	1	23	793	815	3.44e-07	46.1	TRUE
Npum_857	OBRS01457744.1.1435	100	23	0	0	1	23	793	815	3.44e-07	46.1	TRUE
Npum_857	OBRS01444414.1.1436	100	23	0	0	1	23	793	815	3.44e-07	46.1	TRUE
Npum_857	OBRS01432029.1.1436	100	23	0	0	1	23	793	815	3.44e-07	46.1	TRUE
Npum_857	JF262216.1.1442	100	23	0	0	1	23	793	815	3.44e-07	46.1	TRUE
Npum_857	JF262208.1.1441	100	23	0	0	1	23	793	815	3.44e-07	46.1	TRUE
Npum_857	FJ655770.1.1401	100	23	0	0	1	23	774	796	3.44e-07	46.1	TRUE
Npum_857	FJ655760.1.1401	100	23	0	0	1	23	774	796	3.44e-07	46.1	TRUE
Npum_857	FJ655757.1.1401	100	23	0	0	1	23	774	796	3.44e-07	46.1	TRUE
Npum_857	FJ655744.1.1401	100	23	0	0	1	23	774	796	3.44e-07	46.1	TRUE
Npum_857	FJ655734.1.1400	100	23	0	0	1	23	774	796	3.44e-07	46.1	TRUE
Npum_857	FJ655720.1.1401	100	23	0	0	1	23	774	796	3.44e-07	46.1	TRUE
Npum_857	FJ655685.1.1401	100	23	0	0	1	23	774	796	3.44e-07	46.1	TRUE
Npum_857	FJ655616.1.1401	100	23	0	0	1	23	774	796	3.44e-07	46.1	TRUE
Npum_857	FJ655604.1.1400	100	23	0	0	1	23	774	796	3.44e-07	46.1	TRUE
Npum_857	FJ655598.1.1401	100	23	0	0	1	23	774	796	3.44e-07	46.1	TRUE
Npum_857	LC216353.1.1459	100	23	0	0	1	23	807	829	3.44e-07	46.1	TRUE
Npum_857	FJ487534.1.1423	100	23	0	0	1	23	777	799	3.44e-07	46.1	TRUE
Npum_857	FJ487527.1.1439	100	23	0	0	1	23	793	815	3.44e-07	46.1	TRUE
Npum_857	JN592028.1.1441	100	23	0	0	1	23	794	816	3.44e-07	46.1	TRUE
Npum_857	JN592019.1.1441	100	23	0	0	1	23	795	817	3.44e-07	46.1	TRUE
Npum_857	JN592010.1.1444	100	23	0	0	1	23	798	820	3.44e-07	46.1	TRUE
Npum_857	JN592001.1.1440	100	23	0	0	1	23	794	816	3.44e-07	46.1	TRUE
Npum_857	LC080924.1.1438	100	23	0	0	1	23	791	813	3.44e-07	46.1	TRUE
Npum_857	JN591996.1.1440	100	23	0	0	1	23	794	816	3.44e-07	46.1	TRUE
Npum_857	JN591994.1.1440	100	23	0	0	1	23	794	816	3.44e-07	46.1	TRUE
Npum_857	LC080909.1.1440	100	23	0	0	1	23	793	815	3.44e-07	46.1	TRUE
Npum_857	JN591967.1.1440	100	23	0	0	1	23	794	816	3.44e-07	46.1	TRUE
Npum_857	OBAT01043351.1.1432	100	23	0	0	1	23	793	815	3.44e-07	46.1	TRUE
Npum_857	JN591960.1.1440	100	23	0	0	1	23	794	816	3.44e-07	46.1	TRUE
Npum_857	JN591952.1.1440	100	23	0	0	1	23	794	816	3.44e-07	46.1	TRUE
Npum_857	JN591943.1.1440	100	23	0	0	1	23	794	816	3.44e-07	46.1	TRUE
Npum_857	FJ718980.1.1440	100	23	0	0	1	23	794	816	3.44e-07	46.1	TRUE
Npum_857	MG012936.1.1436	100	23	0	0	1	23	789	811	3.44e-07	46.1	TRUE
Npum_857	FJ718972.1.1441	100	23	0	0	1	23	794	816	3.44e-07	46.1	TRUE
Npum_857	FJ718965.1.1437	100	23	0	0	1	23	791	813	3.44e-07	46.1	TRUE
Npum_857	FJ718952.1.1439	100	23	0	0	1	23	793	815	3.44e-07	46.1	TRUE
Npum_857	FJ718945.1.1440	100	23	0	0	1	23	794	816	3.44e-07	46.1	TRUE
Npum_857	FJ718938.1.1440	100	23	0	0	1	23	794	816	3.44e-07	46.1	TRUE
Npum_857	FJ718931.1.1440	100	23	0	0	1	23	794	816	3.44e-07	46.1	TRUE
Npum_857	FJ718924.1.1434	100	23	0	0	1	23	791	813	3.44e-07	46.1	TRUE
Npum_857	FJ718920.1.1434	100	23	0	0	1	23	792	814	3.44e-07	46.1	TRUE
Npum_857	FJ718913.1.1439	100	23	0	0	1	23	793	815	3.44e-07	46.1	TRUE
Npum_857	JF262239.1.1440	100	23	0	0	1	23	794	816	3.44e-07	46.1	TRUE
Npum_857	JF262204.1.1440	100	23	0	0	1	23	792	814	3.44e-07	46.1	TRUE
Npum_857	FJ655771.1.1401	100	23	0	0	1	23	774	796	3.44e-07	46.1	TRUE
Npum_857	FJ655763.1.1400	100	23	0	0	1	23	774	796	3.44e-07	46.1	TRUE
Npum_857	FJ655749.1.1401	100	23	0	0	1	23	774	796	3.44e-07	46.1	TRUE
Npum_857	FJ655738.1.1401	100	23	0	0	1	23	774	796	3.44e-07	46.1	TRUE
Npum_857	FJ655729.1.1401	100	23	0	0	1	23	774	796	3.44e-07	46.1	TRUE
Npum_857	FJ655724.1.1401	100	23	0	0	1	23	774	796	3.44e-07	46.1	TRUE
Npum_857	FJ655677.1.1401	100	23	0	0	1	23	774	796	3.44e-07	46.1	TRUE
Npum_857	FJ655651.1.1401	100	23	0	0	1	23	774	796	3.44e-07	46.1	TRUE
Npum_857	FJ655602.1.1402	100	23	0	0	1	23	775	797	3.44e-07	46.1	TRUE
Npum_857	OBAT01001763.1.1436	100	23	0	0	1	23	793	815	3.44e-07	46.1	TRUE
Npum_857	FJ487523.1.1423	100	23	0	0	1	23	777	799	3.44e-07	46.1	TRUE
Npum_857	KY194205.1.1434	100	23	0	0	1	23	790	812	3.44e-07	46.1	TRUE
Npum_857	KY193980.1.1439	100	23	0	0	1	23	793	815	3.44e-07	46.1	TRUE
Npum_857	JN592031.1.1440	100	23	0	0	1	23	794	816	3.44e-07	46.1	TRUE
Npum_857	JN592022.1.1440	100	23	0	0	1	23	794	816	3.44e-07	46.1	TRUE
Npum_857	JN592015.1.1440	100	23	0	0	1	23	794	816	3.44e-07	46.1	TRUE
Npum_857	JN591997.1.1440	100	23	0	0	1	23	794	816	3.44e-07	46.1	TRUE
Npum_857	JN591990.1.1441	100	23	0	0	1	23	795	817	3.44e-07	46.1	TRUE
Npum_857	JN591970.1.1440	100	23	0	0	1	23	794	816	3.44e-07	46.1	TRUE
Npum_857	JN591963.1.1440	100	23	0	0	1	23	794	816	3.44e-07	46.1	TRUE
Npum_857	JN591955.1.1440	100	23	0	0	1	23	794	816	3.44e-07	46.1	TRUE
Npum_857	OBEP010750782.1.1436	100	23	0	0	1	23	793	815	3.44e-07	46.1	TRUE
Npum_857	OBRS01536916.1.1436	100	23	0	0	1	23	793	815	3.44e-07	46.1	TRUE
Npum_857	OBEP010697558.1.1435	100	23	0	0	1	23	793	815	3.44e-07	46.1	TRUE
Npum_857	OBRS01515883.1.1435	100	23	0	0	1	23	794	816	3.44e-07	46.1	TRUE
Npum_857	OBRS01513818.1.1435	100	23	0	0	1	23	793	815	3.44e-07	46.1	TRUE
Npum_857	OBEP010682403.1.1435	100	23	0	0	1	23	792	814	3.44e-07	46.1	TRUE
Npum_857	OBEP010661423.1.1436	100	23	0	0	1	23	793	815	3.44e-07	46.1	TRUE
Npum_857	OBRS01457718.1.1436	100	23	0	0	1	23	793	815	3.44e-07	46.1	TRUE
Npum_857	OBRS01440297.1.1436	100	23	0	0	1	23	793	815	3.44e-07	46.1	TRUE
Npum_857	OBRS01427636.1.1436	100	23	0	0	1	23	793	815	3.44e-07	46.1	TRUE
Npum_857	OOED01000005.1471.2928	100	23	0	0	1	23	793	815	3.44e-07	46.1	TRUE
Npum_857	LC081012.1.1440	100	23	0	0	1	23	794	816	3.44e-07	46.1	TRUE
Npum_857	LC080908.1.1441	100	23	0	0	1	23	794	816	3.44e-07	46.1	TRUE
Npum_857	FJ718979.1.1440	100	23	0	0	1	23	794	816	3.44e-07	46.1	TRUE
Npum_857	FJ718971.1.1442	100	23	0	0	1	23	796	818	3.44e-07	46.1	TRUE
Npum_857	FJ718964.1.1440	100	23	0	0	1	23	794	816	3.44e-07	46.1	TRUE
Npum_857	FJ718959.1.1440	100	23	0	0	1	23	794	816	3.44e-07	46.1	TRUE
Npum_857	FJ718958.1.1439	100	23	0	0	1	23	793	815	3.44e-07	46.1	TRUE
Npum_857	FJ718951.1.1440	100	23	0	0	1	23	794	816	3.44e-07	46.1	TRUE
Npum_857	FJ718944.1.1440	100	23	0	0	1	23	794	816	3.44e-07	46.1	TRUE
Npum_857	FJ718937.1.1440	100	23	0	0	1	23	794	816	3.44e-07	46.1	TRUE
Npum_857	FJ718930.1.1434	100	23	0	0	1	23	794	816	3.44e-07	46.1	TRUE
Npum_857	FJ718919.1.1440	100	23	0	0	1	23	794	816	3.44e-07	46.1	TRUE
Npum_857	FJ718912.1.1440	100	23	0	0	1	23	794	816	3.44e-07	46.1	TRUE
Npum_857	FJ718906.1.1440	100	23	0	0	1	23	794	816	3.44e-07	46.1	TRUE
Npum_857	JF262218.1.1441	100	23	0	0	1	23	793	815	3.44e-07	46.1	TRUE
Npum_857	JF262210.1.1440	100	23	0	0	1	23	792	814	3.44e-07	46.1	TRUE
Npum_857	JF262203.1.1439	100	23	0	0	1	23	793	815	3.44e-07	46.1	TRUE
Npum_857	FJ655748.1.1401	100	23	0	0	1	23	774	796	3.44e-07	46.1	TRUE
Npum_857	FJ655737.1.1400	100	23	0	0	1	23	773	795	3.44e-07	46.1	TRUE
Npum_857	FJ655723.1.1404	100	23	0	0	1	23	778	800	3.44e-07	46.1	TRUE
Npum_857	FJ655690.1.1401	100	23	0	0	1	23	774	796	3.44e-07	46.1	TRUE
Npum_857	FJ655669.1.1400	100	23	0	0	1	23	774	796	3.44e-07	46.1	TRUE
Npum_857	FJ655600.1.1401	100	23	0	0	1	23	774	796	3.44e-07	46.1	TRUE
Npum_857	DQ085097.1.1452	100	23	0	0	1	23	775	797	3.44e-07	46.1	TRUE
Npum_857	KY241638.1.1463	100	23	0	0	1	23	794	816	3.44e-07	46.1	TRUE
Npum_857	FJ487557.1.1405	100	23	0	0	1	23	778	800	3.44e-07	46.1	TRUE
Npum_857	KY194196.1.1436	100	23	0	0	1	23	790	812	3.44e-07	46.1	TRUE
Npum_857	JN592021.1.1440	100	23	0	0	1	23	794	816	3.44e-07	46.1	TRUE
Npum_857	JN592014.1.1440	100	23	0	0	1	23	794	816	3.44e-07	46.1	TRUE
Npum_857	JN592003.1.1441	100	23	0	0	1	23	795	817	3.44e-07	46.1	TRUE
Npum_857	JN591989.1.1440	100	23	0	0	1	23	794	816	3.44e-07	46.1	TRUE
Npum_857	JN591982.1.1441	100	23	0	0	1	23	795	817	3.44e-07	46.1	TRUE
Npum_857	JN591969.1.1441	100	23	0	0	1	23	795	817	3.44e-07	46.1	TRUE
Npum_857	JN591962.1.1440	100	23	0	0	1	23	794	816	3.44e-07	46.1	TRUE
Npum_857	JN591947.1.1440	100	23	0	0	1	23	794	816	3.44e-07	46.1	TRUE
Npum_857	MG012929.1.1437	100	23	0	0	1	23	790	812	3.44e-07	46.1	TRUE
Npum_857	OBEP010775815.1.1436	100	23	0	0	1	23	793	815	3.44e-07	46.1	TRUE
Npum_857	OBEP010722478.1.1432	100	23	0	0	1	23	789	811	3.44e-07	46.1	TRUE
Npum_857	OBRS01531783.1.1435	100	23	0	0	1	23	793	815	3.44e-07	46.1	TRUE
Npum_857	OBRS01521433.1.1435	100	23	0	0	1	23	793	815	3.44e-07	46.1	TRUE
Npum_857	OBEP010695395.1.1435	100	23	0	0	1	23	793	815	3.44e-07	46.1	TRUE
Npum_857	OBRS01506729.1.1434	100	23	0	0	1	23	793	815	3.44e-07	46.1	TRUE
Npum_857	OBEP010677452.1.1436	100	23	0	0	1	23	793	815	3.44e-07	46.1	TRUE
Npum_857	OBRS01489235.1.1434	100	23	0	0	1	23	792	814	3.44e-07	46.1	TRUE
Npum_857	OBRS01471214.1.1435	100	23	0	0	1	23	792	814	3.44e-07	46.1	TRUE
Npum_857	OBRS01462311.1.1434	100	23	0	0	1	23	792	814	3.44e-07	46.1	TRUE
Npum_857	OBRS01433515.1.1435	100	23	0	0	1	23	793	815	3.44e-07	46.1	TRUE
Npum_857	OBRS01432578.1.1435	100	23	0	0	1	23	793	815	3.44e-07	46.1	TRUE
Npum_857	OBRS01426787.1.1435	100	23	0	0	1	23	792	814	3.44e-07	46.1	TRUE
Npum_857	OBRS01420968.1.1433	100	23	0	0	1	23	793	815	3.44e-07	46.1	TRUE
Npum_857	FLOH01000006.607623.609080	100	23	0	0	1	23	793	815	3.44e-07	46.1	TRUE
Npum_857	LC080935.1.1440	100	23	0	0	1	23	794	816	3.44e-07	46.1	TRUE
Npum_857	FJ718983.1.1441	100	23	0	0	1	23	795	817	3.44e-07	46.1	TRUE
Npum_857	FJ718977.1.1439	100	23	0	0	1	23	794	816	3.44e-07	46.1	TRUE
Npum_857	FJ718975.1.1440	100	23	0	0	1	23	794	816	3.44e-07	46.1	TRUE
Npum_857	FJ718961.1.1440	100	23	0	0	1	23	794	816	3.44e-07	46.1	TRUE
Npum_857	FJ718955.1.1440	100	23	0	0	1	23	794	816	3.44e-07	46.1	TRUE
Npum_857	FJ718948.1.1440	100	23	0	0	1	23	794	816	3.44e-07	46.1	TRUE
Npum_857	FJ718941.1.1440	100	23	0	0	1	23	794	816	3.44e-07	46.1	TRUE
Npum_857	FJ718934.1.1429	100	23	0	0	1	23	794	816	3.44e-07	46.1	TRUE
Npum_857	FJ718923.1.1440	100	23	0	0	1	23	794	816	3.44e-07	46.1	TRUE
Npum_857	FJ718916.1.1439	100	23	0	0	1	23	793	815	3.44e-07	46.1	TRUE
Npum_857	FJ718909.1.1440	100	23	0	0	1	23	794	816	3.44e-07	46.1	TRUE
Npum_857	JF262222.1.1441	100	23	0	0	1	23	793	815	3.44e-07	46.1	TRUE
Npum_857	JF262220.1.1438	100	23	0	0	1	23	790	812	3.44e-07	46.1	TRUE
Npum_857	JF262214.1.1439	100	23	0	0	1	23	791	813	3.44e-07	46.1	TRUE
Npum_857	FJ655769.1.1401	100	23	0	0	1	23	774	796	3.44e-07	46.1	TRUE
Npum_857	FJ655731.1.1401	100	23	0	0	1	23	774	796	3.44e-07	46.1	TRUE
Npum_857	FJ655698.1.1401	100	23	0	0	1	23	774	796	3.44e-07	46.1	TRUE
Npum_857	FJ655666.1.1401	100	23	0	0	1	23	774	796	3.44e-07	46.1	TRUE
Npum_857	FJ655665.1.1401	100	23	0	0	1	23	774	796	3.44e-07	46.1	TRUE
Npum_857	FJ655610.1.1401	100	23	0	0	1	23	774	796	3.44e-07	46.1	TRUE
Npum_857	FJ655597.1.1401	100	23	0	0	1	23	774	796	3.44e-07	46.1	TRUE
Npum_857	FJ487540.1.1439	100	23	0	0	1	23	793	815	3.44e-07	46.1	TRUE
Npum_857	JN592026.1.1441	100	23	0	0	1	23	794	816	3.44e-07	46.1	TRUE
Npum_857	JN592008.1.1440	100	23	0	0	1	23	794	816	3.44e-07	46.1	TRUE
Npum_857	JN592000.1.1440	100	23	0	0	1	23	794	816	3.44e-07	46.1	TRUE
Npum_857	JN591993.1.1440	100	23	0	0	1	23	794	816	3.44e-07	46.1	TRUE
Npum_857	JN591974.1.1441	100	23	0	0	1	23	795	817	3.44e-07	46.1	TRUE
Npum_857	JN591966.1.1440	100	23	0	0	1	23	794	816	3.44e-07	46.1	TRUE
Npum_857	JN591965.1.1440	100	23	0	0	1	23	794	816	3.44e-07	46.1	TRUE
Npum_857	JN591958.1.1440	100	23	0	0	1	23	794	816	3.44e-07	46.1	TRUE
Npum_857	JN591951.1.1440	100	23	0	0	1	23	794	816	3.44e-07	46.1	TRUE
Npum_857	JN591944.1.1440	100	23	0	0	1	23	794	816	3.44e-07	46.1	TRUE
Npum_857	JN591948.1.1440	100	23	0	0	1	23	794	816	3.44e-07	46.1	TRUE
Npum_857	MG012930.1.1439	100	23	0	0	1	23	792	814	3.44e-07	46.1	TRUE
Npum_857	MG012911.1.1439	100	23	0	0	1	23	793	815	3.44e-07	46.1	TRUE
Npum_857	MG012909.1.1435	100	23	0	0	1	23	789	811	3.44e-07	46.1	TRUE
Npum_857	MG012902.1.1439	100	23	0	0	1	23	793	815	3.44e-07	46.1	TRUE
Npum_857	EF069378.1.1440	100	23	0	0	1	23	794	816	3.44e-07	46.1	TRUE
Npum_857	EF069372.1.1440	100	23	0	0	1	23	794	816	3.44e-07	46.1	TRUE
Npum_857	EF069344.1.1440	100	23	0	0	1	23	794	816	3.44e-07	46.1	TRUE
Npum_857	JX000676.1.1402	100	23	0	0	1	23	775	797	3.44e-07	46.1	TRUE
Npum_857	ORJL010904624.6328.7785	100	23	0	0	1	23	793	815	3.44e-07	46.1	TRUE
Npum_857	MG012924.1.1439	100	23	0	0	1	23	793	815	3.44e-07	46.1	TRUE
Npum_857	MG012916.1.1439	100	23	0	0	1	23	793	815	3.44e-07	46.1	TRUE
Npum_857	KX428000.1.1440	100	23	0	0	1	23	794	816	3.44e-07	46.1	TRUE
Npum_857	JQ816000.1.1402	100	23	0	0	1	23	775	797	3.44e-07	46.1	TRUE
Npum_857	EU420707.1.1457	100	23	0	0	1	23	796	818	3.44e-07	46.1	TRUE
Npum_857	MG012899.1.1439	100	23	0	0	1	23	792	814	3.44e-07	46.1	TRUE
Npum_857	EU420686.1.1455	100	23	0	0	1	23	794	816	3.44e-07	46.1	TRUE
Npum_857	EU309864.1.1400	100	23	0	0	1	23	773	795	3.44e-07	46.1	TRUE
Npum_857	EU284662.1.1403	100	23	0	0	1	23	774	796	3.44e-07	46.1	TRUE
Npum_857	EU284656.1.1403	100	23	0	0	1	23	774	796	3.44e-07	46.1	TRUE
Npum_857	MG012928.1.1439	100	23	0	0	1	23	793	815	3.44e-07	46.1	TRUE
Npum_857	EU284654.1.1403	100	23	0	0	1	23	774	796	3.44e-07	46.1	TRUE
Npum_857	UPTG01003689.4770.6227	100	23	0	0	1	23	793	815	3.44e-07	46.1	TRUE
Npum_857	KF954271.1.1439	100	23	0	0	1	23	793	815	3.44e-07	46.1	TRUE
Npum_857	MG012920.1.1439	100	23	0	0	1	23	792	814	3.44e-07	46.1	TRUE
Npum_857	EU284636.1.1403	100	23	0	0	1	23	774	796	3.44e-07	46.1	TRUE
Npum_857	MG012900.1.1439	100	23	0	0	1	23	792	814	3.44e-07	46.1	TRUE
Npum_857	EU284627.1.1403	100	23	0	0	1	23	774	796	3.44e-07	46.1	TRUE
Npum_857	EU284625.1.1403	100	23	0	0	1	23	774	796	3.44e-07	46.1	TRUE
Npum_857	EU284620.1.1403	100	23	0	0	1	23	774	796	3.44e-07	46.1	TRUE
Npum_857	KF954269.1.1439	100	23	0	0	1	23	793	815	3.44e-07	46.1	TRUE
Npum_857	KF954230.1.1466	100	23	0	0	1	23	793	815	3.44e-07	46.1	TRUE
Npum_857	EU280222.1.1401	100	23	0	0	1	23	774	796	3.44e-07	46.1	TRUE
Npum_857	EU280202.1.1401	100	23	0	0	1	23	774	796	3.44e-07	46.1	TRUE
Npum_857	KF954226.1.1466	100	23	0	0	1	23	793	815	3.44e-07	46.1	TRUE
Npum_857	KP091027.1.1439	100	23	0	0	1	23	793	815	3.44e-07	46.1	TRUE
Npum_857	EU910614.1.1440	100	23	0	0	1	23	794	816	3.44e-07	46.1	TRUE
Npum_857	OFKC01000308.400.1857	100	23	0	0	1	23	793	815	3.44e-07	46.1	TRUE
Npum_857	EF076091.1.1440	100	23	0	0	1	23	794	816	3.44e-07	46.1	TRUE
Npum_857	EF069382.1.1440	100	23	0	0	1	23	794	816	3.44e-07	46.1	TRUE
Npum_857	KF954272.1.1439	100	23	0	0	1	23	793	815	3.44e-07	46.1	TRUE
Npum_857	EF069380.1.1440	100	23	0	0	1	23	794	816	3.44e-07	46.1	TRUE
Npum_857	EF069369.1.1440	100	23	0	0	1	23	794	816	3.44e-07	46.1	TRUE
Npum_857	EF069367.1.1440	100	23	0	0	1	23	794	816	3.44e-07	46.1	TRUE
Npum_857	EF069353.1.1440	100	23	0	0	1	23	794	816	3.44e-07	46.1	TRUE
Npum_857	EF069348.1.1440	100	23	0	0	1	23	794	816	3.44e-07	46.1	TRUE
Npum_857	EF069351.1.1440	100	23	0	0	1	23	794	816	3.44e-07	46.1	TRUE
Npum_857	EF069342.1.1440	100	23	0	0	1	23	794	816	3.44e-07	46.1	TRUE
Npum_857	EF069346.1.1440	100	23	0	0	1	23	794	816	3.44e-07	46.1	TRUE
Npum_857	EF069339.1.1440	100	23	0	0	1	23	794	816	3.44e-07	46.1	TRUE
Npum_857	EF069337.1.1440	100	23	0	0	1	23	794	816	3.44e-07	46.1	TRUE
Npum_857	KF954229.1.1466	100	23	0	0	1	23	793	815	3.44e-07	46.1	TRUE
Npum_857	OFIA01000139.274.1731	100	23	0	0	1	23	793	815	3.44e-07	46.1	TRUE
Npum_857	MF942710.1.1446	100	23	0	0	1	23	773	795	3.44e-07	46.1	TRUE
Npum_857	CP011070.762943.764413	100	23	0	0	1	23	794	816	3.44e-07	46.1	TRUE
Npum_857	AEXL02000090.94368.95805	100	23	0	0	1	23	777	799	3.44e-07	46.1	TRUE
Npum_857	EF076092.1.1440	100	23	0	0	1	23	793	815	3.44e-07	46.1	TRUE
Npum_857	EF069370.1.1440	100	23	0	0	1	23	794	816	3.44e-07	46.1	TRUE
Npum_857	AF393304.1.1418	100	23	0	0	1	23	777	799	3.44e-07	46.1	TRUE
Npum_857	U71112.1.1423	100	23	0	0	1	23	775	797	3.44e-07	46.1	TRUE
Npum_857	EF069349.1.1440	100	23	0	0	1	23	794	816	3.44e-07	46.1	TRUE
Npum_857	MK139956.1.1471	100	23	0	0	1	23	794	816	3.44e-07	46.1	TRUE
Npum_857	AB801181.1.1401	100	23	0	0	1	23	774	796	3.44e-07	46.1	TRUE
Npum_857	KJ882267.1.1440	100	23	0	0	1	23	794	816	3.44e-07	46.1	TRUE
Npum_857	JX000662.1.1402	100	23	0	0	1	23	775	797	3.44e-07	46.1	TRUE
Npum_857	KJ882260.1.1441	100	23	0	0	1	23	794	816	3.44e-07	46.1	TRUE
Npum_857	KJ882214.1.1438	100	23	0	0	1	23	792	814	3.44e-07	46.1	TRUE
Npum_857	KJ882205.1.1438	100	23	0	0	1	23	792	814	3.44e-07	46.1	TRUE
Npum_857	JX000692.1.1402	100	23	0	0	1	23	775	797	3.44e-07	46.1	TRUE
Npum_857	JX000670.1.1401	100	23	0	0	1	23	774	796	3.44e-07	46.1	TRUE
Npum_857	EU420688.1.1455	100	23	0	0	1	23	794	816	3.44e-07	46.1	TRUE
Npum_857	DQ299266.1.1406	100	23	0	0	1	23	788	810	3.44e-07	46.1	TRUE
Npum_857	EU420675.1.1454	100	23	0	0	1	23	794	816	3.44e-07	46.1	TRUE
Npum_857	CP021324.507270.508740	100	23	0	0	1	23	794	816	3.44e-07	46.1	TRUE
Npum_857	DQ085101.1.1402	100	23	0	0	1	23	775	797	3.44e-07	46.1	TRUE
Npum_857	JX000665.1.1402	100	23	0	0	1	23	775	797	3.44e-07	46.1	TRUE
NpeI_123	16S_GCA_902608175	100	25	0	0	1	25	86	110	2.6e-08	50.1	TRUE
NpeI_123	16S_GCA_902511735	100	25	0	0	1	25	93	117	2.6e-08	50.1	TRUE
NpeI_123	16S_GCA_902512865	100	25	0	0	1	25	92	116	2.6e-08	50.1	TRUE
NpeI_123	16S_GCA_001627235	100	25	0	0	1	25	92	116	2.6e-08	50.1	TRUE
NpeI_123	16S_GCF_000812185	100	25	0	0	1	25	92	116	2.6e-08	50.1	TRUE
NpeI_123	CEWB01030650.479.1936	100	25	0	0	1	25	92	116	2.6e-08	50.1	TRUE
NpeI_123	CEPB01216710.93.1550	100	25	0	0	1	25	92	116	2.6e-08	50.1	TRUE
NpeI_123	CENO01122536.600.2056	100	25	0	0	1	25	92	116	2.6e-08	50.1	TRUE
NpeI_123	CEOZ01447500.34.1491	100	25	0	0	1	25	92	116	2.6e-08	50.1	TRUE
NpeI_123	CEQM01115990.1.1401	100	25	0	0	1	25	35	59	2.6e-08	50.1	TRUE
NpeI_123	CERR01003486.479.1936	100	25	0	0	1	25	92	116	2.6e-08	50.1	TRUE
NpeI_123	CEUI01025593.309.1766	100	25	0	0	1	25	92	116	2.6e-08	50.1	TRUE
NpeI_123	LUPB01000054.1111.2567	100	25	0	0	1	25	92	116	2.6e-08	50.1	TRUE
NpeI_123	CEUJ01145719.51.1508	100	25	0	0	1	25	92	116	2.6e-08	50.1	TRUE
NpeI_123	CEWE01175399.3745.5202	100	25	0	0	1	25	92	116	2.6e-08	50.1	TRUE
NpeI_123	CEQQ01056202.488.1945	100	25	0	0	1	25	92	116	2.6e-08	50.1	TRUE
NpeI_123	CEUO01006126.1351.2808	100	25	0	0	1	25	92	116	2.6e-08	50.1	TRUE
NpeI_123	CEPK01038245.2030.3487	100	25	0	0	1	25	92	116	2.6e-08	50.1	TRUE
NpeI_123	UOTG01000003.67127.68584	100	25	0	0	1	25	92	116	2.6e-08	50.1	TRUE
NpeI_123	LXWN01000001.120917.122393	100	25	0	0	1	25	93	117	2.6e-08	50.1	TRUE
NpeI_123	CERB01036095.1167.2624	100	25	0	0	1	25	92	116	2.6e-08	50.1	TRUE
NpeI_123	CEVP01086256.1.1426	100	25	0	0	1	25	60	84	2.6e-08	50.1	TRUE
NpeI_123	LUPD01000053.7026.8482	100	25	0	0	1	25	92	116	2.6e-08	50.1	TRUE
NpeI_123	CEVZ01423470.92.1549	100	25	0	0	1	25	92	116	2.6e-08	50.1	TRUE
NpeI_123	CEPW01138938.1976.3433	100	25	0	0	1	25	92	116	2.6e-08	50.1	TRUE
NpeI_123	LUOZ01000014.6492.7948	100	25	0	0	1	25	92	116	2.6e-08	50.1	TRUE
NpeI_123	CEVS01187417.1.1418	100	25	0	0	1	25	52	76	2.6e-08	50.1	TRUE
NpeI_123	CEQU01082569.488.1945	100	25	0	0	1	25	92	116	2.6e-08	50.1	TRUE
NpeI_123	CEQY01058287.3831.5288	100	25	0	0	1	25	92	116	2.6e-08	50.1	TRUE
NpeI_123	FUFK010037107.1.1412	100	25	0	0	1	25	47	71	2.6e-08	50.1	TRUE
NpeI_123	OBNT01000742.2.1405	100	25	0	0	1	25	39	63	2.6e-08	50.1	TRUE
NpeI_123	AACY020563027.1.1422	100	25	0	0	1	25	56	80	2.6e-08	50.1	TRUE
NpeI_123	PBPS01000041.10894.12371	100	25	0	0	1	25	93	117	2.6e-08	50.1	TRUE
NpeI_123	CP007026.477690.479162	100	25	0	0	1	25	93	117	2.6e-08	50.1	TRUE
NpeI_123	KX427766.1.1407	100	25	0	0	1	25	74	98	2.6e-08	50.1	TRUE
NpeI_123	KX427955.1.1400	100	25	0	0	1	25	74	98	2.6e-08	50.1	TRUE
NpeI_123	KX427610.1.1439	100	25	0	0	1	25	93	117	2.6e-08	50.1	TRUE
NpeI_123	KX427680.1.1439	100	25	0	0	1	25	92	116	2.6e-08	50.1	TRUE
NpeI_123	KX427658.1.1439	100	25	0	0	1	25	93	117	2.6e-08	50.1	TRUE
NpeI_123	KX427593.1.1439	100	25	0	0	1	25	93	117	2.6e-08	50.1	TRUE
NpeI_123	KF954260.1.1444	100	25	0	0	1	25	93	117	2.6e-08	50.1	TRUE
NpeI_123	KX427635.1.1440	100	25	0	0	1	25	93	117	2.6e-08	50.1	TRUE
NpeI_123	OFJF01000203.17.1473	100	25	0	0	1	25	92	116	2.6e-08	50.1	TRUE
NpeI_123	HQ338108.1.1440	100	25	0	0	1	25	93	117	2.6e-08	50.1	TRUE
NpeI_123	KX427579.1.1473	100	25	0	0	1	25	93	117	2.6e-08	50.1	TRUE
NpeI_123	KX426473.1.1472	100	25	0	0	1	25	93	117	2.6e-08	50.1	TRUE
NpeI_123	KX427757.1.1440	100	25	0	0	1	25	93	117	2.6e-08	50.1	TRUE
NpeI_123	KF954270.1.1439	100	25	0	0	1	25	92	116	2.6e-08	50.1	TRUE
NpeI_123	U40238.31654.33126	100	25	0	0	1	25	93	117	2.6e-08	50.1	TRUE
NpeI_123	AB194001.1.1440	100	25	0	0	1	25	93	117	2.6e-08	50.1	TRUE
NpeI_123	KJ881887.1.1438	100	25	0	0	1	25	91	115	2.6e-08	50.1	TRUE
NpeI_123	16S_GEMOTU_31791	96	25	1	0	1	25	92	116	6.35e-06	42.1	FALSE
NpeI_123	16S_GEMOTU_24755	96	25	1	0	1	25	92	116	6.35e-06	42.1	FALSE
NpeI_123	16S_GCF_018128925	96	25	1	0	1	25	92	116	6.35e-06	42.1	FALSE
NpeI_123	16S_GCF_013407145	96	25	1	0	1	25	92	116	6.35e-06	42.1	FALSE
NpeI_123	16S_GCA_018263505	96	25	1	0	1	25	92	116	6.35e-06	42.1	FALSE
NpeI_123	16S_GCA_905612295	96	25	1	0	1	25	92	116	6.35e-06	42.1	FALSE
NpeI_123	16S_GCF_000299395	96	25	1	0	1	25	93	117	6.35e-06	42.1	FALSE
NpeI_123	16S_GCF_001541925	96	25	1	0	1	25	93	117	6.35e-06	42.1	FALSE
NpeI_123	16S_GCA_002317795	96	25	1	0	1	25	87	111	6.35e-06	42.1	FALSE
NpeI_123	16S_GCA_001543015	96	25	1	0	1	25	92	116	6.35e-06	42.1	FALSE
NpeI_123	16S_GCA_902514095	96	25	1	0	1	25	92	116	6.35e-06	42.1	FALSE
NpeI_123	16S_GCA_013043295	96	25	1	0	1	25	92	116	6.35e-06	42.1	FALSE
NpeI_123	16S_GCF_002156965	96	25	1	0	1	25	92	116	6.35e-06	42.1	FALSE
NpeI_123	16S_GCA_003331425	96	25	1	0	1	25	93	117	6.35e-06	42.1	FALSE
NpeI_123	16S_GCF_000299365	96	25	1	0	1	25	92	116	6.35e-06	42.1	FALSE
NpeI_123	16S_GCA_905616385	96	25	1	0	1	25	92	116	6.35e-06	42.1	FALSE
NpeI_123	16S_GCA_001437625	96	25	1	0	1	25	93	117	6.35e-06	42.1	FALSE
NpeI_123	DAKA01000095.17696.19153	96	25	1	0	1	25	92	116	6.35e-06	42.1	FALSE
NpeI_123	OJDU01001083.990.2447	96	25	1	0	1	25	92	116	6.35e-06	42.1	FALSE
NpeI_123	LFLC01000014.6884.8341	96	25	1	0	1	25	92	116	6.35e-06	42.1	FALSE
NpeI_123	AGBE01001967.8175.9632	96	25	1	0	1	25	92	116	6.35e-06	42.1	FALSE
NpeI_123	UOXV01018638.800.2257	96	25	1	0	1	25	92	116	6.35e-06	42.1	FALSE
NpeI_123	AJXC01000474.2737.4194	96	25	1	0	1	25	92	116	6.35e-06	42.1	FALSE
NpeI_123	OCVR010012791.211.1668	96	25	1	0	1	25	92	116	6.35e-06	42.1	FALSE
NpeI_123	OBEP011369360.1.1437	96	25	1	0	1	25	92	116	6.35e-06	42.1	FALSE
NpeI_123	OBEP011297889.1.1434	96	25	1	0	1	25	89	113	6.35e-06	42.1	FALSE
NpeI_123	OBEP010905162.1.1435	96	25	1	0	1	25	92	116	6.35e-06	42.1	FALSE
NpeI_123	OBEP010894985.1.1435	96	25	1	0	1	25	92	116	6.35e-06	42.1	FALSE
NpeI_123	OBEP010880760.1.1436	96	25	1	0	1	25	92	116	6.35e-06	42.1	FALSE
NpeI_123	OBEP010822735.1.1434	96	25	1	0	1	25	92	116	6.35e-06	42.1	FALSE
NpeI_123	OBEP010923038.1.1433	96	25	1	0	1	25	92	116	6.35e-06	42.1	FALSE
NpeI_123	OBEP010893440.1.1435	96	25	1	0	1	25	92	116	6.35e-06	42.1	FALSE
NpeI_123	OBEP010882549.1.1435	96	25	1	0	1	25	92	116	6.35e-06	42.1	FALSE
NpeI_123	OBEP010877812.1.1435	96	25	1	0	1	25	92	116	6.35e-06	42.1	FALSE
NpeI_123	OBEP010863603.1.1432	96	25	1	0	1	25	89	113	6.35e-06	42.1	FALSE
NpeI_123	OBEP010903301.1.1435	96	25	1	0	1	25	92	116	6.35e-06	42.1	FALSE
NpeI_123	OBEP010888302.1.1432	96	25	1	0	1	25	92	116	6.35e-06	42.1	FALSE
NpeI_123	OBRS01756704.1.1437	96	25	1	0	1	25	92	116	6.35e-06	42.1	FALSE
NpeI_123	OBEP010907628.1.1436	96	25	1	0	1	25	92	116	6.35e-06	42.1	FALSE
NpeI_123	OBEP010800976.1.1414	96	25	1	0	1	25	70	94	6.35e-06	42.1	FALSE
NpeI_123	OBEP010782319.1.1435	96	25	1	0	1	25	92	116	6.35e-06	42.1	FALSE
NpeI_123	OBEP010762403.1.1434	96	25	1	0	1	25	92	116	6.35e-06	42.1	FALSE
NpeI_123	OBEP010828163.1.1411	96	25	1	0	1	25	67	91	6.35e-06	42.1	FALSE
NpeI_123	OBEP010771071.1.1436	96	25	1	0	1	25	92	116	6.35e-06	42.1	FALSE
NpeI_123	OBEP010930183.1.1436	96	25	1	0	1	25	92	116	6.35e-06	42.1	FALSE
NpeI_123	OBEP010915779.1.1436	96	25	1	0	1	25	92	116	6.35e-06	42.1	FALSE
NpeI_123	OBEP010879961.1.1432	96	25	1	0	1	25	89	113	6.35e-06	42.1	FALSE
NpeI_123	OBEP010864994.1.1435	96	25	1	0	1	25	92	116	6.35e-06	42.1	FALSE
NpeI_123	OBEP010787496.1.1435	96	25	1	0	1	25	92	116	6.35e-06	42.1	FALSE
NpeI_123	OBEP010765379.1.1436	96	25	1	0	1	25	92	116	6.35e-06	42.1	FALSE
NpeI_123	OBEP010861728.1.1434	96	25	1	0	1	25	92	116	6.35e-06	42.1	FALSE
NpeI_123	OBEP010847825.1.1436	96	25	1	0	1	25	92	116	6.35e-06	42.1	FALSE
NpeI_123	OBEP010907763.1.1414	96	25	1	0	1	25	92	116	6.35e-06	42.1	FALSE
NpeI_123	OBEP010896949.1.1434	96	25	1	0	1	25	92	116	6.35e-06	42.1	FALSE
NpeI_123	OBEP010764654.1.1435	96	25	1	0	1	25	92	116	6.35e-06	42.1	FALSE
NpeI_123	OBEP010731662.1.1436	96	25	1	0	1	25	92	116	6.35e-06	42.1	FALSE
NpeI_123	OBRS01533810.1.1433	96	25	1	0	1	25	92	116	6.35e-06	42.1	FALSE
NpeI_123	OBRS01525154.1.1435	96	25	1	0	1	25	92	116	6.35e-06	42.1	FALSE
NpeI_123	OBEP010696125.1.1436	96	25	1	0	1	25	92	116	6.35e-06	42.1	FALSE
NpeI_123	OBRS01500571.1.1436	96	25	1	0	1	25	92	116	6.35e-06	42.1	FALSE
NpeI_123	OBEP010671297.1.1434	96	25	1	0	1	25	92	116	6.35e-06	42.1	FALSE
NpeI_123	OBRS01473602.1.1435	96	25	1	0	1	25	92	116	6.35e-06	42.1	FALSE
NpeI_123	OBRS01463621.1.1436	96	25	1	0	1	25	92	116	6.35e-06	42.1	FALSE
NpeI_123	OBRS01457179.1.1436	96	25	1	0	1	25	92	116	6.35e-06	42.1	FALSE
NpeI_123	OBRS01438507.1.1436	96	25	1	0	1	25	92	116	6.35e-06	42.1	FALSE
NpeI_123	OBRS01427602.1.1436	96	25	1	0	1	25	92	116	6.35e-06	42.1	FALSE
NpeI_123	OBRS01424614.1.1435	96	25	1	0	1	25	92	116	6.35e-06	42.1	FALSE
NpeI_123	OBRS01421944.1.1434	96	25	1	0	1	25	92	116	6.35e-06	42.1	FALSE
NpeI_123	OOFN01000048.831.2288	96	25	1	0	1	25	92	116	6.35e-06	42.1	FALSE
NpeI_123	LC216351.1.1459	96	25	1	0	1	25	91	115	6.35e-06	42.1	FALSE
NpeI_123	OBEP010774355.1.1436	96	25	1	0	1	25	92	116	6.35e-06	42.1	FALSE
NpeI_123	OBEP010722073.1.1436	96	25	1	0	1	25	92	116	6.35e-06	42.1	FALSE
NpeI_123	OBEP010718695.1.1413	96	25	1	0	1	25	92	116	6.35e-06	42.1	FALSE
NpeI_123	OBRS01530657.1.1436	96	25	1	0	1	25	92	116	6.35e-06	42.1	FALSE
NpeI_123	OBRS01520776.1.1435	96	25	1	0	1	25	92	116	6.35e-06	42.1	FALSE
NpeI_123	OBEP010684336.1.1436	96	25	1	0	1	25	92	116	6.35e-06	42.1	FALSE
NpeI_123	OBEP010669086.1.1433	96	25	1	0	1	25	92	116	6.35e-06	42.1	FALSE
NpeI_123	OBRS01468283.1.1436	96	25	1	0	1	25	92	116	6.35e-06	42.1	FALSE
NpeI_123	OBEP010641958.1.1435	96	25	1	0	1	25	92	116	6.35e-06	42.1	FALSE
NpeI_123	OBRS01448716.1.1436	96	25	1	0	1	25	92	116	6.35e-06	42.1	FALSE
NpeI_123	OBRS01447124.1.1436	96	25	1	0	1	25	92	116	6.35e-06	42.1	FALSE
NpeI_123	OBRS01432885.1.1436	96	25	1	0	1	25	92	116	6.35e-06	42.1	FALSE
NpeI_123	OBRS01424661.1.1436	96	25	1	0	1	25	92	116	6.35e-06	42.1	FALSE
NpeI_123	OBRS01417578.1.1436	96	25	1	0	1	25	92	116	6.35e-06	42.1	FALSE
NpeI_123	FLMP01002274.954.2411	96	25	1	0	1	25	92	116	6.35e-06	42.1	FALSE
NpeI_123	LC216355.1.1459	96	25	1	0	1	25	91	115	6.35e-06	42.1	FALSE
NpeI_123	JN592020.1.1441	96	25	1	0	1	25	94	118	6.35e-06	42.1	FALSE
NpeI_123	JN592012.1.1440	96	25	1	0	1	25	93	117	6.35e-06	42.1	FALSE
NpeI_123	JN592002.1.1440	96	25	1	0	1	25	93	117	6.35e-06	42.1	FALSE
NpeI_123	JN591995.1.1440	96	25	1	0	1	25	93	117	6.35e-06	42.1	FALSE
NpeI_123	JN591983.1.1440	96	25	1	0	1	25	93	117	6.35e-06	42.1	FALSE
NpeI_123	JN591968.1.1440	96	25	1	0	1	25	93	117	6.35e-06	42.1	FALSE
NpeI_123	JN591961.1.1440	96	25	1	0	1	25	93	117	6.35e-06	42.1	FALSE
NpeI_123	JN591953.1.1440	96	25	1	0	1	25	93	117	6.35e-06	42.1	FALSE
NpeI_123	JN591946.1.1438	96	25	1	0	1	25	91	115	6.35e-06	42.1	FALSE
NpeI_123	JN592025.1.1441	96	25	1	0	1	25	93	117	6.35e-06	42.1	FALSE
NpeI_123	JN592006.1.1440	96	25	1	0	1	25	93	117	6.35e-06	42.1	FALSE
NpeI_123	JN592004.1.1441	96	25	1	0	1	25	93	117	6.35e-06	42.1	FALSE
NpeI_123	JN591992.1.1441	96	25	1	0	1	25	93	117	6.35e-06	42.1	FALSE
NpeI_123	JN591973.1.1440	96	25	1	0	1	25	93	117	6.35e-06	42.1	FALSE
NpeI_123	JN591957.1.1440	96	25	1	0	1	25	93	117	6.35e-06	42.1	FALSE
NpeI_123	JN591950.1.1440	96	25	1	0	1	25	93	117	6.35e-06	42.1	FALSE
NpeI_123	JN591941.1.1440	96	25	1	0	1	25	93	117	6.35e-06	42.1	FALSE
NpeI_123	OBEP010752040.1.1435	96	25	1	0	1	25	92	116	6.35e-06	42.1	FALSE
NpeI_123	OBEP010720893.1.1424	96	25	1	0	1	25	80	104	6.35e-06	42.1	FALSE
NpeI_123	OBEP010708794.1.1436	96	25	1	0	1	25	92	116	6.35e-06	42.1	FALSE
NpeI_123	OBEP010699970.1.1432	96	25	1	0	1	25	92	116	6.35e-06	42.1	FALSE
NpeI_123	OBRS01515106.1.1436	96	25	1	0	1	25	92	116	6.35e-06	42.1	FALSE
NpeI_123	OBRS01508138.1.1435	96	25	1	0	1	25	92	116	6.35e-06	42.1	FALSE
NpeI_123	OBEP010684254.1.1436	96	25	1	0	1	25	92	116	6.35e-06	42.1	FALSE
NpeI_123	OBEP010677355.1.1435	96	25	1	0	1	25	92	116	6.35e-06	42.1	FALSE
NpeI_123	OBRS01467650.1.1436	96	25	1	0	1	25	92	116	6.35e-06	42.1	FALSE
NpeI_123	OBRS01465697.1.1435	96	25	1	0	1	25	92	116	6.35e-06	42.1	FALSE
NpeI_123	OBRS01444593.1.1432	96	25	1	0	1	25	92	116	6.35e-06	42.1	FALSE
NpeI_123	OBRS01424649.1.1436	96	25	1	0	1	25	92	116	6.35e-06	42.1	FALSE
NpeI_123	OBRS01408965.1.1435	96	25	1	0	1	25	92	116	6.35e-06	42.1	FALSE
NpeI_123	LC216354.1.1459	96	25	1	0	1	25	91	115	6.35e-06	42.1	FALSE
NpeI_123	LC216352.1.1459	96	25	1	0	1	25	91	115	6.35e-06	42.1	FALSE
NpeI_123	JN592024.1.1441	96	25	1	0	1	25	93	117	6.35e-06	42.1	FALSE
NpeI_123	JN592018.1.1440	96	25	1	0	1	25	93	117	6.35e-06	42.1	FALSE
NpeI_123	JN592017.1.1440	96	25	1	0	1	25	93	117	6.35e-06	42.1	FALSE
NpeI_123	JN591998.1.1441	96	25	1	0	1	25	93	117	6.35e-06	42.1	FALSE
NpeI_123	JN591991.1.1441	96	25	1	0	1	25	93	117	6.35e-06	42.1	FALSE
NpeI_123	JN591972.1.1440	96	25	1	0	1	25	93	117	6.35e-06	42.1	FALSE
NpeI_123	JN591956.1.1440	96	25	1	0	1	25	93	117	6.35e-06	42.1	FALSE
NpeI_123	JN591954.1.1440	96	25	1	0	1	25	93	117	6.35e-06	42.1	FALSE
NpeI_123	OBEP010728145.1.1436	96	25	1	0	1	25	92	116	6.35e-06	42.1	FALSE
NpeI_123	OBEP010712707.1.1436	96	25	1	0	1	25	92	116	6.35e-06	42.1	FALSE
NpeI_123	OBRS01525998.1.1435	96	25	1	0	1	25	92	116	6.35e-06	42.1	FALSE
NpeI_123	OBRS01522301.1.1434	96	25	1	0	1	25	92	116	6.35e-06	42.1	FALSE
NpeI_123	OBEP010677437.1.1436	96	25	1	0	1	25	92	116	6.35e-06	42.1	FALSE
NpeI_123	OBRS01463296.1.1435	96	25	1	0	1	25	92	116	6.35e-06	42.1	FALSE
NpeI_123	OBRS01434610.1.1432	96	25	1	0	1	25	92	116	6.35e-06	42.1	FALSE
NpeI_123	OOGS01000101.1775.3232	96	25	1	0	1	25	92	116	6.35e-06	42.1	FALSE
NpeI_123	OBEP010770034.1.1435	96	25	1	0	1	25	92	116	6.35e-06	42.1	FALSE
NpeI_123	OBRS01527056.1.1436	96	25	1	0	1	25	92	116	6.35e-06	42.1	FALSE
NpeI_123	OBRS01518427.1.1432	96	25	1	0	1	25	92	116	6.35e-06	42.1	FALSE
NpeI_123	OBEP010694123.1.1436	96	25	1	0	1	25	92	116	6.35e-06	42.1	FALSE
NpeI_123	OBRS01466173.1.1436	96	25	1	0	1	25	92	116	6.35e-06	42.1	FALSE
NpeI_123	OBRS01457744.1.1435	96	25	1	0	1	25	92	116	6.35e-06	42.1	FALSE
NpeI_123	OBRS01444414.1.1436	96	25	1	0	1	25	92	116	6.35e-06	42.1	FALSE
NpeI_123	OBRS01432029.1.1436	96	25	1	0	1	25	92	116	6.35e-06	42.1	FALSE
NpeI_123	MPLX02401017.5801.7258	96	25	1	0	1	25	92	116	6.35e-06	42.1	FALSE
NpeI_123	FJ655685.1.1401	96	25	1	0	1	25	73	97	6.35e-06	42.1	FALSE
NpeI_123	LC216353.1.1459	96	25	1	0	1	25	91	115	6.35e-06	42.1	FALSE
NpeI_123	FJ487534.1.1423	96	25	1	0	1	25	76	100	6.35e-06	42.1	FALSE
NpeI_123	JN592028.1.1441	96	25	1	0	1	25	93	117	6.35e-06	42.1	FALSE
NpeI_123	JN592019.1.1441	96	25	1	0	1	25	94	118	6.35e-06	42.1	FALSE
NpeI_123	JN592001.1.1440	96	25	1	0	1	25	93	117	6.35e-06	42.1	FALSE
NpeI_123	JN591996.1.1440	96	25	1	0	1	25	93	117	6.35e-06	42.1	FALSE
NpeI_123	JN591994.1.1440	96	25	1	0	1	25	93	117	6.35e-06	42.1	FALSE
NpeI_123	JN591967.1.1440	96	25	1	0	1	25	93	117	6.35e-06	42.1	FALSE
NpeI_123	OBAT01043351.1.1432	96	25	1	0	1	25	92	116	6.35e-06	42.1	FALSE
NpeI_123	JN591960.1.1440	96	25	1	0	1	25	93	117	6.35e-06	42.1	FALSE
NpeI_123	JN591952.1.1440	96	25	1	0	1	25	93	117	6.35e-06	42.1	FALSE
NpeI_123	JN591943.1.1440	96	25	1	0	1	25	93	117	6.35e-06	42.1	FALSE
NpeI_123	MG012936.1.1436	96	25	1	0	1	25	88	112	6.35e-06	42.1	FALSE
NpeI_123	OBAT01001763.1.1436	96	25	1	0	1	25	92	116	6.35e-06	42.1	FALSE
NpeI_123	JN592031.1.1440	96	25	1	0	1	25	93	117	6.35e-06	42.1	FALSE
NpeI_123	JN592022.1.1440	96	25	1	0	1	25	93	117	6.35e-06	42.1	FALSE
NpeI_123	JN592015.1.1440	96	25	1	0	1	25	93	117	6.35e-06	42.1	FALSE
NpeI_123	JN591997.1.1440	96	25	1	0	1	25	93	117	6.35e-06	42.1	FALSE
NpeI_123	JN591990.1.1441	96	25	1	0	1	25	93	117	6.35e-06	42.1	FALSE
NpeI_123	JN591970.1.1440	96	25	1	0	1	25	93	117	6.35e-06	42.1	FALSE
NpeI_123	JN591963.1.1440	96	25	1	0	1	25	93	117	6.35e-06	42.1	FALSE
NpeI_123	JN591955.1.1440	96	25	1	0	1	25	93	117	6.35e-06	42.1	FALSE
NpeI_123	OBEP010750782.1.1436	96	25	1	0	1	25	92	116	6.35e-06	42.1	FALSE
NpeI_123	OBRS01536916.1.1436	96	25	1	0	1	25	92	116	6.35e-06	42.1	FALSE
NpeI_123	OBEP010697558.1.1435	96	25	1	0	1	25	92	116	6.35e-06	42.1	FALSE
NpeI_123	OBRS01515883.1.1435	96	25	1	0	1	25	92	116	6.35e-06	42.1	FALSE
NpeI_123	OBRS01513818.1.1435	96	25	1	0	1	25	92	116	6.35e-06	42.1	FALSE
NpeI_123	OBEP010661423.1.1436	96	25	1	0	1	25	92	116	6.35e-06	42.1	FALSE
NpeI_123	OBRS01440297.1.1436	96	25	1	0	1	25	92	116	6.35e-06	42.1	FALSE
NpeI_123	OBRS01427636.1.1436	96	25	1	0	1	25	92	116	6.35e-06	42.1	FALSE
NpeI_123	OOED01000005.1471.2928	96	25	1	0	1	25	92	116	6.35e-06	42.1	FALSE
NpeI_123	KY241638.1.1463	96	25	1	0	1	25	93	117	6.35e-06	42.1	FALSE
NpeI_123	JN592021.1.1440	96	25	1	0	1	25	93	117	6.35e-06	42.1	FALSE
NpeI_123	JN592014.1.1440	96	25	1	0	1	25	93	117	6.35e-06	42.1	FALSE
NpeI_123	JN592003.1.1441	96	25	1	0	1	25	93	117	6.35e-06	42.1	FALSE
NpeI_123	JN591989.1.1440	96	25	1	0	1	25	93	117	6.35e-06	42.1	FALSE
NpeI_123	JN591982.1.1441	96	25	1	0	1	25	93	117	6.35e-06	42.1	FALSE
NpeI_123	JN591969.1.1441	96	25	1	0	1	25	93	117	6.35e-06	42.1	FALSE
NpeI_123	JN591962.1.1440	96	25	1	0	1	25	93	117	6.35e-06	42.1	FALSE
NpeI_123	JN591947.1.1440	96	25	1	0	1	25	93	117	6.35e-06	42.1	FALSE
NpeI_123	MG012929.1.1437	96	25	1	0	1	25	91	115	6.35e-06	42.1	FALSE
NpeI_123	OBEP010775815.1.1436	96	25	1	0	1	25	92	116	6.35e-06	42.1	FALSE
NpeI_123	OBEP010722478.1.1432	96	25	1	0	1	25	92	116	6.35e-06	42.1	FALSE
NpeI_123	OBRS01521433.1.1435	96	25	1	0	1	25	92	116	6.35e-06	42.1	FALSE
NpeI_123	OBEP010695395.1.1435	96	25	1	0	1	25	92	116	6.35e-06	42.1	FALSE
NpeI_123	OBRS01506729.1.1434	96	25	1	0	1	25	92	116	6.35e-06	42.1	FALSE
NpeI_123	OBEP010677452.1.1436	96	25	1	0	1	25	92	116	6.35e-06	42.1	FALSE
NpeI_123	OBRS01489235.1.1434	96	25	1	0	1	25	92	116	6.35e-06	42.1	FALSE
NpeI_123	OBRS01471214.1.1435	96	25	1	0	1	25	92	116	6.35e-06	42.1	FALSE
NpeI_123	OBRS01462311.1.1434	96	25	1	0	1	25	92	116	6.35e-06	42.1	FALSE
NpeI_123	OBRS01433515.1.1435	96	25	1	0	1	25	92	116	6.35e-06	42.1	FALSE
NpeI_123	OBRS01432578.1.1435	96	25	1	0	1	25	92	116	6.35e-06	42.1	FALSE
NpeI_123	OBRS01420968.1.1433	96	25	1	0	1	25	92	116	6.35e-06	42.1	FALSE
NpeI_123	FLOH01000006.607623.609080	96	25	1	0	1	25	92	116	6.35e-06	42.1	FALSE
NpeI_123	JN592026.1.1441	96	25	1	0	1	25	93	117	6.35e-06	42.1	FALSE
NpeI_123	JN592008.1.1440	96	25	1	0	1	25	93	117	6.35e-06	42.1	FALSE
NpeI_123	JN592000.1.1440	96	25	1	0	1	25	93	117	6.35e-06	42.1	FALSE
NpeI_123	JN591993.1.1440	96	25	1	0	1	25	93	117	6.35e-06	42.1	FALSE
NpeI_123	JN591974.1.1441	96	25	1	0	1	25	93	117	6.35e-06	42.1	FALSE
NpeI_123	JN591966.1.1440	96	25	1	0	1	25	93	117	6.35e-06	42.1	FALSE
NpeI_123	JN591965.1.1440	96	25	1	0	1	25	93	117	6.35e-06	42.1	FALSE
NpeI_123	JN591958.1.1440	96	25	1	0	1	25	93	117	6.35e-06	42.1	FALSE
NpeI_123	JN591951.1.1440	96	25	1	0	1	25	93	117	6.35e-06	42.1	FALSE
NpeI_123	JN591944.1.1440	96	25	1	0	1	25	93	117	6.35e-06	42.1	FALSE
NpeI_123	JN591948.1.1440	96	25	1	0	1	25	93	117	6.35e-06	42.1	FALSE
NpeI_123	MG012930.1.1439	96	25	1	0	1	25	91	115	6.35e-06	42.1	FALSE
NpeI_123	MG012911.1.1439	96	25	1	0	1	25	92	116	6.35e-06	42.1	FALSE
NpeI_123	MG012909.1.1435	96	25	1	0	1	25	88	112	6.35e-06	42.1	FALSE
NpeI_123	MG012902.1.1439	96	25	1	0	1	25	92	116	6.35e-06	42.1	FALSE
NpeI_123	EF069344.1.1440	96	25	1	0	1	25	93	117	6.35e-06	42.1	FALSE
NpeI_123	HQ588642.1.1440	96	25	1	0	1	25	93	117	6.35e-06	42.1	FALSE
NpeI_123	MG012924.1.1439	96	25	1	0	1	25	92	116	6.35e-06	42.1	FALSE
NpeI_123	MG012908.1.1439	96	25	1	0	1	25	91	115	6.35e-06	42.1	FALSE
NpeI_123	MG012916.1.1439	96	25	1	0	1	25	92	116	6.35e-06	42.1	FALSE
NpeI_123	KX428000.1.1440	96	25	1	0	1	25	93	117	6.35e-06	42.1	FALSE
NpeI_123	MG012906.1.1438	96	25	1	0	1	25	92	116	6.35e-06	42.1	FALSE
NpeI_123	MG012899.1.1439	96	25	1	0	1	25	91	115	6.35e-06	42.1	FALSE
NpeI_123	KP204839.1.1458	96	25	1	0	1	25	92	116	6.35e-06	42.1	FALSE
NpeI_123	EU284662.1.1403	96	25	1	0	1	25	73	97	6.35e-06	42.1	FALSE
NpeI_123	EU284656.1.1403	96	25	1	0	1	25	73	97	6.35e-06	42.1	FALSE
NpeI_123	MG012928.1.1439	96	25	1	0	1	25	92	116	6.35e-06	42.1	FALSE
NpeI_123	EU284654.1.1403	96	25	1	0	1	25	73	97	6.35e-06	42.1	FALSE
NpeI_123	UPTG01003689.4770.6227	96	25	1	0	1	25	92	116	6.35e-06	42.1	FALSE
NpeI_123	MG012920.1.1439	96	25	1	0	1	25	91	115	6.35e-06	42.1	FALSE
NpeI_123	MG012900.1.1439	96	25	1	0	1	25	91	115	6.35e-06	42.1	FALSE
NpeI_123	OFKC01000308.400.1857	96	25	1	0	1	25	92	116	6.35e-06	42.1	FALSE
NpeI_123	EF076091.1.1440	96	25	1	0	1	25	93	117	6.35e-06	42.1	FALSE
NpeI_123	EF069342.1.1440	96	25	1	0	1	25	93	117	6.35e-06	42.1	FALSE
NpeI_123	EF076092.1.1440	96	25	1	0	1	25	93	117	6.35e-06	42.1	FALSE
NpeI_123	AF393304.1.1418	96	25	1	0	1	25	76	100	6.35e-06	42.1	FALSE
NpeI_123	U71112.1.1423	96	25	1	0	1	25	76	100	6.35e-06	42.1	FALSE
NpeI_123	GU553803.1.1402	96	25	1	0	1	25	74	98	6.35e-06	42.1	FALSE
NpeI_123	AB801181.1.1401	96	25	1	0	1	25	73	97	6.35e-06	42.1	FALSE
NpeI_123	KJ882260.1.1441	96	25	1	0	1	25	93	117	6.35e-06	42.1	FALSE
NpeI_123	JQ989352.1.1402	96	25	1	0	1	25	74	98	6.35e-06	42.1	FALSE
NpeI_123	DQ299266.1.1406	96	25	1	0	1	25	87	111	6.35e-06	42.1	FALSE
NpeI_123	EU420675.1.1454	96	25	1	0	1	25	93	117	6.35e-06	42.1	FALSE
NpeI_123	CP021324.507270.508740	96	25	1	0	1	25	93	117	6.35e-06	42.1	FALSE
NpeI_123	DQ085101.1.1402	96	25	1	0	1	25	74	98	6.35e-06	42.1	FALSE
NpeI_123	JX000665.1.1402	96	25	1	0	1	25	74	98	6.35e-06	42.1	FALSE
NpeI_123	EU284645.1.1403	96	25	1	0	1	25	73	97	6.35e-06	42.1	FALSE
NpeI_123	EU284624.1.1403	96	25	1	0	1	25	73	97	6.35e-06	42.1	FALSE
NpeI_123	OFJQ01000045.341.1798	96	25	1	0	1	25	92	116	6.35e-06	42.1	FALSE
NpeI_123	EU284602.1.1403	96	25	1	0	1	25	73	97	6.35e-06	42.1	FALSE
NpeI_123	EU284660.1.1403	96	25	1	0	1	25	73	97	6.35e-06	42.1	FALSE
NpeI_123	OFKI01000083.914.2371	96	25	1	0	1	25	92	116	6.35e-06	42.1	FALSE
NpeI_123	OFKG01000171.338.1795	96	25	1	0	1	25	92	116	6.35e-06	42.1	FALSE
NpeI_123	OFKN01000059.854.2311	96	25	1	0	1	25	92	116	6.35e-06	42.1	FALSE
NpeI_123	EU284597.1.1403	96	25	1	0	1	25	73	97	6.35e-06	42.1	FALSE
NpeI_123	CP003842.945953.947418	96	25	1	0	1	25	92	116	6.35e-06	42.1	FALSE
NpeI_123	AF393306.1.1418	96	25	1	0	1	25	76	100	6.35e-06	42.1	FALSE
NpeI_123	AJ347775.1.1442	96	25	1	0	1	25	92	116	6.35e-06	42.1	FALSE
NpeI_123	U71114.1.1420	96	25	1	0	1	25	76	100	6.35e-06	42.1	FALSE
NpeI_123	OFIT01000064.238.1695	96	25	1	0	1	25	92	116	6.35e-06	42.1	FALSE
NpeI_123	AF393466.20066.21538	96	25	1	0	1	25	93	117	6.35e-06	42.1	FALSE
NpeI_123	OFJX01000013.1019.2476	96	25	1	0	1	25	92	116	6.35e-06	42.1	FALSE
NpeI_123	U71117.1.1451	96	25	1	0	1	25	76	100	6.35e-06	42.1	FALSE
NpeI_123	AB801185.1.1401	96	25	1	0	1	25	73	97	6.35e-06	42.1	FALSE
NpeI_123	AB801183.1.1401	96	25	1	0	1	25	73	97	6.35e-06	42.1	FALSE
NpeI_123	KJ882269.1.1444	96	25	1	0	1	25	93	117	6.35e-06	42.1	FALSE
NpeI_123	AB801186.1.1401	96	25	1	0	1	25	73	97	6.35e-06	42.1	FALSE
NpeI_123	AB801178.1.1401	96	25	1	0	1	25	73	97	6.35e-06	42.1	FALSE
NpeI_123	KJ882248.1.1444	96	25	1	0	1	25	93	117	6.35e-06	42.1	FALSE
NpeI_123	PFTD01000139.3010.4485	96	25	1	0	1	25	93	117	6.35e-06	42.1	FALSE
NpeI_123	AB801176.1.1401	96	25	1	0	1	25	73	97	6.35e-06	42.1	FALSE
NpeI_123	JN591949.1.1440	96	25	1	0	1	25	93	117	6.35e-06	42.1	FALSE
NpeI_123	KJ882208.1.1438	96	25	1	0	1	25	91	115	6.35e-06	42.1	FALSE
NpeI_123	KJ882271.1.1441	96	25	1	0	1	25	93	117	6.35e-06	42.1	FALSE
NpeI_123	KJ882204.1.1438	96	25	1	0	1	25	91	115	6.35e-06	42.1	FALSE
NpeI_123	KJ882203.1.1438	96	25	1	0	1	25	91	115	6.35e-06	42.1	FALSE
NpeI_123	KJ882254.1.1441	96	25	1	0	1	25	93	117	6.35e-06	42.1	FALSE
NpeI_123	JN591940.1.1440	96	25	1	0	1	25	93	117	6.35e-06	42.1	FALSE
NpeI_123	KJ882218.1.1438	96	25	1	0	1	25	91	115	6.35e-06	42.1	FALSE
NpeI_123	AF419636.1.1434	96	25	1	0	1	25	92	116	6.35e-06	42.1	FALSE
NpeI_123	MG012931.1.1439	96	25	1	0	1	25	92	116	6.35e-06	42.1	FALSE
NpeI_123	KJ882210.1.1438	96	25	1	0	1	25	91	115	6.35e-06	42.1	FALSE
NpeI_123	U71118.1.1422	96	25	1	0	1	25	76	100	6.35e-06	42.1	FALSE
NpeI_123	MG012905.1.1439	96	25	1	0	1	25	91	115	6.35e-06	42.1	FALSE
NpeI_123	AB801179.1.1401	96	25	1	0	1	25	73	97	6.35e-06	42.1	FALSE
NpeI_123	KJ882272.1.1441	96	25	1	0	1	25	93	117	6.35e-06	42.1	FALSE
NpeI_123	KJ882255.1.1440	96	25	1	0	1	25	92	116	6.35e-06	42.1	FALSE
NpeI_123	KJ882182.1.1438	96	25	1	0	1	25	91	115	6.35e-06	42.1	FALSE
NpeI_123	EF069345.1.1440	96	25	1	0	1	25	93	117	6.35e-06	42.1	FALSE
NpeI_123	JQ816007.1.1402	96	25	1	0	1	25	74	98	6.35e-06	42.1	FALSE
NpeI_123	EU420709.1.1455	96	25	1	0	1	25	93	117	6.35e-06	42.1	FALSE
NpeI_123	EU284666.1.1403	96	25	1	0	1	25	73	97	6.35e-06	42.1	FALSE
NpeI_123	OFLX01000023.1471.2928	96	25	1	0	1	25	92	116	6.35e-06	42.1	FALSE
NpeI_123	HQ338109.1.1436	96	25	1	0	1	25	89	113	6.35e-06	42.1	FALSE
NpeI_123	AJ347774.1.1437	96	25	1	0	1	25	91	115	6.35e-06	42.1	FALSE
NpeI_123	U71113.1.1421	96	25	1	0	1	25	76	100	6.35e-06	42.1	FALSE
NpeI_123	AB801182.1.1401	96	25	1	0	1	25	73	97	6.35e-06	42.1	FALSE
NpeI_123	AB801175.1.1401	96	25	1	0	1	25	73	97	6.35e-06	42.1	FALSE
NpeI_123	KJ882252.1.1443	96	25	1	0	1	25	93	117	6.35e-06	42.1	FALSE
NpeI_123	KJ882247.1.1446	96	25	1	0	1	25	93	117	6.35e-06	42.1	FALSE
NpeI_123	KJ882202.1.1439	96	25	1	0	1	25	91	115	6.35e-06	42.1	FALSE
NpeI_123	KJ882168.1.1438	96	25	1	0	1	25	91	115	6.35e-06	42.1	FALSE
NpeI_123	JN591942.1.1440	96	25	1	0	1	25	93	117	6.35e-06	42.1	FALSE
NpeI_123	MG012917.1.1439	96	25	1	0	1	25	92	116	6.35e-06	42.1	FALSE
NpeI_123	MG012907.1.1438	96	25	1	0	1	25	92	116	6.35e-06	42.1	FALSE
NpeI_123	UPXH01002023.1284.2741	96	25	1	0	1	25	92	116	6.35e-06	42.1	FALSE
NpeI_123	KP091044.1.1439	96	25	1	0	1	25	92	116	6.35e-06	42.1	FALSE
NpeI_123	EF069381.1.1440	96	25	1	0	1	25	93	117	6.35e-06	42.1	FALSE
NpeI_123	EF069354.1.1439	96	25	1	0	1	25	93	117	6.35e-06	42.1	FALSE
NpeI_123	JX000663.1.1402	96	25	1	0	1	25	74	98	6.35e-06	42.1	FALSE
NpeI_123	EU420687.1.1455	96	25	1	0	1	25	93	117	6.35e-06	42.1	FALSE
NpeI_123	EU284657.1.1403	96	25	1	0	1	25	73	97	6.35e-06	42.1	FALSE
NpeI_123	EU284646.1.1403	96	25	1	0	1	25	73	97	6.35e-06	42.1	FALSE
NpeI_123	AJ347776.1.1441	96	25	1	0	1	25	92	116	6.35e-06	42.1	FALSE
NpeI_123	AF393307.1.1418	96	25	1	0	1	25	76	100	6.35e-06	42.1	FALSE
NpeI_123	U71115.1.1409	96	25	1	0	1	25	76	100	6.35e-06	42.1	FALSE
NpeI_123	AB801177.1.1401	96	25	1	0	1	25	73	97	6.35e-06	42.1	FALSE
NpeI_123	KJ882270.1.1445	96	25	1	0	1	25	93	117	6.35e-06	42.1	FALSE
NpeI_123	KJ882253.1.1443	96	25	1	0	1	25	93	117	6.35e-06	42.1	FALSE
NpeI_123	KJ882209.1.1438	96	25	1	0	1	25	91	115	6.35e-06	42.1	FALSE
NpeI_123	KJ882179.1.1438	96	25	1	0	1	25	91	115	6.35e-06	42.1	FALSE
NpeI_123	KJ882177.1.1438	96	25	1	0	1	25	91	115	6.35e-06	42.1	FALSE
NpeI_123	MG012923.1.1438	96	25	1	0	1	25	92	116	6.35e-06	42.1	FALSE
NpeI_123	MG012922.1.1439	96	25	1	0	1	25	91	115	6.35e-06	42.1	FALSE
NpeI_123	MG012901.1.1439	96	25	1	0	1	25	91	115	6.35e-06	42.1	FALSE
NpeI_123	KX427991.1.1462	96	25	1	0	1	25	93	117	6.35e-06	42.1	FALSE
NpeI_123	EF076093.1.1439	96	25	1	0	1	25	93	117	6.35e-06	42.1	FALSE
NpeI_123	EF069371.1.1440	96	25	1	0	1	25	93	117	6.35e-06	42.1	FALSE
NpeI_123	EF069343.1.1440	96	25	1	0	1	25	93	117	6.35e-06	42.1	FALSE
NpeI_123	JQ989678.1.1402	96	25	1	0	1	25	74	98	6.35e-06	42.1	FALSE
NpeI_123	JQ989647.1.1403	96	25	1	0	1	25	76	100	6.35e-06	42.1	FALSE
NpeI_123	EU284626.1.1403	96	25	1	0	1	25	73	97	6.35e-06	42.1	FALSE
NpeI_123	AF419646.1.1435	96	25	1	0	1	25	92	116	6.35e-06	42.1	FALSE
NpeI_123	AF393305.1.1418	96	25	1	0	1	25	76	100	6.35e-06	42.1	FALSE
NpeI_123	AB801188.1.1401	96	25	1	0	1	25	73	97	6.35e-06	42.1	FALSE
NpeI_123	AB801180.1.1401	96	25	1	0	1	25	73	97	6.35e-06	42.1	FALSE
NpeI_123	KJ882256.1.1444	96	25	1	0	1	25	92	116	6.35e-06	42.1	FALSE
NpeI_123	KJ882212.1.1437	96	25	1	0	1	25	91	115	6.35e-06	42.1	FALSE
NpeI_123	KJ882183.1.1437	96	25	1	0	1	25	91	115	6.35e-06	42.1	FALSE
NpeI_123	KJ882175.1.1446	96	25	1	0	1	25	91	115	6.35e-06	42.1	FALSE
NpeI_123	KJ882157.1.1438	96	25	1	0	1	25	91	115	6.35e-06	42.1	FALSE
NpeI_123	KJ882149.1.1438	96	25	1	0	1	25	91	115	6.35e-06	42.1	FALSE
NpeI_123	KJ882095.1.1438	96	25	1	0	1	25	91	115	6.35e-06	42.1	FALSE
NpeI_123	KJ882093.1.1438	96	25	1	0	1	25	91	115	6.35e-06	42.1	FALSE
NpeI_123	KJ882084.1.1442	96	25	1	0	1	25	91	115	6.35e-06	42.1	FALSE
NpeI_123	KJ882074.1.1440	96	25	1	0	1	25	91	115	6.35e-06	42.1	FALSE
NpeI_123	KJ882066.1.1438	96	25	1	0	1	25	91	115	6.35e-06	42.1	FALSE
NpeI_123	KJ882059.1.1436	96	25	1	0	1	25	89	113	6.35e-06	42.1	FALSE
NpeI_123	KJ882051.1.1437	96	25	1	0	1	25	90	114	6.35e-06	42.1	FALSE
NpeI_123	KJ882046.1.1438	96	25	1	0	1	25	91	115	6.35e-06	42.1	FALSE
NpeI_123	KJ882009.1.1438	96	25	1	0	1	25	91	115	6.35e-06	42.1	FALSE
NpeI_123	KJ882001.1.1438	96	25	1	0	1	25	91	115	6.35e-06	42.1	FALSE
NpeI_123	KJ881990.1.1440	96	25	1	0	1	25	91	115	6.35e-06	42.1	FALSE
NpeI_123	KJ881983.1.1438	96	25	1	0	1	25	91	115	6.35e-06	42.1	FALSE
NpeI_123	KJ881966.1.1454	96	25	1	0	1	25	91	115	6.35e-06	42.1	FALSE
NpeI_123	KJ881959.1.1438	96	25	1	0	1	25	91	115	6.35e-06	42.1	FALSE
NpeI_123	KJ881924.1.1438	96	25	1	0	1	25	91	115	6.35e-06	42.1	FALSE
NpeI_123	KJ881902.1.1438	96	25	1	0	1	25	91	115	6.35e-06	42.1	FALSE
NpeI_123	KJ882178.1.1435	96	25	1	0	1	25	86	110	6.35e-06	42.1	FALSE
NpeI_123	KJ882169.1.1438	96	25	1	0	1	25	91	115	6.35e-06	42.1	FALSE
NpeI_123	KJ881724.1.1441	96	25	1	0	1	25	92	116	6.35e-06	42.1	FALSE
NpeI_123	KJ881713.1.1438	96	25	1	0	1	25	91	115	6.35e-06	42.1	FALSE
NpeI_123	KJ882085.1.1433	96	25	1	0	1	25	86	110	6.35e-06	42.1	FALSE
NpeI_123	KJ882083.1.1439	96	25	1	0	1	25	91	115	6.35e-06	42.1	FALSE
NpeI_123	KJ881532.1.1439	96	25	1	0	1	25	92	116	6.35e-06	42.1	FALSE
NpeI_123	KJ882076.1.1436	96	25	1	0	1	25	89	113	6.35e-06	42.1	FALSE
NpeI_123	KJ881525.1.1438	96	25	1	0	1	25	92	116	6.35e-06	42.1	FALSE
NpeI_123	KJ882067.1.1438	96	25	1	0	1	25	91	115	6.35e-06	42.1	FALSE
NpeI_123	KJ881519.1.1441	96	25	1	0	1	25	92	116	6.35e-06	42.1	FALSE
NpeI_123	KJ882060.1.1437	96	25	1	0	1	25	91	115	6.35e-06	42.1	FALSE
NpeI_123	KJ882047.1.1437	96	25	1	0	1	25	91	115	6.35e-06	42.1	FALSE
NpeI_123	KJ882010.1.1440	96	25	1	0	1	25	91	115	6.35e-06	42.1	FALSE
NpeI_123	KJ882002.1.1440	96	25	1	0	1	25	91	115	6.35e-06	42.1	FALSE
NpeI_123	KJ881991.1.1438	96	25	1	0	1	25	91	115	6.35e-06	42.1	FALSE
NpeI_123	KJ881985.1.1438	96	25	1	0	1	25	91	115	6.35e-06	42.1	FALSE
NpeI_123	KJ881960.1.1438	96	25	1	0	1	25	91	115	6.35e-06	42.1	FALSE
NpeI_123	FJ971113.1.1444	96	25	1	0	1	25	93	117	6.35e-06	42.1	FALSE
NpeI_123	KJ881926.1.1438	96	25	1	0	1	25	91	115	6.35e-06	42.1	FALSE
NpeI_123	KJ881918.1.1438	96	25	1	0	1	25	91	115	6.35e-06	42.1	FALSE
NpeI_123	KJ881895.1.1438	96	25	1	0	1	25	91	115	6.35e-06	42.1	FALSE
NpeI_123	KJ881725.1.1440	96	25	1	0	1	25	91	115	6.35e-06	42.1	FALSE
NpeI_123	KJ881714.1.1439	96	25	1	0	1	25	92	116	6.35e-06	42.1	FALSE
NpeI_123	KJ881533.1.1441	96	25	1	0	1	25	92	116	6.35e-06	42.1	FALSE
NpeI_123	KJ881531.1.1441	96	25	1	0	1	25	92	116	6.35e-06	42.1	FALSE
NpeI_123	KJ881526.1.1439	96	25	1	0	1	25	92	116	6.35e-06	42.1	FALSE
NpeI_123	KJ881520.1.1440	96	25	1	0	1	25	91	115	6.35e-06	42.1	FALSE
NpeI_123	FJ971121.1.1443	96	25	1	0	1	25	93	117	6.35e-06	42.1	FALSE
NpeI_123	KJ882174.1.1438	96	25	1	0	1	25	91	115	6.35e-06	42.1	FALSE
NpeI_123	KJ882163.1.1438	96	25	1	0	1	25	91	115	6.35e-06	42.1	FALSE
NpeI_123	KJ882161.1.1438	96	25	1	0	1	25	91	115	6.35e-06	42.1	FALSE
NpeI_123	KJ882143.1.1438	96	25	1	0	1	25	91	115	6.35e-06	42.1	FALSE
NpeI_123	KJ882089.1.1438	96	25	1	0	1	25	91	115	6.35e-06	42.1	FALSE
NpeI_123	KJ882070.1.1435	96	25	1	0	1	25	86	110	6.35e-06	42.1	FALSE
NpeI_123	KJ882063.1.1437	96	25	1	0	1	25	91	115	6.35e-06	42.1	FALSE
NpeI_123	KJ882055.1.1441	96	25	1	0	1	25	91	115	6.35e-06	42.1	FALSE
NpeI_123	KJ882041.1.1438	96	25	1	0	1	25	91	115	6.35e-06	42.1	FALSE
NpeI_123	KJ882005.1.1434	96	25	1	0	1	25	86	110	6.35e-06	42.1	FALSE
NpeI_123	KJ881995.1.1439	96	25	1	0	1	25	91	115	6.35e-06	42.1	FALSE
NpeI_123	KJ881980.1.1438	96	25	1	0	1	25	91	115	6.35e-06	42.1	FALSE
NpeI_123	KJ881970.1.1438	96	25	1	0	1	25	91	115	6.35e-06	42.1	FALSE
NpeI_123	KJ881963.1.1438	96	25	1	0	1	25	91	115	6.35e-06	42.1	FALSE
NpeI_123	KJ881944.1.1438	96	25	1	0	1	25	91	115	6.35e-06	42.1	FALSE
NpeI_123	KJ881921.1.1438	96	25	1	0	1	25	91	115	6.35e-06	42.1	FALSE
NpeI_123	KJ881907.1.1438	96	25	1	0	1	25	91	115	6.35e-06	42.1	FALSE
NpeI_123	KJ881898.1.1438	96	25	1	0	1	25	91	115	6.35e-06	42.1	FALSE
NpeI_123	KJ881893.1.1438	96	25	1	0	1	25	91	115	6.35e-06	42.1	FALSE
NpeI_123	KJ881892.1.1437	96	25	1	0	1	25	91	115	6.35e-06	42.1	FALSE
NpeI_123	KJ881885.1.1438	96	25	1	0	1	25	91	115	6.35e-06	42.1	FALSE
NpeI_123	KJ881719.1.1438	96	25	1	0	1	25	92	116	6.35e-06	42.1	FALSE
NpeI_123	KJ881715.1.1441	96	25	1	0	1	25	92	116	6.35e-06	42.1	FALSE
NpeI_123	KJ882172.1.1438	96	25	1	0	1	25	91	115	6.35e-06	42.1	FALSE
NpeI_123	KJ882159.1.1438	96	25	1	0	1	25	91	115	6.35e-06	42.1	FALSE
NpeI_123	KJ882151.1.1439	96	25	1	0	1	25	91	115	6.35e-06	42.1	FALSE
NpeI_123	KJ881529.1.1439	96	25	1	0	1	25	92	116	6.35e-06	42.1	FALSE
NpeI_123	KJ882086.1.1439	96	25	1	0	1	25	91	115	6.35e-06	42.1	FALSE
NpeI_123	KJ882077.1.1438	96	25	1	0	1	25	91	115	6.35e-06	42.1	FALSE
NpeI_123	KJ882068.1.1438	96	25	1	0	1	25	91	115	6.35e-06	42.1	FALSE
NpeI_123	KJ882061.1.1438	96	25	1	0	1	25	91	115	6.35e-06	42.1	FALSE
NpeI_123	KJ882052.1.1438	96	25	1	0	1	25	91	115	6.35e-06	42.1	FALSE
NpeI_123	KJ882049.1.1439	96	25	1	0	1	25	91	115	6.35e-06	42.1	FALSE
NpeI_123	KJ882011.1.1439	96	25	1	0	1	25	91	115	6.35e-06	42.1	FALSE
NpeI_123	KJ881992.1.1438	96	25	1	0	1	25	91	115	6.35e-06	42.1	FALSE
NpeI_123	KJ881977.1.1438	96	25	1	0	1	25	91	115	6.35e-06	42.1	FALSE
NpeI_123	FJ971124.1.1443	96	25	1	0	1	25	93	117	6.35e-06	42.1	FALSE
NpeI_123	KJ881974.1.1438	96	25	1	0	1	25	91	115	6.35e-06	42.1	FALSE
NpeI_123	KJ881968.1.1438	96	25	1	0	1	25	91	115	6.35e-06	42.1	FALSE
NpeI_123	KJ881961.1.1438	96	25	1	0	1	25	91	115	6.35e-06	42.1	FALSE
NpeI_123	FJ971110.1.1442	96	25	1	0	1	25	93	117	6.35e-06	42.1	FALSE
NpeI_123	KJ881936.1.1438	96	25	1	0	1	25	91	115	6.35e-06	42.1	FALSE
NpeI_123	KJ881928.1.1438	96	25	1	0	1	25	91	115	6.35e-06	42.1	FALSE
NpeI_123	KJ881916.1.1438	96	25	1	0	1	25	91	115	6.35e-06	42.1	FALSE
NpeI_123	KJ881905.1.1438	96	25	1	0	1	25	91	115	6.35e-06	42.1	FALSE
NpeI_123	KJ881896.1.1438	96	25	1	0	1	25	91	115	6.35e-06	42.1	FALSE
NpeI_123	KJ881890.1.1438	96	25	1	0	1	25	91	115	6.35e-06	42.1	FALSE
NpeI_123	FJ810538.1.1401	96	25	1	0	1	25	73	97	6.35e-06	42.1	FALSE
NpeI_123	KJ881728.1.1438	96	25	1	0	1	25	91	115	6.35e-06	42.1	FALSE
NpeI_123	KJ881534.1.1440	96	25	1	0	1	25	92	116	6.35e-06	42.1	FALSE
NpeI_123	KJ881527.1.1431	96	25	1	0	1	25	91	115	6.35e-06	42.1	FALSE
NpeI_123	KJ881522.1.1441	96	25	1	0	1	25	92	116	6.35e-06	42.1	FALSE
NpeI_123	KJ881521.1.1440	96	25	1	0	1	25	91	115	6.35e-06	42.1	FALSE
NpeI_123	AB294265.1.1403	96	25	1	0	1	25	74	98	6.35e-06	42.1	FALSE
NpeI_123	FJ981534.1.1806	96	25	1	0	1	25	82	106	6.35e-06	42.1	FALSE
NpeI_123	FJ971115.1.1443	96	25	1	0	1	25	93	117	6.35e-06	42.1	FALSE
NpeI_123	KJ882160.1.1438	96	25	1	0	1	25	91	115	6.35e-06	42.1	FALSE
NpeI_123	KJ882152.1.1438	96	25	1	0	1	25	91	115	6.35e-06	42.1	FALSE
NpeI_123	KJ882142.1.1438	96	25	1	0	1	25	91	115	6.35e-06	42.1	FALSE
NpeI_123	KJ882088.1.1439	96	25	1	0	1	25	91	115	6.35e-06	42.1	FALSE
NpeI_123	KJ882078.1.1437	96	25	1	0	1	25	91	115	6.35e-06	42.1	FALSE
NpeI_123	KJ882072.1.1438	96	25	1	0	1	25	91	115	6.35e-06	42.1	FALSE
NpeI_123	KJ882069.1.1439	96	25	1	0	1	25	91	115	6.35e-06	42.1	FALSE
NpeI_123	KJ882053.1.1436	96	25	1	0	1	25	89	113	6.35e-06	42.1	FALSE
NpeI_226	16S_GCA_902511735	100	22	0	0	1	22	201	222	1.24e-06	44.1	TRUE
NpeI_226	16S_GCA_902606945	100	22	0	0	1	22	196	217	1.24e-06	44.1	TRUE
NpeI_226	16S_GCA_902512865	100	22	0	0	1	22	200	221	1.24e-06	44.1	TRUE
NpeI_226	16S_GCA_001627235	100	22	0	0	1	22	199	220	1.24e-06	44.1	TRUE
NpeI_226	16S_GCF_000812185	100	22	0	0	1	22	200	221	1.24e-06	44.1	TRUE
NpeI_226	CEWB01030650.479.1936	100	22	0	0	1	22	200	221	1.24e-06	44.1	TRUE
NpeI_226	CEPB01216710.93.1550	100	22	0	0	1	22	200	221	1.24e-06	44.1	TRUE
NpeI_226	CENO01122536.600.2056	100	22	0	0	1	22	199	220	1.24e-06	44.1	TRUE
NpeI_226	CEOZ01447500.34.1491	100	22	0	0	1	22	200	221	1.24e-06	44.1	TRUE
NpeI_226	CEQM01115990.1.1401	100	22	0	0	1	22	143	164	1.24e-06	44.1	TRUE
NpeI_226	CERR01003486.479.1936	100	22	0	0	1	22	200	221	1.24e-06	44.1	TRUE
NpeI_226	CEUI01025593.309.1766	100	22	0	0	1	22	200	221	1.24e-06	44.1	TRUE
NpeI_226	LUPB01000054.1111.2567	100	22	0	0	1	22	199	220	1.24e-06	44.1	TRUE
NpeI_226	CEUJ01145719.51.1508	100	22	0	0	1	22	200	221	1.24e-06	44.1	TRUE
NpeI_226	CEWE01175399.3745.5202	100	22	0	0	1	22	200	221	1.24e-06	44.1	TRUE
NpeI_226	CEQQ01056202.488.1945	100	22	0	0	1	22	200	221	1.24e-06	44.1	TRUE
NpeI_226	CEUO01006126.1351.2808	100	22	0	0	1	22	200	221	1.24e-06	44.1	TRUE
NpeI_226	CEPK01038245.2030.3487	100	22	0	0	1	22	200	221	1.24e-06	44.1	TRUE
NpeI_226	UOTG01000003.67127.68584	100	22	0	0	1	22	200	221	1.24e-06	44.1	TRUE
NpeI_226	LXWN01000001.120917.122393	100	22	0	0	1	22	201	222	1.24e-06	44.1	TRUE
NpeI_226	CERB01036095.1167.2624	100	22	0	0	1	22	200	221	1.24e-06	44.1	TRUE
NpeI_226	CEVP01086256.1.1426	100	22	0	0	1	22	168	189	1.24e-06	44.1	TRUE
NpeI_226	LUPD01000053.7026.8482	100	22	0	0	1	22	199	220	1.24e-06	44.1	TRUE
NpeI_226	CEVZ01423470.92.1549	100	22	0	0	1	22	200	221	1.24e-06	44.1	TRUE
NpeI_226	CEPW01138938.1976.3433	100	22	0	0	1	22	200	221	1.24e-06	44.1	TRUE
NpeI_226	LUOZ01000014.6492.7948	100	22	0	0	1	22	199	220	1.24e-06	44.1	TRUE
NpeI_226	CEVS01187417.1.1418	100	22	0	0	1	22	160	181	1.24e-06	44.1	TRUE
NpeI_226	CEQU01082569.488.1945	100	22	0	0	1	22	200	221	1.24e-06	44.1	TRUE
NpeI_226	CEQY01058287.3831.5288	100	22	0	0	1	22	200	221	1.24e-06	44.1	TRUE
NpeI_226	FUFK010037107.1.1412	100	22	0	0	1	22	154	175	1.24e-06	44.1	TRUE
NpeI_226	OBNT01000742.2.1405	100	22	0	0	1	22	146	167	1.24e-06	44.1	TRUE
NpeI_226	AACY020563027.1.1422	100	22	0	0	1	22	164	185	1.24e-06	44.1	TRUE
NpeI_226	PBPS01000041.10894.12371	100	22	0	0	1	22	200	221	1.24e-06	44.1	TRUE
NpeI_226	CP007026.477690.479162	100	22	0	0	1	22	201	222	1.24e-06	44.1	TRUE
NpeI_226	KX427610.1.1439	100	22	0	0	1	22	200	221	1.24e-06	44.1	TRUE
NpeI_226	KX427658.1.1439	100	22	0	0	1	22	200	221	1.24e-06	44.1	TRUE
NpeI_226	KX427635.1.1440	100	22	0	0	1	22	200	221	1.24e-06	44.1	TRUE
NpeI_226	OFJF01000203.17.1473	100	22	0	0	1	22	199	220	1.24e-06	44.1	TRUE
NpeI_226	HQ338108.1.1440	100	22	0	0	1	22	201	222	1.24e-06	44.1	TRUE
NpeI_226	KX427579.1.1473	100	22	0	0	1	22	201	222	1.24e-06	44.1	TRUE
NpeI_226	KX426473.1.1472	100	22	0	0	1	22	201	222	1.24e-06	44.1	TRUE
NpeI_226	KF954270.1.1439	100	22	0	0	1	22	200	221	1.24e-06	44.1	TRUE
NpeI_226	KX427851.1.1439	100	22	0	0	1	22	200	221	1.24e-06	44.1	TRUE
NpeI_226	U40238.31654.33126	100	22	0	0	1	22	201	222	1.24e-06	44.1	TRUE
NpeI_226	AB194001.1.1440	100	22	0	0	1	22	201	222	1.24e-06	44.1	TRUE
NpeI_226	KJ881887.1.1438	100	22	0	0	1	22	199	220	1.24e-06	44.1	TRUE
NpeI_226	16S_GEMOTU_27231	95.455	22	1	0	1	22	200	221	0.000301	36.2	FALSE
NpeI_226	KY081857.1.1441	95.455	22	1	0	1	22	201	222	0.000301	36.2	FALSE
NpeI_226	KY241498.1.1471	95.455	22	1	0	1	22	201	222	0.000301	36.2	FALSE
NpeI_226	KY194342.1.1471	95.455	22	1	0	1	22	201	222	0.000301	36.2	FALSE
NpeI_226	KY081855.1.1471	95.455	22	1	0	1	22	201	222	0.000301	36.2	FALSE
NpeI_226	KF954263.1.1441	95.455	22	1	0	1	22	201	222	0.000301	36.2	FALSE
NpeI_226	KX427766.1.1407	95.455	22	1	0	1	22	182	203	0.000301	36.2	FALSE
NpeI_226	EU686624.25850.27315	95.455	22	1	0	1	22	197	218	0.000301	36.2	FALSE
NpeI_226	EU686619.10226.11696	95.455	22	1	0	1	22	201	222	0.000301	36.2	FALSE
NpeI_226	KF954265.1.1441	95.455	22	1	0	1	22	201	222	0.000301	36.2	FALSE
NpeI_226	EU686615.30301.31771	95.455	22	1	0	1	22	201	222	0.000301	36.2	FALSE
NpeI_226	KX427794.1.1439	95.455	22	1	0	1	22	200	221	0.000301	36.2	FALSE
NpeI_226	KX426921.1.1471	95.455	22	1	0	1	22	201	222	0.000301	36.2	FALSE
NpeI_226	KF954253.1.1443	95.455	22	1	0	1	22	201	222	0.000301	36.2	FALSE
NpeI_226	AB193987.1.1439	95.455	22	1	0	1	22	201	222	0.000301	36.2	FALSE
NpeI_226	AB193975.1.1441	95.455	22	1	0	1	22	201	222	0.000301	36.2	FALSE
NpeI_226	AB193959.1.1439	95.455	22	1	0	1	22	201	222	0.000301	36.2	FALSE
NpeI_226	AB193971.1.1439	95.455	22	1	0	1	22	201	222	0.000301	36.2	FALSE
NpeI_226	KX427955.1.1400	94.737	19	1	0	4	22	185	203	0.019	30.2	FALSE
NpeI_226	AB194000.1.1442	94.737	19	1	0	4	22	205	223	0.019	30.2	FALSE
NpeI_226	16S_GEMOTU_45288	90.909	22	2	0	1	22	201	222	0.073	28.2	FALSE
NpeI_226	16S_GEMOTU_36726	90.909	22	2	0	1	22	194	215	0.073	28.2	FALSE
NpeI_226	16S_GEMOTU_31791	90.909	22	2	0	1	22	200	221	0.073	28.2	FALSE
NpeI_226	16S_GEMOTU_24755	90.909	22	2	0	1	22	200	221	0.073	28.2	FALSE
NpeI_226	16S_GEMOTU_12027	90.909	22	2	0	1	22	195	216	0.073	28.2	FALSE
NpeI_226	16S_GEMOTU_10625	90.909	22	2	0	1	22	194	215	0.073	28.2	FALSE
NpeI_226	16S_GEMOTU_08527	90.909	22	2	0	1	22	200	221	0.073	28.2	FALSE
NpeI_226	16S_GCA_008974855	90.909	22	2	0	1	22	200	221	0.073	28.2	FALSE
NpeI_226	16S_GCF_013407185	90.909	22	2	0	1	22	195	216	0.073	28.2	FALSE
NpeI_226	16S_GCF_002787055	90.909	22	2	0	1	22	178	199	0.073	28.2	FALSE
NpeI_226	16S_GCA_013390745	90.909	22	2	0	1	22	194	215	0.073	28.2	FALSE
NpeI_226	16S_GCF_006740685	90.909	22	2	0	1	22	199	220	0.073	28.2	FALSE
NpeI_226	16S_GCA_902590655	90.909	22	2	0	1	22	179	200	0.073	28.2	FALSE
NpeI_226	16S_GCA_012030815	90.909	22	2	0	1	22	201	222	0.073	28.2	FALSE
NpeI_226	16S_GCF_013407165	90.909	22	2	0	1	22	200	221	0.073	28.2	FALSE
NpeI_226	16S_GCA_013390785	90.909	22	2	0	1	22	201	222	0.073	28.2	FALSE
NpeI_226	16S_GCF_018128925	90.909	22	2	0	1	22	200	221	0.073	28.2	FALSE
NpeI_226	16S_GCF_013407145	90.909	22	2	0	1	22	200	221	0.073	28.2	FALSE
NpeI_226	16S_GCA_902608175	90.909	22	2	0	1	22	193	214	0.073	28.2	FALSE
NpeI_226	16S_GCF_013407275	90.909	22	2	0	1	22	179	200	0.073	28.2	FALSE
NpeI_226	16S_GCA_018263505	90.909	22	2	0	1	22	200	221	0.073	28.2	FALSE
NpeI_226	16S_GCA_902606965	90.909	22	2	0	1	22	39	60	0.073	28.2	FALSE
NpeI_226	16S_GCA_016872055	90.909	22	2	0	1	22	179	200	0.073	28.2	FALSE
NpeI_226	16S_GCA_905612295	90.909	22	2	0	1	22	200	221	0.073	28.2	FALSE
NpeI_226	16S_GCF_000955905	90.909	22	2	0	1	22	178	199	0.073	28.2	FALSE
NpeI_226	16S_GCF_003175215	90.909	22	2	0	1	22	195	216	0.073	28.2	FALSE
NpeI_226	16S_GCA_000484975	90.909	22	2	0	1	22	200	221	0.073	28.2	FALSE
NpeI_226	16S_GCF_000299395	90.909	22	2	0	1	22	201	222	0.073	28.2	FALSE
NpeI_226	16S_GCA_013911135	90.909	22	2	0	1	22	195	216	0.073	28.2	FALSE
NpeI_226	16S_GCF_001541925	90.909	22	2	0	1	22	201	222	0.073	28.2	FALSE
NpeI_226	16S_GCA_002317795	90.909	22	2	0	1	22	195	216	0.073	28.2	FALSE
NpeI_226	16S_GCF_000685395	90.909	22	2	0	1	22	179	200	0.073	28.2	FALSE
NpeI_226	16S_GCF_000018465	90.909	22	2	0	1	22	195	216	0.073	28.2	FALSE
NpeI_226	16S_GCA_018334095	90.909	22	2	0	1	22	200	221	0.073	28.2	FALSE
NpeI_226	16S_GCA_001543015	90.909	22	2	0	1	22	200	221	0.073	28.2	FALSE
NpeI_226	16S_GCA_001443365	90.909	22	2	0	1	22	195	216	0.073	28.2	FALSE
NpeI_226	16S_GCF_014078525	90.909	22	2	0	1	22	194	215	0.073	28.2	FALSE
NpeI_226	16S_GCF_000956175	90.909	22	2	0	1	22	194	215	0.073	28.2	FALSE
NpeI_226	16S_GCA_902514095	90.909	22	2	0	1	22	200	221	0.073	28.2	FALSE
NpeI_226	16S_GCF_000875775	90.909	22	2	0	1	22	194	215	0.073	28.2	FALSE
NpeI_226	16S_GCA_000204585	90.909	22	2	0	1	22	201	222	0.073	28.2	FALSE
NpeI_226	16S_GCA_013043295	90.909	22	2	0	1	22	200	221	0.073	28.2	FALSE
NpeI_226	16S_GCA_902578515	90.909	22	2	0	1	22	178	199	0.073	28.2	FALSE
NpeI_226	16S_GCA_003569705	90.909	22	2	0	1	22	195	216	0.073	28.2	FALSE
NpeI_226	16S_GCF_000723185	90.909	22	2	0	1	22	179	200	0.073	28.2	FALSE
NpeI_226	16S_GCF_002156965	90.909	22	2	0	1	22	200	221	0.073	28.2	FALSE
NpeI_226	16S_GCF_000220175	90.909	22	2	0	1	22	201	222	0.073	28.2	FALSE
NpeI_226	16S_GCA_003331425	90.909	22	2	0	1	22	201	222	0.073	28.2	FALSE
NpeI_226	16S_GCF_000299365	90.909	22	2	0	1	22	200	221	0.073	28.2	FALSE
NpeI_226	16S_GCA_905616385	90.909	22	2	0	1	22	200	221	0.073	28.2	FALSE
NpeI_226	16S_GCA_014075315	90.909	22	2	0	1	22	201	222	0.073	28.2	FALSE
NpeI_226	16S_GCA_013390375	90.909	22	2	0	1	22	195	216	0.073	28.2	FALSE
NpeI_226	16S_GCA_003352285	90.909	22	2	0	1	22	195	216	0.073	28.2	FALSE
NpeI_226	16S_GCA_013867335	90.909	22	2	0	1	22	7	28	0.073	28.2	FALSE
NpeI_226	16S_GCA_001437625	90.909	22	2	0	1	22	201	222	0.073	28.2	FALSE
NpeI_226	16S_GCA_002737445	90.909	22	2	0	1	22	200	221	0.073	28.2	FALSE
NpeI_226	16S_GCA_000746765	90.909	22	2	0	1	22	195	216	0.073	28.2	FALSE
NpeI_226	16S_GCA_002737455	90.909	22	2	0	1	22	200	221	0.073	28.2	FALSE
NpeI_226	16S_GCA_013390905	90.909	22	2	0	1	22	200	221	0.073	28.2	FALSE
NpeI_226	16S_GCA_010028495	90.909	22	2	0	1	22	178	199	0.073	28.2	FALSE
NpeI_226	DAKA01000095.17696.19153	90.909	22	2	0	1	22	200	221	0.073	28.2	FALSE
NpeI_226	OJDU01001083.990.2447	90.909	22	2	0	1	22	200	221	0.073	28.2	FALSE
NpeI_226	UOSN01000001.1631.3088	90.909	22	2	0	1	22	200	221	0.073	28.2	FALSE
NpeI_226	LKGT01002244.3159.4616	90.909	22	2	0	1	22	200	221	0.073	28.2	FALSE
NpeI_226	LFLC01000014.6884.8341	90.909	22	2	0	1	22	200	221	0.073	28.2	FALSE
NpeI_226	JOTB01000002.66971.68440	100	14	0	0	1	14	201	214	0.073	28.2	FALSE
NpeI_226	OCSI01000139.1366.2823	90.909	22	2	0	1	22	200	221	0.073	28.2	FALSE
NpeI_226	RHFD01000023.32143.33620	90.909	22	2	0	1	22	201	222	0.073	28.2	FALSE
NpeI_226	RHFA01000180.16804.18281	90.909	22	2	0	1	22	201	222	0.073	28.2	FALSE
NpeI_226	AGBE01001967.8175.9632	90.909	22	2	0	1	22	200	221	0.073	28.2	FALSE
NpeI_226	UOXV01018638.800.2257	90.909	22	2	0	1	22	200	221	0.073	28.2	FALSE
NpeI_226	OCMH01000404.178.1618	90.909	22	2	0	1	22	200	221	0.073	28.2	FALSE
NpeI_226	AJXC01000474.2737.4194	90.909	22	2	0	1	22	200	221	0.073	28.2	FALSE
NpeI_226	OCVR010012791.211.1668	90.909	22	2	0	1	22	200	221	0.073	28.2	FALSE
NpeI_226	OBEP011459226.1.1433	90.909	22	2	0	1	22	198	219	0.073	28.2	FALSE
NpeI_226	OBEP011235920.1.1436	90.909	22	2	0	1	22	200	221	0.073	28.2	FALSE
NpeI_226	OBEP011369360.1.1437	90.909	22	2	0	1	22	201	222	0.073	28.2	FALSE
NpeI_226	OBEP011297889.1.1434	90.909	22	2	0	1	22	198	219	0.073	28.2	FALSE
NpeI_226	OBEP010905162.1.1435	90.909	22	2	0	1	22	200	221	0.073	28.2	FALSE
NpeI_226	OBEP010894985.1.1435	90.909	22	2	0	1	22	200	221	0.073	28.2	FALSE
NpeI_226	OBEP010880760.1.1436	90.909	22	2	0	1	22	200	221	0.073	28.2	FALSE
NpeI_226	OBEP010870933.1.1436	90.909	22	2	0	1	22	200	221	0.073	28.2	FALSE
NpeI_226	OBEP010822735.1.1434	90.909	22	2	0	1	22	200	221	0.073	28.2	FALSE
NpeI_226	OBEP010788186.1.1431	90.909	22	2	0	1	22	197	218	0.073	28.2	FALSE
NpeI_226	OBEP010923038.1.1433	90.909	22	2	0	1	22	200	221	0.073	28.2	FALSE
NpeI_226	OBEP010893440.1.1435	90.909	22	2	0	1	22	200	221	0.073	28.2	FALSE
NpeI_226	OBEP010882549.1.1435	90.909	22	2	0	1	22	200	221	0.073	28.2	FALSE
NpeI_226	OBEP010877812.1.1435	90.909	22	2	0	1	22	200	221	0.073	28.2	FALSE
NpeI_226	OBEP010863603.1.1432	90.909	22	2	0	1	22	197	218	0.073	28.2	FALSE
NpeI_226	OBEP010903301.1.1435	90.909	22	2	0	1	22	200	221	0.073	28.2	FALSE
NpeI_226	OBEP010888302.1.1432	90.909	22	2	0	1	22	200	221	0.073	28.2	FALSE
NpeI_226	OBEP010873393.1.1435	90.909	22	2	0	1	22	200	221	0.073	28.2	FALSE
NpeI_226	OBRS01756704.1.1437	90.909	22	2	0	1	22	201	222	0.073	28.2	FALSE
NpeI_226	OBEP010907628.1.1436	90.909	22	2	0	1	22	200	221	0.073	28.2	FALSE
NpeI_226	OBEP010800976.1.1414	90.909	22	2	0	1	22	178	199	0.073	28.2	FALSE
NpeI_226	OBEP010782319.1.1435	90.909	22	2	0	1	22	200	221	0.073	28.2	FALSE
NpeI_226	OBEP010762403.1.1434	90.909	22	2	0	1	22	200	221	0.073	28.2	FALSE
NpeI_226	OBEP010828163.1.1411	90.909	22	2	0	1	22	175	196	0.073	28.2	FALSE
NpeI_226	OBEP010771071.1.1436	90.909	22	2	0	1	22	200	221	0.073	28.2	FALSE
NpeI_226	OBEP010753042.1.1436	90.909	22	2	0	1	22	200	221	0.073	28.2	FALSE
NpeI_226	OBEP010930183.1.1436	90.909	22	2	0	1	22	200	221	0.073	28.2	FALSE
NpeI_226	OBEP010915779.1.1436	90.909	22	2	0	1	22	200	221	0.073	28.2	FALSE
NpeI_226	OBEP010879961.1.1432	90.909	22	2	0	1	22	197	218	0.073	28.2	FALSE
NpeI_226	OBEP010864994.1.1435	90.909	22	2	0	1	22	200	221	0.073	28.2	FALSE
NpeI_226	OBEP010787496.1.1435	90.909	22	2	0	1	22	200	221	0.073	28.2	FALSE
NpeI_226	OBEP010765379.1.1436	90.909	22	2	0	1	22	200	221	0.073	28.2	FALSE
NpeI_226	OBRS01686782.1.1436	90.909	22	2	0	1	22	200	221	0.073	28.2	FALSE
NpeI_226	OBEP010861728.1.1434	90.909	22	2	0	1	22	200	221	0.073	28.2	FALSE
NpeI_226	OBEP010847825.1.1436	90.909	22	2	0	1	22	200	221	0.073	28.2	FALSE
NpeI_226	OBEP010805865.1.1436	90.909	22	2	0	1	22	200	221	0.073	28.2	FALSE
NpeI_226	OBRS01800805.1.1433	90.909	22	2	0	1	22	198	219	0.073	28.2	FALSE
NpeI_226	OBEP010918291.1.1435	90.909	22	2	0	1	22	200	221	0.073	28.2	FALSE
NpeI_226	OBEP010907763.1.1414	90.909	22	2	0	1	22	200	221	0.073	28.2	FALSE
NpeI_226	OBEP010896949.1.1434	90.909	22	2	0	1	22	200	221	0.073	28.2	FALSE
NpeI_226	OBEP010764654.1.1435	90.909	22	2	0	1	22	200	221	0.073	28.2	FALSE
NpeI_226	OBEP010731662.1.1436	90.909	22	2	0	1	22	200	221	0.073	28.2	FALSE
NpeI_226	OBRS01533810.1.1433	90.909	22	2	0	1	22	200	221	0.073	28.2	FALSE
NpeI_226	OBRS01525154.1.1435	90.909	22	2	0	1	22	200	221	0.073	28.2	FALSE
NpeI_226	OBEP010696125.1.1436	90.909	22	2	0	1	22	200	221	0.073	28.2	FALSE
NpeI_226	OBRS01511853.1.1435	90.909	22	2	0	1	22	200	221	0.073	28.2	FALSE
NpeI_226	OBRS01500571.1.1436	90.909	22	2	0	1	22	200	221	0.073	28.2	FALSE
NpeI_226	OBEP010671297.1.1434	90.909	22	2	0	1	22	200	221	0.073	28.2	FALSE
NpeI_226	OBRS01473602.1.1435	90.909	22	2	0	1	22	200	221	0.073	28.2	FALSE
NpeI_226	OBRS01463621.1.1436	90.909	22	2	0	1	22	200	221	0.073	28.2	FALSE
NpeI_226	OBRS01457179.1.1436	90.909	22	2	0	1	22	200	221	0.073	28.2	FALSE
NpeI_226	OBRS01438507.1.1436	90.909	22	2	0	1	22	200	221	0.073	28.2	FALSE
NpeI_226	OBRS01427602.1.1436	90.909	22	2	0	1	22	200	221	0.073	28.2	FALSE
NpeI_226	OBRS01424614.1.1435	90.909	22	2	0	1	22	200	221	0.073	28.2	FALSE
NpeI_226	OBRS01421944.1.1434	90.909	22	2	0	1	22	200	221	0.073	28.2	FALSE
NpeI_226	OOFN01000048.831.2288	90.909	22	2	0	1	22	200	221	0.073	28.2	FALSE
NpeI_226	OBEP010280761.1.1419	90.909	22	2	0	1	22	200	221	0.073	28.2	FALSE
NpeI_226	OBEP010278897.1.1420	90.909	22	2	0	1	22	200	221	0.073	28.2	FALSE
NpeI_226	OBRS01112771.1.1421	90.909	22	2	0	1	22	200	221	0.073	28.2	FALSE
NpeI_226	OBRS01112249.1.1420	90.909	22	2	0	1	22	200	221	0.073	28.2	FALSE
NpeI_226	OBRS01111609.1.1436	90.909	22	2	0	1	22	200	221	0.073	28.2	FALSE
NpeI_226	OBRS01111583.1.1435	90.909	22	2	0	1	22	200	221	0.073	28.2	FALSE
NpeI_226	OBRS01111024.1.1418	90.909	22	2	0	1	22	200	221	0.073	28.2	FALSE
NpeI_226	OBRS01110631.1.1418	90.909	22	2	0	1	22	200	221	0.073	28.2	FALSE
NpeI_226	LC216351.1.1459	90.909	22	2	0	1	22	199	220	0.073	28.2	FALSE
NpeI_226	LC081092.1.1441	90.909	22	2	0	1	22	201	222	0.073	28.2	FALSE
NpeI_226	LC081086.1.1506	90.909	22	2	0	1	22	202	223	0.073	28.2	FALSE
NpeI_226	LC081079.1.1440	90.909	22	2	0	1	22	186	207	0.073	28.2	FALSE
NpeI_226	LC081072.1.1439	90.909	22	2	0	1	22	186	207	0.073	28.2	FALSE
NpeI_226	OBEP010774355.1.1436	90.909	22	2	0	1	22	200	221	0.073	28.2	FALSE
NpeI_226	LC081070.1.1446	90.909	22	2	0	1	22	186	207	0.073	28.2	FALSE
NpeI_226	OBEP010722073.1.1436	90.909	22	2	0	1	22	200	221	0.073	28.2	FALSE
NpeI_226	LC081014.1.1441	90.909	22	2	0	1	22	201	222	0.073	28.2	FALSE
NpeI_226	OBEP010718695.1.1413	90.909	22	2	0	1	22	200	221	0.073	28.2	FALSE
NpeI_226	LC081010.1.1440	90.909	22	2	0	1	22	201	222	0.073	28.2	FALSE
NpeI_226	OBRS01530657.1.1436	90.909	22	2	0	1	22	200	221	0.073	28.2	FALSE
NpeI_226	LC080996.1.1442	90.909	22	2	0	1	22	201	222	0.073	28.2	FALSE
NpeI_226	OBRS01520776.1.1435	90.909	22	2	0	1	22	200	221	0.073	28.2	FALSE
NpeI_226	LC080988.1.1440	90.909	22	2	0	1	22	201	222	0.073	28.2	FALSE
NpeI_226	LC080981.1.1438	90.909	22	2	0	1	22	199	220	0.073	28.2	FALSE
NpeI_226	OBEP010684336.1.1436	90.909	22	2	0	1	22	200	221	0.073	28.2	FALSE
NpeI_226	LC080976.1.1441	90.909	22	2	0	1	22	201	222	0.073	28.2	FALSE
NpeI_226	OBEP010669086.1.1433	90.909	22	2	0	1	22	200	221	0.073	28.2	FALSE
NpeI_226	LC080975.1.1441	90.909	22	2	0	1	22	201	222	0.073	28.2	FALSE
NpeI_226	OBRS01468283.1.1436	90.909	22	2	0	1	22	200	221	0.073	28.2	FALSE
NpeI_226	LC080929.1.1439	90.909	22	2	0	1	22	201	222	0.073	28.2	FALSE
NpeI_226	OBEP010641958.1.1435	90.909	22	2	0	1	22	200	221	0.073	28.2	FALSE
NpeI_226	LC080922.1.1441	90.909	22	2	0	1	22	201	222	0.073	28.2	FALSE
NpeI_226	OBRS01448716.1.1436	90.909	22	2	0	1	22	200	221	0.073	28.2	FALSE
NpeI_226	LC080914.1.1439	90.909	22	2	0	1	22	196	217	0.073	28.2	FALSE
NpeI_226	OBRS01447124.1.1436	90.909	22	2	0	1	22	200	221	0.073	28.2	FALSE
NpeI_226	PVMS01001632.691.2148	90.909	22	2	0	1	22	200	221	0.073	28.2	FALSE
NpeI_226	OBRS01432885.1.1436	90.909	22	2	0	1	22	200	221	0.073	28.2	FALSE
NpeI_226	OBRS01424661.1.1436	90.909	22	2	0	1	22	200	221	0.073	28.2	FALSE
NpeI_226	OBRS01417578.1.1436	90.909	22	2	0	1	22	200	221	0.073	28.2	FALSE
NpeI_226	FJ718985.1.1443	90.909	22	2	0	1	22	201	222	0.073	28.2	FALSE
NpeI_226	FLMP01002274.954.2411	90.909	22	2	0	1	22	200	221	0.073	28.2	FALSE
NpeI_226	FJ718978.1.1452	90.909	22	2	0	1	22	201	222	0.073	28.2	FALSE
NpeI_226	FJ718970.1.1440	90.909	22	2	0	1	22	201	222	0.073	28.2	FALSE
NpeI_226	OBEP010280191.1.1420	90.909	22	2	0	1	22	200	221	0.073	28.2	FALSE
NpeI_226	FJ718968.1.1440	90.909	22	2	0	1	22	201	222	0.073	28.2	FALSE
NpeI_226	FJ718963.1.1439	90.909	22	2	0	1	22	201	222	0.073	28.2	FALSE
NpeI_226	OBEP010278453.1.1419	90.909	22	2	0	1	22	200	221	0.073	28.2	FALSE
NpeI_226	FJ718957.1.1440	90.909	22	2	0	1	22	201	222	0.073	28.2	FALSE
NpeI_226	OBEP010277585.1.1436	90.909	22	2	0	1	22	200	221	0.073	28.2	FALSE
NpeI_226	FJ718943.1.1440	90.909	22	2	0	1	22	201	222	0.073	28.2	FALSE
NpeI_226	FJ718936.1.1440	90.909	22	2	0	1	22	201	222	0.073	28.2	FALSE
NpeI_226	OBRS01112145.1.1420	90.909	22	2	0	1	22	200	221	0.073	28.2	FALSE
NpeI_226	FJ718929.1.1437	90.909	22	2	0	1	22	199	220	0.073	28.2	FALSE
NpeI_226	FJ718918.1.1439	90.909	22	2	0	1	22	201	222	0.073	28.2	FALSE
NpeI_226	FJ718911.1.1440	90.909	22	2	0	1	22	201	222	0.073	28.2	FALSE
NpeI_226	OBRS01111181.1.1436	90.909	22	2	0	1	22	200	221	0.073	28.2	FALSE
NpeI_226	JF262237.1.1441	90.909	22	2	0	1	22	200	221	0.073	28.2	FALSE
NpeI_226	LC216355.1.1459	90.909	22	2	0	1	22	199	220	0.073	28.2	FALSE
NpeI_226	JF262217.1.1441	90.909	22	2	0	1	22	200	221	0.073	28.2	FALSE
NpeI_226	LC081091.1.1440	90.909	22	2	0	1	22	186	207	0.073	28.2	FALSE
NpeI_226	JF262211.1.1441	90.909	22	2	0	1	22	200	221	0.073	28.2	FALSE
NpeI_226	LC081090.1.1440	90.909	22	2	0	1	22	186	207	0.073	28.2	FALSE
NpeI_226	JF262209.1.1440	90.909	22	2	0	1	22	199	220	0.073	28.2	FALSE
NpeI_226	LC081083.1.1440	90.909	22	2	0	1	22	186	207	0.073	28.2	FALSE
NpeI_226	FJ655761.1.1400	90.909	22	2	0	1	22	181	202	0.073	28.2	FALSE
NpeI_226	LC081076.1.1442	90.909	22	2	0	1	22	186	207	0.073	28.2	FALSE
NpeI_226	FJ655747.1.1401	90.909	22	2	0	1	22	181	202	0.073	28.2	FALSE
NpeI_226	LC081067.1.1441	90.909	22	2	0	1	22	186	207	0.073	28.2	FALSE
NpeI_226	FJ655743.1.1401	90.909	22	2	0	1	22	181	202	0.073	28.2	FALSE
NpeI_226	LC081058.1.1440	90.909	22	2	0	1	22	186	207	0.073	28.2	FALSE
NpeI_226	FJ655736.1.1400	90.909	22	2	0	1	22	181	202	0.073	28.2	FALSE
NpeI_226	FJ655722.1.1400	90.909	22	2	0	1	22	181	202	0.073	28.2	FALSE
NpeI_226	LC081007.1.1442	90.909	22	2	0	1	22	201	222	0.073	28.2	FALSE
NpeI_226	FJ655688.1.1401	90.909	22	2	0	1	22	181	202	0.073	28.2	FALSE
NpeI_226	LC081000.1.1440	90.909	22	2	0	1	22	201	222	0.073	28.2	FALSE
NpeI_226	FJ655618.1.1401	90.909	22	2	0	1	22	181	202	0.073	28.2	FALSE
NpeI_226	FJ655599.1.1401	90.909	22	2	0	1	22	181	202	0.073	28.2	FALSE
NpeI_226	LC080992.1.1440	90.909	22	2	0	1	22	201	222	0.073	28.2	FALSE
NpeI_226	LC080978.1.1440	90.909	22	2	0	1	22	201	222	0.073	28.2	FALSE
NpeI_226	LC080933.1.1440	90.909	22	2	0	1	22	201	222	0.073	28.2	FALSE
NpeI_226	OBAT01003054.1.1419	90.909	22	2	0	1	22	200	221	0.073	28.2	FALSE
NpeI_226	LC080926.1.1439	90.909	22	2	0	1	22	201	222	0.073	28.2	FALSE
NpeI_226	LC080919.1.1440	90.909	22	2	0	1	22	201	222	0.073	28.2	FALSE
NpeI_226	FKKE01010303.1484.2903	90.909	22	2	0	1	22	200	221	0.073	28.2	FALSE
NpeI_226	LC080911.1.1442	90.909	22	2	0	1	22	201	222	0.073	28.2	FALSE
NpeI_226	FJ487563.1.1403	90.909	22	2	0	1	22	183	204	0.073	28.2	FALSE
NpeI_226	FJ487556.1.1404	90.909	22	2	0	1	22	184	205	0.073	28.2	FALSE
NpeI_226	FJ718982.1.1440	90.909	22	2	0	1	22	201	222	0.073	28.2	FALSE
NpeI_226	FJ487550.1.1404	90.909	22	2	0	1	22	184	205	0.073	28.2	FALSE
NpeI_226	FJ718974.1.1441	90.909	22	2	0	1	22	201	222	0.073	28.2	FALSE
NpeI_226	FJ487542.1.1423	90.909	22	2	0	1	22	184	205	0.073	28.2	FALSE
NpeI_226	FJ718967.1.1440	90.909	22	2	0	1	22	201	222	0.073	28.2	FALSE
NpeI_226	FJ487528.1.1425	90.909	22	2	0	1	22	186	207	0.073	28.2	FALSE
NpeI_226	FJ718960.1.1440	90.909	22	2	0	1	22	201	222	0.073	28.2	FALSE
NpeI_226	FJ487526.1.1439	90.909	22	2	0	1	22	200	221	0.073	28.2	FALSE
NpeI_226	FJ718954.1.1440	90.909	22	2	0	1	22	201	222	0.073	28.2	FALSE
NpeI_226	FJ718947.1.1440	90.909	22	2	0	1	22	201	222	0.073	28.2	FALSE
NpeI_226	KY194333.1.1440	90.909	22	2	0	1	22	201	222	0.073	28.2	FALSE
NpeI_226	FJ718942.1.1440	90.909	22	2	0	1	22	201	222	0.073	28.2	FALSE
NpeI_226	KY194194.1.1435	90.909	22	2	0	1	22	198	219	0.073	28.2	FALSE
NpeI_226	FJ718940.1.1440	90.909	22	2	0	1	22	201	222	0.073	28.2	FALSE
NpeI_226	FJ718926.1.1439	90.909	22	2	0	1	22	200	221	0.073	28.2	FALSE
NpeI_226	KY081850.1.1441	90.909	22	2	0	1	22	201	222	0.073	28.2	FALSE
NpeI_226	FJ718922.1.1438	90.909	22	2	0	1	22	201	222	0.073	28.2	FALSE
NpeI_226	JN592020.1.1441	90.909	22	2	0	1	22	202	223	0.073	28.2	FALSE
NpeI_226	FJ718908.1.1441	90.909	22	2	0	1	22	201	222	0.073	28.2	FALSE
NpeI_226	JN592012.1.1440	90.909	22	2	0	1	22	201	222	0.073	28.2	FALSE
NpeI_226	AXWL01000001.19499.20956	90.909	22	2	0	1	22	200	221	0.073	28.2	FALSE
NpeI_226	JN592002.1.1440	90.909	22	2	0	1	22	201	222	0.073	28.2	FALSE
NpeI_226	JN591995.1.1440	90.909	22	2	0	1	22	201	222	0.073	28.2	FALSE
NpeI_226	JN591983.1.1440	90.909	22	2	0	1	22	201	222	0.073	28.2	FALSE
NpeI_226	JN591968.1.1440	90.909	22	2	0	1	22	201	222	0.073	28.2	FALSE
NpeI_226	JF262221.1.1444	90.909	22	2	0	1	22	200	221	0.073	28.2	FALSE
NpeI_226	JN591961.1.1440	90.909	22	2	0	1	22	201	222	0.073	28.2	FALSE
NpeI_226	JF262213.1.1442	90.909	22	2	0	1	22	200	221	0.073	28.2	FALSE
NpeI_226	JN591953.1.1440	90.909	22	2	0	1	22	201	222	0.073	28.2	FALSE
NpeI_226	JF262206.1.1441	90.909	22	2	0	1	22	200	221	0.073	28.2	FALSE
NpeI_226	JN591946.1.1438	90.909	22	2	0	1	22	199	220	0.073	28.2	FALSE
NpeI_226	FJ655768.1.1401	90.909	22	2	0	1	22	181	202	0.073	28.2	FALSE
NpeI_226	FJ655758.1.1402	90.909	22	2	0	1	22	181	202	0.073	28.2	FALSE
NpeI_226	FJ655754.1.1401	90.909	22	2	0	1	22	181	202	0.073	28.2	FALSE
NpeI_226	FJ655742.1.1401	90.909	22	2	0	1	22	181	202	0.073	28.2	FALSE
NpeI_226	FJ655730.1.1401	90.909	22	2	0	1	22	181	202	0.073	28.2	FALSE
NpeI_226	FJ655697.1.1401	90.909	22	2	0	1	22	181	202	0.073	28.2	FALSE
NpeI_226	FJ655691.1.1401	90.909	22	2	0	1	22	181	202	0.073	28.2	FALSE
NpeI_226	FJ655682.1.1401	90.909	22	2	0	1	22	181	202	0.073	28.2	FALSE
NpeI_226	FJ655664.1.1401	90.909	22	2	0	1	22	181	202	0.073	28.2	FALSE
NpeI_226	OBAT01018874.1.1419	90.909	22	2	0	1	22	200	221	0.073	28.2	FALSE
NpeI_226	FJ487560.1.1404	90.909	22	2	0	1	22	184	205	0.073	28.2	FALSE
NpeI_226	FJ487547.1.1426	90.909	22	2	0	1	22	187	208	0.073	28.2	FALSE
NpeI_226	FJ487539.1.1439	90.909	22	2	0	1	22	200	221	0.073	28.2	FALSE
NpeI_226	FJ487532.1.1427	90.909	22	2	0	1	22	188	209	0.073	28.2	FALSE
NpeI_226	FJ487525.1.1439	90.909	22	2	0	1	22	200	221	0.073	28.2	FALSE
NpeI_226	KY194212.1.1400	90.909	22	2	0	1	22	180	201	0.073	28.2	FALSE
NpeI_226	JN592025.1.1441	90.909	22	2	0	1	22	201	222	0.073	28.2	FALSE
NpeI_226	JN592006.1.1440	90.909	22	2	0	1	22	201	222	0.073	28.2	FALSE
NpeI_226	JN592004.1.1441	90.909	22	2	0	1	22	201	222	0.073	28.2	FALSE
NpeI_226	JN591999.1.1439	90.909	22	2	0	1	22	201	222	0.073	28.2	FALSE
NpeI_226	JN591992.1.1441	90.909	22	2	0	1	22	201	222	0.073	28.2	FALSE
NpeI_226	JN591973.1.1440	90.909	22	2	0	1	22	201	222	0.073	28.2	FALSE
NpeI_226	JN591957.1.1440	90.909	22	2	0	1	22	201	222	0.073	28.2	FALSE
NpeI_226	JN591950.1.1440	90.909	22	2	0	1	22	201	222	0.073	28.2	FALSE
NpeI_226	JN591941.1.1440	90.909	22	2	0	1	22	201	222	0.073	28.2	FALSE
NpeI_226	OBEP010752040.1.1435	90.909	22	2	0	1	22	200	221	0.073	28.2	FALSE
NpeI_226	OBEP010720893.1.1424	90.909	22	2	0	1	22	188	209	0.073	28.2	FALSE
NpeI_226	OBEP010708794.1.1436	90.909	22	2	0	1	22	200	221	0.073	28.2	FALSE
NpeI_226	OBEP010699970.1.1432	90.909	22	2	0	1	22	200	221	0.073	28.2	FALSE
NpeI_226	OBRS01515106.1.1436	90.909	22	2	0	1	22	200	221	0.073	28.2	FALSE
NpeI_226	OBRS01508138.1.1435	90.909	22	2	0	1	22	200	221	0.073	28.2	FALSE
NpeI_226	OBEP010684254.1.1436	90.909	22	2	0	1	22	200	221	0.073	28.2	FALSE
NpeI_226	OBEP010677355.1.1435	90.909	22	2	0	1	22	200	221	0.073	28.2	FALSE
NpeI_226	OBRS01481720.1.1436	90.909	22	2	0	1	22	200	221	0.073	28.2	FALSE
NpeI_226	OBRS01467650.1.1436	90.909	22	2	0	1	22	200	221	0.073	28.2	FALSE
NpeI_226	OBRS01465697.1.1435	90.909	22	2	0	1	22	200	221	0.073	28.2	FALSE
NpeI_226	OBRS01458193.1.1436	90.909	22	2	0	1	22	200	221	0.073	28.2	FALSE
NpeI_226	OBRS01424649.1.1436	90.909	22	2	0	1	22	200	221	0.073	28.2	FALSE
NpeI_226	OBRS01408965.1.1435	90.909	22	2	0	1	22	200	221	0.073	28.2	FALSE
NpeI_226	FXBF010003873.1539.2958	90.909	22	2	0	1	22	200	221	0.073	28.2	FALSE
NpeI_226	OBEP010280234.1.1432	90.909	22	2	0	1	22	196	217	0.073	28.2	FALSE
NpeI_226	OBEP010279348.1.1420	90.909	22	2	0	1	22	200	221	0.073	28.2	FALSE
NpeI_226	OBEP010277532.1.1435	90.909	22	2	0	1	22	200	221	0.073	28.2	FALSE
NpeI_226	OBRS01112083.1.1420	90.909	22	2	0	1	22	200	221	0.073	28.2	FALSE
NpeI_226	LC216354.1.1459	90.909	22	2	0	1	22	199	220	0.073	28.2	FALSE
NpeI_226	LC216352.1.1459	90.909	22	2	0	1	22	199	220	0.073	28.2	FALSE
NpeI_226	LC081095.1.1441	90.909	22	2	0	1	22	186	207	0.073	28.2	FALSE
NpeI_226	LC081089.1.1440	90.909	22	2	0	1	22	186	207	0.073	28.2	FALSE
NpeI_226	LC081075.1.1442	90.909	22	2	0	1	22	186	207	0.073	28.2	FALSE
NpeI_226	LC081066.1.1441	90.909	22	2	0	1	22	186	207	0.073	28.2	FALSE
NpeI_226	LC081057.1.1441	90.909	22	2	0	1	22	186	207	0.073	28.2	FALSE
NpeI_226	LC081006.1.1441	90.909	22	2	0	1	22	201	222	0.073	28.2	FALSE
NpeI_226	LC080999.1.1441	90.909	22	2	0	1	22	201	222	0.073	28.2	FALSE
NpeI_226	LC080991.1.1435	90.909	22	2	0	1	22	196	217	0.073	28.2	FALSE
NpeI_226	LC080984.1.1440	90.909	22	2	0	1	22	201	222	0.073	28.2	FALSE
NpeI_226	LC080932.1.1439	90.909	22	2	0	1	22	201	222	0.073	28.2	FALSE
NpeI_226	LC080925.1.1444	90.909	22	2	0	1	22	201	222	0.073	28.2	FALSE
NpeI_226	LC080920.1.1440	90.909	22	2	0	1	22	201	222	0.073	28.2	FALSE
NpeI_226	LC080918.1.1441	90.909	22	2	0	1	22	201	222	0.073	28.2	FALSE
NpeI_226	FJ718987.1.1465	90.909	22	2	0	1	22	201	222	0.073	28.2	FALSE
NpeI_226	FJ718981.1.1440	90.909	22	2	0	1	22	201	222	0.073	28.2	FALSE
NpeI_226	FJ718973.1.1439	90.909	22	2	0	1	22	201	222	0.073	28.2	FALSE
NpeI_226	FJ718966.1.1438	90.909	22	2	0	1	22	201	222	0.073	28.2	FALSE
NpeI_226	FJ718953.1.1440	90.909	22	2	0	1	22	201	222	0.073	28.2	FALSE
NpeI_226	FJ718946.1.1440	90.909	22	2	0	1	22	201	222	0.073	28.2	FALSE
NpeI_226	FJ718939.1.1440	90.909	22	2	0	1	22	201	222	0.073	28.2	FALSE
NpeI_226	FJ718932.1.1435	90.909	22	2	0	1	22	201	222	0.073	28.2	FALSE
NpeI_226	FJ718925.1.1437	90.909	22	2	0	1	22	200	221	0.073	28.2	FALSE
NpeI_226	FJ718921.1.1440	90.909	22	2	0	1	22	201	222	0.073	28.2	FALSE
NpeI_226	FJ718914.1.1440	90.909	22	2	0	1	22	201	222	0.073	28.2	FALSE
NpeI_226	FJ718907.1.1440	90.909	22	2	0	1	22	201	222	0.073	28.2	FALSE
NpeI_226	JF262241.1.1442	90.909	22	2	0	1	22	200	221	0.073	28.2	FALSE
NpeI_226	FJ655767.1.1401	90.909	22	2	0	1	22	181	202	0.073	28.2	FALSE
NpeI_226	FJ655751.1.1401	90.909	22	2	0	1	22	181	202	0.073	28.2	FALSE
NpeI_226	FJ655740.1.1401	90.909	22	2	0	1	22	181	202	0.073	28.2	FALSE
NpeI_226	FJ655726.1.1401	90.909	22	2	0	1	22	181	202	0.073	28.2	FALSE
NpeI_226	FJ655695.1.1401	90.909	22	2	0	1	22	181	202	0.073	28.2	FALSE
NpeI_226	FJ655679.1.1401	90.909	22	2	0	1	22	181	202	0.073	28.2	FALSE
NpeI_226	FJ655663.1.1401	90.909	22	2	0	1	22	181	202	0.073	28.2	FALSE
NpeI_226	FJ655603.1.1401	90.909	22	2	0	1	22	181	202	0.073	28.2	FALSE
NpeI_226	OBJC01001286.212.1669	90.909	22	2	0	1	22	200	221	0.073	28.2	FALSE
NpeI_226	KY241648.1.1440	90.909	22	2	0	1	22	201	222	0.073	28.2	FALSE
NpeI_226	FJ487559.1.1404	90.909	22	2	0	1	22	184	205	0.073	28.2	FALSE
NpeI_226	FJ487544.1.1425	90.909	22	2	0	1	22	186	207	0.073	28.2	FALSE
NpeI_226	FJ487538.1.1439	90.909	22	2	0	1	22	200	221	0.073	28.2	FALSE
NpeI_226	FJ487531.1.1438	90.909	22	2	0	1	22	199	220	0.073	28.2	FALSE
NpeI_226	FJ487524.1.1439	90.909	22	2	0	1	22	200	221	0.073	28.2	FALSE
NpeI_226	KY194350.1.1441	90.909	22	2	0	1	22	201	222	0.073	28.2	FALSE
NpeI_226	KY193992.1.1463	90.909	22	2	0	1	22	201	222	0.073	28.2	FALSE
NpeI_226	JN592024.1.1441	90.909	22	2	0	1	22	201	222	0.073	28.2	FALSE
NpeI_226	JN592018.1.1440	90.909	22	2	0	1	22	201	222	0.073	28.2	FALSE
NpeI_226	JN592017.1.1440	90.909	22	2	0	1	22	201	222	0.073	28.2	FALSE
NpeI_226	JN592005.1.1440	90.909	22	2	0	1	22	201	222	0.073	28.2	FALSE
NpeI_226	JN591998.1.1441	90.909	22	2	0	1	22	201	222	0.073	28.2	FALSE
NpeI_226	JN591991.1.1441	90.909	22	2	0	1	22	201	222	0.073	28.2	FALSE
NpeI_226	JN591972.1.1440	90.909	22	2	0	1	22	201	222	0.073	28.2	FALSE
NpeI_226	JN591956.1.1440	90.909	22	2	0	1	22	201	222	0.073	28.2	FALSE
NpeI_226	JN591954.1.1440	90.909	22	2	0	1	22	201	222	0.073	28.2	FALSE
NpeI_226	OBEP010728145.1.1436	90.909	22	2	0	1	22	200	221	0.073	28.2	FALSE
NpeI_226	OBEP010712707.1.1436	90.909	22	2	0	1	22	200	221	0.073	28.2	FALSE
NpeI_226	OBRS01525998.1.1435	90.909	22	2	0	1	22	200	221	0.073	28.2	FALSE
NpeI_226	OBRS01522301.1.1434	90.909	22	2	0	1	22	200	221	0.073	28.2	FALSE
NpeI_226	OBRS01510724.1.1436	90.909	22	2	0	1	22	200	221	0.073	28.2	FALSE
NpeI_226	OBEP010677437.1.1436	90.909	22	2	0	1	22	200	221	0.073	28.2	FALSE
NpeI_226	OBRS01463296.1.1435	90.909	22	2	0	1	22	200	221	0.073	28.2	FALSE
NpeI_226	OBRS01434610.1.1432	90.909	22	2	0	1	22	200	221	0.073	28.2	FALSE
NpeI_226	OBRS01427476.1.1436	90.909	22	2	0	1	22	200	221	0.073	28.2	FALSE
NpeI_226	OOGS01000101.1775.3232	90.909	22	2	0	1	22	200	221	0.073	28.2	FALSE
NpeI_226	OBEP010279062.1.1420	90.909	22	2	0	1	22	200	221	0.073	28.2	FALSE
NpeI_226	OBRS01112757.1.1419	90.909	22	2	0	1	22	200	221	0.073	28.2	FALSE
NpeI_226	OBRS01111930.1.1419	90.909	22	2	0	1	22	200	221	0.073	28.2	FALSE
NpeI_226	OBEP010276000.1.1418	90.909	22	2	0	1	22	200	221	0.073	28.2	FALSE
NpeI_226	OBRS01110899.1.1419	90.909	22	2	0	1	22	200	221	0.073	28.2	FALSE
NpeI_226	OBEP010274935.1.1436	90.909	22	2	0	1	22	200	221	0.073	28.2	FALSE
NpeI_226	LC081085.1.1441	90.909	22	2	0	1	22	186	207	0.073	28.2	FALSE
NpeI_226	LC081078.1.1442	90.909	22	2	0	1	22	187	208	0.073	28.2	FALSE
NpeI_226	LC081069.1.1443	90.909	22	2	0	1	22	201	222	0.073	28.2	FALSE
NpeI_226	LC081060.1.1441	90.909	22	2	0	1	22	186	207	0.073	28.2	FALSE
NpeI_226	LC081013.1.1440	90.909	22	2	0	1	22	201	222	0.073	28.2	FALSE
NpeI_226	LC081009.1.1440	90.909	22	2	0	1	22	201	222	0.073	28.2	FALSE
NpeI_226	LC080995.1.1446	90.909	22	2	0	1	22	201	222	0.073	28.2	FALSE
NpeI_226	LC080987.1.1441	90.909	22	2	0	1	22	201	222	0.073	28.2	FALSE
NpeI_226	LC080985.1.1440	90.909	22	2	0	1	22	201	222	0.073	28.2	FALSE
NpeI_226	LC080980.1.1438	90.909	22	2	0	1	22	198	219	0.073	28.2	FALSE
NpeI_226	LC080974.1.1441	90.909	22	2	0	1	22	202	223	0.073	28.2	FALSE
NpeI_226	LC080921.1.1442	90.909	22	2	0	1	22	201	222	0.073	28.2	FALSE
NpeI_226	LC080913.1.1439	90.909	22	2	0	1	22	201	222	0.073	28.2	FALSE
NpeI_226	FJ718984.1.1453	90.909	22	2	0	1	22	201	222	0.073	28.2	FALSE
NpeI_226	FJ718976.1.1443	90.909	22	2	0	1	22	201	222	0.073	28.2	FALSE
NpeI_226	FJ718969.1.1440	90.909	22	2	0	1	22	201	222	0.073	28.2	FALSE
NpeI_226	FJ718962.1.1440	90.909	22	2	0	1	22	201	222	0.073	28.2	FALSE
NpeI_226	OBEP010770034.1.1435	90.909	22	2	0	1	22	200	221	0.073	28.2	FALSE
NpeI_226	FJ718956.1.1437	90.909	22	2	0	1	22	198	219	0.073	28.2	FALSE
NpeI_226	OBEP010751972.1.1436	90.909	22	2	0	1	22	200	221	0.073	28.2	FALSE
NpeI_226	FJ718949.1.1440	90.909	22	2	0	1	22	201	222	0.073	28.2	FALSE
NpeI_226	OBRS01527056.1.1436	90.909	22	2	0	1	22	200	221	0.073	28.2	FALSE
NpeI_226	FJ718935.1.1439	90.909	22	2	0	1	22	201	222	0.073	28.2	FALSE
NpeI_226	OBRS01518427.1.1432	90.909	22	2	0	1	22	200	221	0.073	28.2	FALSE
NpeI_226	FJ718933.1.1432	90.909	22	2	0	1	22	201	222	0.073	28.2	FALSE
NpeI_226	OBEP010694123.1.1436	90.909	22	2	0	1	22	200	221	0.073	28.2	FALSE
NpeI_226	FJ718928.1.1440	90.909	22	2	0	1	22	201	222	0.073	28.2	FALSE
NpeI_226	OBEP010683940.1.1436	90.909	22	2	0	1	22	200	221	0.073	28.2	FALSE
NpeI_226	FJ718917.1.1440	90.909	22	2	0	1	22	201	222	0.073	28.2	FALSE
NpeI_226	FJ718915.1.1440	90.909	22	2	0	1	22	201	222	0.073	28.2	FALSE
NpeI_226	FJ718910.1.1439	90.909	22	2	0	1	22	201	222	0.073	28.2	FALSE
NpeI_226	OBRS01466173.1.1436	90.909	22	2	0	1	22	200	221	0.073	28.2	FALSE
NpeI_226	OBRS01457744.1.1435	90.909	22	2	0	1	22	200	221	0.073	28.2	FALSE
NpeI_226	OBRS01444414.1.1436	90.909	22	2	0	1	22	200	221	0.073	28.2	FALSE
NpeI_226	OBRS01432029.1.1436	90.909	22	2	0	1	22	200	221	0.073	28.2	FALSE
NpeI_226	JF262216.1.1442	90.909	22	2	0	1	22	200	221	0.073	28.2	FALSE
NpeI_226	QLTN01000004.27454.28925	90.909	22	2	0	1	22	201	222	0.073	28.2	FALSE
NpeI_226	JF262208.1.1441	90.909	22	2	0	1	22	200	221	0.073	28.2	FALSE
NpeI_226	MPLX02401017.5801.7258	90.909	22	2	0	1	22	200	221	0.073	28.2	FALSE
NpeI_226	FJ655770.1.1401	90.909	22	2	0	1	22	181	202	0.073	28.2	FALSE
NpeI_226	FJ655760.1.1401	90.909	22	2	0	1	22	181	202	0.073	28.2	FALSE
NpeI_226	OBEP010280827.1.1419	90.909	22	2	0	1	22	200	221	0.073	28.2	FALSE
NpeI_226	FJ655757.1.1401	90.909	22	2	0	1	22	181	202	0.073	28.2	FALSE
NpeI_226	FJ655744.1.1401	90.909	22	2	0	1	22	181	202	0.073	28.2	FALSE
NpeI_226	FJ655734.1.1400	90.909	22	2	0	1	22	181	202	0.073	28.2	FALSE
NpeI_226	OBEP010277440.1.1419	90.909	22	2	0	1	22	200	221	0.073	28.2	FALSE
NpeI_226	FJ655720.1.1401	90.909	22	2	0	1	22	181	202	0.073	28.2	FALSE
NpeI_226	FJ655685.1.1401	90.909	22	2	0	1	22	181	202	0.073	28.2	FALSE
NpeI_226	FJ655616.1.1401	90.909	22	2	0	1	22	181	202	0.073	28.2	FALSE
NpeI_226	FJ655604.1.1400	90.909	22	2	0	1	22	181	202	0.073	28.2	FALSE
NpeI_226	OBEP010276447.1.1436	90.909	22	2	0	1	22	200	221	0.073	28.2	FALSE
NpeI_226	FJ655598.1.1401	90.909	22	2	0	1	22	181	202	0.073	28.2	FALSE
NpeI_226	OBRS01111543.1.1419	90.909	22	2	0	1	22	200	221	0.073	28.2	FALSE
NpeI_226	KY241635.1.1474	90.909	22	2	0	1	22	201	222	0.073	28.2	FALSE
NpeI_226	LC216353.1.1459	90.909	22	2	0	1	22	199	220	0.073	28.2	FALSE
NpeI_226	KY241551.1.1439	90.909	22	2	0	1	22	201	222	0.073	28.2	FALSE
NpeI_226	LC081094.1.1440	90.909	22	2	0	1	22	186	207	0.073	28.2	FALSE
NpeI_226	FJ487555.1.1404	90.909	22	2	0	1	22	184	205	0.073	28.2	FALSE
NpeI_226	LC081088.1.1440	90.909	22	2	0	1	22	186	207	0.073	28.2	FALSE
NpeI_226	FJ487549.1.1403	90.909	22	2	0	1	22	183	204	0.073	28.2	FALSE
NpeI_226	LC081081.1.1440	90.909	22	2	0	1	22	186	207	0.073	28.2	FALSE
NpeI_226	LC081074.1.1439	90.909	22	2	0	1	22	186	207	0.073	28.2	FALSE
NpeI_226	FJ487534.1.1423	90.909	22	2	0	1	22	184	205	0.073	28.2	FALSE
NpeI_226	LC081063.1.1443	90.909	22	2	0	1	22	185	206	0.073	28.2	FALSE
NpeI_226	FJ487527.1.1439	90.909	22	2	0	1	22	200	221	0.073	28.2	FALSE
NpeI_226	LC081061.1.1440	90.909	22	2	0	1	22	201	222	0.073	28.2	FALSE
NpeI_226	KY194668.1.1440	90.909	22	2	0	1	22	201	222	0.073	28.2	FALSE
NpeI_226	LC081056.1.1440	90.909	22	2	0	1	22	186	207	0.073	28.2	FALSE
NpeI_226	KY194331.1.1474	90.909	22	2	0	1	22	201	222	0.073	28.2	FALSE
NpeI_226	LC081005.1.1441	90.909	22	2	0	1	22	200	221	0.073	28.2	FALSE
[truncated: 1,002 more rows]
