# Supplementary material for: Urea use drives niche separation between dominant marine ammonia oxidizing archaea
Source: Nat Commun. 2025 Dec 6;16:10946. doi: 10.1038/s41467-025-67048-1 (PMC12686405; doi:10.1038/s41467-025-67048-1)
Supplement: Supplementary file 6 — Supplementary Data 4 [file 41467_2025_67048_MOESM6_ESM.xlsx]

## Sheet: 16S_Nitrosopumilales_tree
Supplementary Data 4 Accession numbers of sequences used for 16S rRNA gene, amoA and UreC trees and CARD-FISH probe checks
16S rRNA gene Tree
sequence_identifier	nucleotide_sequence	taxonomic_assignment
U51469.1.1474	AUCCGGUUGAUCNUGCCGGACCUGACUGCUAUCGGAUUGAUACUAAGCCAUGCGAGUCAUUGUAGCAAUACAAGGCAGACGGCUCAGUAACACGUAGUCAAUCUAACCUAUGGACGGGGAUAACCUCGGGAAACUGAGAAUAAUAUCCGAUAGGCCACUAUGCCUGGAAUGGUUUGUGGCCCAAAUGAUUUAUCGCCGUAGGAUGGGACUGCGGUCUAUCAGCUUGUUGGUGAGGUAAUGGCCCACCAAGGCUAUAACAGAUACGGGCUCUGAGAGGAGAGGCCCGGAGAUGGGUACUGAGACACGGACCCAGGCCCUAUGGGGCGCAGCAGGCGAGAAAACUUUGCAAUGUGCGAAAGCACGACAAGGUUAAUCCGAGUGUUUUCUGCUAAAGAAAUC…	Archaea,Crenarchaeota,Nitrososphaeria,Nitrosopumilales,Nitrosopumilaceae,Cenarchaeum,Cenarchaeum symbiosum
FJ752633.1.1403	GGACCUGACUGCUAUCGGAUUGAUACUAAGCCAUGCGAGUUUUUGUAGCAAUACAAGGCAUACGGCUCAGUAACACGUAGUCAAUCUAACCUAUGGACGAGGAUAACCUCGGGAAACUGAGAAUAAUACUCGAUAGAUCAUUAUGCCUGGAACGGUUUAUGGUUAAAAUGAAUUUCGCCAUAGGAUGGGACUGCGGUCUAUCAGCUUGUUGGUGAUGUAAUGGACCACCAAGGCUAUAACAGAUACGGGCUCUGAGAGGAGAAGCCCGGAGAUGGGUACUGAAACACGGACCCAGGCCCUAUGGGGCGCAGCAGGCGAGAAAACUUUGCAAUGUGCGAAAGCACGACAAGGUUAAUCCGAGUGAUUCCUGCUAAAGGGAUCUUUUGUUUGUCAUAAAAC…	Archaea,Crenarchaeota,Nitrososphaeria,Nitrosopumilales,Nitrosopumilaceae,uncultured marine group I thaumarchaeote,
AB193964.1.1439	UUCCGGUUGAUCCUGCCGGACCUGACUGCUAUCGGAUUGAUACUAAGCCAUGCGAGUCUUUGCAGUAAUGCAAGGCAUACGGCUCAGUAACACGUAGUCAACUUACCCUAUGGACGAGGAUAAUCUCGGGAAACUGAGCAUAAUACUCGAUAGAUCAUAAUGCCUGGAAUGGUUUAUGGUUGAAAUGACUCGUCGCCAUAGGAUGGGACUGCGGCCUAUCAGCUUGUUGGUGAGGUAAUGGCCCACCAAGGCGAUUACAGGUACGGGCUCUGAGAGGAGAAGCCCGGAGAUGGGUACUGAGACAAGGACCCAGGCCCUAUGGGGCGCAGCAGGCGAGAAAACUUUGCAAUGUGCGAAAGCACGACAAGGUUAAUCCGAGUGAUUUCUGCUAAAGAAAUC…	Archaea,Crenarchaeota,Nitrososphaeria,Nitrosopumilales,Nitrosopumilaceae,uncultured archaeon,
AB193971.1.1439	UUCCGGUUGAUCCUGCCGGACCUGACUGCUAUCGGAUUGAUACUAAGCCAUGCGAGUCUUUGUAGUAAUACAAGGCAGACGGCUCAGUAACGCGUAGUCAACCUACCCUAUGGACGGGAAUAAUCUCGGGAAACUGAGCAUAAUACCCGGCGUACCACCAUUCCUGGAAUGGUUGGUGGUUAAAAUGAUUCGUCGCCGUAGGAUGGGACUGCGACCUAUCAGCUUGUUGGUGAGGUAAAGGCCCACCAAGGCGAUUACAGGUACGGGCUCUGAGAGGAGAAGCCCGGAGAUGGGUACUGAGACACGGACCCAGGCCCUAUGGGGCGCAGCAGGCGAGAAAACUUUGCAAUGUGCGAAAGCACGACAAGGUUAAUCCGAGUGAUUUCUGCUAAAGGAAUC…	Archaea,Crenarchaeota,Nitrososphaeria,Nitrosopumilales,Nitrosopumilaceae,uncultured archaeon,
AB193980.1.1441	UUCCGGUUGAUCCUGCCGGACCUGACUGCUAUCGGAUUGAUACUAAGCCAAGCUAGUCUUUGUAGUAAUACAAGGCAUACGGCUCAGUAACGCGUAGUCAACCUACCCUAUGGACGGGGGAUAAUCUCGGGAAACUGAGCAUAAUACCCGACAGACCACUUCUCCUGGAAUGGUUAGUGGUUAAAAUGAUUCGUCGCCAUAGGAUGGGACUGCGGCCUAUCAGCUUGUUGGUGAGGUAAUGGCCCACCAAGGCGAUUACAGGUACGGGCUCUGAGAGGAGAGGCCCGGAGAUGGGUACUGAGACAAGGACCCAGGCCCUAUGGGGCGCAGCAGGCGAGAAAACUUUGCAAUGUGCGAAAGCACGACAAGGUUAAUCCGAGUGAUUUCUGCUAAAGAAAU…	Archaea,Crenarchaeota,Nitrososphaeria,Nitrosopumilales,Nitrosopumilaceae,uncultured archaeon,
AB193988.1.1441	UUCCGGUUGAUCCUGCCGGACCUGACUGCUAUCGGAUUGAUACUAAGUCAUGCGAGUCUUUGUAGUAAUACAAGGCAUACGGCUCAGUAACACGUAGUCAACCUACCCUAUGGACGAGAAUAAUCUCGGGAAACUGAGCAUAAUUCUUGAUAGAUCAUAAUGCCUGGAAUGGUUUAUGGUUAAAAUGAUUCGUCGCCAUAGGAUGGGACUGCGGCCUAUCAGCUUGUUGGUGAGGUAAUGGCCCACCAAGGCGAUUACAGGUACGGGCUCUGAGAGGAGAAGCCCGGAGAUGGGUACUGAGACACGGACCCAGGCCCUAUGGGGCGCAGCAGGCGAGAAAACUUUGCAAUGUGCGAAAGCACGACAAGGUUAAUCCGAGUGAUUUCUGCUAAAGAAAUC…	Archaea,Crenarchaeota,Nitrososphaeria,Nitrosopumilales,Nitrosopumilaceae,uncultured archaeon,
AB194003.1.1440	UUCCGGUUGAUCCUGCCGGACCUGACUGCUAUCGGAUUGAUACUAAGCCAUGCGAGUCUUUGUAGUAAUACAAGGCAUACGGCUCAGUAACGCGUAGUCAACCUACCCUAUGGACAAGAAUAAUCUCGGGAAACUGAGCAUAAUUCUUGAUAGAUCAUAAUGCCUGGAAUGGUUUAUGGUUAAAAUGAUUCGUCGCCAUUGGAUGGGACUGCGGCCUAUCAGCUUGUUGGUGAGGUAAUGGCCCACCAAGGCGAUUACAGGUACGGGCUCUGAGAGGAGAAGCCCGGAGAUGGGUACUGAGACAAGGACCCAGGCCCUAUGGGGCGCAGCAGGCGAGAAAACUUUGCAAUGUGCGAAAGCACGACAAGGUUAGUCCGAGUGAUUUCUGCUAAAGAGAUC…	Archaea,Crenarchaeota,Nitrososphaeria,Nitrosopumilales,Nitrosopumilaceae,uncultured archaeon,
AB294266.1.1402	ACCUGACUGCUAUCGGAUUGAUACUAAGCCAUGCGAGUCAUUGUAGCAAUACAAGGCAGACGGCUCAGUAACGCGUAGUCAAUCUACCCUAUGGACGGGAAUAACCUCGGGAAACUGAGAAUAAUGCCCGAUAGAACAUUAUGCCUGGAAUGGUUUAUGUUUCAAAUGAUUUAUCGCCAUAGGAUGGGACUGCGGCCUAUCAGUUUGUUGGUGAGGUAAUGGCCCACCAAGACUAUUACAGGUACGGGCUCUGAGAGGAGUAGCCCGGAGAUGGGUACUGAGACACGGACCCAGGCCCUAUGGGGCGCAGCAGGCGAGAAAACUUUGCAAUGUGCGAAAGCACGACAAGGUUAAUCCGAGUGGUUUCUGCUAAAGAAACCUUUUGUCAGUCCUAGAAAC…	Archaea,Crenarchaeota,Nitrososphaeria,Nitrosopumilales,Nitrosopumilaceae,Nitrosarchaeum,uncultured archaeon
FJ971111.1.1439	UUCCGGUUGAUCCUGCCGGACCUGACUGCUAUCGGAUUGAUACUAAGCCAUGCGAGUCAUUGUAGCAAUACAAGGCAGACGGCUCAGUAACGCGUAGUCAACCUAACCUAUGGACGGGAAUAACCUCGGGAAACCGAGAAUAAUGCCCGAUAGAACACUAUACCUGGAAUGGUUUGUGUUCCAAAUGAUUUAUCGCCGUAGGAUGGGACUGCGGCCUAUCAGUUUGUUGGUGAGGUAAUGGCCCACCAAGACUAUUACAGGUACGGGCUCUGAGAGGAGUAGCCCGGAGAUGGGUACUGAGACACGGACCCAGGCCCUAUGGGGCGCAGCAGGCGAGAAAACUUUGCAAUGUGCGAAAGCACGACAAGGUUAAUCCGAGUGGUUUCUGCUAAAGGAACC…	Archaea,Crenarchaeota,Nitrososphaeria,Nitrosopumilales,Nitrosopumilaceae,Candidatus Nitrosopumilus,uncultured crenarchaeote
FJ971118.1.1443	UUCCGGUUGAUCCCGCCAGACCUGACUGCUAUCGGAUUGAUACUAAGCCAUGCGAGUCAUUGUAGCAAUACAAGGCAGACGGCUCAGUAACGCGUAGUCAACCUAACCUAUGGACGGGAAUAACCUCGGGAAACUGAGAAUAAUGCCCGAUAGAACACUAUAUCUGGAAUGGUUUGUGUUCCAAAUGAUUUAUCGCCGUAGGAUGGGACUGCGGCCUAUCAGUUUGUUGGUGAGGUAAUGGCCCACCAAGACUAUUACAGGUACGGGCUCUGAGAGGAGUAGCCCGGAGAUGGGUACUGAGACACGGACCCAGGCCCUAUGGGGCGCAGCAGGCGAGAAAACUUUGCAAUGUGCGAAAGCACGACAAGGUUAAUCCGAGUGGUUUCUGCUAAAGGAACC…	Archaea,Crenarchaeota,Nitrososphaeria,Nitrosopumilales,Nitrosopumilaceae,Candidatus Nitrosopumilus,uncultured crenarchaeote
FJ971125.1.1443	UUCCGGUUGAUCCUGCCGGACCUGACUGCUAUCGGAUUGAUACUAAGCCAUGCGAGUCAUUGUAGCAAUACAAGGCAGACGGCUCAGUAACGCGUAGUCAACCUAACCUAUGGACGGGAAUAACCUCGGGAAACUGAGAAUAAUGCCCGAUAGAACACUAUAUCUGGAAUGGUUUGUGUUCCAAAUGAUUUAUCGCCGUAGGAUGGGACUGCGGCCUAUCAGUUUGUUGGUGAGGUAAUGGCCCACCAAGACUAUUACAGGUACGGGCUCUGAGAGGAGUAGCCCGGAGAUGGGUACUGAGACACGGACCCAGGCCCUAUGGGGCGCAGCAGGCGAGAAAACUUUGCAAUGUGCGAAAGCACGACAAGGUUAAUCCGAGUGGUUUCUGCUAAAGGAACC…	Archaea,Crenarchaeota,Nitrososphaeria,Nitrosopumilales,Nitrosopumilaceae,Candidatus Nitrosopumilus,uncultured crenarchaeote
KJ881452.1.1439	UCCGGUUGAUCCUGCCGGACCUGACUGCUAUCGGAUUGAUACUAAGCCACGCGAGUCAUUGUAGUAAUACAAGGCAGACGGCUCAGUAACGCGUAGUCAACCUACCCUAUGGACGGGAAUAACCUCGGGAAACUGAGAAUAAUGCCCGAUAGAACAUUAUGCCUGGAAUGGUUUAUGUUCCAAAUGAUUUAUCGCCGUAGGAUGGGACUGCGGCCUAUCAGUUUGUUGGUGAGGUAAUGGCCCACCAAGACUAUUACAGGUACGGGCUCUGAGAGGAGUGGCCCGGAGAUGGGUACUGAGACACGGACCCAGGCCCUAUGGGGCGCAGCAGGCGAGAAAACUUUGCAAUGUGCGAAAGCACGACAAGGUUAAUCCGAGUGGUUUCUGCUAAAGGAACCU…	Archaea,Crenarchaeota,Nitrososphaeria,Nitrosopumilales,Nitrosopumilaceae,Candidatus Nitrosopumilus,uncultured archaeon
KJ881459.1.1438	CCGGUUGAUCCUGCCGGACCUGACUGCUAUCGGAUUGAUACUAAGCCAUGCGAGUCAUUGUAGUAAUACAAGGCAGACGGCUCAGUAACGCGUAGUCAACCUACCCUAUGGACGGGAAUAACCUCGGGAAACUGAGUAUAAUGCCCGAUAGAACACUAUUCCUGGAAUGGUUUGUGUUCCAAAUGAUUUAUCGCCGUAGGAUGGGACUGCGGCCUAUCAGUUUGUUGGUGAGGUAAUGGCCCACCAAGACUAUUACAGGUACGGGCUCUGAGAGGAGUAGCCCGGAGAUGGGUACUGAGACACGGACCCAGGCCCUAUGGGGCGCAGCAGGCGAGAAAACUUUGCAAUGUGCGAAAGCACGACAAGGUUAAUCCGAGUGGUUUGUGCUAAACGAACCUU…	Archaea,Crenarchaeota,Nitrososphaeria,Nitrosopumilales,Nitrosopumilaceae,Candidatus Nitrosopumilus,uncultured archaeon
KJ881467.1.1438	CCGGUUGAUCCUGCCGGACCUGACUGCUAUCGGAUUGAUACUAAGCCAUGCGAGUCAUUGUAGUAAUACAAGGCAGACGGCUCAGUAACGCGUAGUCAACCUACCCUAUGGACGGGAAUAACCUCGGGAAACUGAGUAUAAUGCCCGAUAGAACACUAUUCCUGGAAUGGUUUGUGUUCCAAAUGAUUUAUCGCCGUAGGAUGGGACUGCGGCCUAUCAGUUUGUUGGUGAGGUAAUGGCCCACCAAGACUAUUACAGGUACGGGCUCUGAGAGGAGUAGCCCGGAGAUGGGUACUGAGACACGGACCCAGGCCCUAUGGGGCGCAGCAGGCGAGAAAACUUUGCAAUGUGCGAAAGCACGACAAGGUUAAUCCGAGUGGUUUGUGCUAAACGAACCUU…	Archaea,Crenarchaeota,Nitrososphaeria,Nitrosopumilales,Nitrosopumilaceae,Candidatus Nitrosopumilus,uncultured archaeon
KJ881472.1.1437	CCGGUUGAUCCUGCCGGACCUGACUGCUAUCGGAUUGAUACUAAGCCAUGCGAGUCAUUGUAGUAAUACAAGGCAGACGGCUCAGUAACGCGUAGUCAACCUACCCUAUGGACGGGAAUAACCUCGGGAAACUGAGUAUAAUGCCCGAUAGAACACUAUUCCUGGAAUGGUUUGUGUUCCAAAUGAUUUAUCGCCGUAGGAUGGGACUGCGGCCUAUCAGUUUGUUGGUGAGGUAAUGGCCCACCAAGACUAUUACAGGUACGGGCUCUGAGAGGAGUAGCCCGGAGAUGGGUACUGAGACACGGACCCAGGCCCUAUGGGGCGCAGCAGGCGAGAAAACUUUGCAAUGUGCGAAAGCACGACAAGGUUAAUCCGAGUGGUUUGUGCUAAACGAACCUU…	Archaea,Crenarchaeota,Nitrososphaeria,Nitrosopumilales,Nitrosopumilaceae,Candidatus Nitrosopumilus,uncultured archaeon
KJ881474.1.1437	CCGGUUGAUCCUGCCGGACCUGACUGCUAUCGGAUUGAUACUAAGCCAUGCGAGUCAUUGUAGUAAUACAAGGCAGACGGCUCAGUAACGCGUAGUCAACCUACCCUAUGGACGGGAAUAACCUCGGGAAACUGAGUAUAAUGCCCGAUAGAACACUAUUCCUGGAAUGGUUUGUGUUCCAAAUGAUUUAUCGCCGUAGGAUGGGACUGCGGCCUAUCAGUUUGUUGGUGAGGUAAUGGCCCACCAAGGCUAUUACAGGUACGGGCUCUGAGAGGAGUAGCCCGGAGAUGGGUACUGAGACACGGACCCAGGCCCUAUGGGGCGCAGCAGGCGAGAAAACUUUGCAAUGUGCGAAAGCACGACAAGGUUAAUCCGAGUGGUUUGUGCUAAACGAACCUU…	Archaea,Crenarchaeota,Nitrososphaeria,Nitrosopumilales,Nitrosopumilaceae,Candidatus Nitrosopumilus,uncultured archaeon
KJ881484.1.1437	CCGGUUGAUCCUGCCGGACCUGACUGCUAUCGGAUUGAUACUAAGCCAUGCGAGUCAUUGUAGCAAUACAAGGCAGACGGCUCAGUAACGUGUAGUCAAUCUACCCUAUGGACGUGGAUAACCUCGGGAAACUGAGAAUAAUACACGAUAGAACAUUAUGCCUGGAAUGGUUUAUGUUCCAAAUGAUUUAUCGCCGUAGGAUGGGACUGCAUCCUAUCAGUUUGUUGGUGAGGUAAUGGCCCACCAAGACUAUUACAGGUACGGGCUCUGAGAGGAGUGGCCCGGAGAUGGGUACUGAGACACGGACCCAGGCCCUAUGGGGCGCAGCAGGCGAGAAAACUUUGCAAUGUGCGAAAGCACGACAAGGUUAAUCCGAGUGGUUUCUGCUAAAGGAACCUU…	Archaea,Crenarchaeota,Nitrososphaeria,Nitrosopumilales,Nitrosopumilaceae,Candidatus Nitrosopumilus,uncultured archaeon
KJ881502.1.1439	UCCGGUUGAUCCUGCCGGACCUGACUGCUAUCGGAUUGAUACUAAGCCAUGCGAGUCAUUGUAGUAAUACAAGGCAGACGGCUCAGUAACGCGUAGUCAACCUACCCUAUGGACGGGAAUAACCUCGGGAAACUGAGUAUAAUGCCCGAUAGAACACUAUUCCUGGAAUGGUUUGUGUUCCAAAUGAUUUAUCGCCGUAGGAUGGGACUGCGGCCUAUCAGUUUGUUGGUGAGGUAAUGGCCCACCAAGACUAUUACAGGUACGGGCUCUGAGAGGAGUAGCCCGGAGAUGGGUACUGAGACACGGACCCAGGCCCUAUGGGGCGCAGCAGGCGAGAAAACUUUGCAAUGUGCGAAAGCACGACAAGGUUAAUCCGAGUGGUUUGUGCUAAACGAACCU…	Archaea,Crenarchaeota,Nitrososphaeria,Nitrosopumilales,Nitrosopumilaceae,Candidatus Nitrosopumilus,uncultured archaeon
KJ881504.1.1439	UCCGGUUGAUCCUGCCGGACCUGACUGCUAUCGGAUUGAUACUAAGCCAUGCGAGUCAUUGUAGUAAUACAAGGCAGACGGCUCAGUAACGCGUAGUCAACCUACCCUAUGGACGGGAAUAACCUCGGGAAACUGAGUAUAAUGCCCGAUAGAACACUAUUCCUGGAAUGGUUUGUGUUCCAAAUGAUUUAUCGCCGUAGGAUGGGACUGCGGCCUAUCAGUUUGUUGGUGAGGUAAUGGCCCACCAAGACUAUUACAGGUACGGGCUCUGAGAGGAGUAGCCCGGAGAUGGGUACUGAGACACGGACCCAGGCCCUAUGGGGCGCAGCAGGCGAGAAAACUUUGCAAUGUGCGAAAGCACGACAAGGUUAAUCCGAGUGGUUUGUGCUAAACGAACCU…	Archaea,Crenarchaeota,Nitrososphaeria,Nitrosopumilales,Nitrosopumilaceae,Candidatus Nitrosopumilus,uncultured archaeon
KJ881510.1.1439	CCGGUUGAUCCUGCCGGACCUGACUGCUAUCGGAUUGAUACUAAGCCACGCGAGUCAUUGUAGUAAUACAAGGCAGACGGCUCAGUAACGCGUAGUCAACCUACCCUAUGGACGGGAAUAACCUCGGGAAACUGAGAAUAAUGCCCGAUAGAACAUUAUGCCUGGAAUGGUUUAUGUUCCAAAUGAUUUAUCGCCGUAGGAUGGGACUGCGGCCUAUCAGUUUGUUGGUGAGGUAAUGGCCCACCAAGACUAUUACAGGUACGGGCUCUGAGAGGAGUGGCCCGGAGAUGGGUACUGAGACACGGACCCAGGCCCUAUGGGGCGCAGCAGGCGAGAAAACUUUGCAAUGUGCGAAAGCACGACAAGGUUAAUCCGAGUGGUUUCUGCUAAAGGAACCUU…	Archaea,Crenarchaeota,Nitrososphaeria,Nitrosopumilales,Nitrosopumilaceae,Candidatus Nitrosopumilus,uncultured archaeon
KJ881517.1.1441	UCCGGUUGAUCCCGCCGGACCUGACUGCUAUCGGAUUGAUACUAAGCCAUGCGAGUCAUUGCAGCAAUGCAAGGCAGACGGCUCAGUAACGCGUAGUCAACCUAACCUAUGGACGGGAAUAACCUCGGGAAACUGAGUAUAAUGCCCGAUAGAACACUAUACCUGGAAUGGUUUGUGUUCCAAAUGAUUUAUCGCCGUAGGAUGGGACUGCGGCCUAUCAGUUUGUUGGUGAGGUAAUGGCCCACCAAGACUAUUACAGGUACGGGCUCUGAGAGGAGUAGCCCGGAGAUGGGUACUGAGACACGGACCCAGGCCCUAUGGGGCGCAGCAGGCGAGAAAACUUUGCAAUGUGCGAAAGCACGACAAGGUUAAUCCGAGUGGUUUCUGCUAAAGGAACCU…	Archaea,Crenarchaeota,Nitrososphaeria,Nitrosopumilales,Nitrosopumilaceae,Candidatus Nitrosopumilus,uncultured archaeon
KJ881523.1.1439	UCCGGUUGAUCCCGCCGGACCUGACUGCUAUCGGAUUGAUACUAAGCCAUGCGAGUCAUUGCAGCAAUGCAAGGCAGACGGCUCAGUAACGCGUAGUCAACCUAACCUAUGGACGGGAAUAACCUCGGGAAACUGAGUAUAAUGCCCGAUAGAACACUAUACCUGGAAUGGUUUGUGUUCCAAAUGAUUUAUCGCCGUAGGAUGGGACUGCGGCCUAUCAGUUUAUUGGUGAGGUAAUGGCCCACCAAGACUAUUACAGGUACGGGCUCUGAGAGGAGUAGCCCGGAGAUGGGUACUGAGACACGGACCCAGGCCCUAUGGGGCGCAGCAGGCGAGAAAACUUUGCAAUGUGCGAAAGCACGACAAGGUUAAUCCGAGUGGUUUCUGCUAAAGGAACCU…	Archaea,Crenarchaeota,Nitrososphaeria,Nitrosopumilales,Nitrosopumilaceae,Candidatus Nitrosopumilus,uncultured archaeon
KJ881530.1.1441	UCCGGUUGAUCCCGCCGGACCUGACUGCUAUCGGAUUGAUACUAAGCCAUGCGAGUCAUUGCAGCAAUGCAAGGCAGACGGCUCAGUAACGCGUAGUCAACCUAACCUAUGGACGGGAAUAACCUCGGGAAACUGAGUAUAAUGCCCGAUAGAACACUAUACCUGGAAUGGUUUGUGUUCCAAAUGAUUUAUCGCCGUAGGAUGGGACUGCGGCCUAUCAGUUUGUUGGUGAGGUAAUGGCCCACCAAGACUAUUACAGGUACGGGCUCUGAGAGGAGUAGCCCGGAGAUGGGUACUGAGACACGGACCCAGGCCCUAUGGGGCGCAGCAGGCGAGAAAACUUUGCAAUGUGCGAAAGCACGACAAGGUUAAUCCGAGUGGUUUCUGCUAAAGGAACCU…	Archaea,Crenarchaeota,Nitrososphaeria,Nitrosopumilales,Nitrosopumilaceae,Candidatus Nitrosopumilus,uncultured archaeon
KJ881604.1.1440	CCGGUUGAUCCUGCCGGACCUGACUGCUAUCGGAUUGAUACUAAGCCAUGCGAGUCAUUGUAGCAAUACAAGGCAGACGGCUCAGUAACGUGUAGUCAAUCUACCCUAUGGACGUGGAUAACCUCGGGAAACUGAGAAUAAUACACGAUAGAACAUUAUGCCUGGAAUGGUUUAUGUUCCAAAUGAUUUAUCGCCGUAGGAUGGGACUGCAUCCUAUCAGUUUGUUGGUGAGGUAAUGGCCCACCAAGACUAUUACAGGUACGGGCUCUGAGAGGAGUGGCCCGGAGAUGGGUACUGAGACACGGACCCAGGCCCUAUGGGGCGCAGCAGGCGAGAAAACUUUGCAAUGUGCGAAAGCACGACAAGGUUAAUCCGAGUGGUUUCUGCUAAAGGAACCUU…	Archaea,Crenarchaeota,Nitrososphaeria,Nitrosopumilales,Nitrosopumilaceae,Candidatus Nitrosopumilus,uncultured archaeon
KJ881711.1.1439	UCCGGUUGAUCCUGCCGGACCUGACUGCUAUCGGAUUGAUACUAAGCCAUGCGAGUCAUUGCAGCAAUGCAAGGCAGACGGCUCAGUAACGCGUAGUCAACCUAACCUAUGGACGGGAAUAACCUCGGGAAACUGAGUAUAAUGCCCGAUAGAACACUAUACCUGGAAUGGUUUGUGUUCCAAAUGAUUUAUCGCCGUAGGAUGGGACUGCGGCCUAUCAGUUUGUUGGUGAGGUAAUGGCCCACCAAGACUAUUACAGGUACGGGCUCUGAGAGGAGUAGCCCGGAGAUGGGUACUGAGACACGGACCCAGGCCCUAUGGGGCGCAGCAGGCGAGAAAACUUUGCAAUGUGCGAAAGCACGACAAGGUUAAUCCGAGUGGUUUCUGCUAAAGGAACCU…	Archaea,Crenarchaeota,Nitrososphaeria,Nitrosopumilales,Nitrosopumilaceae,Candidatus Nitrosopumilus,uncultured archaeon
KJ881720.1.1440	UCCGGUUGAUCCCGCCGGACCUGACUGCUAUCGGAUUGAUACUAAGCCAUGCGAGUCAUUGCAGCAAUGCAAGGCAGACGGCUCAGUAACGCGUAGUCAACCUAACCUAUGGACGGGAAUAACCUCGGGAAACUGAGUAUAAUGCCCGAUAGAACACUAUACCUGGAAUGGUUUGUGUUCCAAAUGAUUUAUCGCCGUAGGAUGGGACUGCGGCCUAUCAGUUUGUUGGUGAGGUAAUGGCCCACCAAGACUAUUACAGGUACGGGCUCUGAGAGGAGUAGCCCGGAGAUGGGUACUGAGACACGGACCCAGGCCCUAUGGGGCGCAGCAGGCGAGAAAACUUUGCAAUGUGCGAAAGCACGACAAGGUUAAUCCGAGUGGUUUCUGCUAAAGGAACCU…	Archaea,Crenarchaeota,Nitrososphaeria,Nitrosopumilales,Nitrosopumilaceae,Candidatus Nitrosopumilus,uncultured archaeon
KJ881744.1.1444	UCCGGUUGAUCCUGCCAGACCUGACUGCUAUCGGAUUAAUACUAAGCCAUGCGAGUUUUUGUAGUAAUACAAGGCAUACGGCUCAGUAACACGUAGUCAACCUACCCUAUGGACGAGAAUAAUCUCGGGAAACUGAGCAUAAUACUCGAUAGAUCAUAAUGCCUGGAAUGGUUUAUGGUUGAAAUGAUUCGUUCGCCAUAGGAUGGGACUGCGGCCUAUCAGCUUGUUGGUGGGGUAAUGGCCCACCAAGGCGAUUACAGGCACGGGCUCUGAGAGGAGAAGCCCGGAGAUGGGUACUGAGACACGGACCCAGGCCCUAUGGGGCGCAGCAGGCUAGAAAACUUUGCAAUGUGCGAAAGCACGACAAGGUUAGUCCGAGUGAUUUCUGCUAAAGAAAUC…	Archaea,Crenarchaeota,Nitrososphaeria,Nitrosopumilales,Nitrosopumilaceae,uncultured archaeon,
KJ881770.1.1438	CCGGUUGAUCCUGCCGGACCUGACUGCUAUCGGAUUGAUACUAAGCCAUGCGAGUCAUUGUAGCAAUACAAGGCAGACGGCUCAGUAACGUGUAGUCAAUCUACCCUAUGGACGUGGAUAACCUCGGGAAACUGAGAAUAAUACACGAUAGAACAUUAUGCCUGGAAUGGUUUAUGUUCCAAAUGAUUUAUCGCCGUAGGAUGGGACUGCAUCCUAUCAGUUUGUUGGUGAGGUAAUGGCCCACCAAGACUAUUACAGGUACGGGCUCUGAGAGGAGUGGCCCGGAGAUGGGUACUGAGACACGGACCCAGGCCCUAUGGGGCGCAGCAGGCGAGAAAACUUUGCAAUGUGCGAAAGCACGACAAGGUUAAUCCGAGUGGUUUCUGCUAAAGGAACCUU…	Archaea,Crenarchaeota,Nitrososphaeria,Nitrosopumilales,Nitrosopumilaceae,Candidatus Nitrosopumilus,uncultured archaeon
KJ881777.1.1438	CCGGUUGAUCCUGCCGGACCUGACUGCUAUCGGAUUGAUACUAAGCCAUGCGAGUCGUUGUAGUAAUACAAGGCAGACGGCUCAGCAACGCGUAGUCAACCUACCCUAUGGACGGGAAUAACCUCGGGAAACUGAGUAUGAUGCCCGAUAGAACACUAUUCCUGGAAUGGUUUGUGUUCCAAAUGAUUUAUCGCCGUAGGAUGGGACUGCGGCCUAUCAGUUUGUUGGUGAGGUAAUGGCCCACCAAGACUAUUACAGGUACGGGCUCUGAGAGGAGUAGCCCGGAGAUGGGUACUGAGACACGGACCCAGGCCCUAUGGGGCGCAGCAGGCGAGAAAACUUUGCAAUGUGCGAAAGCACGACAAGGUUAAUCCGAGUGGUUUGUGCUAAACGAACCUU…	Archaea,Crenarchaeota,Nitrososphaeria,Nitrosopumilales,Nitrosopumilaceae,Candidatus Nitrosopumilus,uncultured archaeon
KJ881784.1.1437	CCGGUUGAUCCUGCCGGACCUGACUGCUAUCGGAUUGAUACUAAGCCAUGCGAGUCAUUGUAGUAAUACAAGGCAGACGGCUCAGUAACGCGUAGUCAACCUACCCUAUGGACGGGAAUAACCUCGGGAAACUGAGUAUAAUGCCCGAUAGAACACUAUUCCUGGAAUGGUUUGUGUUCCAAAUGAUUUAUCGCCGUAGGAUGGGACUGCGGCCUAUCAGUUUGUUGGUGAGGUAAUGGCCCACCAAGACUAUUACAGGUACGGGCUCUGAGAGGAGUAGCCCGGAGAUGGGUACUGAGACACGGACCCAGGCCCUAUGGGGCGCAGCAGGCGAGAAAACUUUGCAAUGUGCGAAAGCACGACAAGGUUAAUCCGAGUGGUUUGUGCUAAACGAACCUU…	Archaea,Crenarchaeota,Nitrososphaeria,Nitrosopumilales,Nitrosopumilaceae,Candidatus Nitrosopumilus,uncultured archaeon
KX023321.1.1471	AUCCCGUUGAUCCUGCGGGACCUGACUGCUAUCGGAUUGGUACUAAGCCAUGCGAGUCGUUGUAGCAAUACAAGGCGAACUGCUCAGUAACACGUAGUUAACCUAACCUAUGGAUGGGGAUAACCUCGGGAAACUGAGAAUAAUACCCAAUAGACCACAGUGCCUGGAAUGGCCUGUGGUUGAAAUGAUUUAUCGCUGUAGGAUGGGACUGCGGCCUAUCAGCUUGUUGGUGAGGUAAUGGCCCACCAAGGCUAUAACAGGUACGGGCUCUGAGAGGAGGGGCCCGGAGAUGGGUACUGAGACACGGACCCAGGCCCUAUGGGGCGCAGCAGGCGAGAAACCUUUGCAAUGUGCGAAAGCACGACAAGGUUAAUCCGAGUGUCUCCUGCUAAAGGAGUC…	Archaea,Crenarchaeota,Nitrososphaeria,Nitrosopumilales,Nitrosopumilaceae,Candidatus Nitrosotenuis,Candidatus Nitrosotenuis aquarius
KJ881792.1.1438	CCGGUUGAUCCUGCCGGACCUGACUGCUAUCGGAUUGAUACUAAGCCAUGCGAGUCAUUGUAGUAAUACAAGGCAGACGGCCCAGUAACGCGUAGUCAACCUACCCUAUGGACGGGAAUAACCUCGGGAAACUGAGUAUAAUGCCCGAUAGAACACUAUUCCUGGAAUGGUUUGUGUUCCAAAUGAUUUAUCGCCGUAGGAUGGGACUGCGGCCUAUCAGUUUGUUGGUGAGGUAAUGGCCCACCAAGACUAUUACAGGUACGGGCUCUGAGAGGAGUAGCCCGGAGAUGGGUACUGAGACACGGACCCAGGCCCUAUGGGGCGCAGCAGGCGAGAAAACUUUGCAAUGUGCGAAAGCACGACAAGGUUAAUCCGAGUGGUUUGUGCUAAACGAACCUU…	Archaea,Crenarchaeota,Nitrososphaeria,Nitrosopumilales,Nitrosopumilaceae,Candidatus Nitrosopumilus,uncultured archaeon
KJ881797.1.1438	CCGGUUGAUCCUGCCGGACCUGACUGCUAUCGGAUUGAUACUAAGCCAUGCGAGUCAUUGUAGUAAUACAAGGCAGACGGCUCAGUAACGCGUAGUCAACCUACCCUAUGGACGGGAAUAACCUCGGGAAACUGAGUAUAAUGCCCGAUAGAACACUAUUCCUGGAAUGGUUUGUGUUCCAAAUGAUUUAUCGCCGUAGGAUGGGACUGCGGCCUAUCAGUUUGUUGGUGAGGUAAUGGCCCACCAAGACUAUUACAGGUACGGGCUCUGAGAGGAGUAGCCCGGAGAUGGGUACUGAGACACGGACCCAGGCCCUAUGGGGCGCAGCAGGCGAGAAGACUUUGCAAUGUGCGAAAGCACGACAAGGUUAAUCCGAGUGGUUUGUGCUAAACGAACCUU…	Archaea,Crenarchaeota,Nitrososphaeria,Nitrosopumilales,Nitrosopumilaceae,Candidatus Nitrosopumilus,uncultured archaeon
KJ881804.1.1438	CCGGUUGAUCCUGCCGGACCUGACUGCUAUCGGAUUGAUACUAAGCCAUGCGAGUCAUUGUAGUAAUACAAGGCAGACGGCUCAGUAACGCGUAGUCAACCUACCCUAUGGACGGGAAUAACCUCGGGAAACUGAGUAUAAUGCCCGAUAGAACACUAUUCCUGGAAUGGUUUGUGUUCCAAAUGAUUUAUCGCCGUAGGAUGGGACUGCGGCCUAUCAGUUUGUUGGUGAGGUAAUGGCCCACCAAGACUAUUACAGGUACGGGCUCUGAGAGGAGUAGCCCGGAGAUGGGUACUGAGACACGGACCCGGGCCCUAUGGGGCGCAGCAGGCGAGAAAACUUUGCAAUGUGCGAAAGCACGACAAGGUUAAUCCGAGUGGUUUGUGCUAAACGAACCUU…	Archaea,Crenarchaeota,Nitrososphaeria,Nitrosopumilales,Nitrosopumilaceae,Candidatus Nitrosopumilus,uncultured archaeon
KJ881812.1.1437	CCGGUUGAUCCUGCCAGACCUGACUGCUAUCGGAUUGAUACUAAGCCAUGCGAGUCAUUGUAGUAAUACAAGGCAGACGGCUCAGUAACGCGUAGUCAACCUACCCUAUGGACGGGAAUAACCUCGGGAAACUGAGUAUAAUGCCCGAUAGAACACUAUUCCUGGAAUGGUUUGUGUUCCAAAUGAUUUAUCGCCGUAGGAUGGGACUGCGGCCUAUCAGUUUGUUGGUGAGGUAAUGGCCCACCAAGACUAUUACAGGUACGGGCUCUGAGAGGAGUAGCCCGGAGAUGGGUACUGAGACACGGACCCAGGCCCUAUGGGGCGCAGCAGGCGAGAAAACUUUGCAAUGUGCGAAAGCACGACAAGGUUAAUCCGAGUGGUUUGUGCUAAACGAGCCUU…	Archaea,Crenarchaeota,Nitrososphaeria,Nitrosopumilales,Nitrosopumilaceae,Candidatus Nitrosopumilus,uncultured archaeon
KJ881826.1.1437	CCGGUUGAUCCUGCCGGACCUGACUGCUAUCGGAUUGAUACUAAGCCAUGCGAGUCAUUGUAGUAAUACAAGGCAGACGGCUCAGUAACGCGUAGUCAACCUACCCUGUGGACGGGAAUAACCUCGGGAAACUGAGUAUAAUGCCCGAUAGAACACUAUUCCUGGAAUGGUUUGUGUUCCAAAUGAUUUAUCGCCGUAGGAUGGGACUGCGGCCUAUCAGUUUGUUGGUGAGGUAAUGGCCCACCAAGACCAUUACAGGUACGGGCUCUGAGAGGAGUAGCCCGGAGAUGGGUACUGAGACACGGACCCAGGCCCUAUGGGGCGCAGCAGGCGAGAAAACUUUGCAAUGUGCGAAAGCACGACAAGGUUAAUCCGAGUGGUUUGUGCUAAACGAACCUU…	Archaea,Crenarchaeota,Nitrososphaeria,Nitrosopumilales,Nitrosopumilaceae,Candidatus Nitrosopumilus,uncultured archaeon
KJ881836.1.1438	CCGGUUGAUCCUGCCAGACCUGACUGCUAUCGGAUUGAUACUAAGCCAUGCGAGUCAUUGUAGUAAUACAAGGCAGACGGCUCAGUAACGCGUAGUCAACCUACCCUAUGGACGGGAAUAACCUCGGGAAACUGAGUAUAAUGCCCGAUAGAACACUAUUCCUGGAAUGGUUUGUGUUCCAAAUGAUUUAUCGCCGUAGGAUGGGACUGCGGCCUAUCAGUUUGUUGGUGAGGUAAUGGCCCACCAAGACUAUUACAGGUACGGGCUCUGAGAGGAGUAGCCCGGAGAUGGGUACUGAGACACGGACCCAGGCCCUAUGGGGCGCAGCAGGCGAGAAAACUUUGCAAUGUGCGAAAGCACGACAAGGUUAAUCCGAGUGGUUUGUGCUAAACGAACCUU…	Archaea,Crenarchaeota,Nitrososphaeria,Nitrosopumilales,Nitrosopumilaceae,Candidatus Nitrosopumilus,uncultured archaeon
KJ881846.1.1442	UUCCGGUUGAUCCUGCCGGACCUGACUGCUAUCGGAUUGAUACUAAGCCAUGCGAGUCAUUGUAGUAAUACAAGGCAGACGGCUCAGUAACGCGUAGUCAACCUACCCUAUGGACGGGAAUAACCUCGGGAAACUGAGUAUAAUGCCCGAUAGAACACUAUUCCUGGAAUGGUUUGUGUUCCAAAUGAUUUAUCGCCGUAGGAUGGGACUGCGGCCUAUCAGUUUGUUGGUGAGGUAAUGGCCCACCAAGACUAUUACAGGUACGGGCUCUGAGAGGAGUAGCCCGGAGAUGGGUACUGAGACACGGACCCAGGCCCUAUGGGGCGCAGCAGGCGAGAAAACUUUGCAAUGUGCGAAAGCACGACAAGGUUAAUCCGAGUGGUUUCUGCUAAAGGAACC…	Archaea,Crenarchaeota,Nitrososphaeria,Nitrosopumilales,Nitrosopumilaceae,Candidatus Nitrosopumilus,uncultured archaeon
KJ881855.1.1439	UCCGGUUGAUCCUGCCGGACCUGACUGCUAUCGGAUUGAUACUAAGCCAUGCGAGUCAUUGUAGUAAUACAAGGCAGACGGCUCAGUAACGCGUAGUCAACCUACCCUAUGGACGGGAAUAACCUCGGGAAACUGAGUAUAAUGCCCGAUAGAACACUAUUCCUGGAAUGGUUUGUGUUCCAAAUGAUUUAUCGCCGUAGGAUGGGACUGCGGCCUAUCAGUUUGUUGGUGAGGUAAUGGCCCACCAAGACUAUUACAGGUACGGGCUCUGAGAGGAGUAGCCCGGAGAUGGGUACUGAGACACGGACCCAGGCCCUAUGGGGCGCAGCAGGCGAGAAAACUUUGCAAUGUGCGAAAGCACGACAAGGUUAAUCCGAGUGGUUUGUGCUAAACGAACCU…	Archaea,Crenarchaeota,Nitrososphaeria,Nitrosopumilales,Nitrosopumilaceae,Candidatus Nitrosopumilus,uncultured archaeon
KJ881871.1.1440	UUCCGGUUGAUCCUGCCGGACCUGACUGCUAUCGGAUUGAUACUAAGCCAUGCGAGUCAUUGUAGUAAUACAAGGCACACGGCUCAGUAACGCGUAGUCAACCUACCCUAUGGACGGGAAUAACCUCCGGAAACUGAGUAUAAUGCCCGAUAUAACACUAUUCCUGGAAUGGUUUGUGUUCCAAAUGAUUUAUCGCCGUACGAUGGGACUGCGGCCUAUCAGUUUGUUGGUGAGGUAAUGGCCCACCAAGACUAUUACAGGUACGGGCUCUGAGAGGAGUAGCCCGGAGAUGGGUACUGAGACACGGACCCAGGCCCUAUGGGGCGCAGCAGGCGAGAAAACUUUGCAAUGUGCGAAAGCACGACAAGGUUAAUCCGAGUGGUUUGUGCUAAACGAACC…	Archaea,Crenarchaeota,Nitrososphaeria,Nitrosopumilales,Nitrosopumilaceae,Candidatus Nitrosopumilus,uncultured archaeon
KJ881886.1.1438	CCGGUUGAUCCUGCCGGACCUGACUGCUAUCGGAUUGAUACUAAGCCAUGCGAGUCAUUGUAGUAAUACAAGGCAGACGGCUCAGUAACGCGUAGUCAACCUACCCUAUGGACGGGAAUAACCUCGGGAAACUGAGAAUAAUGCCCGAUAGAACAUUAUGCCUGGAAUGGUUUAUGUUCCAAAUGAUUUAUCGCCGUAGGAUGGGACUGCGGCCUAUCAGUUUGUUGGUGAGGUAAUGGCCCACCAAGACUAUUACAGGUACGGGCUCUGAGAGGAGUGGCCCGGAGAUGGGUACUGAGACACGGACCCAGGCCCUAUGGGGCGCAGCAGGCGAGAAAACUUUGCAAUGCGCGAAAGCACGACAAGGUUAAUCCGAGCGGUUUCUGCUAAAGGAACCUU…	Archaea,Crenarchaeota,Nitrososphaeria,Nitrosopumilales,Nitrosopumilaceae,Candidatus Nitrosopumilus,uncultured archaeon
KJ881900.1.1438	CCGGUUGAUCCUGCCGGACCUGACUGCUAUCGGAUUGAUACUAAGCCAUGCGAGUCAUUGUAGCAAUACAAGGCAGACGGCUCAGUAACGCGCAGUCAACCUAACCUAUGGACGGGAAUAACCUCGGGAAACUGAGAAUAAUGCCCGAUAGAACACUAUACCUGGAAUGGUUUGUGUUCCAAAUGAUUUAUCGCCGUAGGAUGGGACUGCGGCCUAUCAGUUUGUUGGUGAGGUAAUGGCCCACCAAGACUAUUACAGGUACGGGCUCUGAGAGGAGUAGCCCGGAGAUGGGUACUGAGACACGGACCCAGGCCCUAUGGGGCGCAGCAGGCGAGAAAACUUUGCAAUGUGCGAAAGCACGACAAGGUUAAUCCGAGUGGUUUCUGCUAAAGGAACCUU…	Archaea,Crenarchaeota,Nitrososphaeria,Nitrosopumilales,Nitrosopumilaceae,Candidatus Nitrosopumilus,uncultured archaeon
KJ881909.1.1438	CCGGUUGAUCCUGCCGGACCUGACUGCUAUCGGAUUGAUACUAAGCCAUGCGAGUCAUUGUAGCAAUACAAGGCAUACGGCUCAGUAACGCGUAGUCAACCUAACCUAUGGACGGGAAUAACCUCGGGAACCUGAGAAUAAUGCCCGAUAGAACAUUAUGCCUGGAAUGGUUUAUGUUCCAAAUGAUUUAUCGCCGUAGGAUGGGACUGCGGCCUAUCAGUUUGUUGGUGAGGUAAUGGCCCACCAAGACUAUUACAGGUACGGGCUCUGAGAGGAGUAGCCCGGAGAUGGGUACUGAGACACGGACCCAGGCCCUAUGGGGCGCAGCAGGCGAGAUGACUUUGCAAUGUGCGAAAGCACGACAAGGUUAAUCCGAGUGGUUUCUGCUAAAGGAACCUU…	Archaea,Crenarchaeota,Nitrososphaeria,Nitrosopumilales,Nitrosopumilaceae,Candidatus Nitrosopumilus,uncultured archaeon
KJ881922.1.1438	CCGGUUGAUCCUGCCGGACCUGACUGCUAUCGGAUUGAUACUAAGCCAUGCGAGUCAUUGUAGCAAUACAAGGCAUACGGCUCAGUAACGCGUAGUCAACCUAACCUAUGGACGGGAAUAACCUCGGGAACCUGAGAAUAAUGCCCGAUAGAACAUUAUGCCUGGAAUGGUUUAUGUUCCAAAUGAUUUAUCGCCGUAGGAUGGGACUGCGGCCUAUCAGUUUGUUGGUGAGGUAAUGGCCCACCAAGACUAUUACAGGUACGGGCUCUGAGAGGAGUAGCCCGGAGAUGGGUACUGAGACACGGACCCAGGCCCUAUGGGGCGCAGCAGGCGAGAUGACUUUGCAAUGUGCGAAAGCACGACAAGGUUAAUCCGAGUGGUUUCUGCUAAAGGAACCUU…	Archaea,Crenarchaeota,Nitrososphaeria,Nitrosopumilales,Nitrosopumilaceae,Candidatus Nitrosopumilus,uncultured archaeon
KJ881931.1.1438	CCGGUUGAUCCUGCCGGACCUGACUGCUAUCGGAUUGAUACUAAGCCAUGCGAGUCAUUGUAGCAAUACAAGGCAGACGGCUCAGUAACGCGUAGUCAACCUAACCUAUGGACGGGAAUAACCUCGGGAAACUGAGAAUAAUGCCCGAUAGAACACUAUACCUGGAAUGGUUUGUGUUCCAAAUGAUUUAUCGCCGUAGGAUGGGACUGCGGCCUAUCAGUUUGUUGGUGAGGUAAUGGCCCACCAAGACUAUUACAGGUACGGGCUCUGAGAGGAGUAGCCCGGAGAUGGGUACUGAGACACGGACCCAGGCCCUAUGGGGCGCAGCAGGCGAGAAAACUUUGCAAUGUGCGAAAGCACGACAAGGUUAAUCCGAGUGGUUUCUGCUAAAGGAACCUU…	Archaea,Crenarchaeota,Nitrososphaeria,Nitrosopumilales,Nitrosopumilaceae,Candidatus Nitrosopumilus,uncultured archaeon
KJ881941.1.1437	CCGGUUGAUCCUGCCGGACCUGACUGCUAUCGGAUUGAUACUAAGCCAUGCGAGUCAUUGUAGCAAUACAAGGCAGACGGCUCAGUAACGCGUAGUCAACCUAACCUAUGGACGGGAAUAACCUCGGGAAACUGAGAAUAAUGCCCGAUAGAACACUAUACCUGGAAUGGUUUGUGUUCCAAAUGAUUUAUCGCCGUAGGAUGGGACUGCGGCCUAUCAGUUUGUUGGUGAGGUAAUGGCCCACCAAGACUAUUACAGGUACGGGCUCUGAGAGGAGUAGCCCGGAGAUGGGUACUGAGACACGGACCCAGGCCCUAUGGGGCGCAGCAGGCGAGAAAACUUUGCAAUGUGCGAAAGCACGACAAGGUUAAUCCGAGUGGUUUCUGCUAAAGGAACCUU…	Archaea,Crenarchaeota,Nitrososphaeria,Nitrosopumilales,Nitrosopumilaceae,Candidatus Nitrosopumilus,uncultured archaeon
KJ881945.1.1438	CCGGUUGAUCCUGCCGGACCAGACUGCUAUCGGAUUGAUACUAAGCCAUGCGAGUCAUUGUAGUAAUACAAGGCAGACGGCUCAGUAACGCGUAGUCAACCUACCCUAUGGACGGGAAUAACCUCGGGAAACUGAGAAUAAUGCCCGAUAGAACAUUAUGCCUGGAAUGGUUUAUGUUCCAAAUGAUUUAUCGCCGUAGGAUGGGACUGCGGCCUAUCAGUUUGUUGGUGAGGUAAUGGCCCACCAAGACUAUUACAGGUACGGGCUCUGAGAGGAGUGGCCCGGAGAUGGGUACUGAGACACGGACCCAGGCCCUAUGGGGCGCAGCAGGCGAGAAAACCUUGCAAUGUGCGAAAGCACGACAAGGUUAAUCCGAGUGGUUUCUGCUAAAGGAACCUU…	Archaea,Crenarchaeota,Nitrososphaeria,Nitrosopumilales,Nitrosopumilaceae,Candidatus Nitrosopumilus,uncultured archaeon
KJ881956.1.1437	CCGGUUGAUCCUGCCGGACCUGACUGCUAUCGGAUUGAUACUAAGCCAUGCGAGUCAUUGUAGCAAUACAAGGCAUACGGCUCAGUAACGCGUAGUCAACCUAACCUAUGGACGGGAAUAACCUCGGGAAACUGAGAAUAAUGCCCGAUAGAACAUUAUGCCUGGAAUGGUUUAUGUUCCAAAUGAUUUAUCGCCGUAGGAUGGGACUGCGGCCUAUCAGUUUGUUGGUGAGGUAAUGGCCCACCAAGACUAUUACAGGUACGGGCUCUGAGAGGAGUAGCCCGGAGAUGGGUACUGAGACACGGACCCAGGCCCUAUGGGGCGCAGCAGGCGAGAAAACUUUGCAAUGUGCGAAAGCACGACAAGGUUAAUCCGAGUGGUUUCUGCUAAAGGAACCUU…	Archaea,Crenarchaeota,Nitrososphaeria,Nitrosopumilales,Nitrosopumilaceae,Candidatus Nitrosopumilus,uncultured archaeon
KJ881964.1.1437	CCGGUUGAUCCUGCCGGACCUGACUGCUAUCGGAUUGAUACUAAGCCAUGCGAGUCAUUGUAGCAAUACAAGGCAGACGGCUCAGUAACGCGUAGUCAACCUACCCUAUGGACGGGAAUAACCUCGGGAAACUGAGAAUAAUGCCCGAUAGAACAUUAUGCCUGGAAUGGUUUAUGUUCCAAAUGAUUUAUCGCCGUAGGAUGGGACUGCGGCCUAUCAGUUUGUUGGUGAGGUAAUGGCCCACCAAGACUAUUACAGGUACGGGCUCUGAGAGGAGUGGCCCGGAGAUGGGUACUGAGACACGGACCCAGGCCCUAUGGGGCGCAGCAGGCGAGAAAACUUUGCAAUGUGCGAAAGCACGACAAGGUUAAUCCGAGUGGUUUCUGCUAAAGGAACCUU…	Archaea,Crenarchaeota,Nitrososphaeria,Nitrosopumilales,Nitrosopumilaceae,Candidatus Nitrosopumilus,uncultured archaeon
KJ881971.1.1438	CCGGUUGAUCCUGCCGGACCUGACUGCUAUCGGAUUGAUACUAAGCCAUGCGAGUCAUUGUAGCAAUACAAGGCAGACGGCUCAGUAACGCGUAGUCAACCUAACCUAUGGACGGGAAUAACCUCGGGAAACUGAGAAUAAUGCCCGAUAGAACACUAUACCUGGAAUGGUUUGUGUUCCAAAUGAUUUAUCGCCGUAGGAUGGGACUGCGGCCUAUCAGUUUGUUGGUGAGGUAAUGGCCCACCAAGACUAUUACAGGUACGGGCUCUGAGAGGAGUAGCCCGGAGAUGGGUACUGAGACACGGACCCAGGCCCUAUGGGGCGCAGCAGGCGAGAAAACUUUGCAAUGUGCGAAAGCACGACAAGGUUAAUCCGAGUGGUUUCUGCUAAAGGAGCCUU…	Archaea,Crenarchaeota,Nitrososphaeria,Nitrosopumilales,Nitrosopumilaceae,Candidatus Nitrosopumilus,uncultured archaeon
KJ881981.1.1438	CCGGUUGAUCCUGCCGGACCUGACUGCUAUCGGAUUGAUACUAAGCCAUGCGAGUCAUUGUAGUAAUACAAGGCAGACGGCUCAGUAACGCGUAGUCAACCUACCCUAUGGACGGGAAUAACCUCGGGAAACUGAGAAUAAUGCCCGAUAGAACAUUAUGCCCGGAAUGGUUUAUGUUCCAAAUGAUUUAUCGCCGUAGGAUGGGACUGCGGCCUAUCAGUUUGUUGGUGGGGUAAUGGCCCACCAAGACUAUUACAGGUACGGGCUCUGAGAGGAGUGGCCCGGAGAUGGGUACUGAGACACGGACCCAGGCCCUAUGGGGCGCAGCAGGCGAGAAAACUUUGCAAUGUGCGAAAGCACGACAAGGUUAAUCCGAGUGGUUUCUGCUAAAGGAACCUU…	Archaea,Crenarchaeota,Nitrososphaeria,Nitrosopumilales,Nitrosopumilaceae,Candidatus Nitrosopumilus,uncultured archaeon
KJ881988.1.1437	CCGGUUGAUCCUGCCGGACCUGACUGCUAUCGGAUUGAUACUAAGCCAUGCGAGUCAUUGUAGCAAUACAAGGCAGACGGCUCAGUAACGCGUAGUCAACCUACCCUAUGGACGGGAAUAACCUCGGGAAACUGAGUAUAAUGCCCGAUAGAACACUAUACCUGGAAUGGUUUGUGUUCCAAAUGAUUUAUCGCCGUAGGAUGGGACUGCGGCCUAUCAGUUUGUUGGUGAGGUAAUGGCCCACCAAGACUAUUACAGGUACGGGCUCUGAGAGGAGUAGCCCGGGGAUGGGUGCUGAGACACGGACCCAGGCCCUAUGGGGCGCAGCAGGCGAGAAAACUUUGCAAUGUGCGAAAGCACGACAAGGUUAAUCCGAGUGGUUUCUGCUAAAGGAACCUU…	Archaea,Crenarchaeota,Nitrososphaeria,Nitrosopumilales,Nitrosopumilaceae,Candidatus Nitrosopumilus,uncultured archaeon
KJ882006.1.1438	CCGGUUGAUCCUGCCGGACCUGACUGCUAUCGGAUUGAUACUAAGCCAUGCGAGUCAUUGUAGCAAUACAAGGCAGACGGCUCAGUAACGCGUAGUCAACCUAACCUAUGGACGGGAAUAACCUCGGGAAACUGAGAAUAAUGCCCGAUAGAACACUAUACCUGGAAUGGUUUGUAUUCCAAAUGAUUUAUCGCCGUAGGAUGGGACUGCGGCCUAUCAGUUUGUUGGUGAGGUAAUGGCCCACCAAGACUAUUACAGGUACGGGCUCUGAGAGGAGUAGCCCGGAGAUGGGUACUGAGACACGGACCCAGGCCCUAUGGGGCGCAGCAGGCGAGAAAACUUUGCAAUGUGCGAAAGCACGACAAGGUUAAUCCGAGUGGUUUCUGCUAAAGGAGCCUU…	Archaea,Crenarchaeota,Nitrososphaeria,Nitrosopumilales,Nitrosopumilaceae,Candidatus Nitrosopumilus,uncultured archaeon
KJ882008.1.1438	CCGGUUGAUCCUGCCGGACCUGACUGCUAUCGGAUUGAUACUAAGCCAUGCGAGUCAUUGUAGCAAUACAAGGCAUACGGCUCAGUAACGCGUAGUCAACCUAACCUAUGGACGGGAAUAACCUCGGGAAACUGAGAAUAAUGCCCGAUAGAACAUUAUGCCUGGAAUGGUUUAUGUUCCAAAUGAUUUAUCGCCGUAGGAUGGGACUGCGGCCUAUCAGUUUGUUGGUGAGGUAAUGGCCCACCAAGACUAUUACAGGUACGGGCUCUGAGAGGAGUAGCCCGGAGAUGGGUACUGAGACACGGACCCAGGCCCUAUGGGGCGCAGCAGGCGAGAAAACUUUGCAAUGUGCGAAAGCACGACAAGGUUAAUCCGAGUGGUUUCUGCUAAAGGAACCUU…	Archaea,Crenarchaeota,Nitrososphaeria,Nitrosopumilales,Nitrosopumilaceae,Candidatus Nitrosopumilus,uncultured archaeon
KJ882014.1.1438	CCGGUUGAUCCUGCCGGACCUGACUGCUAUCGGAUUGAUACUAAGCCAUGCGAGUCAUUGUAGCAAUACAAGGCAGACGGCUCAGUAACGCGUAGUCAACCUAACCUAUGGACGGGAAUAACCUCGGGAAACUGAGAAUAAUGCCCGAUAGAACACUAUACCUGGAAUGGUUUGUGUUCCAAAUGAUUUAUCGCCGUAGGAUGGGACUGCGGCCUAUCAGUUUGUUGGUGAGGUAAUGGCCCACCAAGACUAUUACAGGUACGGGCUCUGAGAGGAGUAGCCCGGAGAUGGGUACUGAGACACGGACCCAGGCCCUAUGGGGCGCAGCAGGCGAGAAAACUUUGCAAUGUGCGAAAGCACGACAAGGUUAAUCCGAGUGGUUUCUGCUAAAGGAACCUU…	Archaea,Crenarchaeota,Nitrososphaeria,Nitrosopumilales,Nitrosopumilaceae,Candidatus Nitrosopumilus,uncultured archaeon
KJ882042.1.1438	CCGGUUGAUCCUGCCGGACCUGACUGCUAUCGGAUUGAUACUAAGCCAUGCGAGUCAUUGUAGCAAUACAAGGCAGACGGCUCAGUAACGCGUAGUCAACCUAACCUAUGGACGGGAAUAACCUCGGGAAACUGAGAAUAAUGCCCGAUAGAACACUAUACCUGGAAUGGUUUGUGUUCCAAAUGAUUUAUCGCCGUAGGAUGGGACUGCGGCCUAUCAGUUUGUUGGUGAGGUAAUGGCCCACCAAGACUAUUACAGGUACGGGCUCUGAGAGGAGUAGCCCGGAGAUGGGUACUGAGACACGGACCCAGGCCCUAUGGGGCGCAGCAGGCGAGAAAACUUUGCAAUGUGCGAAAGCACGACAAGGUUAAUCCGAGUGGUUUCUGCUAAAGGAACCUU…	Archaea,Crenarchaeota,Nitrososphaeria,Nitrosopumilales,Nitrosopumilaceae,Candidatus Nitrosopumilus,uncultured archaeon
KJ882056.1.1438	CCGGUUGAUCCUGCCGGACCUGACUGCUAUCGGAUUGAUACUAAGCCAUGCGAGUCAUUGUAGCAAUACAAGGCAGACGGCUCAGUAACGCGUAGUCAACCUAACCUAUGGACGGGAAUAACCUCGGGAAACUGAGAAUAAUGCCCGAUAGAACACUAUACCUGGAAUGGUUUGUGUUCCAAAUGAUUUAUCGCCGUAGGAUGGGACUGCGGCCUAUCAGUUUGUUGGUGAGGUAAUGGCCCACCAAGACUAUUACAGGUACGGGCUCUGAGAGGAGUAGCCCGGAGAUGGGUACUGAGACACGGACCCAGGCCCUAUGGGGCGCAGCAGGCGAGAAAACUUUGCAAUGUGCGAAAGCACGACAAGGUUAAUCCGAGUGGUUUCUGCUAAAGGAACCUU…	Archaea,Crenarchaeota,Nitrososphaeria,Nitrosopumilales,Nitrosopumilaceae,Candidatus Nitrosopumilus,uncultured archaeon
KJ882062.1.1433	UGAUCCUGCCGGACCUGACUGCUAUCGGAUUGAUACUAAGCCAUGCGAGUCAUUGUAGCAAUACAAGGCAGACGGCUCAGUAACGCGUAGUCAACCUAACCUAUGGACGGGAAUAACCUCGGGAAACUGAGAAUAAUGCCCGAUAGAACACUAUACCUGGAAUGGUUUGUGUUCCAAAUGAUUUAUCGCCGUAGGAUGGGACUGCGGCCUAUCAGUUUGUUGGUGAGGUAAUGGCCCACCAAGACUAUUACAGGUACGGGCUCUGAGAGGAGUAGCCCGGAGAUGGGUACUGAGACACGGACCCAGGCCCUAUGGGGCGCAGCAGGCGAGAAAACUUUGCAACGUGCGAAAGCACGACAAGGUUAAUCCGAGUGGUUUCUGCUAAAGGAACCUUUUGUU…	Archaea,Crenarchaeota,Nitrososphaeria,Nitrosopumilales,Nitrosopumilaceae,Candidatus Nitrosopumilus,uncultured archaeon
KJ882064.1.1438	CCGGUUGAUCCUGCCGGACCUGACUGCUAUCGGAUUGAUACUAAGCCAUGCGAGUCAUUGUAGCAAUACAGGGCAGGCGGCUCAGUAACGCGUAGUCAACCUAACCUAUGGACGGGAAUAACCUCGGGAAACUGAGAAUAAUGCCCGAUAGAACACUAUGCCUGGAAUGGUUUGUGUUCCAAAUGAUUUAUCGCCGUAGGAUGGGACUGCGGCCUAUCAGUUUGUUGGUGAGGUAAUGGCCCACCAAGACUAUUACAGGUACGGGCUCUGAGAGGAGUAGCCCGGAGAUGGGUACUGAGACACGGACCCAGGCCCUAUGGGGCGCAGCAGGCGAGAAAACUUUGCAAUGUGCGAAAGCACGACAAGGUUAAUCCGAGUGGUUUCUGCUAAAGGAACCUU…	Archaea,Crenarchaeota,Nitrososphaeria,Nitrosopumilales,Nitrosopumilaceae,Candidatus Nitrosopumilus,uncultured archaeon
KJ882082.1.1439	CCGGUUGAUCCUGCCGGACCUGACUGCUAUCGGAUUGAUACUAAGCCAUGCGAGUCAUUGUAGCAAUACAAGGCAGACGGCUCAGUAACGCGUAGUCAACCUAACCUAUGGACGGGAAUAACCUCGGGAAACUGAGAAUAAUGCCCGAUAGAACACUAUACCUGGAAUGGUUUGUGUUCCAAAUGAUUUAUCGCCGUAGGAUGGGACUGCGGCCUAUCAGUUUGUUGGUGAGGUAAUGGCCCACCAAGACUAUUACAGGUACGGGCUCUGAGAGGAGUAGCCCGGAGAUGGGUACUGAGACACGGACCCAGGCCCUAUGGGGCGCAGCAGGCGAGAAAACUUUGCAAUGUGCGAAAGCACGACAAGGUUAAUCCGAGUGGUUUCUGCUAAAGGAACCUU…	Archaea,Crenarchaeota,Nitrososphaeria,Nitrosopumilales,Nitrosopumilaceae,Candidatus Nitrosopumilus,uncultured archaeon
KJ882091.1.1438	CCGGUUGAUCCUGCCGGACCUGACUGCUAUCGGAUUGAUACUAAGCCAUGCGAGUCAUUGUAGCAAUACAAGGCAGACGGCUCAGUAACGCGUAGUCAACCUAACCUAUGGACGGGAAUAACCUCGGGAAACUGAGAAUAAUGCCCGAUAGAACACUAUACCUGGAAUGGUUUGUGUUCCAAAUGAUUUAUCGCCGUAGGAUGGGACUGCGGCCUAUCAGUUUGUUGGUGAGGUAAUGGCCCACCAAGACUAUUACAGGUACGGGCUCUGAGAGGAGUAGCCCGGAGAUGGGUACUGAGACACGGACCCAGGCCCUAUGGGGCGCAGCAGGCGAGAAAACUUUGCAAUGUGCGAAAGCACGACAAGGUUAAUCCGAGUGGUUUCUGCUAAAGGAACCUU…	Archaea,Crenarchaeota,Nitrososphaeria,Nitrosopumilales,Nitrosopumilaceae,Candidatus Nitrosopumilus,uncultured archaeon
KJ882147.1.1439	CCGGUUGAUCCUGCCGGACCUGACUGCUAUCGGACUGAUACUAAGCCAUGCUAGUCUUUGUAGUAAUACAAGGCAUACGGCUCAGUAACGCGUAGUCAACCUACCCUAUGGACGGGGAUAAUCUCGGGAAACUGAGCAUAAUACCCGGUAGACCACUUCUCCUGGAAUGGUUAGUGGUUAAAAUGAUUCGUCGCCAUAGGAUGGGACUGCGGCCUAUCAGCUUGUUGGUGAGGUAAUGGCCCACCAAGGCGAUUACAGGUACGGGCUCUGAGGGGAGAAGCCCGGAGAUGGGUACUGAGACAAGGACCCAGGCCCUAUGGGGCGCAGCAGGCGAGAAAACUUUGCAAUGUGCGAAAGCACGACAAGGUUAAUCCGAGUGAUUUCUGCUAAAGGAAUCUU…	Archaea,Crenarchaeota,Nitrososphaeria,Nitrosopumilales,Nitrosopumilaceae,uncultured archaeon,
KJ882154.1.1438	CCGGUUGAUCCUGCCGGACCUGACUGCUAUCGGAUUGAUACUAAGCCAUGCGAGUCAUUGUAGCAAUACAAGGCAUACGGCUCAGUAACGCGUAGUCAACCUAACCUAUGGACGGGAAUAACCUCGGGAAACUGAGAAUAAUGCCCGAUAGAACAUUAUGCCUGGAAUGGUUUAUGUUCCAAAUGAUUUAUCGCCGUAGGAUGGGACUGCGGCCUAUCAGUUUGUUGGUGAGGUAAUGGCCCACCAAGACUAUUACAGGUACGGGCUCUGAGAGGAGUAGCCCGGAGAUGGGUACUGAGACACGGACCCAGGCCCUAUGGGGCGCAGCAGGCGAGAAAACUUUGCAAUGUGCGAAAGCACGACAAGGUUAAUCCGAGUGGUUUCUGCUAAAGGAACCUU…	Archaea,Crenarchaeota,Nitrososphaeria,Nitrosopumilales,Nitrosopumilaceae,Candidatus Nitrosopumilus,uncultured archaeon
KJ882162.1.1438	CCGGUUGAUCCUGCCAGACCUGACUGCUAUCGGAUUGAUACUAAGCCAUGCGAGUCAUUGUAGCAAUACAAGGCAGACGGCUCAGUAACGCGUAGUCAACCUAACCUAUGGACGGGAAUAACCUCGGGAAACUGAGAAUAAUGCCCGAUAGAACACUAUACCUGGAAUGGUUUGUGUUCCAAAUGAUUUAUCGCCGUAGGAUGGGACUGCGGCCUAUCAGUUUGUUGGUGAGGUAAUGGCCCACCAAGACUAUUACAGGUACGGGCUCUGAGAGGAGUAGCCCGGAGAUGGGUACUGAGACACGGACCCAGGCCCUAUGGGGCGCAGCAGGCGAGAAAACUUUGCAAUGUGCGAAAGCACGACAAGGUUAAUCCGAGUGGUUUCUGCUAAAGGAACCUU…	Archaea,Crenarchaeota,Nitrososphaeria,Nitrosopumilales,Nitrosopumilaceae,Candidatus Nitrosopumilus,uncultured archaeon
AB193965.1.1440	UUCCGGUUGAUCCUGCCGGACCUGACUGCUAUCGGAUUGAUACUAAGCCAUGCGAGUCUUUGUAGUAAUACAAGGCAUACGGCUCAGUAACGCGUAGUCAACCUACCCUAUGGACGGGGAUAAUCUCGGGAAACUGAGCAUAAUACCCGGCAGACCACUUAUCCUGGAAUGGUUAGUGGUUAAAAUGAUUCGUCGCCAUAGGAUGGGACUGCGGCCUAUCAGCUUGUUGGUGAGGUAAUGGCCCACCAAGGCGAUUACAGGUACGGGCUCUGAGAGGAGAAGCCCGGAGAUGGGUACUGAGACAAGGACCCAGGCCCUAUGGGGCGCAGCAGGCGAGAAAACUUUGCAAUGUGCGAAAGCACGACAAGGUUAAUCCGAGUGAUUUCUGCUAAAGGAAUC…	Archaea,Crenarchaeota,Nitrososphaeria,Nitrosopumilales,Nitrosopumilaceae,uncultured archaeon,
AB193972.1.1440	UUCCGGUUGAUCCUGCCGGACCUGACUGCUAUCGGAUUGAUACUAAGCCAUGCGAGUCUUUGCAGUAAUGCAAGGCAUACGGCUCAGUAACACGUAGUCAACUUACCCUAUGGACGAGGAUAAUCUCGGGAAACUGAGCAUAAUACUCGAUAGAUCAUAAUGCCUGGAAUGGUUUAUGGUUGAAAUGAUUCGUCGCCAUAGGAUGGGACUGCGGCCUAUCAGCUUGUUGGUGAGGUAAUGGCCCGCCAAGGCGAUUACAGGUACGGGCUCUGAGAGGAGAAGCCCGGAGAUGGGUACUGAGACAAGGACCUAGGCCCUAUGGGGCGCAGCAGGCGAGAAAACUUUGCAAUGUGCGAAAGCACGACAAGGUUAAUCCGAGUGAUUUCUGCUAAAGAAAUC…	Archaea,Crenarchaeota,Nitrososphaeria,Nitrosopumilales,Nitrosopumilaceae,uncultured archaeon,
AB193979.1.1440	UUCCGGUUGAUCCUGCCGGACCUGACUGCUAUCGGAUUGAUACUAAGCCAUGCGAGUCUUUGUAGUAAUACAAGGCAUACGGCUCAGUAACGCGUAGUCAACCUACCCUAUGGACAAGAAUAAUCUCGGGAAACUGAGCAUAAUUCCUGGUAGAUCAUAAUGCCUGGAAUGGUUUAUGGUUAAAAUGAUUCGUCGCCAUAGGAUGGGACUGCGGCCUAUCAGCUUGUUGGUGAGGUAAUGGCCCACCAAGGCGAUUACAGGUACGGGCUCUGAGAGGAGAAGCCCGGAGAUGGGUACUGAGACAAGGACCCAGGCCCUAUGGGGCGCAGCAGGCGAGAAAACUUUGCAAUGUGCGAAAGCACGACAAGGUUAGUCCGAGUGAUUUCUGCUAAAGAGAUC…	Archaea,Crenarchaeota,Nitrososphaeria,Nitrosopumilales,Nitrosopumilaceae,uncultured archaeon,
AB193981.1.1441	UUCCGGUUGAUCCUGCCGGACCUGACUGCUAUCGGAUUGAUACUAAGCCAUGCGAGUCUUUGUAGUAAUACAAGGCAUACGGCUCAGUAACACGUAGUCAACUUACCCUAUGGACGAGGAUAAUCUCGGGGAACUGAGCAUAAUACUCGAUAGAUCAUAAUGCCUGGAAUGGUUUAUGGUUGAAAUGAUUCGUCGCCAUAGGAUGGGACUGCGGCCUAUCAGCUUGUUGGUGAGGUAAUGGCCCACCAAGGCGAUUACAGGUACGGGCUCUGAGAGGAGAAGCCCGGAGAUGGGUACUGAGACAAGGACCCAGGCCCUAUGGGGCGCAGCAGGCGAGAAAACUUUGCAAUGUGCGAAAGCGCGACAAGGUUAAUCCGAGUGAUUUCUGCUAAAGAAGUC…	Archaea,Crenarchaeota,Nitrososphaeria,Nitrosopumilales,Nitrosopumilaceae,uncultured archaeon,
AB193993.1.1441	UUCCGGUUGAUCCUGCCGGACCUGACUGCUAUCGGAUUGAUACUAAGCCAUGCGAGUCUUUGUAGUAAUACAAGGCAUACGGCUCAGUAACACGUAGUCAACCUACCUUAUGGACGAGGAUAAUCUCGGGAAACUGAGGAUAAUACUCGAUAGACCAUCACUCCUGGAAUGGUUUAUGGUUAAAAUGAUUCGUCGCCAUAGGAUGGGACUGCGGCCUAUCAGCUUGUUGGUGAGGUAAUGGCCCACCAAGGCGAUUACAGGUACGGGCUCUGAGAGGAGAAGCCCGGAGAUGGGUACUGAGACACGGACCCAGGCCCUAUGGGGCACAGCAGGCGAGAAAACUUUGCAAUGUGCGAAAGCACGACAAGGUUAAUCCGAGUGAUUUCUGCUAAAGAAAUC…	Archaea,Crenarchaeota,Nitrososphaeria,Nitrosopumilales,Nitrosopumilaceae,uncultured archaeon,
AB194004.1.1440	UUCCGGUUGAUCCUGCCGGACCUGACUGCUAUCGGAUUGAUACUAAGCCAUGCGAGUCAUUGUAGUAAUACAAGGCAGACGGCUCAGUAACGCGUAGUCAACCUACCCUAUGGACGAGGAUAAUCUCGGGAAACUGAGGAUAAUACUCGAUAGAUCAUUAUGCCUGGAACGGUUAAUGGUUAAAACGAUUCGUCGCCAUAGGAUGGGACUGCGGCCUAUCAGCUUGUUGGUGAGGUAAUGGCCCACCAAGGCGAUUACAGGUACGGGCUCUGAGAGGAGAAGCCCGGAGAUGGGUACUGAGACAAGGACCCAGGCCCUAUGGGGCGCAGCAGGCGAGAAAACUUUGCAAUGUGCGAAAGCACGACAAGGUUAGUCCGAGUGAUUUCUGCUAAAGAAAUC…	Archaea,Crenarchaeota,Nitrososphaeria,Nitrosopumilales,Nitrosopumilaceae,uncultured archaeon,
KF957664.1.1474	AUCCGGUUGAUCCUGCCGGACCUGACUGCUAUCGGAUUGAUACUAAGCCAUGCGAGUCAUUGUAGCAAUACAAGGCAGACGGCUCAGUAACGCGUAGUCAACCUACCCUAUGGACGGGAAUAACCUCGGGAAACUGAGAAUAAUGCCCGAUAGAACAUUAUGCCUGGAAUGGUUUAUGUUUCAAAUGAUUUAUCGCCGUAGGAUGGGACUGCGGCCUAUCAGUUUGUUGGUGAGGUAAUGGCCCACCAAGACUAUUACAGGUACGGGCUCUGAGAGGAGUAGCCCGGAGAUGGGUACUGAGACACGGACCCAGGCCCUAUGGGGCGCAGCAGGCGAGAAAACUUUGCAAUGUGCGAAAGCACGACAAGGUUAAUCCGAGUGGUUUCUGCUAAAGGAACC…	Archaea,Crenarchaeota,Nitrososphaeria,Nitrosopumilales,Nitrosopumilaceae,Candidatus Nitrosopumilus,Nitrosopumilus ureiphilus
FJ971112.1.1438	UUCCGGUUGAUCCUGCCGGACCUGACUGCUAUCGGAUUGAUACUAAGCCAUGCGAGUCAUUGUAGCAAUACAAGGCAGACGGCUCAGUAACGCGUAGUCAACCUAACCUAUGGACGGGAAUAACCUCGGGAAACUGAGAAUAAUGCCCGAUAGAACACUAUACCUGGAAUGGUUUGUGUUCCAAAUGAUUUAUCGCCGUAGGAUGGGACUGCGGCCUAUCAGUUUGUUGGUGAGGUAAUGGCCCACCAAGACUAUUACAGGUACGGGCUCUGAGAGGAGUAGCCCGGAGAUGGGUACUGAGACACGGACCCAGGCCCUAUGGGGCGCAGCAGGCGAGAAAACUUUGCAAUGUGCGAAAGCACGACAAGGUUAAUCCGAGUGGUUUCUGCUAAAGGAACC…	Archaea,Crenarchaeota,Nitrososphaeria,Nitrosopumilales,Nitrosopumilaceae,Candidatus Nitrosopumilus,uncultured crenarchaeote
FJ971114.1.1443	UUCCGGUUGAUCCCGCCAGACCUGACUGCUAUCGGAUUGAUACUAAGCCAUGCGAGUCAUUGUAGCAAUACAAGGCAGACGGCUCAGUAACGCGUAGUCAACCUAACCUAUGGACGGGAAUAACCUCGGGAAACUGAGAAUAAUGCCCGAUAGAACACUAUACCUGGAAUGGUUUGUGUUCCAAAUGAUUUAUCGCCGUAGGAUGGGACUGCGGCCUAUCAGUUUGUUGGUGAGGUAAUGGCCCACCAAGACUAUUACAGGUACGGGCUCUGAGAGGAGUAGCCCGGAGAUGGGUACUGAGACACGGACCCAGGCCCUAUGGGGCGCAGCAGGCGAGAAAACUUUGCAAUGUGCGAAAGCACGACAAGGUUAAUCCGAGUGGUUUCUGCUAAAGGAACC…	Archaea,Crenarchaeota,Nitrososphaeria,Nitrosopumilales,Nitrosopumilaceae,Candidatus Nitrosopumilus,uncultured crenarchaeote
FJ971119.1.1442	UUCCGGUUGAUCCUGCCGGACCUGACUGCUAUCGGAUCGAUACUAAGCCAUGCGAGUCAUUGUAGUAAUACAAGGCAGACGGCUCAGUAACGCGUAGUCAACCUACCCUAUGGACGGGAAUAACCUCGGGAAACUGAGUAUAAUGCCCGAUAGAACACUAUACCUGGAAUGGUUUGUGUUCCAAAUGAUUUAUCGCCGUAGGAUGGGACUGCGGCCUAUCAGUUUGUUGGUGAGGUAAUGGCCCACCAAGACUAUUACAGGUACGGGCUCUGAGAGGAGUAGCCCGGAGAUGGGUACUGAGACACGGACCCAGGCCCUAUGGGGCGCAGCAGGCGAGAAAACUUUGCAAUGUGCGAAAGCACGACAAGGUUAAUCCGAGUGGUUUGUGCUAAACGAACC…	Archaea,Crenarchaeota,Nitrososphaeria,Nitrosopumilales,Nitrosopumilaceae,Candidatus Nitrosopumilus,uncultured crenarchaeote
FJ971126.1.1442	UUCCGGUUGAUCCCGCCGACCUGACUGCUAUCGGAUUGAUACUAAGCCAUGCGAGUCAUUGUAGCAAUACAAGGCAGACGGCUCAGUAACGCGUAGUCAACCUAACCUAUGGACGGGAAUAACCUCGGGAAACUGAGAAUAAUGCCCGAUAGAACACUAUAUCUGGAAUGGUUUGUGUUCCAAAUGAUUUAUCGCCGUAGGAUGGGACUGCGGCCUAUCAGUUUGUUGGUGAGGUAAUGGCCCACCAAGACUAUUACAGGCACGGGCUCUGAGAGGAGUAGCCCGGAGAUGGGUACUGAGACACGGACCCAGGCCCUAUGGGGCGCAGCAGGCGAGAAAACUUUGCAAUGUGCGAAAGCACGACAAGGUUAAUCCGAGUGGUUUCUGCUAAAGGAACCU…	Archaea,Crenarchaeota,Nitrososphaeria,Nitrosopumilales,Nitrosopumilaceae,Candidatus Nitrosopumilus,uncultured crenarchaeote
KJ881453.1.1439	UCCGGUUGAUCCUGCCAGACCUGACUGCUAUCGGAUUGAUACUAAGCCAUGCGAGUCAUUGUAGUAAUACAAGGCAGACGGCUCAGUAACGCGUAGUCAACCUACCCUAUGGACGGGAAUAACCUCGGGAAACUGAGUAUAAUGCCCGAUAGAACACUAUUCCUGGAAUGGUUUGUGUUCCAAAUGAUUUAUCGCCGUAGGAUGGGACUGCGGCCUAUCAGUUUGUUGGUGAGGUAAUGGCCCACCAAGACUAUUACAGGUACGGGCUCUGAGAGGAGUAGCCCGGAGAUGGGUACUGAGACACGGACCCAGGCCCUAUGGGGCGCAGCAGGCGAGAAAACUUCGCAAUGUGCGAAAGCACGACAAGGUUAAUCCGAGUGGUUUGUGCUAAACGAACCU…	Archaea,Crenarchaeota,Nitrososphaeria,Nitrosopumilales,Nitrosopumilaceae,Candidatus Nitrosopumilus,uncultured archaeon
KJ881460.1.1438	CCGGUUGAUCCUGCCGGACCUGACUGCUAUCGGAUUGAUACUAAGCCAUGCGAGUCAUUGUAGUAAUACAAGGCAGACGGCUCAGUAACGCGUAGUCAACCUACCCUAUGGACGGGAAUAACCUCGGGAAACUGAGUAUAAUGCCCGAUAGAACACUAUUCCUGGAAUGGUUUGUGUUCCAAAUGAUUUAUCGCCGUAGGAUGGGACUGCGGCCUAUCAGUUUGUUGGUGAGGUAAUGGCCCACCAAGACUAUUACAGGUACGGGCUCUGAGAGGAGUAGCCCGGAGAUGGGUACUGAGACACGGACCCAGGCCCUAUGGGGCGCAGCAGGCGAGAAAACUUUGCAAUGUGCGAAAGCACGACAAGGUUAAUCCGAGUGGUUUGUGCUAAACGAACCUU…	Archaea,Crenarchaeota,Nitrososphaeria,Nitrosopumilales,Nitrosopumilaceae,Candidatus Nitrosopumilus,uncultured archaeon
KJ881468.1.1438	CCGGUUGAUCCUGCCGGACCUGACUGCUAUCGGAUUGAUACUAAGCCAUGCGAGUCAUUGUAGUAAUACAAGGCAGACGGCCCAGUAACGCGUAGUCAACCUACCCUAUGGACGGGAAUAACCUCGGGAAACUGAGUAUAAUGCCCGAUAGAACACUAUUCCUGGAAUGGUUUGUGUUCCAAAUGAUUUAUCGCCGUAGGAUGGGACUGCGGCCUAUCAGUUUGUUGGUGAGGUAAUGGCCCACCAAGACUAUUACAGGUACGGGCUCUGAGAGGAGUAGCCCGGAGAUGGGUACUGAGACACGGACCCAGGCCCUAUGGGGCGCAGCAGGCGAGAAAACUUUGCAAUGUGCGAAAGCACGACAAGGUUAAUCCGAGUGGUUUGUGCUAAACGAACCUU…	Archaea,Crenarchaeota,Nitrososphaeria,Nitrosopumilales,Nitrosopumilaceae,Candidatus Nitrosopumilus,uncultured archaeon
KJ881475.1.1437	CCGGUUGAUCCUGCCGGACCUGACUGCUAUCGGAUUGAUACUAAGCCAUGCGAGUCAUUGUAGUAAUACAAGGCAGACGGCUCAGUAACGCGUAGUCAACCUACCCUAUGGACGGGAAUAACCUCGGGAAACUGAGUAUAAUGCCCGAUAGAACACUAUUCCUGGAAUGGUUUGUGUUCCAAAUGAUUUAUCGCCGUAGGAUGGGACUGCGGCCUAUCAGUUUGUUGGUGAGGUAAUGGCCCACCAAGACUACUACAGGUACGGGCUCUGAGAGGAGUAGCCCGGAGAUGGGUACUGAGACACGGACCCAGGCCCUAUGGGGCGCAGCAGGCGAGAAAACUUUGCAAUGUGCGAAAGCACGACAAGGUUAAUCCGAGUGGUUUGUGCUAAACGAACCUU…	Archaea,Crenarchaeota,Nitrososphaeria,Nitrosopumilales,Nitrosopumilaceae,Candidatus Nitrosopumilus,uncultured archaeon
KJ881485.1.1438	CCGGUUGAUCCUGCCGGACCUGACUGCUAUCGGAUUGAUACUAAGCCAUGCGAGUCAUUGUAGUAAUACAAGGCAGACGGCUCAGUAACGCGUAGUCAACCUACCCUAUGGACGGGAAUAACCUCGGGAAACUGAGUAUAAUGCCCGAUAGAACACUAUUCCUGGAAUGGUUUGUGUUCCAAAUGAUUUAUCGCCGUAGGAUGGGACUGCGGCCUAUCAGUUUGUUGGUGAGGUAAUGGCCCACCAAGACUAUUACAGGUACGGGCUCUGAGAGGAGUAGCCCGGAGAUGGGUACUGAGACACGGACCCAGGCCCUAUGGGGCGCAGCAGGCGAGAAAACUUUGCAAUGUGCGAAAGCACGACAAGGUUAAUCCGAGUGGUUUGUGCUAAACGAACCUU…	Archaea,Crenarchaeota,Nitrososphaeria,Nitrosopumilales,Nitrosopumilaceae,Candidatus Nitrosopumilus,uncultured archaeon
KJ881493.1.1438	CCGGUUGAUCCUGCCGGACCUGACUGCUAUCGGAUUGAUACUAAGCCAUGCGAGUCAUUGUAGUAAUACAAGGCAGACGGCUCAGUAACGCGUAGUCAACCUACCCUAUGGACGGGAAUAACCCCGGGAAACUGAGUAUAAUGCCCGAUAGAACACUAUUCCUGGAAUGGUUUGUGUUCCAAAUGAUUUAUCGCCGUAGGAUGGGACUGCGGCCUAUCAGUUUGUUGGUGAGGUAAUGGCCCACCAAGACUAUUACAGGUACGGGCUCUGAGAGGAGUAGCCCGGAGAUGGGUACUGAGACACGGACCCAGGCCCUAUGGGGCGCAGCAGGCGAGAAAACUUUGCAAUGUGCGAAAGCACGACAAGGUUAAUCCGAGUGGUUUGUGCUAAACGAACCUU…	Archaea,Crenarchaeota,Nitrososphaeria,Nitrosopumilales,Nitrosopumilaceae,Candidatus Nitrosopumilus,uncultured archaeon
KJ881503.1.1439	UCCGGUUGAUCCUGCCGGACCUGACUGCUAUCGGAUUGAUACUAAGCCAUGCGAGUCAUUGUAGUAAUACAAGGCAGACGGCUCAGUAACGCGUAGUCAACCUACCCUAUGGACGGGAAUAACCUCGGGAAACUGAGUAUAAUGCCCGAUAGAACACUAUUCCUGGAAUGGUUUGUGUUCCAAAUGAUUUAUCGCCGUAGGAUGGGACUGCGGCCUAUCAGUUUGUUGGUGAGGUAAUGGCCCACCCAGACUAUUACAGGUACGGGCUCUGAGAGGAGUAGCCCGGAGAUGGGUACUGAGACACGGACCCAGGCCCUAUGGGGCGCAGCAGGCGAGAAAACUUUGCAAUGUGCGAAAGCACGACAAGGUUAAUCCGAGUGGUUUGUGCUAAACGAACCU…	Archaea,Crenarchaeota,Nitrososphaeria,Nitrosopumilales,Nitrosopumilaceae,Candidatus Nitrosopumilus,uncultured archaeon
KJ881511.1.1438	CCGGUUGAUCCUGCCGGACCUGACUGCUAUCGGAUUGAUACUAAGCCAUGCGAGUCAUUGUAGUAAUACAAGGCAGACGGCUCAGUAACGCGUAGUCAACCUACCCUAUGGACGGGAAUAACCUCGGGAAACUGAGUAUAAUGCCCGAUAGAACACUAUUCCUGGAAUGGUUUGUGUUCCAAAUGAUUUAUCGCCGUAGGAUGGGACUGCGGCCUAUCAGUUUGUUGGUGAGGUAAUGGCCCACCAAGACUAUUACAGGUACGGGCUCUGAGAGGAGUAGCCCGGAGAUGGGUACUGAGACACGGACCCAGGCCCUACGGGGCGCAGCAGGCGAGAAAACUUUGUAAUGUGCGAAAGCACGACAAGGUUAAUCCGAGUGGUUUGUGCUAAACGAACCUU…	Archaea,Crenarchaeota,Nitrososphaeria,Nitrosopumilales,Nitrosopumilaceae,Candidatus Nitrosopumilus,uncultured archaeon
KJ881518.1.1441	UCCGGUUGAUCCCGCCGGACCUGACUGCUAUCGGAUUGAUACUAAGCCAUGCGAGUCAUUGCAGCAAUGCAAGGCAGACGGCUCAGUAACGCGUAGUCAACCUAACCUAUGGACGGGAAUAACCUCGGGAAACUGAGUAUAAUGCCCGAUAGAACACUAUACCUGGAAUGGUUUGUGUUCCAAAUGAUUUAUCGCCGUAGGAUGGGACUGCGGCCUAUCAGUUUGUUGGUGAGGUAAUGGCCCACCAAGACUAUUACAGGUACGGGCUCUGAGAGGAGUAGCCCGGAGAUGGGUACUGAGACACGGACCCAGGCCCUAUGGGGCGCAGCAGGCGAGAAAACUUUGCAAUGUGCGAAAGCACGACAAGGUUAAUCCGAGUGGUUUCUGCUAAAGGAACCU…	Archaea,Crenarchaeota,Nitrososphaeria,Nitrosopumilales,Nitrosopumilaceae,Candidatus Nitrosopumilus,uncultured archaeon
KJ881524.1.1441	UCCGGUUGAUCCCGCCGGACCUGACUGCUAUCGGAUUGAUACUAAGCCAUGCGAGUCAUUGCAGCAAUGCAAGGCAGACGGCUCAGUAACGCGUAGUCAACCUAACCUAUGGACGGGAAUAACCUCGGGAAACUGAGUAUAAUGCCCGAUAGAACACUAUACCUGGAAUGGUUUGUGUUCCAAAUGAUUUAUCGCCGUAGGAUGGGACUGCGGCCUAUCAGUUUGUUGGUGGGGUAAUGGCCCACCAAGACUAUUACAGGUACGGGCUCUGAGAGGAGUAGCCCGGAGAUGGGUACUGAGACACGGACCCAGGCCCUAUGGGGCGCAGCAGGCGAGAAAACUUUGCAAUGUGCGAAAGCACGACAAGGUUAAUCCGAGUGGUUUCUGCUAAAGGAACCU…	Archaea,Crenarchaeota,Nitrososphaeria,Nitrosopumilales,Nitrosopumilaceae,Candidatus Nitrosopumilus,uncultured archaeon
KJ881617.1.1441	UCCGGUUGAUCCCGCCGGACCUGACUGCUAUCGGAUUGAUACUAAGCCAUGCGAGUCAUUGUAGUAAUACAAGGCAGACGGCUCAGUAACGCGUAGUCAACCUACCCUAUGGACGGGAAUAACCUCGGGAAACUGAGUAUAAUGCCCGAUAGAACACUAUUCCUGGAAUGGUUUGUGUUCCAAAUGAUUUAUCGCCGUAGGAUGGGACUGCGGCCUAUCAGUUUGUUGGUGAGGUAAUGGCCCACCAAGACUAUUACAGGUACGGGCUCUGAGAGGAGUAGCCCGGAGAUGAGUACUGAGACACGGACCCAGGCCCUAUGGGGCGCAGCAGGCGAGAAAACUUUGCAAUGUGCGAAAGCACGACAAGGUUAAUCCGAGUGGUUUGUGCUAAACGAACCU…	Archaea,Crenarchaeota,Nitrososphaeria,Nitrosopumilales,Nitrosopumilaceae,Candidatus Nitrosopumilus,uncultured archaeon
KJ881621.1.1441	UCCGGUUGAUCCCGCCGGACCUGACUGCUAUCGGAUUGAUACUAAGCCAUGCGAGUCAUUGUAGUAAUACAAGGCAGACGGCUCAGUAACGCGUAGUCAACCUACCCUAUGGACGGGAAUAACCUCGGGAAACUGAGUAUAAUGCCCGAUAGAACACUAUUCCUGGAAUGGUUUGUGUUCCAAAUGAUUUAUCGCCGUAGGAUGGGACUGCGGCCUAUCAGUUUGUUGGUGAGGUAAUGGCCCACCAAGACUAUUACAGGUACGGGCUCUGAGAGGAGUAGCCCGGAGAUGGGUACUGAGACACGGACCCAGGCCCUAUGGGGCGCAGCAGGCGAGAAAACUUUGCAAUGUGCGAAAGCACGACAAGGUUAAUCCGAGUGGUUUGUGCUAAACGAACCU…	Archaea,Crenarchaeota,Nitrososphaeria,Nitrosopumilales,Nitrosopumilaceae,Candidatus Nitrosopumilus,uncultured archaeon
KJ881712.1.1441	UCCGGUUGAUCCCGCCGGACCUGACUGCUACCGGAUUGAUACUAAGCCAUGCGAGUCAUUGCAGCAAUGCAAGGCAGACGGCUCAGUAACGCGUAGUCAACCUAACCUAUGGACGGGAAUAACCUCGGGAAACUGAGUAUAAUGCCCGAUAGAACACUAUACCUGGAAUGGUUUGUGUUCCAAAUGAUUUAUCGCCGUAGGAUGGGACUGCGGCCUAUCAGUUUGUUGGUGAGGUAAUGGCCCACCAAGACUAUUACAGGUACGGGCUCUGAGAGGAGUAGCCCGGAGAUGGGUACUGAGACACGGACCCAGGCCCUAUGGGGCGCAGCAGGCGAGAAAACUUUGCAAUGUGCGAAAGCACGACAAGGUUAAUCCGAGUGGUUUCUGCUAAAGGAACCU…	Archaea,Crenarchaeota,Nitrososphaeria,Nitrosopumilales,Nitrosopumilaceae,Candidatus Nitrosopumilus,uncultured archaeon
KJ881721.1.1441	UCCGGUUGAUCCUGCCGGACCUGACUGCUAUCGGAUUGAUACUAAGCCAUGCGAGUCAUUGCAGCAAUGCAAGGCAGACGGCUCAGUAACGCGUAGUCAACCUAACCUAUGGACGGGAAUAACCUCGGGAAACUGAGUAUAAUGCCCGAUAGAACACUAUACCUGGAAUGGUUUGUGUUCCAAAUGAUUUAUCGCCGUAGGAUGGGACUGCGGCCUAUCAGUUUGUUGGUGAGGUAAUGGCCCACCAAGACUAUUACAGGUACGGGCUCUGAGAGGAGUAGCCCGGAGAUGGGUACUGAGACACGGACCCAGGCCCUAUGGGGCGCAGCAGGCGAGAAAACUUUGCAAUGUGCGAAAGCACGACAAGGUUAAUCCGAGUGGUUUCUGCUAAAGGAACCU…	Archaea,Crenarchaeota,Nitrososphaeria,Nitrosopumilales,Nitrosopumilaceae,Candidatus Nitrosopumilus,uncultured archaeon
KJ881745.1.1444	UCCGGUUGAUCCUGCCAGACCUGACUGCUAUCGGAUUAAUACUAAGCCAUGCGAGUUUUUGUAGUAAUACAAGGCAUACGGCUCAGUAACACGUAGUCAACCUACCCUAUGGACGAGAAUAAUCUCGGGAAACUGAGCAUAAUACUCGAUAGAUCAUAAUGCCUGGAAUGGUUUAUGGUUGAAAUGAUUCGUUCGCCAUAGGAUGGGACUGCGGCCUAUCAGCUUGUUGGUGGGGUAAUGGCCCACCAAGGCGAUUACAGGCACGGGCUCUGAGAGGAGAAGCCCGGAGAUGGGUACUGAGACACGGACCCAGGCCCUAUGGGGCGCAGCAGGCUAGAAAACUUUGCAAUGUGCGAAAGCACGACAAGGUUAGUCCGAGUGAUUUCUGCUAAAGAAAUC…	Archaea,Crenarchaeota,Nitrososphaeria,Nitrosopumilales,Nitrosopumilaceae,uncultured archaeon,
KJ881771.1.1438	CCGGUUGAUCCUGCCAGACCUGACUGCUAUCGGAUUGAUACUAAGCCAUGCGAGUCAUUGUAGUAAUACAAGGCAGACGGCUCAGUAACGCGUAGUCAACCUACCCUAUGGACGGGAAUAACCUCGGGAAACUGAGUAUAAUGCCCGAUAGAACACUAUUCCUGGAAUGGUUUGUGUUCCAAAUGAUUUAUCGCCGUAGGAUGGGACUGCGGCCUAUCAGUUUGUUGGUGAGGUAAUGGCCCACCAAGACUAUUACAGGUACGGGCUCUGAGAGGAGUAGCCCGGAGAUGGGUACUGAGACACGGACCCAGGCCCUAUGGGGCGCAGCAGGCGAGAAAACUUUGCAAUGUGCGAAAGCACGACAAGGUUAAUCCGAGUGGUUUGUGCUAAACGAACCUU…	Archaea,Crenarchaeota,Nitrososphaeria,Nitrosopumilales,Nitrosopumilaceae,Candidatus Nitrosopumilus,uncultured archaeon
KJ881778.1.1436	CCGGUUGAUCCUGCCGGACCUGACUGCUAUCGGAUUGAUACUAAGCCAUGCGAGUCAUUGUAGUAAUACAAGGCAGACGGCUCAGUAACGCGUAGUCAACCUACCCUAUGGACGGGAAUAACCUCGGGAAACUGAGUAUAAUGCCCGAUAGAACACUAUUCCUGGAAUGGUUUGUGUUCCAAAUGAUUUAUCGCCGUAGGAUGGGACUGCGGCCUAUCAGUUUGUUGGUGAGGUAAUGGCCCACCAAGACUAUUACAGGUACGGGCUCUGAGAGGAGUAGCCCGGAGAUGGGUACUGAGACACGACCCAGGCCCUAUGGGGCGCAGCAGGCGAGAAAACUUUGCAAUGUGCGAAAGCACGACAAGGUUAAUCCGAGUGGUUUGUGCUAAACGAACCUUU…	Archaea,Crenarchaeota,Nitrososphaeria,Nitrosopumilales,Nitrosopumilaceae,Candidatus Nitrosopumilus,uncultured archaeon
KJ881783.1.1438	CCGGUUGAUCCUGCCGGACCUGACUGCUAUCGGAUUGAUACUAAGCCAUGCGAGUCAUUGUAGUAAUACAAGGCAGACGGCUCAGUAACGCGUAGUCAACCUACCCUAUGGACGGGAAUAACCUCGGGAAACUGAGUAUAAUGCCCGAUAGAACACUAUUCCUGGAAUGGUUUGUGUUCCAAAUGAUUUAUCGCCGUAGGAUGGGACUGCGGCCUAUCAGUUUGUUGGUGAGGUAAUGGCCCACCAAGACUAUUACAGGUACGGGCUCUGAGAGGAGUAGCCCGGAGAUGGGUACUGAGACACGGACCCAGGCCCUAUGGGGCGCAGCAGGCGAGAAAACUUUGCAAUGUGCGAAAGCACGACAAGGUUAAUCCGAGUGGUUUGUGCUAAACGAACCUU…	Archaea,Crenarchaeota,Nitrososphaeria,Nitrosopumilales,Nitrosopumilaceae,Candidatus Nitrosopumilus,uncultured archaeon
KJ881785.1.1437	CCGGUUGAUCCUGCCGGACCUGACUGCUAUCGGAUUGAUACUAAGCCAUGCGAGUCAUUGUAGUAAUACAAGGCAGACGGCUCAGUAACGCGUAGUCAACCUACCCUAUGGACGGGAAUAACCUCGGGAAACUGAGUAUAAUGCCCGAUAGAACACUAUUCCUGGAAUGGUUUGUGUUCCAAAUGAUUUAUCGCCGUAGGAUGGGACUGCGGCCUAUCAGUUUGUUGGUGAGGUAAUGGCCCACCAAGACUAUUACAGGUACGGGCUCUGAGAGGAGUAGCCCGGAGAUGGGUACUGAGACACGGACCCAGGCCCUAUGGGGCGCAGCAGGCGAGAAAACUUUGCAAUGUGCGAAAGCACGACAAGGUUAAUCCGAGUGGUUUCUGCUAAAGGAACCUU…	Archaea,Crenarchaeota,Nitrososphaeria,Nitrosopumilales,Nitrosopumilaceae,Candidatus Nitrosopumilus,uncultured archaeon
KJ881798.1.1437	CCGGUUGAUCCUGCCGGACCUGACUGCUAUCGAAUUGAUACUAGCCAUGCGAGUCGUUGUAGUAAUACAAGGCAGACGGCUCAGUAACGCGUAGUCAACCUACCCUAUGGACGGGAAUAACCUCGGGAAACUGAGUAUAAUGCCCGAUAGAACACUAUUCCUGGAAUGGUCUGUGUUCCAAAUGAUUUAUCGCCGUAGGAUGGGACUGCGGCCUAUCAGUUUGUUGGUGAGGUAAUGGCCCACCAAGACUAUUACAGGUACGGGCUCUGAGAGGAGUAGCCCGGAGAUGGGUACUGAGACACGGACCCAGGCCCUAUGGGGCGCAGCAGGCGAGAAAACUUUGCAAUGUGCGAAAGCACGACAAGGUUAAUCCGAGUGGUUUGUGCUAAACGAACCUUU…	Archaea,Crenarchaeota,Nitrososphaeria,Nitrosopumilales,Nitrosopumilaceae,Candidatus Nitrosopumilus,uncultured archaeon
KJ881805.1.1438	CCGGUUGAUCCUGCCGGACCUGACUGCUAUCGGAUUGAUACUAAGCCAUGCGAGUCAUUGUAGUAAUACAAGGCAGACGGCUCAGUAACGCGUAGUCAACCUACCCUAUGGACGGGAAUAACCUCGGGAAACUGAGUAUAAUGCCCGAUAGAACACUAUUCCUGGAAUGGUUUGUGUUCCAAAUGAUUUAUCGCCGUAGGAUGGGACUGCGGCCUAUCAGUUUGUUGGUGAGGUAAUGGCCCACCAAGACUAUUACAGGUACGGGCUCUGAGAGGAGUAGCCCGGAGAUGGGUACUGAGACACGGACCCAGGCCCUAUGGGGCGCAGCAGGCGAGAAAACUUUGCAAUGUGCGAAAGCACGACAAGGUUAAUCCGAGUGGUUUGUGCUAAACGAACCUU…	Archaea,Crenarchaeota,Nitrososphaeria,Nitrosopumilales,Nitrosopumilaceae,Candidatus Nitrosopumilus,uncultured archaeon
KJ881813.1.1437	CCGGUUGAUCCUGCCAGACCUGACUGCUAUCGGAUUGAUACUAAGCCAUGCGAGUCAUUGUAGUAAUACAAGGCAGACGGCUCAGUAACGCGUAGUCAACCUACCCUAUGGACGGGAAUAACCUCGGGAAACUGAGUAUAAUGCCCGAUAGAACACUAUUCCUGGAAUGGUUUGUGUUCCAAAUGAUUUAUCGCCGUAGGAUGGGACUGCGGCCUAUCAGUUUGUUGGUGAGGUAAUGGCCCACCAAGACUAUUACAGGUACGGGCUCUGAGAGGAGUAGCCCGGAGAUGGGUACUGAGACACGGACCCAGGCCCUAUGGGGCGCAGCAGGCGAGAAAACUUUGCAAUGUGCGAAAGCAAGACAAGGUUAAUCCGAGUGGUUUGUGCUAAACGAACCUU…	Archaea,Crenarchaeota,Nitrososphaeria,Nitrosopumilales,Nitrosopumilaceae,Candidatus Nitrosopumilus,uncultured archaeon
KJ881820.1.1437	CCGGUUGAUCCUGCCGGACCUGACUGCUAUCGGAUUGAUACUAAGCCAUGCGAGUCAUUGUAGUAAUACAAGGCAGACGGCUCAGUAACGCGUAGUCAACCUACCCUAUGGACGGGAAUAACCUCGGGAAACUGAGUAUAAUGCCCGAUAGAACACUAUUCCUGGAAUGGUUUGUGUUCCAAAUGAUUUAUCGCCGUAGGAUGGGACUGCGGCCUAUCAGUUUGUUGGUGAGGUAAUGGCCCACCAAGACUAUUACAGGUACGGGCUCUGAGAGGAGUAGCCCGGAGAUGGGUACUGAGACACGGACCCAGGCCCUAUGGGGCGCAGCAGGCGGGAAAACUUUGCAAUGUGCGAAAGCACGACAAGGUUAAUCCGAGUGGUUUGUGCUAAACGAACCUU…	Archaea,Crenarchaeota,Nitrososphaeria,Nitrosopumilales,Nitrosopumilaceae,Candidatus Nitrosopumilus,uncultured archaeon
KJ881828.1.1428	CCGGUUGAUCCUGCCGGACCUGACUGCUAUCGGAUUGAUACUAAGCCAUGCGAGUCAUUGUAGUAAUACAAGGCAGACGGCUCAGUAACGCGUAGUCAACCUACCCUAUGGACGGGAAUAACCUCGGGAAACUGAGUAUAAUGCCCGAUAGAACACUAUUCCUGGAAUGGUUUGUGUUCCAAAUGAUUUAUCGCCGUAGGAUGGGACUGCGGCCUAUCAGUUUGUUGGUGAGGUAAUGGCCCACCAAGACUAUUACAGGUACGGGCUCUGAGAGGAGUAGCCCGGAGAUGGGUACUGAGACACGGACCCAGGCCCUAUGGGGCGCAGCAGGCGAGAAAACUUUGCAAUGUGCGAAAGCACGACAAGGUUAGUCCGAGUGGUUUCUGCUAAAGGAACCUU…	Archaea,Crenarchaeota,Nitrososphaeria,Nitrosopumilales,Nitrosopumilaceae,Candidatus Nitrosopumilus,uncultured archaeon
KJ881830.1.1438	CCGGUUGAUCCUGCCGGACCUGACUGCUAUCGGAUUGAUACUAAGCCAUGCGAGUCAUUGUAGUAAUACAAGGCAGACGGCUCAGUAACGCGUAGUCAACCUACCCUAUGGACGGGAAUAACCUCGGGAAACUGAGUAUAAUGCCCGAUAGAACACUAUUCCUGGAAUGGUUUGUGUUCCAAAUGAUUUAUCGCCGUAGGAUGGGACUGCGGCCUAUCAGUUUGUUGGUGAGGUAAUGGCCCACCAAGACUAUUACAGGUACGGGCUCUGAGAGGAGUAGCCCGGAGAUGGGUACUGAGACACGGACCCAGGCCCUAUGGGGCGCAGCAGGCGAGAAAACUUUGCAAUGUGCGAAAGCACGACAAGGUUAAUCCGAGUGGUUUGUGCUAAACGAACCUU…	Archaea,Crenarchaeota,Nitrososphaeria,Nitrosopumilales,Nitrosopumilaceae,Candidatus Nitrosopumilus,uncultured archaeon
KJ881837.1.1440	CCGGUUGAUCCUGCCGGACCUGACUGCUAUCGGAUUGAUACUAAGCCAUGCGAGUCAUUGUAGUAAUACAAGGCAGACGGCUCAGUAACGCGUAGUCAACCUACCCUAUGGACGGGAAUAACCUCGGGAAACUGAGUAUAAUGCCCGAUAGAACACUAUUCCUGGAAUGGUUUGUGUUCCAAAUGAUUUAUCGCCGUAGGAUGGGACUGCGGCCUAUCAGUUUGUUGGUGAGGUAAUGGCCCGCCAAGACUAUUACAGGUACGGGCUCUGAGAGGAGUAGCCCGGAGAUGGGUACUGAGACACGGACCCAGGCCCUAUGGGGCGCAGCAGGCGAGAAAACUUUGCAAUGUGCGAAAGCACGACAAGGUUAAUCCGAGUGGUUUGUGCUAAACGAACCUU…	Archaea,Crenarchaeota,Nitrososphaeria,Nitrosopumilales,Nitrosopumilaceae,Candidatus Nitrosopumilus,uncultured archaeon
KJ881847.1.1443	UUCCGGUUGAUCCUGCCGGACCUGACUGCUAUCGGAUUGAUACUAAGCCAUGCGAGUCAUUGUAGUAAUACAAGGCAGACGGCUCAGUAACGCGUAGUCAACCUACCCUAUGGACGGGAAUAACCUCGGGAAACUGAGUAUAAUGCCCGAUAGAACACUAUUCCUGGAAUGGUUUGUGUUCCAAAUGAUUUAUCGCCGUAGGAUGGGACUGCGGCCUAUCAGUUUGUUGGUGAGGUAAUGGCCCACCAAGACUAUUACAGGUACGGGCUCUGAGAGGAGUAGCCCGGAGAUGGGUACUGAGACACGGACCCAGGCCCUAUGGGGCGCAGCAGGCGAGAAAACUUUGCAAUGUGCGAAAGCACGACAAGGUUAAUCCGAGUGGUUUGUGCUAAACGAACC…	Archaea,Crenarchaeota,Nitrososphaeria,Nitrosopumilales,Nitrosopumilaceae,Candidatus Nitrosopumilus,uncultured archaeon
KJ881856.1.1438	UCCGGUUGAUCCUGCCGGACCUGACUGCUAUCGGAUUGAUACUAAGCCAUGCGAGUCAUUGUAGUAAUACAAGGCAGACGGCUCAGUAACGCGUAGUCAACCUACCCUAUGGACGGGAAUAACCUCGGGAAACUGAGUAUAAUGCCCGAUAGAACACUAUUCCUGGAAUGGUUUGUGUUCCAAAUGAUUUAUCGCCGUAGGAUGGGACUGCGGCCUAUCAGUUUGUUGGUGAGGUAAUGGCCCACCAAGACUAUUACAGGUACGGGCUCUGAGAGGAGUAGCCCGGAGAUGGGUACUGAGACACGGACCCAGGCCCUAUGGGGCGCAGCAGGCGAGAAAACUUUGCAAUGUGCGAAAGCACGACAAGGUUAAUCCGAGUGGUUUGUGCUAAACGAACCU…	Archaea,Crenarchaeota,Nitrososphaeria,Nitrosopumilales,Nitrosopumilaceae,Candidatus Nitrosopumilus,uncultured archaeon
KJ881887.1.1438	CCGGUUGAUCCUGCCGGACCUGACUGCUAUCAGAUUGAUACUAAGCCAUGUUAGUCAUUGUAGUAAUACAAGGCAGACGGCUCAGUAACACGUAGUCAACCUAACUUAUGGACGGGGAUAACCUCGGGAAACUGAGAAUAAUACCCGAUAGGUCAUAAUGCCUGGAAUGGUUUAUGGCUCAAAUGAUUUAUCGCCGUAGGAUGGGACUGCGAGCUAUCAGCUUGUUGGUGAGGUAAUGGCCCACCAAGGCUAUUACAGCUACGGGCUCUGAGAGGAGUAGCCCGGAGAUGGGUACUGAGACAAGGACCCAGGCCCUAUGGGGCGCAGCAGGCGAGAAAACUUUGCAAUGCGCGAAAGCUCGACAAGGUUAAUCUGAGUGGUUCCUGCUAAAGGAACCUU…	Archaea,Crenarchaeota,Nitrososphaeria,Nitrosopumilales,Nitrosopumilaceae,Candidatus Nitrosopelagicus,uncultured archaeon
KJ881901.1.1438	CCGGUUGAUCCUGCCGGACCUGACUGCUAUCGGAUUGAUACUAAGCCAUGCGAGUCAUUGUAGCAAUACAAGGCAUACGGCUCAGUAACGCGUAGUCAACCUAACCUAUGGACGGGAAUAACCUCGGGAAACUGAGAAUAAUGCCCGAUAGAACAUUAUGCCUGGAAUGGUUUAUGUUCCAAAUGAUUUAUCGCCGUAGGAUGGGACUGCGGCCUAUCAGUUUGUUGGUGAGGUAAUGGCCCACCAAGACUAUUACAGGUACGGGCUCUGAGAGGAGUAGCCCGGAGAUGGGUACUGAGACACGGACCCAGGCCCUAUGGGGCGCAGCAGGCGAGAAAACUUUGCAAUGUGCGAAAGCACGACAAGGUUAAUCCGAGUGGUUUCUGCUAAAGGAACCUU…	Archaea,Crenarchaeota,Nitrososphaeria,Nitrosopumilales,Nitrosopumilaceae,Candidatus Nitrosopumilus,uncultured archaeon
KJ881911.1.1438	CCGGUUGAUCCUGCCGGACCUGACUGCUAUCGGAUUGAUACUAAGCCAUGCGAGUCAUUGUAGCAAUACAAGGCAGACGGCUCAGUAACGCGUAGUCAACCUAACCUAUGGACGGGAAUAACCUCGGGAAACUGAGAAUAAUGCCCGAUAGAACACUAUACCUGGAAUGGUUUGUGUUCCAAAUGAUUUAUCGCCGUAGGAUGGGACUGCGGCCUAUCAGUUUGUUGGUGAGGUAAUGGCCCACCAAGACUAUUACAGGUACGGGCUCUGAGAGGAGUAGCCCGGAGAUGGGUACUGAGACACGGACCCAGGCCCUAUGGGGCGCAGCAGGCGAGAAAACUUUGCAAUGUGCGAAAGCACGACAAGGUUAAUCCGAGUGGUUUCUGCUAAAGGAACCUU…	Archaea,Crenarchaeota,Nitrososphaeria,Nitrosopumilales,Nitrosopumilaceae,Candidatus Nitrosopumilus,uncultured archaeon
KJ881923.1.1438	CCGGUUGAUCCUGCCGGACCUGACUGCUAUCGGAUUGAUACUAAGCCAUGCGAGUCAUUGUAGCAAUACAAGGCAGACGGCUCAGUAACGCGUAGUCAACCUAACCUAUGGACGGGAAUAACCUCGGGAAACUGAGAAUAAUGCCCGAUAGAACACUAUACCUGGAAUGGUUUGUGUUCCAAAUGAUUUAUCGCCGUAGGAUGGGACUGCGGCCUAUCAGUUUGUUGGUGAGGUAAUGGCCCACCAAGACUAUUACAGGUACGGGCUCUGAGAGGGGUAGCCCGGAGAUGGGUACUGAGACACGGACCCAGGCCCUAUGGGGCGCAGCAGGCGAGAAAACUUUGCAAUGUGCGAAAGCACGACAAGGUUAAUCUGAGUGGUUUCUGCUAAAGGAACCUU…	Archaea,Crenarchaeota,Nitrososphaeria,Nitrosopumilales,Nitrosopumilaceae,Candidatus Nitrosopumilus,uncultured archaeon
KJ881930.1.1432	UGAUCCUGCCGGACCUGACUGCUAUCGGAUUGAUACUAAGCCAUGCGAGUCAUUGUAGUAAUACAAGGCAGACGGCUCAGUAACGCGUAGUCAACCUACCCUAUGGACGGGAAUAACCUCGGGAAACUGAGAAUAAUGCCCGAUAGAACAUUAUGCCUGGAAUGGUUUAUGUUCCAAAUGAUUUAUCGCCGUAGGAUGGGACUGCGGCCUAUCAGUUUGUUGGUGAGGUAAUGGCCCACCAAGACUAUUACAGGUACGGGCUCUGAGAGGAGUGGCCCGGAGAUGGGUACUGAGACACGGACCCAGGCCCUAUGGGGCGCAGCAGGCGAGAAAACUUUGCAAUGUGCGAAAGCACGACAAGGUUAAUCCGAGUGGUUUCUGCUAAAGGAACCUUUUGUC…	Archaea,Crenarchaeota,Nitrososphaeria,Nitrosopumilales,Nitrosopumilaceae,Candidatus Nitrosopumilus,uncultured archaeon
KJ881932.1.1438	CCGGUUGAUCCUGCCGGACCUGACUGCUAUCGGAUUGAUACUAAGCCAUGCGAGUCAUUGUAGCAAUACAAGGCAGACGGCUCAGUAACGCGUAGUCAACCUAACCUAUGGACGGGAAUAACCUCGGGAAACUGAGAAUAAUGCCCGAUAGAACACUAUACCUGGAAUGGUUUGUGUUCCAAAUGAUUUAUCGCCGUAGGAUGGGACUGCGGCCUAUCAGUUUGUUGGUGAGGUAAUGGCCCACCAAGACUAUUACAGGUACGGGCUCUGAGAGGAGUAGCCCGGAGAUGGGUACUGAGACACGGACCCAGGCCCUAUGGGGCGCAGCAGGCGAGAAAACUUUGCAAUGUGCGAAAGCACGACAAGGUUAAUCCGAGUGGUUUCUGCUAAAGGAACCUU…	Archaea,Crenarchaeota,Nitrososphaeria,Nitrosopumilales,Nitrosopumilaceae,Candidatus Nitrosopumilus,uncultured archaeon
KJ881946.1.1437	CCGGUUGAUCCUGCCGGACCUGACUGCUAUCGGAUUGAUACUAAGCCAUGCGAGUCAUUGUAGCAAUACAAGGCAUACGGCUCAGUAACGCGUAGUCAACCUAACCUAUGGACGGGAAUAACCUCGGGAAACUGAGAAUAAUGCCCGAUAGAACAUUAUGCCUGGAAUGGUUUAUGUUCCAAAUGAUUUAUCGCCGUAGGAUGGGACUGCGGCCUAUCAGUUUGUUGGUGAGGUAAUGGCCCACCAAGACUAUUACAGGUACGGGCUCUGAGAGGAGUAGCCCGGAGAUGGGUACUGAGACACGGACCCAGGCCCUAUGGGGCGCAGCAGGCGAGAAAACUUUGCAAUGUGCGAAAGCACGACAAGGUUAAUCCGAGUGGUUUCUGCUAAAGGAACCUU…	Archaea,Crenarchaeota,Nitrososphaeria,Nitrosopumilales,Nitrosopumilaceae,Candidatus Nitrosopumilus,uncultured archaeon
KJ881955.1.1438	CCGGUUGAUCCUGCCGGACCUGACUGCUAUCGGAUUGAUACUAAGCCAUGCGAGUCUUUGCAGUAAUGCAAGGCAUACGGCUCAGUAACACGUAGUCAACUUACCCUAUGGACGAGGAUAAUCUCGGGAAACUGAGCAUAAUACUCGAUAGAUCAUAAUGCCUGGAAUGGUUUAUGGUUGAAAUGAUUCGUCGCCAUAGGAUAGGACCGCGGCCUAUCAGCUUGUUGGUGAGGUAAUGGCCCACCAAGGCGAUUACAGGUACGGGCUCUGAGAGGAGAAGCCCGGAGACGGGUACUGAGACAAUGACCCAGGCCCUAUGGGGCGCAGCAGGCGAGAAAACUUUGCAAUGUGCGAAAGCACGACAAGGUUAAUCCGAGUGAUUUCUGCUAAAGAAAUCUU…	Archaea,Crenarchaeota,Nitrososphaeria,Nitrosopumilales,Nitrosopumilaceae,uncultured archaeon,
KJ881958.1.1438	CCGGUUGAUCCUGCCGGACCUGACUGCUAUCGGAUUGAUACUAAGCCAUGCGAGUCUUUGCAGUAAUGCAAGGCAUACGGCUCAGUAACACGUAGUCAACUUACCCUAUGGACGAGGAUAAUCUCGGGAAACUGAGCAUAAUACUCGAUAGAUCAUAAUGCCUGGAAUGGUUUAUGGUUGAAAUGAUUCGUCGCCAUAGGAUAGGACCGCGGCCUAUCAGCUUGUUGGUGAGGUAAUGGCCCACCAAGGCGAUUACAGGUACGGGCUCUGAGAGGAGAAGCCCGGAGACGGGUACUGAGACAAUGACCCAGGCCCUAUGGGGCGCAGCAGGCGAGAAAACUUUGCAAUGUGCGAAAGCACGACAAGGUUAAUCCGAGUGAUUUCUGCUAAAGAAAUCUU…	Archaea,Crenarchaeota,Nitrososphaeria,Nitrosopumilales,Nitrosopumilaceae,uncultured archaeon,
KJ881972.1.1438	CCGGUUGAUCCUGCCGGACCUGACUGCUAUCGGAUUGAUACUAAGCCAUGCGAGUCAUUGUAGCAAUACAAGGCAAACGGCUCAGUAACGCGUAGUCAACCUAACCUAUGGACGGGAAUAACCUCGGGAAACUGAGAAUAAUGCCCGAUAGAACACUAUACCUGGAAUGGUUUGUGUUCCAAAUGAUUUAUCGCCGUAGGAUGGGACUGCGGCCUAUCAGUUUGUUGGUGAGGUAAUGGCCCACCAAGACUAUUACAGGUACGGGCUCUGAGAGGAGUAGCCCGGAGAUGGGUACUGAGACACGGACCCAGGCCCUAUGGGGCGCAGCAGGCGAGAAAACUUUGCAAUGUGCGAAAGCACGACAAGGUUAAUCCGAGUGGUUUCUGCUAAAGGAACCUU…	Archaea,Crenarchaeota,Nitrososphaeria,Nitrosopumilales,Nitrosopumilaceae,Candidatus Nitrosopumilus,uncultured archaeon
KJ881982.1.1438	CCGGUUGAUCCUGCCGGACCUGACUGCUAUCGGAUUGAUACUAAGCCAUGCGAGUCAUUGUAGCAAUACAAGGCAGACGGCUCAGUAACGCGUAGUCAACCUAACCUAUGGACGGGAAUAACCUCGGGAAACUGAGAAUAAUGCCCGAUAGAACACUAUACCUGGAAUGGUUUGUGUUCCAAAUGAUUUAUCGCCGUAGGAUGGGACUGCGGCCUAUCAGUUUGUUGGUGAGGUAAUGGCCCACCAAGACUAUUACAGGUACGGGCUCUGAGAGGAGUAGCCCGGAGAUGGGUACUGAGACACGGACCCAGGCCCUAUGGGGCGCAGCAGGCGAGAAAACUUUGCAAUGUGCGAAAGCACGACAAGGUUAAUCCGAGUGGUUUCUGCUAAAGGAACCUU…	Archaea,Crenarchaeota,Nitrososphaeria,Nitrosopumilales,Nitrosopumilaceae,Candidatus Nitrosopumilus,uncultured archaeon
KJ881989.1.1438	CCGGUUGAUCCUGCCGGACCUGACUGCUAUCGGAUUGAUACUAAGCCAUGCGAGUCAUUGUAGUAAUACAAGGCAGACGGCUCAGUAACGCGUAGUCAACCUACCCUAUGGACGGGAAUAACCUCGGGAAACUGAGAAUAAUGCCCGAUAGAACAUUAUGCCUGGAAUGGUUUAUGUUCCAAAUGAUUUAUCGCCGUAGGAUGGGACUGCGGCCUAUCAGUUUGUUGGUGAGGUAAUGGCCCACCAAGACUAUUACAGGUACGGGCUCUGAGAGGAGUAGCCCGGAGAUGGGUACUGAGACACGGACCCAGGCCCUAUGGGGCGCAGCAGGCGAGAAAACUUUGCAAUGUGCGAAAGCACGACAAGGUUAAUCCGAGUGGUUUCUGCUAAAGGAACCUU…	Archaea,Crenarchaeota,Nitrososphaeria,Nitrosopumilales,Nitrosopumilaceae,Candidatus Nitrosopumilus,uncultured archaeon
KJ881999.1.1438	CCGGUUGAUCCUGCCGGACCUGACUGCUAUCGGAUUGAUACUAAGCCAUGCGAGUCAUUGUAGCAAUACAAGGCAGACGGCUCAGUAACGCGUAGUCAACCUACCCUAUGGACGGGAAUAACCUCGGGAAACUGAGUAUAAUGCCCGAUAGAACACUAUACCUGGAAUGGUUUGUGUUCCAAAUGAUUUAUCGCCGUAGGAUGGGACUGCGGCCUAUCAGUUUGUUGGUGAGGUAAUGGCCCACCAAGACUAUUACAGGUACGGGCUCUGAGAGGAGUAGCCCGGGGAUGGGUGCUGAGACACGGACCCAGGCCCUAUGGGGCGCAGCAGGCGAGAAAACUUUGCAAUGUGCGAAAGCACGACAAGGUUAAUCCGAGUGGUUUCUGCUAAAGGAACCUU…	Archaea,Crenarchaeota,Nitrososphaeria,Nitrosopumilales,Nitrosopumilaceae,Candidatus Nitrosopumilus,uncultured archaeon
KJ882007.1.1440	CCGGUUGAUCCUGCCGGACCUGACUGCUAUCGGAUUGAUACUAAGCCAUGCGAGUCAUUGUAGCAAUACAAGGCAUACGGCUCAGUAACGCGUAGUCAACCUAACCUAUGGACGGGAAUAACCUCGGGAAACUGAGAAUAAUGCCCGAUAGAACAUUAUGCCUGGAAUGGUUUAUGUUCCAAAUGAUUUAUCGCCGUAGGAUGGGACUGCGGCCUAUCAGUUUGUUGGUGAGGUAAUGGCCCACCAAGACUAUUACAGGUACGGGCUCUGAGAGGAGUAGCCCGGAGAUGGGUACUGAGACACGGACCCAGGCCCUAUGGGGCGCAGCAGGCGAGAAAACUUUGCAAUGUGCGAAAGCACGACAAGGUUAAUCCGAGUGGUUUCUGCUAAAGGAACCUU…	Archaea,Crenarchaeota,Nitrososphaeria,Nitrosopumilales,Nitrosopumilaceae,Candidatus Nitrosopumilus,uncultured archaeon
KJ882015.1.1437	CCGGUUGAUCCUGCCGGACCUGACUGCUAUCGGAUUGAUACUAAGCCAUGCGAGUCAUUGUAGCAAUACAAGGCAUACGGCUCAGUAACGCGUAGUCAACCUAACCUAUGGACGGGAAUAACCUCGGGAAACUGAGAAUAAUGCCCGAUAGAACAUUAUGCCUGGAAUGGUUUAUGUUCCAAGUGAUUUAUCGCCGUAGGAUGGGACUGCGGCCUAUCAGUUUGUUGGUGAGGUAAUGGCCCACCAAGACUAUUACAGGUACGGGCUCUGAGAGGAGUAGCCCGGAGAUGGGUACUGAGACACGGACCCAGGCCCUAUGGGGCGCAGCAGGCGAGAAAACUUUGCAAUGUGCGAAAGCACGACAAGGUUAAUCCGAGUGGUUUCUGCUAAAGGAACCUU…	Archaea,Crenarchaeota,Nitrososphaeria,Nitrosopumilales,Nitrosopumilaceae,Candidatus Nitrosopumilus,uncultured archaeon
KJ882045.1.1438	CCGGUUGAUCCUGCCGGACCUGACUGCUAUCGGAUUGAUACUAAGCCAUGCGAGUCAUUGUAGCAAUACAAGGCAUACGGCUCAGUAACGCGUAGUCAACCUAACCUAUGGACGGGAAUAACCUCGGGAAACUGAGAAUAAUGCCCGAUAGAACACUAUACCUGGAAUGGUUUGUGUUCCAAAUGAUUUAUCGCCGUAGGAUGGGACUGCGGCCUAUCAGUUUGUUGGUGAGGUAAUGGCCCACCAAGACUAUUACAGGUACGGGCUCUGAGAGGAGUAGCCCGGAGAUGGGUACUGAGACACGGACCCAGGCCCUAUGGGGCGCAGCAGGCGAGAAAACUUUGCAAUGUGCGAAAGCACGACAAGGUUAAUCCGAGUGGUUUCUGCUAAAGGAACCUU…	Archaea,Crenarchaeota,Nitrososphaeria,Nitrosopumilales,Nitrosopumilaceae,Candidatus Nitrosopumilus,uncultured archaeon
KJ882058.1.1439	CCGGUUGAUCCUGCCGGACCUGACUGCUAUCGGAUUGAUACUAAGCCAUGCGAGUCAUUGUAGCAGUACAAGGCAGACGGCUCAGUAACGCGUAAUCAACCUAACCUAUGGACGGGAAUAACCUCGGGAAACUGAGAACAAUGCCCGAUAGAACACUAUACCUGGAAUGGUUUGUGUUCCAAAUGAUUUAUCGCCGUAGGAUGGGACUGCGGCCUAUCAGUUUGUUGGUGAGGUAAUGGCCCACCAAGACUAUUACAGGUACGGGCUCUGAGAGGAGUAGCCCGGAGAUGGGUACUGAGACACGGACCCAGGCCCUAUGGGGCGCAGCAGGCGAGAAAACUUUGCAAUGUGCGAAAGCACGACAAGGUUAAUCCGAGUGGUUUCUGCUAAAGGAACCUU…	Archaea,Crenarchaeota,Nitrososphaeria,Nitrosopumilales,Nitrosopumilaceae,Candidatus Nitrosopumilus,uncultured archaeon
KJ882065.1.1437	CCGGUUGAUCCUGCCGGACCUGACUGCUAUCGGAUUGAUACUAAGCCAUGCGAGUCAUUGUAGCAAUACAAGGCAGACGGCUCAGUAACGCGUAGUCAACCUAACCUAUGGACGGGAAUAACCUCGGGAAACUGAGAAUAAUGCCCGAUAGAACACUAUGCCUGGAAUGGUUUGUGUUCCAAAUGAUUUAUCGCCGUAGGAUGGGACUGCGGCCUAUCAGUUUGUUGGUGAGGUAAUGGCCCACCAAGACUAUUACAGGUACGGGCUCUGAGAGGAGUAGCCCGGAGAUGGGUACUGAGACACGGACCCAGGCCCUAUGGGGCGCAGCAGGCGAGAAAACUUUGCAAUGUGCGAAAGCACGACAAGGUUAAUCCGAGUGGUUUCUGCUAAAGGAACCUU…	Archaea,Crenarchaeota,Nitrososphaeria,Nitrosopumilales,Nitrosopumilaceae,Candidatus Nitrosopumilus,uncultured archaeon
KJ882073.1.1438	CCGGUUGAUCCUGCCGGACCUGACUGCUAUCGGAUUGAUACUAGGCCAUGCGAGUCAUUGUAGCAAUACAAGGCAGACGGCUCAGUAACGCGUAGUCAACCUAGCCUAUGGACGGGAAUAACCUCGGGAAACUGAGAAUAAUGCCCGAUAGAACACUAUACCUGGAAUGGUUUGUGUUCCAAAUGAUUUAUCGCCGUAGGAUGGGACUGCGGCCUAUCAGUUUGUUGGUGAGGUAAUGGCCCACCAAGACUAUUACAGGUACGGGCUCUGAGAGGAGUAGCCCGGAGAUGGGUACUGAGACACGGACCCAGGCCCUAUGGGGCGCAGCAGGCGAGAAAACUUUGCAAUGUGCGAAAGCACGACAAGGUUAAUCCGAGUGGUUUCUGCUAAAGGAACCUU…	Archaea,Crenarchaeota,Nitrososphaeria,Nitrosopumilales,Nitrosopumilaceae,Candidatus Nitrosopumilus,uncultured archaeon
KJ882092.1.1441	CCGGUUGAUCCUGCCGGACCUGACUGCUAUCGGAUUGAUACUAAGCCAUGCGAGUCAUUGUAGCAAUACAAGGCAGACGGCUCAGUAACGCGUAGUCAACCUAACCUAUGGACGGGAAUAACCUCGGGAAACUGAGAAUAAUGCCCGAUAGAACACUAUACCUGGAAUGGUUUGUGUUCCAAAUGAUUUAUCGCCGUAGGAUGGGACUGCGGCCUAUCAGUUUGUUGGUGAGGUAAUGGCCCACCAAGACUAUUACAGGUACGGGCUCUGAGAGGAGUAGCCCGGAGAUGGGUACUGAGACACGGACCCAGGCCCUAUGGGGCGCAGCAGGCGAGAAAACUUUGCAAUGUGCGAAAGCACGACAAGGUUAAUCCGAGUGGUUUCUGCUAAAGGAACCUU…	Archaea,Crenarchaeota,Nitrososphaeria,Nitrosopumilales,Nitrosopumilaceae,Candidatus Nitrosopumilus,uncultured archaeon
KJ882148.1.1438	CCGGUUGAUCCUGCCAGACCUGACUGCUAUCGGAUUGAUACUAAGCCAUGCGAGUCAUUGUAGCAAUACAAGGCAGACGGCUCAGUAACGCGUAGUCAACCUAACCUAUGGACGGGAAUAACCUCGGGAAACUGAGAAUAAUGCCCGAUAGAACACUAUGCCUGGAAUGGUUUGUGUUCCAAGUGAUUUAUCGCCGUAGGAUGGGACUGCGGCCUAUCAGUUUGUUGGUGAGGUAAUGGCCCACCAAGACUAUUACAGGUACGGGCUCUGAGAGGAGUAGCCCGGAGAUGGGUACUGAGACACGGACCCAGGCCCUAUGGGGCGCAGCAGGCGAGAAAACUUUGCAAUGUGCGAAAGCACGACAAGAUUAAUCCGAGUGGUUUCUGCUAAAGGAACCUU…	Archaea,Crenarchaeota,Nitrososphaeria,Nitrosopumilales,Nitrosopumilaceae,Candidatus Nitrosopumilus,uncultured archaeon
KJ882153.1.1438	CCGGUUGAUCCUGCCGGACCUGACUGCUAUCGGAUUGAUACUAAGCCAUGCGAGUCAUUGUAGCAAUACAAGGCAUACGGCUCAGUAACGCGUAGUCAACCUAACCUAUGGACGGGAAUAACCUCGGGAAACUGAGAAUAAUGCCCGAUAGAACAUUAUGCCUGGAAUGGUUUAUGUUCCAAAUGAUUUAUCGCCGUAGGAUGGGACUGCGGCCUAUCAGUUUGUUGGUGAGGUAAUGGCCCACCAAGACUAUUACAGGUACGGGCUCUGAGAGGAGUAGCCCGGAGAUGGGUACUGAGACACGGACCCAGGCCCUAUGGGGCGCAGCAGGCGAGAAAACUUUGCAAUGUGCGAAAGCACGACAAGGUUAAUCCGAGUGGUUUCUGCUAAAGGAACCUU…	Archaea,Crenarchaeota,Nitrososphaeria,Nitrosopumilales,Nitrosopumilaceae,Candidatus Nitrosopumilus,uncultured archaeon
KJ882156.1.1438	CCGGUUGAUCCUGCCAGACCUGACUGCUAUCGGAUUGAUACUAAGCCAUGCGAGUCAUUGUAGCAAUACAAGGCAGACGGCUCAGUAACGCGUAGUCAACCUAACCUAUGGACGGGAAUAACCUCGGGAAACUGAGAAUAAUGCCCGAUAGAACACUAUACCUGGAAUGGUUUGUGUUCCAAAUGAUUUAUCGCCGUAGGAUGGGACUGCGGCCUAUCAGUUUGUUGGUGAGGUAAUGGCCCACCAAGACUAUUACAGGUACGGGCUCUGAGAGGAGUAGCCCGGAGAUGGGUACUGAGACACGGACCCAGGCCCUAUGGGGCGCAGCAGGCGAGAAAACUUUGCAAUGUGCGAAAGCACGACAAGGUUAAUCCGAGUGGUUUCUGCUAAAGGAACCUU…	Archaea,Crenarchaeota,Nitrososphaeria,Nitrosopumilales,Nitrosopumilaceae,Candidatus Nitrosopumilus,uncultured archaeon
KJ882166.1.1438	CCGGUUGAUCCUGCCGGACCUGACUGCUAUCGGAUUGAUACUAAGCCAUGCGAGUCAUUGUAGCAAUACAAGGCAGACGGCUCAGUAACGCGUAGUCAACCUAACCUAUGGACGGGAAUAACCUCGGGAAACUGAGAAUAAUGCCCGAUAGAACACUAUACCUGGAAUGGUUUGUGUUCCAAAUGAUUUAUCGCCGUAGGAUGGGACUGCGGCCUAUCAGUUUGUUGGUGAGGUAAUGGCCCACCAAGACUAUUACAGGUACGGGCUCUGAGAGGAGUAGCCCGGAGAUGGGUACUGAGACACGGACCCAGGCCCUAUGGGGCGCAGCAGGCGAGAAAACUUUGCAAUGUGCGAAAGCACGACAAGGUUAAUCCGAGUGGUUUCUGCUAAAGGAACCUU…	Archaea,Crenarchaeota,Nitrososphaeria,Nitrosopumilales,Nitrosopumilaceae,Candidatus Nitrosopumilus,uncultured archaeon
KJ882176.1.1438	CCGGUUGAUCCUGCCGGACCUGACUGCUAUCGGAUUGAUACUAAGCCAUGCGAGUCAUUGUAGCAAUACAAGGCAGACGGCUCAGUAACGCGUAGUCAACCUAACCUAUGGACGGGAAUAACCUCGGGAAACUGAGAAUAAUGCCCGAUAGAACACUAUACCUGGAAUGGUUUGUGUUCCAAAUGAUUUAUCGCCGUAGGAUGGGACUGCGGCCUAUCAGUUUGUUGGUGAGGUAAUGGCCCACCAAGACUAUUACAGGUACGGGCUCUGAGAGGAGUAGCCCGGAGAUGGGUACUGAGACACGGACCCAGGCCCUAUGGGGCGCAGCAGGCGAGAAAACUUUGCAAUGUGCGAAAGCACGACAAGGUUAAUCCGAGUGGUUUCUGCUAAAGGAACCUU…	Archaea,Crenarchaeota,Nitrososphaeria,Nitrosopumilales,Nitrosopumilaceae,Candidatus Nitrosopumilus,uncultured archaeon
AB193960.1.1440	UUCCGGUUGAUCCUGCCGGACCUGACUGCUAUCGGAUUGAUACUAAGCCAUGCGAGUCUUUGUAGUAAUACAAGGCAUACGGCUCAGUAACACGUAGUCAACCUACCUUAUGGACGAGGAUAAUCUCGGGAAACUGAGGAUAAUACUCGAUAGACCAUCACUCCUGGAAUGGUUGGUGGUUGAAAUGAUUCGUCGCCAUAGGAUGGGACUGCGGCCUAUCAGCUUGUUGGUGAGGUAAUGGCUCACCAAGGCGAUUACAGGUACGGGCUCUGAGAGGAGAAGCCUGGAGAUGGGUACUGAGACACGGACCCAGGCCCUAUGGGGCGCAGCAGGCGAGAAAACCUUGCAAUGUGCGAAAGCACGACAAGGUUAAUCCGAGUGAUUUCUGCUAAAGGAAUC…	Archaea,Crenarchaeota,Nitrososphaeria,Nitrosopumilales,Nitrosopumilaceae,uncultured archaeon,
AB193969.1.1441	UUCCGGUUGAUCCUGCCGGACCUGACUGCUAUCGGAUUGAUACUAAGCCAUGCGAGUCUUUGUAGUAAUACAAGGCAGACGGCUCAGUAACACGUAGUCAACCUACCCUAUGGGCGAGAAUAAUCUCGGGAAACUGAGCAUAAUUCUCGAUAGAUCAUAAUGCCUGGAAUGGUUUAUGGUUAAAAUGAUUCGUCGCCAUAGGAUGGGACUGCGGCCUAUCAGCUUGUUGGUGAGGUAAUGGCCCACCAAGGCGAUUACAGGUACGGGCUCUGAGAGGAGAAGCCCGGAGAUGGGUACUGAGACACGGACCCAGGCCCUAUGGGGCGCAGCAGGCGAGAAAACUUUGCAAUGUGCGAAAGCACGACAAGGUUAAUCCGAGUGAUUUCUGCUAAAGAAAUC…	Archaea,Crenarchaeota,Nitrososphaeria,Nitrosopumilales,Nitrosopumilaceae,uncultured archaeon,
AB193986.1.1440	UUCCGGUUGAUCCUGCCGGACCUGACUGCUAUCGGAUUGAUACUAAGCCAUGCGAGUCAUUGUAGCAAUACAAGGCAUACGGCUCAGUAACGCGUAGUCAACCUAACCUAUGGACGGGAAUAACCUCGGGAAACUGAGAAUAAUGCCCGAUAGAACAUUAUGCCUGGAAUGGUUUAUGUUCCAAAUGAUUUAUCGCCGUAGGAUGGGGCUGCGGCCUAUCAGUUUGUUGGUGAGGUAAUGGCCCACCAAGACUAUUACAGGUACGGGCUCUGAGAGGAGUAGCCCGGAGAUGGGUACUGAGACACGGACCCAGGCCCUAUGGGGCGCAGCAGGCGAGAAAACUUUGCAAUGUGCGAAAGCACGACAAGGUUAAUCCGAGUGGUUCCUGCUAAAGGAACC…	Archaea,Crenarchaeota,Nitrososphaeria,Nitrosopumilales,Nitrosopumilaceae,Candidatus Nitrosopumilus,uncultured archaeon
AB194001.1.1440	UUCCGGUUGAUCCUGCCGGACCUGACUGCUAUCAGAUUGAUACUAAGCCAUGUUAGUUAUUGUAGUAAUACAAGGNAGACGGCUCAGUAACACGUAGUCAACCUAACUUAUGGACGGGGAUAACCUCNGGAAACUGAGAAUAAUACCCGAUAGGUCAUGAUGCCUGGAAUGGUUUAUGACUCAAAUAAUUUAUUGCCGUAGGAUGGGACUGCGAGCUAUCAGCUUGUUGGUGAGGUAAUGGCCCACCAAGGCUAUUACAGCUACGGGCUCUGAGAGGAGUAGCCCGGAGAUGGGUACUGAGACAAGGACCCAGGCCCUAUGGGGCGCAGCAGGCGAGAAAACUUUGCAAUGCGCGAAAGCUCGACAAGGUUAAUCUGAGUGGUUCCUGCUAAAGGAACC…	Archaea,Crenarchaeota,Nitrososphaeria,Nitrosopumilales,Nitrosopumilaceae,Candidatus Nitrosopelagicus,uncultured archaeon
AB294264.1.1405	ACCUGACUGCUAUCGGAUUGGUACUAAGCCAUGUGAGUCAUUGUAGCAAUACAAGGCAUACGGCUCAGUAACACGUAGUCAAUCUGCCCUAUGGACGUGGAUAACCUCGGGAAACUGAGAAUAAUCCGCGAUAGAUCAUAAUGCCUGGAACGGUUUAUGGUCCAAAUGAUUCGUCGCCAUAGGAUGGGACUGCGGCCUAUCAGCUUGUUGGUGAGGUAAUGGCCCACCAAGGCUAUUACAGGUACGGGCUCUGAGAGGAGAAGCCCGGAGAUGGGUACUGAGACACGGACCCAGGCCCUAUGGGGCGCAGCAGGCGAGAAACCUUUGCAAUGUGCGCAAGCACGACAAGGUUAAUCCGAGUGUUUCCUGCUAAAGGAAUCUUUUGUUAGUUCUAAAACC…	Archaea,Crenarchaeota,Nitrososphaeria,Nitrosopumilales,Nitrosopumilaceae,uncultured archaeon,
KX950757.1.1471	AUCCGGUUGAUCCUGCCGGACCUGACUGCUAUCGGAUUGAUACUAAGCCAUGCGAGUCAUUGUAGCAAUACAAGGCAGACGGCUCAGUAACGCGUAGUCAACCUAACCUAUGGACGGGAAUAACCUCGGGAAACUGAGAAUAAUGCCCGAUAGAACACUAUACCUGGAAUGGUUUGUGUUCCAAAUGAUUUAUCGCCGUAGGAUGGGACUGCGGCCUAUCAGUUUGUUGGUGAGGUAAUGGCCCACCAAGACUAUUACAGGUACGGGCUCUGAGAGGAGUAGCCCGGAGAUGGGUACUGAGACACGGACCCAGGCCCUAUGGGGCGCAGCAGGCGAGAAAACUUUGCAAUGUGCGAAAGCACGACAAGGUUAAUCCGAGUGGUUUGUGCUAAACGAACC…	Archaea,Crenarchaeota,Nitrososphaeria,Nitrosopumilales,Nitrosopumilaceae,Candidatus Nitrosopumilus,Nitrosopumilus cobalaminigenes
FJ810537.1.1401	CCUGACUGCUAUCGGAUUGGUACUAAGCCAUGUGAGUCGUUGCAGCAAUGCAAGGCAGACGGCUCAGUAACACGUAGUCAACCUAACCUAUGGACGGGGAUAACCUCGGGAAACUGAGAAUAAUACCCGAUAGAUCAUGAUACCUGGAACGGUUUAUGGUCCAAAUGAUUUAUCGCCAUAGGGUGGGACUGCGGUCUAUCAGCUUGUUGGUGAGGUAAUGGCCCACCAAGGCUAUAACAGAUACGGGCUCUGAGAGGAGGGGCCCGGAGAUGGGUACUGAGACACGGACCCAGGUCCUAUGGGGCGCAGCAGGCGAGAAACCUUUGCAAUGUGCGAAAGCACGACAAGGUUAAUCCGAGUGAUUCCUGCUAAAGGAAUCUUUUGUUAGUCAUAAAACCA…	Archaea,Crenarchaeota,Nitrososphaeria,Nitrosopumilales,Nitrosopumilaceae,uncultured archaeon,
FJ971109.1.1443	UUCCGGUUGAUCCUGCCGGACCUGACUGCUAUCGGAUUGAUACUAAGCCAUGCGAGUCAUUGUAGCAAUACAAGGCAGACGGCUCAGUAACGCGUAGUCAACCUAACCUAUGGACGGGAAUAACCUCGGGAAACUGAGAAUAAUGCCCGAUAGAACACUAUACCUGGAAUGGUUUGUGUUCCAAAUGAUUUAUCGCCGUAGGAUGGGACUGCGGCCUAUCAGUUUGUUGGUGAGGUAAUGGCCCACCAAGACUAUUACAGGUACGGGCUCUGAGAGGAGCAGCCCGGAGAUGGGUACUGAGACACGGACCCAGGCCCUAUGGGGCGCAGCAGGCGAGAAAACUUUGCAAUGUGCGAAAGCACGACAAGGUUAAUCCGAGUGGUUUCUGCUAAAGGAACC…	Archaea,Crenarchaeota,Nitrososphaeria,Nitrosopumilales,Nitrosopumilaceae,Candidatus Nitrosopumilus,uncultured crenarchaeote
FJ971116.1.1444	UUCCGGUUGAUCCUGCCGGACCUGACUGCUAUCGGAUUGAUACUAAGCCAUGCGAGUCAUUGUAGCAAUACAAGGCAGACGGCUCAGUAACGCGUAGUCAACCUAACCUAUGGACGGGAAUAACCUCGGGAAACUGAGAAUAAUGCCCGAUAGAACACUAUACCUGGAAUGGUUUGUGUUCCAAAUGAUUUAUCGCCGUAGGAUGGGACUGCGGCCUAUCAGUUUGUUGGUGAGGUAAUGGCCCACCAAGACUAUUACAGGUACGGGCUCUGAGAGGAGUAGCCCGGAGAUGGGUACUGAGACACGGACCCAGGCCCUAUGGGGCGCAGCAGGCGAGAAAACUUUGCAAUGUGCGAAAGCACGACAAGGUUAAUCCGAGUGGUUUCUGCUAAAGGAACC…	Archaea,Crenarchaeota,Nitrososphaeria,Nitrosopumilales,Nitrosopumilaceae,Candidatus Nitrosopumilus,uncultured crenarchaeote
FJ971123.1.1436	UUCCGGUUGAUCCUGCCGGACCUGACUGCUAUCGGAUUGAUACUAAGCCAUGCGAGUCAUUGUAGUAAUACAAGGCAGACGGCUCAGUAACGCGUAGUCAACCUACCCUAUGGACGGGAAUAACCUCGGGAAACUGAGUAUAAUGCCCGAUAGAACACUAUACCUGGAAUGGUUUGUGUUCCAAAUGAUUUAUCGCCGUAGGAUGGGACUGCGGCCUAUCAGUUUGUUGGUGAGGUAAUGGCCCACCAAGACUAUUACAGGUACGGGCUCUGAGAGGAGUAGCCCGGAGAUGGGUACUGAGACACGGACCCAGGCCCUAUGGGGCGCAGCAGGCGAGAAAACUUUGCAAUGUGCGAAAGCACGACAAGGUUAAUCCGAGUGGUUUGUGCUAAACGAACC…	Archaea,Crenarchaeota,Nitrososphaeria,Nitrosopumilales,Nitrosopumilaceae,Candidatus Nitrosopumilus,uncultured crenarchaeote
KJ881450.1.1439	UCCGGUUGAUCCUGCCAGACCUGACUGCUAUCGGAUUGAUACUAAGCCAUGCGAGUCAUUGUAGCAAUACAAGGCAGACGGCUCAGUAACGUGUAGUCAAUCUACCCUAUGGACGUGGAUAACCUCGGGAAACUGAGAAUAAUACACGAUAGAACAUUAUGCCUGGAAUGGUUUAUGUUCCAAAUGAUUUAUCGCCGUAGGAUGGGACUGCAUCCUAUCAGUUUGUUGGUGAGGUAAUGGCCCACCAAGACUAUUACAGGUACGGGCUCUGAGAGGAGUGGCCCGGAGAUGGGUACUGAGACACGGACCCAGGCCCUAUGGGGCGCAGCAGGCGAGAAAACUUUGCAAUGUGCGAAAGCACGACAAGGUUAAUCCGAGUGGUUUCUGCUAAAGGAACCU…	Archaea,Crenarchaeota,Nitrososphaeria,Nitrosopumilales,Nitrosopumilaceae,Candidatus Nitrosopumilus,uncultured archaeon
KJ881457.1.1438	CCGGUUGAUCCUGCCGGACCUGACUGCUAUCGGAUUGAUACUAAGCCAUGCGAGUCAUUGUAGUAAUACAAGGCAGACGGCUCAGUAACGCGUAGUCAACCUACCCUAUGGACGGGAAUAACCUCGGGAAACUGAGUAUAAUGCCCGAUAGAACACUAUUCCUGGAAUGGUUUGUGUUCCAAAUGAUUUAUCGCCGUAGGAUGGGACUGCGGCCUAUCAGUUUGUUGGUGAGGUAAUGGCCCACCAAGACUAUUACAGGUACGGGCUCUGAGAGGAGUAGCCCGGAGAUGGGUACUGAGACACGGACCCAGGCCCUAUGGGGCGCAGCAGGCGAGAAAACUUUGCAAUGUGCGAAAGCACGACAAGGUUAAUCCGAGUGGUUUGUGCUAAACGAACCUU…	Archaea,Crenarchaeota,Nitrososphaeria,Nitrosopumilales,Nitrosopumilaceae,Candidatus Nitrosopumilus,uncultured archaeon
KJ881465.1.1437	CGGUUGAUCCUGCCGGACCUGACUGCUAUCGGAUUGAUACUAAGCCAUGCGAGUCAUUGUAGUAAUACAAGGCAGACGGCUCAGUAACGCGUAGUCAACCUACCCUAUGGACGGGAAUAACCUCGGGAAACUGAGUAUAAUGCCCGAUAGAACACUAUUCCUGGAAUGGUUUGUGUUCCAAAUGAUUUAUCGCCGUAGGAUGGGACUGCGGCCUAUCAGUUUGUUGGUGAGGUAAUGGCCCACCAAGACUAUUACAGGUACGGGCUCUGAGAGGAGUAGCCCGGAGAUGGGUACUGAGACACGGACCCAGGCCCUAUGGGGCGCAGCAGGCGAGAAAACUUUGCAAUGUGCGAAAGCACGACAAGGUUAAUCCGAGUGGUUUGUGCUAAACGAACCUUU…	Archaea,Crenarchaeota,Nitrososphaeria,Nitrosopumilales,Nitrosopumilaceae,Candidatus Nitrosopumilus,uncultured archaeon
KJ881479.1.1438	CCGGUUGAUCCUGCCGGACCUGACUGCUAUCGGAUUGAUACUAAGCCAUGCGAGUCAUUGUAGUAAUACAAGGCAGACGGCUCAGUAACGCGUAGUCAACCUACCCUAUGGACGGGAAUAACCUCGGGAAACUGAGUAUAAUGCCCGAUAGAACACUAUUCCUGGAAUGGUUUGUGUUCCAAAUGAUUUAUCGCCGUAGGAUGGGACUGCGGCCUAUCAGUUUGUUGGUGAGGUAAUGGCCCACCAAGACUAUUACAGGUACGGGCUCUGAGAGGAGUAGCCCGGAGAUGGGUACUGAGACACGGACCCAGGCCCUAUGGGGCGCAGCAGGCGAGAAAACUUUGCAAUGUGCGAAAGCACGACAAGGUUAAUCCGAGUGGUUUGUGCUAAACGAACCUU…	Archaea,Crenarchaeota,Nitrososphaeria,Nitrosopumilales,Nitrosopumilaceae,Candidatus Nitrosopumilus,uncultured archaeon
KJ881489.1.1438	CCGGUUGAUCCUGCCGGACCUGACUGCUAUCGGAUUGAUACUAAGCCAUGCGAGUCAUUGUAGUAAUACAAGGCAGACGGCUCAGUAACGCGUAGUCAACCUACCCUAUGGACGGGAAUGACCUCGGGAAACUGAGUAUAAUGCCCGAUAGAACACUAUUCCUGGAAUGGUUUGUGUUCCAAAUGAUUUAUCGCCGUAGGAUGGGACUGCGGCCUAUCAGUUUGUUGGUGAGGUAAUGGCCCACCAAGACUAUUACAGGUACGGGCUCUGAGAGGAGUAGCCCGGAGAUGGGUACUGAGACACGGACCCAGGCCCUAUGGGGCGCAGCAGGCGAGAAAACUUUGCAAUGUGCGAAAGCACGACAAGGUUAAUCCGAGUGGUUUGUGCUAAACGAACCUU…	Archaea,Crenarchaeota,Nitrososphaeria,Nitrosopumilales,Nitrosopumilaceae,Candidatus Nitrosopumilus,uncultured archaeon
KJ881500.1.1438	CCGGUUGAUCCUGCCAGACCUGACUGCUAUCGGAUUGAUACUAAGCCAUGCAAGUCAUUGUAGUAAUACAAGGCAGACGGCUCAGUAACGCGUAGUCAACCUACCCUAUGGACGGGAAUAACCUCGGGAAACUGAGUAUAAUGCCCGAUAGAACACUAUUCCUGGAAUGGUUUGUGUUCCAAAUGAUUUAUCGCCGUAGGAUGGGACUGCGGCCUAUCAGUUUGUUGGUGAGGUAAUGGCCCACCAAGACUAUUACAGGUACGGGCUCUGAGAGGAGUAGCCCGGAGAUGGGUACUGAGACACGGACCCAGGCCCUAUGGGGCGCAGCAGGCGAGAAAACUUUGCAAUGUGCGAAAGCACGACAAGGUUAAUCCGAGUGGUUUGUGCUAAACGAACCUU…	Archaea,Crenarchaeota,Nitrososphaeria,Nitrosopumilales,Nitrosopumilaceae,Candidatus Nitrosopumilus,uncultured archaeon
KJ881508.1.1439	UCCGGUUGAUCCUGCCAGACCUGACUGCUAUCGGAUUGAUACUAAGCCAUGCGAGUCAUUGUAGCAAUACAAGGCAGACGGCUCAGUAACGUGUAGUCAAUCUACCCUAUGGACGUGGAUAACCUCGGGAAACUGAGAAUAAUACACGAUAGAACAUUAUGCCUGGAAUGGUUUAUGUUCCAAAUGAUUUAUCGCCGUAGGAUGGGACUGCAUCCUAUCAGUUUGUUGGUGAGGUAAUGGCCCACCAAGACUAUUACAGGUACGGGCUCUGAGAGGAGUGGCCCGGAGAUGGGUACUGAGACACGGACCCAGGCCCUAUGGGGCGCAGCAGGCGAGAAAACUUUGCAAUGUGCGAAAGCACGACAAGGUUAAUCCGAGUGGUUUCUGCUAAAGGAACCU…	Archaea,Crenarchaeota,Nitrososphaeria,Nitrosopumilales,Nitrosopumilaceae,Candidatus Nitrosopumilus,uncultured archaeon
KJ881513.1.1441	UCCGGUUGAUCCUGCCGGACCUGACUGCUAUCGGAUUGAUACUAAGCCAUGCGAGUCAUUGCAGCAAUGCAAGGCAGACGGCUCAGUAACGCGUAGUCAACCUAACCUAUGGACGGGAAUAACCUCGGGAAACUGAGUAUAAUGCCCGAUAGAACACUAUACCUGGAAUGGUUUGUGUUCCAAAUGAUUUAUCGCCGUAGGAUGGGACUGCGGCCUAUCAGUUUGUUGGUGAGGUAAUGGCCCACCAAGACUAUUACAGGUACGGGCUCUGAGAGGAGUAGCCCGGAGAUGGGUACUGAGACACGGACCCAGGCCCUAUGGGGCGCAGCAGGCGAGAAAACUUUGCAAUGUGCGAAAGCACGACAAGGUUAAUCCGAGUGGUUUCUGCUAAAGGAACCU…	Archaea,Crenarchaeota,Nitrososphaeria,Nitrosopumilales,Nitrosopumilaceae,Candidatus Nitrosopumilus,uncultured archaeon
KJ881515.1.1441	UCCGGUUGAUCCUGCCGGACCUGACUGCUAUCGGAUUGGUACUAAGCCAUGCGAGUCAUUGCAGCAAUGCAAGGCAGACGGCUCAGUAACGCGUAGUCAACCUAACCUAUGGACGGGAAUAACCUCGGGAAACUGAGUAUAAUGCCCGAUAGAACACUAUACCUGGAAUGGUUUGUGUUCCAAAUGAUUUAUCGCCGUAGGAUGGGACUGCGGCCUAUCAGUUUGUUGGUGAGGUAAUGGCCCACCAAGACUAUUACAGGUACGGGCUCUGAGAGGAGUAGCCCGGAGAUGGGUACUGAGACACGGACCCAGGCCCUAUGGGGCGCAGCAGGCGAGAAAACUUUGCAAUGUGCGAAAGCACGACAAGGUUAAUCCGAGUGGUUUCUGCUAAAGGAACCU…	Archaea,Crenarchaeota,Nitrososphaeria,Nitrosopumilales,Nitrosopumilaceae,Candidatus Nitrosopumilus,uncultured archaeon
KJ881528.1.1439	UCCGGUUGAUCCUGCCGGACCUGACUGCUAUCGGAUUGAUACUAAGCCAUGCGAGUCAUUGCAGCAAUGCAAGGCAGACGGCUCAGUAACGCGUAGUCAACCUAACCUAUGGACGGGAAUAACCUCGGGAAACUGAGUAUAAUGCCCGAUAGAACACUAUACCUGGAAUGGUUUGUGUUCCAAAUGAUUUAUCGCCGUAGGAUGGGACUGCGGCCUAUCAGUUUGUUGGUGAGGUAAUGGCCCACCAAGACUAUUACAGGUACGGGCUCUGAGAGGAGUAGCCCGGAGAUGGGUACUGAGACACGGACCCAGGCCCUAUGGGGCGCAGCAGGCGAGAAAACUUUGCAAUGUGCGAAAGCACGACAAGGUUAAUCCGAGUGGUUUCUGCUAAAGGAACCU…	Archaea,Crenarchaeota,Nitrososphaeria,Nitrosopumilales,Nitrosopumilaceae,Candidatus Nitrosopumilus,uncultured archaeon
KJ881535.1.1439	UCCGGUUGAUCCUGCCGGACCUGACUGCUAUCGGAUUGAUACUAAGCCAUGCGAGUCAUUGCAGCAAUGCAAGGCAGACGGCUCAGUAACGCGUAGUCAACCUAACCUAUGGACGGGAAUAACCUCGGGAAACUGAGUAUAAUGCCCGAUAGAACACUAUACCUGGAAUGGUUUGUGUUCCAAAUGAUUUAUCGCCGUAGGAUGGGACUGCGGCCUAUCAGUUUGUUGGUGAGGUAAUGGCCCACCAAGAUUAUUACAGGUACGGGCUCUGAGAGGAGUAGCCCGGAGAUGGGUACUGAGACACGGACCCAGGCCCUAUGGGGCGCAGCAGGCGAGAAAACUUUGCAAUGUGCGAAAGCACGACAAGGUUAAUCCGAGUGGUUUCUGCUAAAGGAACCU…	Archaea,Crenarchaeota,Nitrososphaeria,Nitrosopumilales,Nitrosopumilaceae,Candidatus Nitrosopumilus,uncultured archaeon
KJ881629.1.1439	UCCGGUUGAUCCCGCCGGACCUGACUGCUAUCGGAUUGAUACUAAGCCAUGCGAGUCAUUGUAGUAAUACAAGGCAGACGGCUCAGUAACGCGUAGUCAACCUACCCUAUGGACGGGAAUAACCUCGGGAAACUGAGUAUAAUGCCCGAUAGAACACUAUUCCUGGAAUGGUUUGUGUUCCAAAUGAUUUAUCGCCGUAGGAUGGGACUGCGGCCUAUCAGUUUGUUGGUGAGGUAAUGGCCCCCCAAGACUAUUACAGGUACGGGCUCUGAGAGGAGUAGCCCGGAGAUGGGUACUGAGACACGGACCCAGGCCCUAUGGGGCGCAGCAGGCGAGAAAACUUUGCAAUGUGCGAAAGCACGACAAGGUUAAUCCGAGUGGUUUGUGCUAAACGAACCU…	Archaea,Crenarchaeota,Nitrososphaeria,Nitrosopumilales,Nitrosopumilaceae,Candidatus Nitrosopumilus,uncultured archaeon
KJ881718.1.1441	UCCGGUUGAUCCCGCCGGACCUGACUGCUAUCGGAUUGAUACUAAGCCAUGCGAGUCAUUGCGGCAAUGCAAGGCUGACGGCUCAGUAACGCGUAGUCAACCUAACCUAUGGACGGGAAUAACCUCGGGAAACUGAGUAUAAUGCCCGAUAGAACACUAUACCUGGAAUGGUUUGUGUUCCAAAUGAUUUAUCGCCGUAGGAUGGGACUGCGGCCUAUCAGUUUGUUGGUGAGGUAAUGGCCCACCAAGACUAUUACAGGUACGGGCUCUGAGAGGAGUAGCCCGGAGAUGGGUACUGAGACACGGACCCAGGCCCUAUGGGGCGCAGCAGGCGAGAAAACUUUGCAAUGUGCGAAAGCACGACAAGGUUAAUCCGAGUGGUUUCUGCUAAAGGAACCU…	Archaea,Crenarchaeota,Nitrososphaeria,Nitrosopumilales,Nitrosopumilaceae,Candidatus Nitrosopumilus,uncultured archaeon
KJ881729.1.1439	UCCGGUUGAUCCUGCCGGACCUGACUGCUAUCGGAUUGAUACUAAGCCAUGCGAGUCAUUGCAGCAAUGCAAGGCAGACGGCUCAGUAACGCGUAGUCAACCUAACCUAUGGACGGGAAUAACCUCGGGAAACUGAGUAUAAUGCCCGAUAGAACACUAUACCUGGAAUGGUUUGUGUUCCAAAUGAUUUAUCGCCGUAGGAUGGGACUGCGGCCUAUCAGUUUGUUGGUGAGGUAAUGGCCCACCAAGACUAUUACAGGUACGGGCUCUGAGAGGAGUAGCCCGGAGAUGGGUACUGAGGCACGGACCCAGGCCCUAUGGGGCGCAGCAGGCGAGAAAACUUUGCAAUGUGCGAAAGCACGACAAGGUUAAUCCGAGUGGUUUCUGCUAAAGGAACCU…	Archaea,Crenarchaeota,Nitrososphaeria,Nitrosopumilales,Nitrosopumilaceae,Candidatus Nitrosopumilus,uncultured archaeon
KJ881732.1.1443	UCCGGUUGAUCCUGCCGGACCUGACUGCUAUCGGAUUGAUACUAAGCCAUGCGAGUCAUUGUAGUAAUACAAGGCAGACGGCUCAGUAACGCGUAGUCAACCUACCCUAUGGACGGGAAUAACCUCGGGAAACUGAGUAUAAUGCCCGAUAGAACACUAUUCCUGGAAUGGUUUGUGUUCCAAAUGAUUUAUCGCCGUAGGAUGGGACUGCGGCCUAUCAGUUUGUUGGUGAGGUAAUGGCCCACCAAGACUAUUACAGGUACGGGCUCUGAGAGGAGUAGCCCGGAGAUGGGUACUGAGACACGGACCCAGGCCCUAUGGGGCGCAGCAGGCGAGAAAACUUUGCAAUGUGCGAAAGCACGACAAGGUUAAUCCGAGUGGUUUGUGCUAAACGAACCU…	Archaea,Crenarchaeota,Nitrososphaeria,Nitrosopumilales,Nitrosopumilaceae,Candidatus Nitrosopumilus,uncultured archaeon
KJ881742.1.1441	UUCCGGUUGAUCCCGCCGGACCUGACUGCUAUCGGAUUAAUACUAAGCCAUGCGAGUUUUUGUAGUAAUACAAGGCAUACGGCUCAGUAACACGUAGUCAACCUACCCUAUGGACGAGAAUAAUCUCGGGAAACUGAGCAUAAUACUCGAUAGAUCAUAAUGCCUGGAAUGGUUUAUGGUUGAAAUGAUUCGUUCGCCAUAGGAUGGGACUGCGGCCUAUCAGCUUGUUGGUGGGGUAAUGGCCCACCAAGGCGAUUACAGGUACGGGCUCUGAGAGGAGAAGCCCGGAGAUGGGUACUGAGACACGGACCCAGGCCCUAUGGGGCGCAGCAGGCGAGAAAACUUUGCAAUGUGCGAAAGCACGACAAGGUUAGUCCGAGUGAUUUCUGCUAAAGAAAU…	Archaea,Crenarchaeota,Nitrososphaeria,Nitrosopumilales,Nitrosopumilaceae,uncultured archaeon,
KJ881751.1.1440	UUCCGGUUGAUCCUGCCGGACCUGACUGCUAUCGGAUUGAUACUAAGCCAUGCGAGUCAUUGUAGUAAUACAAGGCAGACGGCUCAGUAACGCGUAGUCAACCUACCCUAUGGACGGGAAUAACCUCGGGAAACUGAGUAUAAUGCCCGAUAGAACACUAUUCCUGGAAUGGUUUGUGUUCCAAAUGAUUUAUCGCCGUAGGAUGGGACUGCGGCCUAUCAGUUUGUUGGUGAGGUAAUGGCCCACCAAGACUAUUACAGGUACGGGCUCUGAGAGGAGUAGCCCGGAGAUGGGUACUGAGACACGGACCCAGGCCCUAUGGGGCGCAGCAGGCGAGAAAACUUUGCAAUGUGCGAAAGCACGACAAGGUUAAUCCGAGUGGUUUGUGCUAAACGAACC…	Archaea,Crenarchaeota,Nitrososphaeria,Nitrosopumilales,Nitrosopumilaceae,Candidatus Nitrosopumilus,uncultured archaeon
KJ881768.1.1438	CCGGUUGAUCCUGCCGGACCUGACUGCUAUCGGAUUGAUACUAAGCCAUGCGAGUCAUUGUAGUAAUACAAGGCAGACGGCUCAGUAACGCGUAGUCAACCUACCCUAUGGACGGGAAUAACCUCGGGAAACUGAGUAUAAUGCCCGAUAGAACACUAUUCCUGGAAUGGUUCGUGUUCCAAAUGAUUUAUCGCCGUAGGAUGGGACUGCGGCCUAUCAGUUUGUUGGUGAGGUAAUGGCCCACCAAGACUAUUACAGGUACGGGCUCUGAGAGGAGUAGCCCGGAGAUGGGUACUGAGACACGGACCCAGGCCCUAUGGGGCGCAGCAGGCGAGAAAACUUUGCAAUGUGCGAAAGCACGACAAGGUUAAUCCGAGUGGUUUGUGCUAAACGAACCUU…	Archaea,Crenarchaeota,Nitrososphaeria,Nitrosopumilales,Nitrosopumilaceae,Candidatus Nitrosopumilus,uncultured archaeon
KJ881782.1.1437	CCGGUUGAUCCUGCCGGACCUGACUGCUAUCGGAUUGAUACUAAGCCAUGCGAGUCAUUGUAGUAAUACAAGGCAGACGGCUCAGUAACGCGUAGUCAACCUACCCUAUGGACGGGAAUAACCUCGGGAAACUGAGUAUAAUGCCCGAUAGAACGCUAUUCCUGGAAUGGUUUGUGUUCCAAAUGAUUUAUCGCCGUAGGAUGGGACUGCGGCCUAUCAGUUUGUUGGUGAGGUAAUGGCCCACCAAGACUAUUACAGGUACGGGCUCUGAGAGGAGUAGCCCGGAGAUGGGUACUGAGACACGGACCCAGGCCCUAUGGGGCGCAGCAGGCGAGAAAACUUUGCAAUGUGCGAAAGCACGACAAGGUUAAUCCGAGUGGUUUGUGCUAAACGAACCUU…	Archaea,Crenarchaeota,Nitrososphaeria,Nitrosopumilales,Nitrosopumilaceae,Candidatus Nitrosopumilus,uncultured archaeon
KJ881790.1.1438	CCGGUUGAUCCUGCCGGACCUGACUGCUAUCGGAUUGAUACUAAGCCAUGCGAGUCAUUGUAGCAAUACAAGGCAGACGGCUCAGUAACGUGUAGUCAAUCUACCCUAUGGACGUGGAUAACCUCGGGAAACUGAGAAUAAUACACGAUAGAACAUUAUGCCUGGAAUGGUUUAUGUUCCAAAUGAUUUAUCGCCGUAGGAUGGGACUGCAUCCUAUCAGUUUGUUGGUGAGGUAAUGGCCCACCAAGACUAUUACAGGUACGGGCUCUGAGAGGAGUGGCCCGGAGAUGGGUACUGAGACACGGACCCAGGCCCUAUGGGGCGCAGCAGGCGAGAAAACUUUGCAAUGUGCGAAAGCACGACAAGGUUAAUCCGAGUGGUUUCUGCUAAAGGAACCUU…	Archaea,Crenarchaeota,Nitrososphaeria,Nitrosopumilales,Nitrosopumilaceae,Candidatus Nitrosopumilus,uncultured archaeon
KJ881795.1.1438	CCGGUUGAUCCUGCCGGACCUGACUGCUAUCGGAUUGAUACUAAGCCAUGCGAGUCAUUGUAGUAAUACAAGGCAGACGGCUCAGUAACGCGUAGUCAACCUACCCUAUGGACGGGAAUAACCUCGGGAAACUGAGUAUAAUGCCCGAUAGAACACUAUUCCUGGAAUGGUUUGUGUUCCAAAUGAUUUAUCGCCGUAGGAUGGGACUGCGGCCUAUCAGUUUGUUGGUGAGGUAAUGGCCCACCAAGACUAUUACAGGUACGGGCUCUGAGAGGAGUAGCCCGGAGAUGGGUACUGAGACACGGACCCAGGCCCUAUGGGGCGCAGCAAGCGAGAAAACUUUGCAAUGUGCGAAAGCACGACAAGGUUAAUCCGAGUGGUUUGUGCUAAACGAACCUU…	Archaea,Crenarchaeota,Nitrososphaeria,Nitrosopumilales,Nitrosopumilaceae,Candidatus Nitrosopumilus,uncultured archaeon
KJ881802.1.1438	CCGGUUGAUCCUGCCGGACCUGACUGCUAUCGGAUUGAUACUAAGCCAUGCGAGUCAUUGUAGUAAUACAAGGCAGACGGCUCAGUAACGCGUAGUCAACCUACCCUAUGGACGGGAAUAACCUCGGGAAACUGAGUAUAAUGCCCGAUAGAACACUAUUCCUGGAAUGGUUUGUGUUCCAAAUGAUUUAUCGCCGUAGGAUGGGACUGCGGCCUAUCAGUUUGUUGGUGAGGUAAUGGCCCACCAAGACUAUUACAGGUACGGGCUCUGAGAGGAGUAGCCCGGAGAUGGGUACUGAGACACGGACCCAGGCCCUAUGGGGCGCAGCAGGCGAGAAAACUUUGCAAUGUGCGAAAGCACGACAAGGUUAAUCCGAGUGGUUUGUGCUAAACGAACCUU…	Archaea,Crenarchaeota,Nitrososphaeria,Nitrosopumilales,Nitrosopumilaceae,Candidatus Nitrosopumilus,uncultured archaeon
KJ881809.1.1438	CCGGUUGAUCCUGCCGGACCUGACUGCUAUCGGAUUGAUACUAAGCCAUGCGAGUCAUUGUAGUAAUACAAGGCAGACGGCUCAGUAACGCGUAGUCAACCUACCCUAUGGACGGGAAUAACCUCGGGAAACUGAGUAUAAUGCCCGAUAGAACACUAUUCCUGGAAUGGUUUGUGUUCCAAAUGAUUUAUCGCCGUAGGAUGGGACUGCGGCCUAUCAGUUUGUUGGUGAGGUAAUGGCCCACCAAGACUAUUACAGGUACGGGCUCUGAGAGGAGUAGCCCGGUGAUGGGUACUGAGACACGGACCCAGGCCCUAUGGGGCGCAGCAGGCGAGAAAACUUUGCAAUGUGCGAAAGCACGACAAGGUUAAUCCGAGUGGUUUGUGCUAAACGAACCUU…	Archaea,Crenarchaeota,Nitrososphaeria,Nitrosopumilales,Nitrosopumilaceae,Candidatus Nitrosopumilus,uncultured archaeon
KJ881817.1.1437	CCGGUUGAUCCUGCCGGACCUGACUGCUAUCGGAUUGAUACUAAGCCAUGCGAGUCAUUGUAGCAAUACAAGGCAGACGGCUCAGUAACGUGUAGUCAAUCUACCCUAUGGACGUGGAUAACCUCGGGAAACUGAGAAUAAUACACGAUAGAACAUUAUGCCUGGAAUGGUUUAUGUUCCAAAUGAUUUAUCGCCGUAGGAUGGGACUGCAUCCUAUCAGUUUGUUGGUGAGGUAAUGGCCCACCAAGACUAUUACAGGUACGGGCUCUGAGAGGAGUGGCCCGGAGAUGGGUACUGAGACACGGACCCAGGCCCUAUGGGGCGCAGCAGGCGAGAAAACUUUGCAAUGUGCGAAAGCACGACAAGGUUAAUCCGAGUGGUUUCUGCUAAAGGAACCUU…	Archaea,Crenarchaeota,Nitrososphaeria,Nitrosopumilales,Nitrosopumilaceae,Candidatus Nitrosopumilus,uncultured archaeon
KJ881824.1.1437	CCGGUUGAUCCUGCCGGACCUGACUGCUAUCGGAUUGAUACUAAGCCAUGCGAGUCAUUGUAGUAAUACAAGGCAGACGGCUCAGUAACGCGUAGUCAACCUACCCUAUGGACGGGGAUAACCUCGGGAAACUGAGUAUAAUGCCCGAUAGAACACUAUUCCUGGAAUGGUUUGUGUUCCAAAUGAUUUAUCGCCGUAGGAUGGGACUGCGGCCUAUCAGUUUGUUGGUGAGGUAAUGGCCCACCAAGACUAUUACAGGUACGGGCUCUGAGAGGAGUAGCCCGGAGAUGGGUACUGAGACACGGACCCAGGCCCUAUGGGGCGCAGCAGGCGAGAAAACUUUGCAAUGUGCGAAAGCACGACAAGGUUAAUCCGAGUGGUUUGUGCUAAACGAACCUU…	Archaea,Crenarchaeota,Nitrososphaeria,Nitrosopumilales,Nitrosopumilaceae,Candidatus Nitrosopumilus,uncultured archaeon
KJ881834.1.1438	CCGGUUGAUCCUGCCGGACCUGACUGCUAUCGGAUUGAUAGUAAGCCAUGCGAGUCAUUGUAGUAAUACAAGGCAGACGGCCCAGUAACGCGUAGUCAACCUACCCUAUGGACGGGAAUAACCUCGGGAAACUGAGUAUAAUGCCCGAUAGAACACUAUUCCUGGAAUGGUUUGUGUUCCAAAUGAUUUAUCGCCGUAGGAUGGGACUGCGGCCUAUCAGUUUGUUGGUGAGGUAAUGGCCCACCAAGACUAUUACAGGUACGGGCUCUGAGAGGAGUAGCCCGGAGAUGGGUACUGAGACACGGACCCAGGCCCUAUGGGGCGCAGCAGGCGAGAAAACUUUGCAAUGUGCGAAAGCACGACAAGGUUAAUCCGAGUGGUUUGUGCUAAACGAACCUU…	Archaea,Crenarchaeota,Nitrososphaeria,Nitrosopumilales,Nitrosopumilaceae,Candidatus Nitrosopumilus,uncultured archaeon
KJ881844.1.1438	CCGGUUGAUCCUGCCGGACCUGACUGCUAUCGGAUUGAUACUAAGCCAUGCGAGUCUUUGUAGCAAUACAAGGCAGACGGCUCAGUAACACGUAGUCAAUCUAACCUAUGGACGAGGAUAACCUCGGGAAACUGAGAAUAAUACUCGAUAGAUCAUUAUUCCUGGAACGGUUUAUGGUUCAAAUGAAUUUCGCCAUAGGGUGAGACUGCGGUCUAUCAGCUUGUUGGUGAGGUAAUGGCCCACCAAGGCUAUAACAGAUACGGGCUCUGAGAGGAGAAGCCCGGAGAUGGGUACUGAGACACGGACCCAGGCCCUAUGGGGCGCAGCAGGCGAGAAAACUUUGAAAUGUGCGAAAGCACGACAAGGUUAAUCCGAGUGGUUUCUGCUAAAGGAACCAUU…	Archaea,Crenarchaeota,Nitrososphaeria,Nitrosopumilales,Nitrosopumilaceae,uncultured archaeon,
KJ881851.1.1446	UUCCGGUUGAUCCUGCCGGACCUGACUGCUAUCGGAUUGAUACUAAGCCAUGCGAGUCAUUGUAGUAAUACAAGGCAGACGGCUCAGUAACGCGUAGUCAACCUACCCUAUGGACGGGAAUAACCUCGGGAAACUGAGAAUAAUGCCCGAUAGAACAUUAUGCCUGGAAUGGUUUAUGUUCCAAAUGAUUUAUCGCCGUAGGAUGGGACUGCGGCCUAUCAGUUUGUUGGUGAGGUAAUGGCCCACCAAGACUAUUACAGGUACGGGCUCUGAGAGGAGUGGCCCGGAGAUGGGUACUGAGACACGGACCCAGGCCCUAUGGGGCGCAGCAGGCGAGAAAACUUUGCAAUGUGCGAAAGCACGACAAGGUUAAUCCGAGUGGUUUCUGCUAAAGGAACC…	Archaea,Crenarchaeota,Nitrososphaeria,Nitrosopumilales,Nitrosopumilaceae,Candidatus Nitrosopumilus,uncultured archaeon
KJ881891.1.1438	CCGGUUGAUCCUGCCGGACCUGACUGCUAUCGGAUUGAUACUAAGCCAUGCGAGUCAUUGUAGCAAUACAAGGCAGACGGCUCAGUAACGCGUAGUCAACCUAACCUAUGGACGGGAAUAACCUCGGGAAACUGAGAAUAAUGCCCGAUAGAACACUAUACCUGGAAUGGUUUGUAUUCCAAAUGAUUUAUCGCCGUAGGAUGGGACUGCGGCCUAUCAGUUUGUUGGUGAGGUAAUGGCCCACCAAGACUAUUACAGGUACGGGCUCUGAGAGGAGUAGCCCGGAGAUGGGUACUGAGACACGGACCCAGGCCCUAUGGGGCGCAGCAGGCGAGAAAACUUUGCAAUGUGCGAAAGCACGACAAGGUUAAUCCGAGUGGUUUCUGCUAAAGGAACCUU…	Archaea,Crenarchaeota,Nitrososphaeria,Nitrosopumilales,Nitrosopumilaceae,Candidatus Nitrosopumilus,uncultured archaeon
KJ881897.1.1438	CCGGUUGAUCCUGCCGGACCUGACUGCUAUCGGAUUGAUACUAAGCCAUGCGAGUCAUUGUAGCAAUACAAGGCAGACGGCUCAGUAACGCGUAGUCAACCUAACCUAUGGACGGGAAUAACCUCGGGAAACUGAGAAUAAUGCCCGAUAGAACACUAUACCUGGAAUGGUUUGUAUUCCAAAUGAUUUAUCGCCGUAGGAUGGGACUGCGGCCUAUCAGUUUGUUGGUGAGGUAAUGGCCCACCAAGACUAUUACAGGUACGGGCUCUGAGAGGAGUAGCCCGGAGAUGGGUACUGAGACACGGACCCAGGCCCUAUGGGGCGCAGCAGGCGAGAAAACUUUGCAAUGUGCGAAAGCACGACAAGGUUAAUCCGAGUGGUUUCUGCUAAAGGAACCUU…	Archaea,Crenarchaeota,Nitrososphaeria,Nitrosopumilales,Nitrosopumilaceae,Candidatus Nitrosopumilus,uncultured archaeon
KJ881903.1.1438	CCGGUUGAUCCUGCCGGACCUGACUGCUAUCGGAUUGAUACUAAGCCAUGCGAGUCAUUGUAGCAAUACAAGGCAGACGGCUCAGUAACGCGCAGUCAACCUAACCUAUGGACGGGAAUAACCUCGGGAAACUGAGAAUAAUGCCCGAUAGAACACUAUACCUGGAAUGGUUUGUGUUCCAAAUGAUUUAUCGCCGUAGGAUGGGACUGCGGCCUAUCAGUUUGUUGGUGAGGUAAUGGCCCACCAAGACUAUUACAGGUACGGGCUCUGAGAGGAGUAGCCCGGAGAUGGGUACUGAGACACGGACCCAGGCCCUAUGGGGCGCAGCAGGCGAGAAAACUUUGCAAUGUGCGAAAGCACGACAAGGUUAAUCCGAGUGGUUUCUGCUAAAGGAACCUU…	Archaea,Crenarchaeota,Nitrososphaeria,Nitrosopumilales,Nitrosopumilaceae,Candidatus Nitrosopumilus,uncultured archaeon
KJ881906.1.1438	CCGGUUGAUCCUGCCGGACCUGACUGCUAUCGGAUUGAUACUAAGCCAUGCGAGUCAUUGUAGCAAUACAAGGCAGACGGCUCAGUAACGCGUAGUCAACCUAACCUAUGGACGGGAAUAACCUCGGGAAACUGAGAAUAAUGCCCGAUAGAACACUAUACCUGGAAUGGUUUGUGUUCCAAAUGAUUUAUCGCCGUAGGAUGGGACUGCGGCCUAUCAGUUUGUUGGUGAGGUAAUGGCCCACCAAGACUAUUACAGGUACGGGCUCUGAGAGGAGUAGCCCGGAGAUGGGUACUGAGACACGGACCCAGGCCCUAUGGGGCGCAGCAGGCGAGAAAACUUUGCAAUGUGCGAAAGCACGACAAGGUUAAUCCGAGUGGUUUCUGCUAAAGGAACCUU…	Archaea,Crenarchaeota,Nitrososphaeria,Nitrosopumilales,Nitrosopumilaceae,Candidatus Nitrosopumilus,uncultured archaeon
KJ881920.1.1438	CCGGUUGAUCCUGCCGGACCUGACUGCUAUCGGAUUGAUACUAAGCCAUGCGAGUCAUUGUAGCAAUACAAGGCAGACGGCUCAGUAACGCGUAGUCAACCUAACCUAUGGACGGGAAUAACCUCGGGAAACUGAGAAUAAUGCCCGAUAGAACACUAUACCUGGAAUGGUUUGUGUUCCAAAUGAUUUAUCGCCGUAGGAUGGGACUGCGGCCUAUCAGUUUGUUGGUGAGGUAAUGGCCCACCAAGACUAUUACAGGUACGGGCUCUGAGAGGAGUAGCCCGGAGAUGGGUACUGAGACACGGACCCAGGCCCUAUGGGGCGCAGCAGGCGAGAAAACUUUGCAAUGUGCGAAAGCACGACAAGGUUAAUCCGAGUGGUUUCUGCUAAAGGAACCUU…	Archaea,Crenarchaeota,Nitrososphaeria,Nitrosopumilales,Nitrosopumilaceae,Candidatus Nitrosopumilus,uncultured archaeon
KJ881929.1.1432	UGAUCCUGCCGGACCUGACUGCUAUCGGAUUGAUACUAAGCCAUGCGAGUCAUUGUAGUAAUACAAGGCAGACGGCUCAGUAACGCGUAGUCAACCUACCCUAUGGACGGGAAUAACCUCGGGAAACUGAGAAUAAUGCCCGAUAGAACAUUAUGCCUGGAAUGGUUUAUGUUCCAAAUGAUUUAUCGCCGUAGGAUGGGACUGCGGCCUAUCAGUUUGUUGGUGAGGUAAUGGCCCACCAAGACUAUUACAGGUACGGGCUCUGAGAGGAGUGGCCCGGAGAUGGGUACUGAGACACGGACCCAGGCCCUAUGGGGCGCAGCAGGCGAGAAAACUUUGCAAUGUGCGAAAGCACGACAAGGUUAAUCCGAGUGGUUUCUGCUAAAGGAACCUUUUGUC…	Archaea,Crenarchaeota,Nitrososphaeria,Nitrosopumilales,Nitrosopumilaceae,Candidatus Nitrosopumilus,uncultured archaeon
KJ881937.1.1438	CCGGUUGAUCCUGCCGGACCUGACUGCUAUCGGAUUGAUACUAAGCCAUGCGAGUCAUUGUAGCAAUACAAGGCAUACGGCUCAGUAACGCGUAGUCAACCUAACCUAUGGACGGGAAUAACCUCGGGAAACUGAGAAUAAUGCCCGAUAGAACAUUAUGCCUGGAAUGGUUUAUGUUCCAAAUGAUUUAUCGCCGUAGGAUGGGACUGCGGCCUAUCAGUUUGUUGGUGAGGUAAUGGCCCACCAAGACUAUUACAGGUACGGGCUCUGAGAGGAGUAGCCCGGAGAUGGGUACUGAGACACGGACCCAGGCCCUAUGGGGCGCAGCAGGCGAGAAAACUUUGCAAUGUGCGAAAGCACGACAAGGUUAAUCCGAGUGGUUUCUGCUAAAGGAACCUU…	Archaea,Crenarchaeota,Nitrososphaeria,Nitrosopumilales,Nitrosopumilaceae,Candidatus Nitrosopumilus,uncultured archaeon
KJ881943.1.1438	CCGGUUGAUCCUGCCGGACCAGACUGCUAUCGGAUUGAUACUAAGCCAUGCGAGUCAUUGUAGUAAUACAAGGCAGACGGCUCAGUAACGCGUAGUCAACCUACCCUAUGGACGGGAAUAACCUCGGGAAACUGAGAAUAAUGCCCGAUAGAACAUUAUGCCUGGAAUGGUUUAUGUUCCAAAUGAUUUAUCGCCGUAGGAUGGGACUGCGGCCUAUCAGUUUGUUGGUGAGGUAAUGGCCCACCAAGACUAUUACAGGUACGGGCUCUGAGAGGAGUGGCCCGGAGAUGGGUACUGAGACACGGACCCAGGCCCUAUGGGGCGCAGCAGGCGAGAAAACCUUGCAAUGUGCGAAAGCACGACAAGGUUAAUCCGAGUGGUUUCUGCUAAAGGAACCUU…	Archaea,Crenarchaeota,Nitrososphaeria,Nitrosopumilales,Nitrosopumilaceae,Candidatus Nitrosopumilus,uncultured archaeon
KJ881953.1.1438	CCGGUUGAUCCUGCCGGACCUGACUGCUAUCGGAUUGAUACUAAGCCAUGCGAGUCUUUGCAGUAAUGCAAGGCAUACGGCUCAGUAACACGUAGUCAACUUACCCUAUGGACGAGGAUAAUCUCGGGAAACUGAGCAUAAUACUCGAUAGAUCAUAAUGCCUGGAAUGGUUUAUGGUUGAAAUGAUUCGUCGCCAUAGGAUAGGACCGCGGCCUAUCAGCUUGUUGGUGAGGUAAUGGCCCACCAAGGCGAUUACAGGUACGGGCUCUGAGAGGAGAAGCCCGGAGACGGGUACUGAGACAAUGACCCAGGCCCUAUGGGGCGCAGCAGGCGAGAAAACUUUGCAAUGUGCGAAAGCACGACAAGGUUAAUCCGAGUGAUUUCUGCUAAAGAAAUCUU…	Archaea,Crenarchaeota,Nitrososphaeria,Nitrosopumilales,Nitrosopumilaceae,uncultured archaeon,
KJ881962.1.1438	CCGGUUGAUCCUGCCGGACCUGACUGCUAUCGGAUUGAUACUAAGCCAUGCGAGUCAUUGUAGUAAUACAAGGCAGACGGCUCAGUAACGCGUAGUCAACCUACCCUAUGGACGGGAAUAACCUCGGGAAACUGAGAAUAAUGCCCGAUAGAACAUUAUGCCUGGAAUGGUUUAUGUUCCAAAUGAUUUAUCGCCGUAGGAUGGGACUGCGGCCUAUCAGUUUGUUGGUGAGGUAAUGGCCCACCAAGACUAUUACAGGUACGGGCUCUGAGAGGAGUGGCCCGGAGAUGGGUACUGAGACACGGACCCAGGCCCUAUGGGGCGCAGCAGGCGAGAAAACUUUGCAAUGUGCGAAAGCACGACAAGGUUAAUCCGAGUGGUUUCUGCUAAAGGAACCUU…	Archaea,Crenarchaeota,Nitrososphaeria,Nitrosopumilales,Nitrosopumilaceae,Candidatus Nitrosopumilus,uncultured archaeon
KJ881969.1.1438	CCGGUUGAUCCUGCCGGACCUGACUGCUAUCGGAUUGAUACUAAGCCAUGCGAGUCAUUGUAGCAAUACAAGGCAGACGGCUCAGUAACGCGUAGUCAACCUAACCUAUGGACGGGAAUAACCUCGGGAAACUGAGAAUAAUGCCCGAUAGAACACUAUACCUGGAAUGGUUUGUGUUCCAAAUGAUUUAUCGCCGUAGGAUGGGACUGCGGCCUAUCAGUUUGUUGGUGAGGUAAUGGCCCACCAAGACUAUUACAGGUACGGGCUCUGAGAGGAGUAGCCCGGAGAUGGGUACUGAGACACGGACCCAGGCCCUAUGGGGCGCAGCAGGCGAGAAAACUUUGCAAUGUGCGAAAGCACGACAAGGUUAAUCCGAGUGGUUUCUGCUAAAGGAACCUU…	Archaea,Crenarchaeota,Nitrososphaeria,Nitrosopumilales,Nitrosopumilaceae,Candidatus Nitrosopumilus,uncultured archaeon
KJ881978.1.1438	CCGGUUGAUCCUGCCGGACCUGACUGCUAUCGGAUUGAUACUAAGCCAUGCGAGUCAUUGUAGCAAUACAAGGCAGACGGCUCAGUAACGCGUAGUCAACCUAACCUAUGGACGGGAAUAACCUCGGGAAACUGAGAAUAAUGCCCGAUAGAACACUAUACCUGGAAUGGUUUGUGUUCCAAAUGAUUUAUCGCCGUAGGAUGGGACUGCGGCCUAUCAGUUUGUUGGUGAGGUAAUGGCCCACCAAGACUAUUACAGGUACGGGCUCUGAGAGGAGUAGCCCGGAGAUGGGUACUGAGACACGGACCCAGGCCCUAUGGGGCGCAGCAGGCGAGAAAACUUUGCAAUGUGCGAAAGCACGACAAGGUUAAUCCGAGUGGUUUCUGCUAAAGGAACCUU…	Archaea,Crenarchaeota,Nitrososphaeria,Nitrosopumilales,Nitrosopumilaceae,Candidatus Nitrosopumilus,uncultured archaeon
KJ881993.1.1438	CCGGUUGAUCCUGCCAGACCUGACUGCUAUCGGAUUGAUACUAAGCCAUGCGAGUCAUUGUAGCAAUACAAGGCAUACGGCUCAGUAACGCGUAGUCAACCUAACCUAUGGACGGGAAUAACCUCGGGAAACUGAGAAUAAUGCCCGAUAGAACAUUAUGCCUGGAAUGGUUUAUGUUCCAAAUGAUUUAUCGCCGUAGGAUGGGACUGCGGCCUAUCAGUUUGUUGGUGAGGUAAUGGCCCACCAAGACUAUUACAGGUACGGGCUCUGAGAGGAGUAGCCCGGAGAUGGGUACUGAGACACGGACCCAGGCCCUAUGGGGCGCAGCAGGCGAGAAAACUUUGCAAUGUGCGAAAGCACGACAAGGUUAAUCCGAGUGGUUUCUGCUAAAGGAACCUU…	Archaea,Crenarchaeota,Nitrososphaeria,Nitrosopumilales,Nitrosopumilaceae,Candidatus Nitrosopumilus,uncultured archaeon
KJ882004.1.1438	CCGGUUGAUCCUGCCGGACCUGACUGCUAUCGGGUUGAUACUAAGCCAUGCGAGUCAUUGUAGCAAUACAAGGCAGACGGCUCAGUAACGCGUAGUCAACCUAACCUAUGGACGGGAAUAACCUCGGGAAACUGAGAAUAAUGCCCGAUAGAACACUAUACCUGGAAUGGUUUGUGUUCCAAAUGAUUUAUCGCCGUAGGAUGGGACCGCGGCCUAUCAGCUUGUUGGUGAGGUAAUGGCCCACCAAGGCGAUUACAGGUACGGGCUCUGAGAGGAGAAGCCCGGAGAUGGGUACUGAGACAAGGACCCAGGCCCUAUGGGGCGCAGCAGGCGAGAAAACUUUGCAAUGUGCGAAAGCACGACAAGGUUAAUCCGAGUGGUUUCUGCUAAAGGAACCUU…	Archaea,Crenarchaeota,Nitrososphaeria,Nitrosopumilales,Nitrosopumilaceae,Candidatus Nitrosopumilus,uncultured archaeon
KJ882012.1.1440	CCGGUUGAUCCUGCCGGACCUGACUGCUAUCGGAUUGAUACUAAGCCAUGCGAGUCAUUGUAGCAAUACAAGGCAUACGGCUCAGUAACGCGUAGUCAACCUAACCUAUGGACGGGAAUAACCUCGGGAAACUGAGAAUAAUGCCCGAUAGAACAUUAUGCCUGGAAUGGUUUAUGUUCCAAAUGAUUUAUCGCCGUAGGAUGGGACUGCGGCCUAUCAGUUUGUUGGUGAGGUAAUGGCCCACCAAGACUAUUACAGGUACGGGCUCUGAGAGGAGUAGCCCGGAGAUGGGUACUGAGACACGGACCCAGGCCCUAUGGGGCGCAGCAGGCGAGAAAACUUUGCAAUGUGCGAAAGCACGACAAGGUUAAUCCGAGUGGUUUCUGCUAAAGGAACCUU…	Archaea,Crenarchaeota,Nitrososphaeria,Nitrosopumilales,Nitrosopumilaceae,Candidatus Nitrosopumilus,uncultured archaeon
KJ882040.1.1440	CCGGUUGAUCCUGCCGGACCUGACUGCUAUCGGAUUGAUACUAAGCCAUGCGAGUCAUUGUAGCAAUACAAGGCAGACGGCUCAGUAACGCGUAGUCAACCUAACCUAUGGACGGGAAUAACCUCGGGAAACUGAGAAUAAUGCCCGAUAGAACACUAUACCUGGAAUGGUUUGUGUUCCAAAUGAUUUAUCGCCGUAGGAUGGGACUGCGGCCUAUCAGUUUGUUGGUGAGGUAAUGGCCCACCAAGACUAUUACAGGUACGGGCUCUGAGAGGAGUAGCCCGGAGAUGGGUACUGAGACACGGACCCAGGCCCUAUGGGGCGCAGCAGGCGAGAAAACUUUGCAAUGCGCGAAAGCACGACAAGGUUAAUCCGAGUGGUUUCUGCUAAAGGAACCUU…	Archaea,Crenarchaeota,Nitrososphaeria,Nitrosopumilales,Nitrosopumilaceae,Candidatus Nitrosopumilus,uncultured archaeon
KJ882053.1.1436	CCGGUUGAUCUGCGGACCUGACUGCUAUCGGAUUGAUACUAAGCCAUGCGAGUCAUUGUAGCAAUACAAGGCAGACGGCUCAGUAACGCGUAGUCAACCUAACCUAUGGACGGGAAUAACCUCGGGAAACUGAGAAUAAUGCCCGAUAGAACACUAUACCUGGAAUGGUUUGUGUUCCAAAUGAUUUAUCGCCGUAGGAUGGGACUGCGGCCUAUCAGUUUGUUGGUGAGGUAAUGGCCCACCAAGACUAUUACAGGUACGGGCUCUGAGAGGAGUAGCCCGGAGAUGGGUACUGAGACACGGACCCAGGCCCUAUGGGGCGCAGCAGGCGAGAAAACUUUGCAAUGUGCGAAAGCACGACAAGGUUAAUCCGAGUGGUUUCUGCUAAAGGAACCUUUU…	Archaea,Crenarchaeota,Nitrososphaeria,Nitrosopumilales,Nitrosopumilaceae,Candidatus Nitrosopumilus,uncultured archaeon
KJ882069.1.1439	CCGGUUGAUCCUGCCGGACCUGACUGCUAUCGGAUUGAUACUAAGCCAUGCGAGUCAUUGUAGCAAUACAAGGCAGACGGCUCAGUAACGCGUAGUCAACCUAACCUAUGGACGGGAAUAACCUCGGGAAACUGAGAAUAAUGCCCGAUAGAACACUAUACCUGGAAUGGUUUGUGUUCCAAAUGAUUUAUCGCCGUAGGAUGGGACUGCGGCCUAUCAGUUUGUUGGUGAGGUAAUGGCCCACCAAGACUAUUACAGGUACGGGCUCUGAGAGGAGUAGCCCGGAGAUGGGUACUGAGACACGGACCCAGGCCCUAUGGGGCGCAGCAGGCGAGAAAACUUUGCAAUGUGCGAAAGCACGACAAGGUUAAUCCGAGUGGUUUCUGCUAAAGGAACCUU…	Archaea,Crenarchaeota,Nitrososphaeria,Nitrosopumilales,Nitrosopumilaceae,Candidatus Nitrosopumilus,uncultured archaeon
KJ882072.1.1438	CCGGUUGAUCCUGCCGGACCUGACUGCUAUCGGAUUGAUACUAAGCCAUGCGAGUCAUUGUAGUAAUACAAGGCAUACGGCUCAGUAACGCGUAGUCAACCUAACCUAUGGACGGGAAUAACCUCGGGAAACUGAGAAUAAUGCCCGAUAGAACAUUAUGCCUGGAAUGGUUUAUGUUCCAAAUGAUUUAUCGCCGUAGGAUGGGACUGCGGCCUAUCAGUUUGUUGGUGAGGUAAUGGCCCACCAAGACUAUUACAGGUACGGGCUCUGAGAGGAGUAGCCCGGAGAUGGGUACUGAGACACGGACCCAGGCCCUAUGGGGCGCAGCAGGCGAGAAAACUUUGCAAUGUGCGAAAGCACGACAAGGUUAAUCCGAGUGGUUUCUGCUAAAGGAACCUU…	Archaea,Crenarchaeota,Nitrososphaeria,Nitrosopumilales,Nitrosopumilaceae,Candidatus Nitrosopumilus,uncultured archaeon
KJ882078.1.1437	CCGGUUGAUCCUGCCGGACCUGACUGCUAUCGGAUUGAUACUAAGCCAUGCGAGUCAUUGUAGCAAUACAAGGCAGACGGCUCAGUAACGCGUAGUCAACCUAACCUAUGGACGGGAAUAACCUCGGGAAACUGAGAAUAAUGCCCGAUAGAACACUAUACCUGAAUGGUUUGUGUUCCAAAUGAUUUAUCGCCGUAGGAUGGGACUGCGGCCUAUCAGUUUGUUGGUGAGGUAAUGGCCCACCAAGACUAUUACAGGUACGGGCUCUGAGAGGAGUAGCCCGGAGAUGGGUACUGAGACACGGACCCAGGCCCUAUGGGGCGCAGCAGGCGAGAAAACUUUGCAAUGUGCGAAAGCACGACAAGGUUAAUCCGAGUGGUUUCUGCUAAAGGAACCUUU…	Archaea,Crenarchaeota,Nitrososphaeria,Nitrosopumilales,Nitrosopumilaceae,Candidatus Nitrosopumilus,uncultured archaeon
KJ882088.1.1439	CCGGUUGAUCCUGCCGGACCUGACUGCUAUCGGAUUGAUACUAAGCCAUGCGAGUCAUUGUAGCAAUACAAGGCAGACGGCUCAGUAACGCGUAGUCAACCUAACCUAUGGACGGGAAUAACCUCGGGAAACUGAGAAUAAUGCCCGAUAGAACACUAUACCUGGAAUGGUUUGUGUUCCAAAUGAUUUAUCGCCGUAGGAUGGGACUGCGGCCUAUCAGUUUGUUGGUGAGGUAAUGGCCCACCAAGACUAUUACAGGUACGGGCUCUGAGAGGAGUAGCCCGGAGAUGGGUACUGAGACACGGACCCAGGCCCUAUGGGGCGCAGCAGGCGAGAAAACUUUGCAAUGUGCGAAAGCACGACAAGGUUAAUCCGAGUGGUUUCUGCUAAAGGAACCUU…	Archaea,Crenarchaeota,Nitrososphaeria,Nitrosopumilales,Nitrosopumilaceae,Candidatus Nitrosopumilus,uncultured archaeon
KJ882142.1.1438	CCGGUUGAUCCUGCCAGACCUGACUGCUAUCGGAUUGAUACUAAGCCAUGCGAGUCAUUGUAGCAAUACAAGGCAGACGGCUCAGUAACGCGUAGUCAACCUAACCUAUGGACGGGAAUAACCUCGGGAAACUGAGAAUAAUGCCCGAUAGAACACUAUACCUGGAAUGGUUUGUGUUCCAAAUGAUUUAUCGCCGUAGGAUGGGACUGCGGCCUAUCAGUUUGUUGGUGAGGUAAUGGCCCACCAAGACUAUUACAGGUACGGGCUCUGAGAGGAGUAGCCCGGAGAUGGGUACUGAGACACGGACCCAGGCCCUAUGGGGCGCAGCAGGCGAGAAAACUUUGCAAUGUGCGAAAGCACGACAAGGUUAAUCCGAGUGGUUUCUGCUAAAGGAACCUU…	Archaea,Crenarchaeota,Nitrososphaeria,Nitrosopumilales,Nitrosopumilaceae,Candidatus Nitrosopumilus,uncultured archaeon
KJ882152.1.1438	CCGGUUGAUCCUGCCGGACCUGACUGCUAUCGGAUUGAUACUAAGCCAUGCGAGUCAUUGUAGCAAUACAAGGCAGACGGCUCAGUAACGCGUAGUCAACCUAACCUAUGGACGGGAAUAACCUCGGGAAACUGAGAAUAAUGCCCGAUAGAACGUUAUGCCUGGAAUGGUUUAUGUUCCAAAUGAUUUAUCGCCGUAGGAUGGGACUGCGGCCUAUCAGUUUGUUGGUGAGGUAAUGGCCCACCAAGACUAUUACAGGUACGGGCUCUGAGAGGAGUAGCCCGGAGAUGGGUACUGAGACACGGACCCAGGCCCUAUGGGGCGCAGCAGGCGAGAAAACUUUGCAAUGUGCGAAAGCACGACAAGGUUAAUCCGAGUGGUUUCUGCUAAAGGAACCUU…	Archaea,Crenarchaeota,Nitrososphaeria,Nitrosopumilales,Nitrosopumilaceae,Candidatus Nitrosopumilus,uncultured archaeon
KJ882160.1.1438	CCGGUUGAUCCUGCCGGACCUGACUGCUAUCGGAUUGAUACUAAGCCAUGCGAGUCAUUGUAGCAAUACAAGGCAGACGGCUCAGUAACGCGUAGUCAACCUAACCUAUGGACGGGAAUAACCUCGGGAAACUGAGAAUAAUGCCCGAUAGAACACUAUGCCUGGAAUGGUUUGUGUUCCAAAUGAUUUAUCGCCGUAGGAUGGGACUGCGGCCUAUCAGUUUGUUGGUGAGGUAAUGGCCCACCAAGACUAUUACAGGUACGGGCUCUGAGAGGAGUAGCCCGGAGAUGGGUACUGAGACACGGACCCAGGCCCUAUGGGGCGCAGCAGGCGAGAAAACUUUGCAAUGUGCGAAAGCACGACAAGGUUAAUCCGAGUGGUUUCUGCUAAAGGAACCUU…	Archaea,Crenarchaeota,Nitrososphaeria,Nitrosopumilales,Nitrosopumilaceae,Candidatus Nitrosopumilus,uncultured archaeon
KJ882173.1.1437	CCGGUUGAUCCUGCCGGACCUGACUGCUAUCGGAUUGAUAUUAAGCCAUGUGAGUCUUUGUAGUAAUACAAGGCAGACGGCUCAGUAACGCGUAGUCAACCUACCCUAUGGACGGGAAUAAUCUCGGGAAACUGAGUAUAAUACCCGACAGACCAUCAUUCCUGGAAUGGUUGGUGGUUAAAAUGAUUCGUCGCCGUAGGAUGGGACUGCGACUUAUCAGCUUGUUGGUGGGGUAAAGGCCCACCAAGGCUAUUACAGGUACGGGCUCUGAGAGGAGAAGCCCGGAGAUGGGUACUGAGAUACGGACCCAGGCCCUAUGGGGCGCAGCAGGCGAGAAAACUUUGCAAUGUGCGAAAGCACGACAAGGUUAAUCCGAGUGGUUUCUGCUAAAGGAACCUU…	Archaea,Crenarchaeota,Nitrososphaeria,Nitrosopumilales,Nitrosopumilaceae,Candidatus Nitrosopumilus,uncultured archaeon
AB050238.1.1408	CCGGACCUGACUGCUAUCGGAUUGGUACUAAGCCAUGCGAGUCGUUGUAGCAAUACAAGGCAGACUGCUCAGUAACACGUAGUUAAUCUACCCUAUGGACGGGGAUAACCUCGGGAAACUGAGAAUAAUCCCCGAUAGAUCACAGUGCCUGGAAUGGCCUGUGGUUCAAAUGAUUUAUCGCCGUAGGAUGAGACUGCGGCCUAUCAGCUAGUUGGUGAGGUAAUGGCCCACCAAGGCUAUAACAGGUACGGGCUCUGGGAGGAGGGGCCCGGAGAUGGGUACUGAGACACGGACCCAGGCCCUAUGGGGCGCAGCAGGCGAGAAACCUUUGCAAUGUGCGAAAGCACGACAAGGGUUAAUCCGAGUGUCUCCUGCUAAAGGAGUCUUUUGCCAGUCCUA…	Archaea,Crenarchaeota,Nitrososphaeria,Nitrosopumilales,Nitrosopumilaceae,Candidatus Nitrosotenuis,uncultured archaeon SAGMA-8
AB193959.1.1439	UUCCGGUUGAUCCUGCCGGACCUGACUGCUAUCGGAUUGAUACUAAGCCAUGCGAGUCUUUGUAGUAAUACAAGGCAGACGGCUCAGUAACGCGUAGUCAACCUACCCUAUGGACGGGAAUAAUCUCGGGAAACUGAGCAUAAUACCCGGCGUACCACCAUUCCUGGAAUGGUUGGUGGUUAAAAUGAUUCGUCGCCGUAGGAUGGGACUGCGACCUAUCAGCUUGUUGGUGAGGUAAAGGCCCACCAAGGCGAUUACAGGUACGGGCUCUGAGAGGAGAAGCCCGGAGAUGGGUACUGAGACACGGACCCAGGCCCUAUGGGGCGCAGCAGGCGAGAAAACUUUGCAAUGCGCGAAAGCACGACAAGGUUAAUCCGAGUGAUUUCUGCUAAAGGAAUC…	Archaea,Crenarchaeota,Nitrososphaeria,Nitrosopumilales,Nitrosopumilaceae,uncultured archaeon,
AB193975.1.1441	UCCGGGUUGAUCCUGCCGGACCUGACUGCUAUCGGAUUGAUACUAAGCCAUGCAAGUCUUUGUAGUAAUACAAGGCAUACGGCUCAGUAACGCGUAGUCAACCUACCCUAUGGAUGAGGAUAAUCUCGGGAAACUGAGCAUAAUACUCAACAGGUCAUCAAUUCUGGAAUGGUUGAUGAUUCAAAUGAUUUUUCGCCAUAGGAUGGGACUGCGACCUAUCAGCUUGUUGGUGAGGUAAUGGCCCACCAAGGCAAUUACAGGUACGGGCUCUGAGAGGAGAAGCCCGGAGAUGGGUACUGAGACAAGGACCCAGGCCCUAUGGGGCGCAGCAGGCGAGAAAACUUUGCAAUGUGCGAAAGCACGACAAGGUUAAUCCGAGUGAUUUCUGCUAAAGGAAUC…	Archaea,Crenarchaeota,Nitrososphaeria,Nitrosopumilales,Nitrosopumilaceae,uncultured archaeon,
AB193984.1.1441	UUCCGGUUGAUCCUGCCGGACCUGACUGCUAUCGGAUUGAUACUAAGCCAUGCGAGUCUUUGUAGUAAUACAAGGCAGACGGCUCAGUAACACGUAGUCAACCUACCCUAUGGACGAGAAUAAUCUCGGGAAACUGAGCAUAAUUCUUGAUAGAUCAUAAUGCCCGGAAUGGUUUAUGGUUAAAAUGAUUCGUCGCCAUAGGAUGGGACUGCGGCCUAUCAGCUUGUUGGUGAGGUAAUGGCCCACCAAGGCGAUUACAGGUACGGGCUCUGAGAGGAGAAGCCCGGAGAUGGGUACUGAGACACGGACCCAGGCCCUAUGGGGCGCAGCAGGCGAGAAAACUUUGCAAUGUGCGAAAGCACGACAAGGUUAAUCCGAGUGAUUUCUGCUAAAGAAAUC…	Archaea,Crenarchaeota,Nitrososphaeria,Nitrosopumilales,Nitrosopumilaceae,uncultured archaeon,
AB194000.1.1442	UUCCGGUUGAUCCUGCCGGACCUGACUGCUAUCGGAUUGAUACUAAGCCAUGCGAGUCUUUGUAGUAAUACAAGGCAGACGGCUCAGUAACACGUAGUCAACCUACCCUAUGGACGGGGAAUAAUCUCGGGAAACUGAGCAUAAUACCCGGCGUACCACCAUUCCUGGAAUGGUUGGUGGUUAAAAUGAUUCGUCGCCGUAGGCUGGGACUGCGACCUAUCAGCUUGUUGGUGAGGUAAAGGCCCACCAAGGCGAUUACAGGUACGGGCUCUGAGAGGAGAAGCCCGGAGAUGGGUACUGAGACACGGACCCAGGCCCUAUGGGGCGCAGCAGGCGAGAAAACUUUGCAAUGUGCGAAAGCACGACAAGGUUAAUCCGAGUGAUUUCUGCUAAAGGAAU…	Archaea,Crenarchaeota,Nitrososphaeria,Nitrosopumilales,Nitrosopumilaceae,uncultured archaeon,
AB194005.1.1440	UUCCGGUUGAUCCUGCCGGACCUGACUGCUAUCGGAUUGAUACUAAGCCAUGCGAGUCUUUGCAGUAAUGCAAGGCAUACGGCUCAGUAACACGUAGUCAACUUACCCUAUGGACGAGGAUAAUCUCGGGAAACUGAGCAUAAUACUCGAUAGAUCAUAAUGCCUGGAAUGGUUUAUGGUUAAAAUGAUUCGUCGCCAUAGGAUGGGACUGCGGCCUAUCAGCUUGUUGGUGAGGUAAUGGCCCACCAAGGCGAUUACAGGUACGGGCUCUGAGAGGAGAAGCCCGGAGAUGGGUACUGAGACAAGGACCCAGGCCCUAUGGGGCGCAGCAGGCGAGAAAACUUUGCAAUGUGCGAAAGCACGACAAGGUUAAUCCGAGUGAUUUCUGCUAAAGAAAUC…	Archaea,Crenarchaeota,Nitrososphaeria,Nitrosopumilales,Nitrosopumilaceae,uncultured archaeon,
FJ971108.1.1443	UUCCGGUUGAUCCUGCCGGACCUGACUGCUAUCGGAUUGAUACUAAGCCAUGCGAGUCAUUGUAGCAAUACAAGGCAGACGGCUCAGUAACGCGUAGUCAACCUACCCUAUGGACGGGAAUAACCUCGGGAAACUGAGUAUAAUGCCCGAUAGAACACUAUACCUGGAAUGGUUUGUGUUCCAAAUGAUUUAUCGCCGUAGGAUGGGACUGCGGCCUAUCAGUUUGUUGGUGAGGUAAUGGCCCACCAAGACUAUUACAGGUACGGGCUCUGAGAGGAGUAGCCCGGAGAUGGGUACUGAGACACGGACCCAGGCCCUAUGGGGCGCAGCAGGCGAGAAAACUUUGCAAUGUGCGAAAGCACGACAAGGUUAAUCCGAGUGGUUUCUGCUAAAGGAACC…	Archaea,Crenarchaeota,Nitrososphaeria,Nitrosopumilales,Nitrosopumilaceae,Candidatus Nitrosopumilus,uncultured crenarchaeote
FJ971115.1.1443	UUCCGGUUGAUCCCGCCGGACCUGACUGCUAUCGGAUUGAUACUAAGCCAUGCGGGUCAUUGUAGCAAUACAAGGCAGACGGCUCAGUAACGCGUAGUCAACCUAACCUAUGGACGGGAAUAACCUCGGGAAACUGAGAAUAAUGCCCGAUAGAACACUAUACCUGGAAUGGUUUGUGUUCCAAAUGAUUUAUCGCCGUAGGAUGGGACUGCGGCCUAUCAGUUUGUUGGUGAGGUAAUGGCCCACCAAGACUAUUACAGGUACGGGCUCUGAGAGGAGUAGCCCGGAGAUGGGUACUGAGACACGGACCCAGGCCCUAUGGGGCGCAGCAGGCGAGAAAACUUUGCAAUGUGCGAAAGCACGACAAGGUUAAUCCGAGUGGUUUCUGCUAAAGGAACC…	Archaea,Crenarchaeota,Nitrososphaeria,Nitrosopumilales,Nitrosopumilaceae,Candidatus Nitrosopumilus,uncultured crenarchaeote
FJ981534.1.1806	CCCGCCGGACCUGACUGCUAUCGGAUUGAUACUAAGCCAUGCGAGUCAUUGUAGCAAUACAAGGCAUACGGCUCAGUAACGCGUAGUCAACCUAACCUAUGGACGGGAAUAACCUCGGGAAACUGAGAAUAAUUCCCGAUAGAACAUUAUACCUGGAAUGGUUUAUGUUCCAAAUGAUUUAUCGCCGUAGGAUGGGACUGCGGCCUAUCAGUUUGUUGGUGAGGUAAUGGCCCACCAAGACUAUUACAGGUACGGGCUCUGAGAGGAGUAGCCCGGAGAUGGGUACUGAGACACGGACCCAGGCCCUAUGGGGCGCAGCAGGCGAGAAAACUUUGCAAUGUGCGAAAGCACGACAAGGUUAAUCCGAGUGAUUUGUGCUAAACGAAUCUUUUGUUAGUC…	Archaea,Crenarchaeota,Nitrososphaeria,Nitrosopumilales,Nitrosopumilaceae,Candidatus Nitrosopumilus,uncultured archaeon
KJ881449.1.1438	CCGGUUGAUCCUGCCAGACCUGACUGCUAUCGGAUUGAUACUAAGCCAUGCGAGUCAUUGUAGUAAUACAAGGCAGACGGCUCAGUAACGCGUAGUCAACCUACCCUAUGGACGGGAAUAACCUCGGGAAACUGAGUAUAAUGCCCGAUAGAACACUAUUCCUGGAAUGGUUUGUGUUCCAAAUGAUUUAUCGCCGUAGGAUGGGACUGCGGCCUAUCAGUUUGUUGGUGAGGUAAUGGCCCACCAAGACUAUUACAGGUACGGGCUCUGAGAGGAGUAGCCCGGAGAUGGGUACUGAGACACAGACCCAGGCCCUAUGGGGCGCAGCAGGCGAGAAGACUUUGCAAUGUGCGAAAGCACGACAAGGUUAAUCCGAGUGGUUUGUGCUAAACGAACCUU…	Archaea,Crenarchaeota,Nitrososphaeria,Nitrosopumilales,Nitrosopumilaceae,Candidatus Nitrosopumilus,uncultured archaeon
KJ881454.1.1439	UCCGGUUGAUCCUGCCGGACCUGACUGCUAUCGGAUUGAUACUAAGCCAUGCGAGUCAUUGUAGUAAUACAAGGCAGACGGCUCAGUAACGCGUAGUCAACCUACCCUAUGGACGGGAAUAACCUCGGGAAACUGAGUAUAAUGCCCGAUAGAACACUAUUCCUGGAAUGGUUUGUGUUCCAAAUGAUUUAUCGCCGUAGGAUGGGACUGCGGCCUAUCAGUUUGUUGGUGAGGUAAUGGCCCACCCAGACUAUUACAGGUACGGGCUCUGAGAGGAGUAGCCCGGAGAUGGGUACUGAGACACGGACCCAGGCCCUAUGGGGCGCAGCAGGCGAGAAAACUUUGCAAUGUGCGAAAGCACGACAAGGUUAAUCCGAGUGGUUUGUGCUAAACGAACCU…	Archaea,Crenarchaeota,Nitrososphaeria,Nitrosopumilales,Nitrosopumilaceae,Candidatus Nitrosopumilus,uncultured archaeon
AB193963.1.1441	UUCCGGUUGAUCCUGCCGGACCUGACUGCUAUCGGAUUGAUACUAAGCCAUGCGAGUCUUUGUAGUAAUACAAGGCAUACGGCUCAGUAACACGUAGUCAACCUACCCUAUGGACGAGAAUAAUCUCGGGAAACUGAGGAUAAUACUCGAUAGAUCACAAUGCCUGGAAUGGUUUGUGGUUAAAAUGAUUCGUCGCCAUAGGAUGGGACUGCGGCCUAUCAGCUUGUUGGUGAGGUAAUGGCCCACCAAGGCGAUUACAGGUACGGGCUCUGAGAGGAGAAGCCCGGAGAUGGGUACUGAGACAAGGACCCAGGCCCUAUGGGGCGCAGCAGGCGAGAAAACUUUGCAAUGUGCGAAAGCACGACAAGGUUAAUCCGAGUGAUUUCUGCUAAAGAAAUC…	Archaea,Crenarchaeota,Nitrososphaeria,Nitrosopumilales,Nitrosopumilaceae,uncultured archaeon,
KJ881456.1.1438	CCGGUUGAUCCUGCCGGACCUGACUGCUAUCGGAUUGAUACUAAGCCAUGCGAGUCAUUGUAGUAAUACAAGGCAGACGGCCCAGUAACGCGUAGUCAACCUACCCUAUGGACGGGAAUAACCUCGGGAAACUGAGUAUAAUGCCCGAUAGAACACUAUUCCUGGAAUGGUUUGUGUUCCAAAUGAUUUAUCGCCGUAGGAUGGGACUGCGGCCUAUCAGUUUGUUGGUGAGGUAAUGGCCCACCAAGACUAUUACAGGUACGGGCUCUGAGAGGAGUAGCCCGGAGAUGGGUACUGAGACACGGACCCAGGCCCUAUGGGGCGCAGCAGGCGAGAAAACUUUGCAAUGUGCGAAAGCACGACAAGGUUAAUCCGAGUGGUUUGUGCUAAACGAACCUU…	Archaea,Crenarchaeota,Nitrososphaeria,Nitrosopumilales,Nitrosopumilaceae,Candidatus Nitrosopumilus,uncultured archaeon
AB193970.1.1440	UUCCGGUUGAUCCUGCCGGACCUGACUGCUAUCGGAUUGAUACUAAGCCAUGCGAGUCUUUGUAGUAAUACAAGGCAUACGGCUCAGUAACGCGUAGUCAACCUACCCUAUGGACAAGAAUAAUCUCGGGAAACUGAGCAUAAUUCUUGAUAGAUCAUAAUGCCUGGAAUGGUAUAUGGUUAAAAUGAUUCGUCGCCAUAGGAUGGGACUGCGGCCUAUCAGCUUGUUGGUGAGGUAAUGGCCCACCAAGGCGAUUACAGGUACGGGCUCUGAGAGGAGAAGCCCGGAGAUGGGUACUGAGACAAGGACCCAGGCCCUAUGGGGCGCAGCAGGCGAGAAAACUUUGCAAUGUGCGAAAGCACGACAAGGUUAGUCCGAGUGAUUUCUGCUAAAGAGAUC…	Archaea,Crenarchaeota,Nitrososphaeria,Nitrosopumilales,Nitrosopumilaceae,uncultured archaeon,
KJ881464.1.1438	CCGGUUGAUCCUGCCGGACCUGACUGCUAUCGGAUUGAUACUAAGCCAUGCGAGUCAUUGUAGUAAUACAAGGCAGACGGCUCAGUAACGCGUAGUCAACCUACCCUAUGGACGGGAAUAACCUCGGGAAACUGAGUAUAAUGCCCGAUAGAACACUAUUCCUGGAAUGGUUUGUGUUCCAAAUGAUUUAUCGCCGUAGGAUGGGACUGCGGCCUAUCAGUUUGUUGGUGAGGUAAUGGCCCACCAAGACUAUUACAGGUACGGGCUCUGAGAGGAGUAGCCCGGAGAUGGGUACUGAGACACGGACCCAGGCCCUAUGGGGCGCAGCAGGCGAGAAAACUUUGCAAUGUGCGAAAGCACGACAAGGUUAAUCCGAGUGGUUUGUGCUAAACGAACCUU…	Archaea,Crenarchaeota,Nitrososphaeria,Nitrosopumilales,Nitrosopumilaceae,Candidatus Nitrosopumilus,uncultured archaeon
AB193987.1.1439	UUCCGGUUGAUCCUGCCGGACCUGACUGCUAUCGGAUUGAUACUAAGCCAUGCUAGUCUUUGUAGUAAUACAAGGCAGACGGCUCAGUAACGCGUAGUCAACCUACCCUAUGGACGGGAAUAAUCUCGGGAAACUGAGCAUAAUACCCGGCGUACCACCAUUCCUGGAAUGGUUGGUGGUUAAAAUGAUUCGUCGCCGUAGGAUGGGACUGCGACCUAUCAGCUUGUUGGUGGGGUAAAGGCCCACCAAGGCGAUUACAGGUACGGGCUCUGAGAGGAGAAGCCCGGAGAUGGGUACUGAGACACGGACCCAGGCCCUAUGGGGCGCAGCAGGCGAGAAAACUUUGCAAUGUGCGAAAGCACGACAAGGUUAAUCCGAGUGAUUUCUGCUAAAGGAAUC…	Archaea,Crenarchaeota,Nitrososphaeria,Nitrosopumilales,Nitrosopumilaceae,uncultured archaeon,
KJ881471.1.1438	CCGGUUGAUCCUGCCAGACCUGACUGCUAUCGGAUUGAUACUAAGCCAUGCAAGUCAUUGUAGUAAUACAAGGCAGACGGCUCAGUAACGCGUAGUCAACCUACCCUAUGGACGGGAAUAACCUCGGGAAACUGAGUAUAAUGCCCGAUAGAACACUAUUCCUGGAAUGGUUUGUGUUCCAAAUGAUUUAUCGCCGUAGGAUGGGACUGCGGCCUAUCAGUUUGUUGGUGAGGUAAUGGCCCACCAAGACUAUUACAGGUACGGGCUCUGAGAGGAGUAGCCCGGAGAUGGGUACUGAGACACGGACCCAGGCCCUAUGGGGCGCAGCAGGCGAGAAAACUUUGCAAUGUGCGAAAGCACGACAAGGUUAAUCCGAGUGGUUUGUGCUAAACGAACCUU…	Archaea,Crenarchaeota,Nitrososphaeria,Nitrosopumilales,Nitrosopumilaceae,Candidatus Nitrosopumilus,uncultured archaeon
AB193989.1.1440	UUCCGGUUGAUCCUGCCGGACCUGACUGCUAUCGGAUUGAUACUAAGCCAUGCGAGUCUUUGCAGUAAUGCAAGGCGGACUGCUCAGUAACACGUAGUCAACUUAACCUAUGGAUGGGUAUAACCUCGGGAAACUGAGAAUAAUUCCCAAUAGAUCAUUUAUCCUGGAAUGGUUGAUGAUUGAAAUGAUUCGUCGCCAUAGGAUGGGACUGUGGCCUAUCAGCUUGUUGGUGAGGUGAAGGCCCACCAAGGCUAUUACAGGUACGGGCUCUGAGAGGAGAAGCCCGGAGAUGGGUACUGAGACACGGACCCAGGCCCUAUGGGGCGCAGCAGGCGAGAAAACUUUGCAAUGUGCGAAAGCACGACAAGGUUAAUCCGAGUGAUUUCUGCUAAAGAAAUC…	Archaea,Crenarchaeota,Nitrososphaeria,Nitrosopumilales,Nitrosopumilaceae,uncultured archaeon,
KJ881478.1.1439	UCCGGUUGAUCCUGCCGGACCUGACUGCUAUCGGAUUGAUACUAAGCCAUGCGAGUCAUUGUAGUAAUACAAGGCAGACGGCUCAGUAACGCGUAGUCAACCUACCCUAUGGACGGGAAUAACCUCGGGAAACUGAGUAUAAUGCCCGAUAGAACACUAUUCCUGGAAUGGUUUGUGUUCCAAAUGAUUUAUCGCCGUAGGAUGGGACUGCGGCCUAUCAGUUUGUUGGUGAGGUAAUGGCCCACCAAGACUAUUACAGGUACGGGCUCUGAGAGGAGUAGCCCGGAGAUGGGUACUGAGACACGGACCCAGGCCCUAUGGGGCGCAGCAGGCGAGAAAACUUUGCAAUGUGCGAAAGCACGACAAGGUUAAUCCGAGUGGUUUGUGCUAAACGAACCU…	Archaea,Crenarchaeota,Nitrososphaeria,Nitrosopumilales,Nitrosopumilaceae,Candidatus Nitrosopumilus,uncultured archaeon
AB194002.1.1441	UUUCGGUUGAUCCUGCCGGACCUGACUGCUAUCGGAUUGAUACUAAGCCAUGCGAGUCUUUGCAGUAAUGCAAGGCAGACGGCUCAGUAACACGUAGUCAACUUACCCUAUGGACGAGGAUAAUCUCGGGAAACUGAGCAUAAUACUCGAUAGAUCAUAAUGCCUGGAAUGGUUUAUGGUUAAAAUGAUUCGUCGCCAUAGGAUGGGACUGCGGCCUAUCAGCUUGUUGGUGGGGUAAUGGCCCACCAAGGCGAUUACAGGUACGGGCUCUGAGAGGAGAAGCCCGGAGAUGGGUACUGAGACAAGGACCCAGGCCCUAUGGGGCGCAGCAGGCGAGAAAACUUUGCAAUGUGCGAAAGCACGACAAGGUUAAUCCGAGUGAUUUCUGCUAAAGAAAUC…	Archaea,Crenarchaeota,Nitrososphaeria,Nitrosopumilales,Nitrosopumilaceae,uncultured archaeon,
KJ881482.1.1439	CCGGUUGAUCCUGCCGGACCUGACUGCUAUCGGAUUGAUACUAAGCCACGCGAGUCAUUGUAGUAAUACAAGGCAGACGGCUCAGUAACGCGUAGUCAACCUACCCUAUGGACGGGAAUAACCUCGGGAAACUGAGAAUAAUGCCCGAUAGAACAUUAUGCCUGGAAUGGUUUAUGUUCCAAAUGAUUUAUCGCCGUAGGAUGGGACUGCGGCCUAUCAGUUUGUUGGUGAGGUAAUGGCCCACCAAGACUAUUACAGGUACGGGCUCUGAGAGGAGUGGCCCGGAGAUGGGUACUGAGACACGGACCCAGGCCCUAUGGGGCGCAGCAGGCGAGAAAACUUUGCAAUGUGCGAAAGCACGACAAGGUUAAUCCGAGUGGUUUCUGCUAAAGGAACCUU…	Archaea,Crenarchaeota,Nitrososphaeria,Nitrosopumilales,Nitrosopumilaceae,Candidatus Nitrosopumilus,uncultured archaeon
KJ881488.1.1438	CCGGUUGAUCCUGCCGGACCUGACUGCUAUCGGAUUGAUACUAAGCCAUGCGAGUCAUUGUAGCAAUACAAGGCAGACGGCUCAGUAACGUGUAGUCAAUCUACCCUAUGGACGUGGAUAACCUCGGGAAACUGAGAAUAAUACACGAUAGAACAUUAUGCCUGGAAUGGUUUAUGUUCCAAAUGAUUUAUCGCCGUAGGAUGGGACUGCAUCCUAUCAGUUUGUUGGUGAGGUAAUGGCCCACCAAGACUAUUACAGGUACGGGCUCUGAGAGGAGUAGCCCGGAGAUGGGUACUGAGACACGGACCCAGGCCCUAUGGGGCGCAGCAGGCGAGAAAACUUUGCAAUGUGCGAAAGCACGACAAGGUUAAUCCGAGUGGUUUGUGCUAAACGAACCUU…	Archaea,Crenarchaeota,Nitrososphaeria,Nitrosopumilales,Nitrosopumilaceae,Candidatus Nitrosopumilus,uncultured archaeon
AB294265.1.1403	ACCUGACUGCUAUCGGAUUGGUACUAAGCCAUGUGAGUCGUUGCAGCAAUGCAAGGCAGACGGCUCAGUAACACGUAGUCAACCUAACCUAUGGACGGGAAUAACCUCGGGAAACUGAGAAUAAUACCCGACAGAUCAUGAUACCUGGAACGGUUUAUGGUUCAAAUGAUUUAUCGCCAUAGGAUGGGACUGCGGUCUAUCAGCUUGUUGGUGAGGUAAUGGCCCACCAAGGCUAUAACAGAUACGGGCUCUGAGAGGAGGGGCCCGGAGAUGGGUACUGAGACACGGACCCAGGUCCUAUGGGGCGCAGCAGGCGAGAAACCUUUGCAAUGUGCGAAAGCACGACAAGGUUAAUCCGAGUGAUUCCUGCUAAAGGAAUCUUUUGUUAGUCAUAAAACC…	Archaea,Crenarchaeota,Nitrososphaeria,Nitrosopumilales,Nitrosopumilaceae,uncultured archaeon,
KJ881499.1.1440	UCCGGUUGAUCCUGCCAGACCUGACUGCUAUCGGAUUGAUACUAAGCCAUGCGAGUCAUUGUAGCAAUACAAGGCAGACGGCUCAGUAACGUGUAGUCAAUCUACCCUAUGGACGGGGAUAACCUCGGGAAACUGAGAAUAAUACACGAUAGAACAUUAUGCCUGGAAUGGUUUAUGUUCCAAAUGAUUUAUCGCCGUAGGAUGGGACUGCAUCCUAUCAGUUUGUUGGUGAGGUAAUGGCCCACCAAGACUAUUACAGGUACGGGCUCUGAGAGGAGUGGCCCGGAGAUGGGUACUGAGACACGGACCCAGGCCCUAUGGGGCGCAGCAGGCGAGAAAACUUUGCAAUGUGCGAAAGCACGACAAGGUUAAUCCGAGUGGUUUCUGCUAAAGGAACCU…	Archaea,Crenarchaeota,Nitrososphaeria,Nitrosopumilales,Nitrosopumilaceae,Candidatus Nitrosopumilus,uncultured archaeon
KJ881506.1.1439	UCCGGUUGAUCCUGCCAGACCUGACUGCUAUCGGAUUGAUACUAAGCCAUGCGAGUCAUUGUAGCAAUACAAGGCAGACGGCUCAGUAACGUGUAGUCAAUCUACCCUAUGGACGUGGAUAACCUCGGGAAACUGAGAAUAAUACACGAUAGAACAUUAUGCCUGGAAUGGUUUAUGUUCCAAAUGAUUUAUCGCCGUAGGAUGGGACUGCAUCCUAUCAGUUUGUUGGUGAGGUAAUGGCCCACCAAGACUAUUACAGGUACGGGCUCUGAGAGGAGUGGCCCGGAGAUGGGUACUGAGACACGGACCCAGGCCCUAUGGGGCGCAGCAGGCGAGAAAACUUUGCAAUGUGCGAAAGCACGACAAGGUUAAUCCGAGUGGUUUCUGCUAAAGGAACCU…	Archaea,Crenarchaeota,Nitrososphaeria,Nitrosopumilales,Nitrosopumilaceae,Candidatus Nitrosopumilus,uncultured archaeon
KJ881514.1.1441	UCCGGUUGAUCCUGCCGGACCUGACUGCUAUCGGAUUGAUACUAAGCCAUGCGAGUCUUUGCAGUAAUGCAAGGCAUACGGCUCAGUAACACGUAGUCAACUUACCCUAUGGACGAGGAUAAUCUCGGGAAACUGAGCAUAAUACUCGAUAGAUCAUAAUGCCUGGAAUGGUUUAUGGUUGAAACGAUUCGUCGCCAUAGGAUAGGACCGCGGCCUAUCAGCUUGUUGGUGAGGUAAUGGCCCACCAAGGCGAUUACAGGUACGGGCUCUGAGAGGAGAAGCCCGGAGAUGGGUACUGAGACAAGGACCCAGGCCCUAUGGGGCGCAGCAGGCGAGAAAACUUUGCAAUGUGCGAAAGCACGACAAGGUUAAUCCGAGUGAUUUCUGCUAAAGAAAUCU…	Archaea,Crenarchaeota,Nitrososphaeria,Nitrosopumilales,Nitrosopumilaceae,uncultured archaeon,
KX950758.1.1471	AUCCGGUUGAUCCUGCCGGACCUGACUGCUAUCGGAUUGAUACUAAGCCAUGCGAGUCAUUGUAGCAAUACAAGGCAUACGGCUCAGUAACGCGUAGUCAACCUAACCUAUGGACGAGAAUAACCUCGGGAAACUGAGAAUAAUGCUCGAUAGAACACUAUAUCUGGAAUGGUUUGUGUUCCAAAUGAUUUAUCGCCGUAGGAUGGGACUGCGGCCUAUCAGUUUGUUGGUGAGGUAAUGGCCCACCAAGACUAUUACAGGUACGGGCUCUGAGAGGAGUAGCCCGGAGAUGGGUACUGAGACACGGACCCAGGCCCUAUGGGGCGCAGCAGGCGAGAAAACUUUGCAAUGUGCGAAAGCACGACAAGGUUAAUCCGAGUGAUUUGUGCUAAACGAAUC…	Archaea,Crenarchaeota,Nitrososphaeria,Nitrosopumilales,Nitrosopumilaceae,Candidatus Nitrosopumilus,Nitrosopumilus oxyclinae
KJ881521.1.1440	CCGGUUGAUCCUGCCAGACCUGACUGCUAUCGGAUUGAUACUAAGCCAUGCGAGUCAUUGCAGCAAUGCAAGGCAGACGGCUCAGUAACGCGUAGUCAACCUAACCUAUGGACGGGAAUAACCUCGGGAAACUGAGUAUAAUGCCCGAUAGAACACUAUACCUGGAAUGGUUUGUGUUCCAAAUGAUUUAUCGCCGUAGGAUGGGACUGCGGCCUAUCAGUUUGUUGGUGAGGUAAUGGCCCACCAAGACUAUUACAGGUACGGGCUCUGAGAGGAGUAGCCCGGAGAUGGGUACUGAGACACGGACCCAGGCCCUAUGGGGCGCAGCAGGCGAGAAAACUUUGCAAUGUGCGAAAGCACGACAAGGUUAAUCCGAGUGGUUUCUGCUAAAGGAACCUU…	Archaea,Crenarchaeota,Nitrososphaeria,Nitrosopumilales,Nitrosopumilaceae,Candidatus Nitrosopumilus,uncultured archaeon
KJ881522.1.1441	UCCGGUUGAUCCUGCCGGACCUGACUGCUAUCGGGUUGAUACUAAGCCAUGCGGGUCAUUGCAGCAAUGCAAGGCAGACGGCUCAGUAACGCGUAGUCAACCUAACCUAUGGACGGGAAUAACCUCGGGAAACUGAGUAUAAUGCCCGAUAGAACACUAUACCUGGAAUGGUUUGUGUUCCAAAUGAUUUAUCGCCGUAGGAUGGGACUGCGGCCUAUCAGUUUGUUGGUGAGGUAAUGGCCCACCAAGACUAUUACAGGUACGGGCUCUGAGAGGAGUAGCCCGGAGAUGGGUACUGAGACACGGACCCAGGCCCUAUGGGGCGCAGCAGGCGAGAAAACUUUGCAAUGUGCGAAAGCACGACAAGGUUAAUCCGAGUGGUUUCUGCUAAAGGAACCU…	Archaea,Crenarchaeota,Nitrososphaeria,Nitrosopumilales,Nitrosopumilaceae,Candidatus Nitrosopumilus,uncultured archaeon
KJ881527.1.1431	CCGGUUGAUCCUGCCGGACCUGACUGCUAUCGGAUUGAUACUAAGCCAUGCGAGUCAUUGCAGCAAUGCAAGGCAGACGGCUCAGUAACGCGUAGUCAACCUAACCUAUGGACGGGAAUAACCUUGGGAAACUGAGUAUAAUGCCCGAUAGAACACUAUACCUGGAAUGGUUUGUGUUCCAAAUGAUUUAUCGCCGUAGGAUGGGACUGCGGCCUAUCAGUUUGUUGGUGAGGUAAUGGCCCACCAAGACUAUUACAGGUACGGGCUCUGAGAGGAGUAGCCCGGAGAUGGGUACUGAGACACGGACCCAGGCCCUAUGGGGCGCAGCAGGCGAGAAAACUUUGCAAUGUGCGAAAGCACGACAAGGUUAAUCCGAGUGGUUUCUGCUAAAGGAACCUU…	Archaea,Crenarchaeota,Nitrososphaeria,Nitrosopumilales,Nitrosopumilaceae,Candidatus Nitrosopumilus,uncultured archaeon
KJ881534.1.1440	UCCGGUUGAUCCUGCCGGACCUGACUGCUAUCGGAUUGAUACUAAGCCAUGCGAGUCAUUGCAGCAAUGCAAGGCAGACGGCUCAGUAACGCGUAGUCAACCUAACCUAUGGACGGGAAUAACCUCGGGAAACUGAGUAUAAUGCCCGAUAGAACACUAUACCUGGAAUGGUUUGUGUUCCAAAUGAUUUAUCGCCGUAGGAUGGGACUGCGGCCUAUCAGUUUGUUGGUGAGGUAAUGGCCCACCAAGACUAUUACAGGUACGGGCUCUGAGAGGAGUAGCCCGGAGAUGGGUACUGAGACACGGACCCAGGCCCUAUGGGGCGCAGCAGGCGAGAAAACUUUGCAAUGUGCGAAAGCACGACAAGGUUAAUCCGAGUGGUUUCUGCUAAAGGAACCU…	Archaea,Crenarchaeota,Nitrososphaeria,Nitrosopumilales,Nitrosopumilaceae,Candidatus Nitrosopumilus,uncultured archaeon
KJ881623.1.1440	CCGGUUGAUCCUGCCGGACCUGACUGCUAUCGGAUUGAUACUAAGCCAUGCGAGUCAUUGUAGUAAUACAAGGCAGACGGCUCAGUAACGCGUAGUCAACCUACCCUAUGGACGGGAAUAACCUCGGGAAACUGAGUAUAAUGCCCGAUAGAACACUAUUCCUGGAAUGGUUUGUGUUCCAAAUGAUUUAUCGCCGUAGGAUGGGACUGCGGCCUAUCAGUUUGUUGGUGAGGUAAUGGCCCACCAAGACUAUUACAGGUACGGGCUCCGAGAGGAGUAGCCCGGAGAUGGGUACUGAGACACGGACCCAGGCCCUAUGGGGCGCAGCAGGCGAGAAAACUUUGCAAUGUGCGAAAGCACGACAAGGUUAAUCCGAGUGGUUUGUGCUAAACGAACCUU…	Archaea,Crenarchaeota,Nitrososphaeria,Nitrosopumilales,Nitrosopumilaceae,Candidatus Nitrosopumilus,uncultured archaeon
KJ881728.1.1438	CCGGUUGAUCCUGCCGGACCUGACUGCUAUCGGAUUGAUACUAAGCCAUGCGAGUCAUUGUAGCAAUACAAGGCAUACGGCUCAGUAACGCGUAGUCAACCUAACCUAUGGACGGGAAUAACCUCGGGAAACUGAGAAUAAUGCCCGAUAGAACAUUAUACCUGGAAUGGUUUAUGUUCCAAAUGAUUUAUCGCCGUAGGAUGGGACUGCGGCCUAUCAGUUUGUUGGUGAGGUAAUGGCCCACCAAGACUAUUACAGGUACGGGCUCUGAGAGGAGUAGCCCGGAGAUGGGUACUGAGACACGGACCCAGGCCCUAUGGGGCGCAGCAGGCGAGAAAACUUUGCAAUGUGCGAAAGCACGACAAGGUUAAUCCGAGUGAUUUCUGCUAAAGAAAUCUU…	Archaea,Crenarchaeota,Nitrososphaeria,Nitrosopumilales,Nitrosopumilaceae,Candidatus Nitrosopumilus,uncultured archaeon
KJ881741.1.1442	UUCCGGUUGAUCCUGCCGGACCUGACUGCUAUCGGAUUGAUACUAAGCCAUGCGAGUCAUUGUAGUAAUACGAGGCAGACGGCUCAGUAACGCGUAGUCAACCUACCCUAUGGACGGGAAUAACCUCGGGAAACUGAGUAUAAUGCCCGAUAGAACACUAUUCCUGGAAUGGUUUGUGUUCCAAAUGAUUUAUCGCCGUAGGAUGGGACUGCGGCCUAUCAGUUUGUUGGUGAGGUAAUGGCCCACCAAGACUAUUACAGGUACGGGCUCUGAGAGGAGUAGCCCGGAGAUGGGUACUGAGACACGGACCCAGGCCCUAUGGGGCGCAGCAGGCGAGAAAACUUUGCAAUGUGCGAAAGCACGACAAGGUUAAUCCGAGUGGUUUGUGCUAAACGAACC…	Archaea,Crenarchaeota,Nitrososphaeria,Nitrosopumilales,Nitrosopumilaceae,Candidatus Nitrosopumilus,uncultured archaeon
KJ881767.1.1438	CCGGUUGAUCCUGCCGGACCUGACUGCUAUCGGAUUGAUACUAAGCCAUGCGAGUCAUUGUAGUAAUACAAGGCAGACGGCUCAGUAACGCGUAGUCAACCUACCCUAUGGACGGGAAUAACCUCGGGAAACUGAGUAUAAUGCCCGAUAGAACACUAUUCCUGGAAUGGUUUGUGUUCCAAAUGAUUUAUCGCCGUAGGAUGGGACUGCGGCCUAUCAGUUUGUUGGUGAGGUAAUGGCCCACCAAGACUAUUACAGGUACGGGCUCUGAGAGGAGUAGCCCGGAGAUGGGUACUGAGACACGGACCCAGGCCCUAUGGGGCGCAGCAGGCGAGAAAACUUUGCAAUGUGCGAAAGCACGACAAGGUUAAUCCGAGUGGUUUCUGCUAAAGGAACCUU…	Archaea,Crenarchaeota,Nitrososphaeria,Nitrosopumilales,Nitrosopumilaceae,Candidatus Nitrosopumilus,uncultured archaeon
KJ881774.1.1438	CCGGUUGAUCCUGCCGGACCUGACUGCUAUCGGAUUGAUACUAAGCCAUGCGAGUCAUUGUAGUAAUACAGGGCAGACGGCUCAGUAACGCGUAGUCAACCUACCCUAUGGACGGGAAUAACCUCGGGAAACUGAGUAUAAUGCCCGAUAGAACACUAUUCCUGGAAUGGUUUGUGUUCCAAAUGAUUUAUCGCCGUAGGAUGGGACUGCGGCCUAUCAGUUUGUUGGUGAGGUAAUGGCCCACCAAGACUAUUACAGGUACGGGCUCUGAGAGGAGUAGCCCGGAGAUGGGUACUGAGACACGGACCCAGGCCCUAUGGGGCGCAGCAGGCGAGAAAACUUUGCAAUGUGCGAAAGCACGACAAGGUUAAUCCGAGUGGUUUGUGCUAAACGAACCUU…	Archaea,Crenarchaeota,Nitrososphaeria,Nitrosopumilales,Nitrosopumilaceae,Candidatus Nitrosopumilus,uncultured archaeon
KJ881781.1.1438	CCGGUUGAUCCUGCCGGACCUGACUGCUAUCGGAUUGAUACUAAGCCAUGCGAGUCAUUGUAGUAAUACAAGGCAGACGGCUCAGUAACGCGUAGUCAACCUACCCUAUGGACGGGAAUAACCUCGGGAAACUGAGUAUAGUGCCCGAUAGAACACUAUUCCUGGAAUGGUUUGUGUUCCAAAUGAUUUAUCGCCGUAGGAUGGGACUGCGGCCUAUCAGUUUGUUGGUGAGGUAAUGGCCCACCAAGACUAUUACAGGUACGGGCUCUGAGAGGAGUAGCCCGGAGAUGGGUACUGAGACACGGACCCAGGCCCUAUGGGGCGCAGCAGGCGAGAAAACUUUACAAUGUGCGAAAGCACGACAAGGUUAAUCCGAGUGGUUUGUGCUAAACGAACCUU…	Archaea,Crenarchaeota,Nitrososphaeria,Nitrosopumilales,Nitrosopumilaceae,Candidatus Nitrosopumilus,uncultured archaeon
KJ881789.1.1438	CCGGUUGAUCCUGCCGGACCUGACUGCUAUCGGAUUGAUACUAAGCCAUGCGAGUCAUUGUAGCAAUACAAGGCAGACGGCUCAGUAACGUGUAGUCAAUCUACCCUAUGGACGUGGAUAACCUCGGGAAACUGAGAAUAAUACACGAUAGAACAUUAUGCCUGGAAUGGUUUAUGUUCCAAAUGAUUUAUCGCCGUAGGAUGGGACUGCAUCCUAUCAGUUUGUUGGUGAGGUAAUGGCCCACCAAGACUAUUACAGGUACGGGCUCUGAGAGGAGUGGCCCGGAGAUGGGUACUGAGACACGGACCCAGGCCCUAUGGGGCGCAGCAGGCGAGAAGACUUUGCAAUGUACGAAAGCACGACAAGGUUAAUCCGAGUGGUUUCUGCUAAAGGAACCUU…	Archaea,Crenarchaeota,Nitrososphaeria,Nitrosopumilales,Nitrosopumilaceae,Candidatus Nitrosopumilus,uncultured archaeon
KJ881794.1.1437	CCGGUUGAUCCUGCCGGACCUGACUGCUAUCGGAUUGAUACUAAGCCAUGCGAGUCAUUGUAGUAAUACAAGGCAGACGGCUCAGUAACGCGUAGUCGACCUACCCUAUGGACGGGAAUAACCUCGGGAAACUGAGUAUAAUGCCCGAUAGAACACUAUUCCUGGAAUGGUUUGUGUUCCAAAUGAUUUAUCGCCGUAGGAUGGGACUGCGGCCUAUCAGUUUGUUGGUGAGGUAAUGGCCCACCAAGACUAUUACAGGUACGGGCUCUGAGAGGAGUAGCCCGGAGAUGGGUACUGAGACACGGACCCAGGCCCUAUGGGGCGCAGCAGGCGAGAAAACUUUGCAAUGUGCGAAAGCACGACAAGGUUAAUCCGAGUGGUUUGUGCUAAACGAACCUU…	Archaea,Crenarchaeota,Nitrososphaeria,Nitrosopumilales,Nitrosopumilaceae,Candidatus Nitrosopumilus,uncultured archaeon
KJ881808.1.1438	CCGGUUGAUCCUGCCGGACCUGACUGCUAUCGGAUUGAUACUAAGCCAUGCGAGUCAUUGUAGUAAUACAAGGCAGACGGCUCAGUAACGCGUAGUCAACCUACCCUAUGGACGGGAAUAACCUCGGGAAACUGAGUAUAAUGCCCGAUAGAACACUAUUCCUGGAAUGGUUUGUGUUCCAAAUGAUUUAUCGCCGUAGGAUGGGACUGCGGCCUAUCAGUUUGUUGGUGAGGUAAUGGCCCACCAAGACUAUUACAGGUACGGGCUCUGAGAGGAGUAGCCCGGAGAUGGGUACUGAGACACGGACCCAGGCCCUAUGGGGCGCAGCAGGCGAGAAAACUUUGCAAUGUGCGAAAGCACGACAAGGUUAAUCCGAGUGGUUUGUGCUAAACGAACCUU…	Archaea,Crenarchaeota,Nitrososphaeria,Nitrosopumilales,Nitrosopumilaceae,Candidatus Nitrosopumilus,uncultured archaeon
KJ881810.1.1438	CCGGUUGAUCCUGCCGGACCUGACUGCUAUCGGAUUGAUACUAAGCCAUGCGAGUCAUUGUAGUAAUACAAGGCAGACGGCUCAGUAACGCGUAGUCAACCUACCCUAUGGACGGGAAUAACCUCGGGAAACUGAGUAUAAUGCCCGAUAGAACACUAUUCCUGGAAUGGUUUGUGUUCCAAAUGAUUUAUCGCCGUAGGAUGGGACUGCGGCCUAUCAGUUUGUUGGUGAGGUAAUGGCCCACCAAGACUAUUACAGGUACGGGCUCUGAGAGGAGUAGCCCGGAGAUGGGUACUGAGACACGGACCCAGGCCCUAUGGGGCGCAGCAGGCGAGAAAACUUUGCAAUGUGCGAAAGCACGACAAGGUUAAUCCGAGUGGUUUGUGCUAAACGAACCUU…	Archaea,Crenarchaeota,Nitrososphaeria,Nitrosopumilales,Nitrosopumilaceae,Candidatus Nitrosopumilus,uncultured archaeon
KJ881816.1.1441	CCGGUUGAUCCUGCCGGACCUGACUGCUAUCGGAUUGAUACUAAGCCAUGCGAGUCAUUGUAGUAAUACAAGGCAGACGGCUCAGUAACGCGUAGUCAACCUACCCUAUGGACGGGAAUAACCUCGGGAAACUGAGUAUAAUGCCCGAUAGAACACUAUUCCUGGAAUGGUUUGUGUUCCAAAUGAUUUAUCGCCGUAGGAUGGGACUGCGGCCUAUCAGUUUGUUGGUGAGGUAAUGGCCCACCAAGACUAUUACAGGUACGGGCUCUGAGAGGAGUAGCCCGGAGAUGGGUACUGAGACACGGACCCAGGCCCUAUGGGGCGCAGCAGGCGAGAAAACUUUGCAAUGUGCGAAAGCACGACAAGGUUAAUCCGAGUGGUUUGUGCUAAACGAACCUU…	Archaea,Crenarchaeota,Nitrososphaeria,Nitrosopumilales,Nitrosopumilaceae,Candidatus Nitrosopumilus,uncultured archaeon
KJ881823.1.1437	CCGGUUGAUCCUGCCGGACCUGACUGCUAUCGGAUUGAUACUAAGCCAUGCGAGUCAUUGUAGUAAUACAAGGCAGACGGCUCAGUAACGCGUAGUCAACCUACCCUAUGGACGGGAAUAACCUCGGGAAACUGAGUAUAAUGCCCGAUAGAACACUAUUCCUGGAAUGGUUUGUGUUCCAAAUGAUUUAUCGCCGUAGGAUGGGACUGCGGCCUAUCAGUUUGUUGGUGAGGUAAUGGCCCACCAAGACUAUUACAGGUACGGGCUCUGAGAGGAGUAGCCCGGAGAUGGGUACUGAGACACGGACCCAGGCCCUAUGGGGCGCAGCAGGCGAGAAAACUUUGCAAUGUGCGAAAGCACGACAAGGUUAAUCCGAGUGGUUUGUGCUAAACGAACCUU…	Archaea,Crenarchaeota,Nitrososphaeria,Nitrosopumilales,Nitrosopumilaceae,Candidatus Nitrosopumilus,uncultured archaeon
FJ810538.1.1401	CCUGACUGCUAUCGGAUUGGUACUAAGCCAUGUGAGUCGUUGCAGCAAUGCAAGGCAGACGGCUCAGUAACACGUAGUCAACCUAACCUAUGGACGGGGAUAACCUCGGGAAACUGAGAAUAAUACCCGAUAGAUCAUGAUACCUGGAACGGUUUAUGGUUCAAAUGAUUUAUCGCCAUAGGAUGGGACUGCGGUCUAUCAGCUUGUUGGUGAGGUAAUGGCCCACCAAGGCUAUAACAGAUACGGGCUCUGAGAGGAGGGGCCCGGAGAUGGGUACUGAGACACGGACCCAGGUCCUAUGGGGCGCAGCAGGCGAGAAACCUUUGCAAUGUGCGAAAGCACGACAAGGUUAAUCCGAGUGAUUCCUGCUAAAGGAAUCUUUUGUUAGUCAUAAAACCA…	Archaea,Crenarchaeota,Nitrososphaeria,Nitrosopumilales,Nitrosopumilaceae,uncultured archaeon,
KJ881833.1.1437	CCGGUUGAUCCUGCCGGACCUGACUGCUAUCGGAUUGAUACUAAGCCAUGCGAGUCAUUGUAGUAAUACAAGGCAGACGGCUCAGUAACGCGUAGUCAACCUACCCUAUGGACGGGAAUAACCUCGGGAAACUGAGUAUAAUGCCCGAUAGAACACUAUUCCUGGAAUGGUUUGUGUUCCAAAUGAUUUAUCGCCGUAGGAUGGGACUGCGGCCUAUCAGUUUGUUGGUGAGGUAAUGGCCCACCAAGACUAUUACAGGUACGGGCUCUGAGAGGAGUAGCCCGGAGAUGGGUACUGAGACACGGACCCAGGCCCUAUGGGGCGCAGCAGGCGAGAAAACUUUGCAAUGUGCGAAAGCACGACAAGGUUAAUCCGAGUGGUUUGUGCUAAACGAACCUU…	Archaea,Crenarchaeota,Nitrososphaeria,Nitrosopumilales,Nitrosopumilaceae,Candidatus Nitrosopumilus,uncultured archaeon
KJ881838.1.1438	CCGGUUGAUCCUGCCGGACCUGACUGCUAUCGGAUUGAUACUAAGCCAUGCGAGUCAUUGUAGUAAUACAAGGCAGACGGCUCAGUAACGCGUAGUCAACCUACCCUAUGGACGGGAAUAACCUCGGGAAACUGAGUAUAAUGCCCGAUAGAACACUAUUCCUGGGAUGGUUUGUGUUCCAAAUGAUUUAUCGCCGUAGGAUGGGACUGCGGCCUAUCAGUUUGUUGGUGAGGUAAAGGCCCACCAAGACUAUUACAGGUACGGGCUCUGAGAGGAGUAGCCCGGAGAUGGGUACUGAGGCACGGACCCAGGCCCUAUGGGGCGCAGCAGGCGAGAAAACUUUGCAAUGUGCGAAAGCACGACAAGGUUAAUCCGAGUGGUUUGUGCUAAACGAACCUU…	Archaea,Crenarchaeota,Nitrososphaeria,Nitrosopumilales,Nitrosopumilaceae,Candidatus Nitrosopumilus,uncultured archaeon
KJ881841.1.1437	CCGGUUGAUCCUGCCGGACCUGACUGCUAUCGGAUUGAUACUAAGCCAUGCGAGUCAUUGUAGUAAUACAAGGCAGACGGCUCAGUAACGCGUAGUCAACCUACCCUAUGGACGGGAAUAACCUCGGGUAACUGAGUAUAAUGCCCGAUAGAACACUAUUCCUGGAAUGGUUUGUGUUCCAAAUGAUUUAUCGCCGUAGGAUGGGACUGCGGCCUAUCAGUUUGUUGGUGAGGUAAUGGCCCACCAAGACUAUUACAGGUACGGGCUCUGAGAGGAGUAGCCCGGAGAUGGGUACUGAGACACGGACCCAGGCCCUAUGGGGCGCAGCAGGCGAGAAAACUUUGCAAUGUGCGAAAGCACGACAAGGUUAAUCCGAGUGGUUUGUGCUAAACGAACCUU…	Archaea,Crenarchaeota,Nitrososphaeria,Nitrosopumilales,Nitrosopumilaceae,Candidatus Nitrosopumilus,uncultured archaeon
KJ881864.1.1442	UUCCGGUUGAUCCUGCCGGACCUGACUGCUAUCGGAUUGAUACUAAGCCAUGCGAGUCAUUGUAGUAAUACAAGGCAGACGGCUCAGUAACGCGUAGUCAACCUACCCUAUGGACGGGAAUAACCUCGGGAAACUGAGUAUAAUGCCCGAUAGAACACUAUUCCUGGAAUGGUUUGUGUUCCAAAUGAUUUAUCGCCGUAGGAUGGGACUGCGGCCUAUCAGUUUGUUGGUGAGGUAAUGGCCCACCAAGACUAUUACAGGUACGGGCUCUGAGAGGAGUAGCCCGGAGAUGGGUACUGAGACACGGACCCAGGCCCUAUGGGGCGCAGCAGGCGAGAAAACUUUGCAAUGUGCGAAAGCACGACAAGGUUAAUCCGAGUGGUUUCUGCUAAAGGAACC…	Archaea,Crenarchaeota,Nitrososphaeria,Nitrosopumilales,Nitrosopumilaceae,Candidatus Nitrosopumilus,uncultured archaeon
KJ881890.1.1438	CCGGUUGAUCCUGCCGGACCUGACUGCUAUCGGAUUGAUACUAAGCCAUGCGAGUCAUUGUAGCAAUACAAGGCAGACGGCUCAGUAACGCGUAGUCAACCUAACCUAUGGACGGGAAUAACCUCGGGAAACUGAGAAUAAUGCCCGAUAGAACACUAUACCUGGAAUGGUUUGUGUUCCAAAUGAUUUAUCGCCGUAGGAUGGGACUGCGGCCUAUCAGUUUGUUGGUGAGGUAAUGGCCCACCAAGACUAUUACAGGUACGGGCUCUGAGAGGAGUAGCCCGGAGAUGGGUACUGAGACACGGACCCAGGCCCUAUGGGGCGCAGCAGGCGAGAAAACUUUGCAAUGUGCGAAAGCACGACAAGGUUAAUCCGAGUGGUUUCUGCUAAAGGAACCUU…	Archaea,Crenarchaeota,Nitrososphaeria,Nitrosopumilales,Nitrosopumilaceae,Candidatus Nitrosopumilus,uncultured archaeon
KJ881896.1.1438	CCGGUUGAUCCUGCCGGACCUGACUGCUAUCGGAUUGAUACUAAGCCAUGCGAGUCAUUGUAGCAAUACAAGGCAGACGGCUCAGUAACGCGUAGUCAACCUAACCUAUGGACGGGAAUAACCUCGGGAAACUGGGAAUAAUGCCCGAUAGAACACUAUACCUGGAAUGGUUUGUGUUCCAAAUGAUUUAUCGCCGUAGGAUGGGACUGCGGCCUAUCAGUUUGUUGGUGAGGUAAUGGCCCACCAAGACUAUUACAGGUACGGGCUCUGAGAGGAGUAGCCCGGAGAUGGGUACUGAGACACGGACCCAGGCCCUAUGGGGCGCAGCAGGCGAGAAAACUUUGCAAUGUGCGAAAGCACGACAAGGUUAAUCCGAGUGGUUUCUGCUAAAGGAACCUU…	Archaea,Crenarchaeota,Nitrososphaeria,Nitrosopumilales,Nitrosopumilaceae,Candidatus Nitrosopumilus,uncultured archaeon
KJ881905.1.1438	CCGGUUGAUCCUGCCGGACCUGACUGCUAUCGGAUUGAUACUAAGCCACGCGAGUCAUUGUAGCAAUACAAGGCAGACGGCUCAGUAACGCGUAGUCAACCUAACCUAUGGACGGGAAUAACCUCGGGAAACUGAGAAUAAUGCCCGAUAGAACACUAUACCUGGAAUGGUUUGUGUUCCAAAUGAUUUAUCGCCGUAGGAUGGGACUGCGGCCUAUCAGUUUGUUGGUGAGGUAAUGGCCCACCAAGACUAUUACAGGUACGGGCUCUGAGAGGAGUAGCCCGGAGAUGGGUACUGAGACACGGACCCAGGCCCUAUGGGGCGCAGCAGGCGAGAAAACUUUGCAAUGUGCGAAAGCACGACAAGGUUAAUCCGAGUGGUUUCUGCUAAAGGAACCUU…	Archaea,Crenarchaeota,Nitrososphaeria,Nitrosopumilales,Nitrosopumilaceae,Candidatus Nitrosopumilus,uncultured archaeon
KJ881916.1.1438	CCGGUUGAUCCUGCCGGACCUGACUGCUAUCGGAUUGAUACUAAGCCAUGCGAGUCAUUGUAGCAAUACAAGGCAUACGGCUCAGUAACGCGUAGUCAACCUAACCUAUGGACGGGAAUAACCUCGGGAAACUGAGAAUAAUGCCCGAUAGAACAUUAUGCCUGGAAUGGCUUAUGUUCCAAAUGAUUUAUCGCCGUGGGAUGGGACUGCGGCCUAUCAGUUUGUUGGUGAGGUAAUGGCCCACCAAGACUAUUACAGGUACGGGCUCUGAGAGGAGUAGCCCGGAGAUGGGUACUGAGACACGGACCCAGGCCCUAUGGGGCGCAGCAGGCGAGAAAACUUUGCAAUGUGCGAAAGCACGACAAGGUUAAUCCGAGUGGUUUCUGCUAAAGGAACCUU…	Archaea,Crenarchaeota,Nitrososphaeria,Nitrosopumilales,Nitrosopumilaceae,Candidatus Nitrosopumilus,uncultured archaeon
KJ881928.1.1438	CCGGUUGAUCCUGCCGGACCUGACUGCUAUCGGAUUGAUACUAAGCCAUGCGAGUCAUUGUAGCAAUACAAGGCAUACGGCUCAGUAACGCGUAGUCAACCUAACCUAUGGACGGGAAUAACCUCGGGAAACUGAGAAUAAUGCCCGAUAGAACAUUAUGCCUGGAAUGGUUUAUGUUCCAAAUGGUUUAUCGCCGUAGGAUGGGACUGCGGCCUAUCAGUUUGUUGGUGAGGUAAUGGCCCACCAAGACUAUUACAGGUACGGGCUCUGAGAGGAGUAGCCCGGAGAUGGGUACUGAGACACGGACCCAGGCCCUAUGGGGCGCAGCAGGCGAGAAAACUUUGCAAUGUGCGAAAGCACGACAAGGUUAAUCCGAGUGGUUUCUGCUAAAGGAACCUU…	Archaea,Crenarchaeota,Nitrososphaeria,Nitrosopumilales,Nitrosopumilaceae,Candidatus Nitrosopumilus,uncultured archaeon
KJ881936.1.1438	CCGGUUGAUCCUGCCGGACCUGACUGCUAUCGGAUUGAUACUAAGCCAUGCGAGUCAUUGUAGCAAUACAAGGCAGACGGCUCAGUAACGCGUAGUCAACCUAACCUAUGGACGGGAAUAACCUCGGGAAACUGAGAAUAAUGCCCGAUAGAACACUAUACCUGGAAUGGUUUGUGUUCCAAAUGAUUUAUCGCCGUAGGAUGGGACUGCGGCCUAUCAGUUUGUUGGUGAGGUAAUGGCCCACCAAGACUAUUACAGGUACGGGCUCUGAGAGGAGUAGCCCGGAGAUGGGUACUGAGACACGGACCCAGGCCCUAUGGGGCGCAGCAGGCGAGAAAACUUUGCAAUGUGCGAAAGCACGACAAGGUUAAUCCGAGUGGUUUCUGCUAAAGGAACCUU…	Archaea,Crenarchaeota,Nitrososphaeria,Nitrosopumilales,Nitrosopumilaceae,Candidatus Nitrosopumilus,uncultured archaeon
KJ881942.1.1438	CCGGUUGAUCCUGCCGGACCUGACUGCUAUCGGAUUGAUACUAAGCCAUGCGAGUCUUUGUAGUAAUACAAGGCAUACGGCUCAGUAACACGUAGUCAACCUACCCUAUGGAUGGGGAUAAUCUCGGGAAACUGAGGGUAAUACCCAACAGACCAUCAUUCCUGGAAUGGUUGGUGGUUAAAAUGAUUCGUCGCCAUAGGAUGGGACUGCGGCCUAUCAGCUUGUUGGUGGGGUAAAGGCCCACCAAGGCUAUUACAGGUACGGGCUCUGAGAGGAGAAGCCCGGAGAUGGGUACUGAGACACGGACCCAGGCCCUAUGGGGCGCAGCAGGCGAGAAAACUUUGCAAUGUGCGAAAGCACGACAAGGUUAAUCCGAGUGGUUUCUGCUAAAGGAACCUU…	Archaea,Crenarchaeota,Nitrososphaeria,Nitrosopumilales,Nitrosopumilaceae,Candidatus Nitrosopumilus,uncultured archaeon
AB546961.1.1426	GGUUGAUCCUGCCGGACCUGACUGCUAUCGGAUUGAUACUAAGCCAUGCGAGUCAUUGUAGUAAUACAAGGCAGACGGCUCAGUAACGCGUAGUCAACCUACCCUAUGGACGAGAAUAACCUCGGGAAACUGAGAAUAAUACUCGAUAGAACAUUAUGCCUGGAAUGGUUUAUGUUUCAAAUGAUUUAUCGCCGUAGGAUGGGACUGCGGCCUAUCAGUUUGUUGGUGAGGUAAUGGCCCACCAAGACUAUUACAGGUACGGGCUCUGAGAGGAGUAGCCCGGAGAUGGGUACUGAGACACGGACCCAGGCCCUAUGGGGCGCAGCAGGCGAGAAAACUUUGCAAUGUGCGAAAGCACGACAAGGUUAAUCCGAGUGGUUUCUGCUAAAGGAACCUUUU…	Archaea,Crenarchaeota,Nitrososphaeria,Nitrosopumilales,Nitrosopumilaceae,Candidatus Nitrosopumilus,Candidatus Nitrosopumilus sp. NM25
KJ881950.1.1438	CCGGUUGAUCCUGCCGGACCUGACUGCUAUCGGAUUGAUACUAAGCCAUGCGAGUCUUUGUAGUAAUACAAGGCAUACGGCUCAGUAACACGUAGUCAACCUACCCUAUGGAUGGGGAUAAUCUCGGGAAACUGAGGGUAAUACCCAACAGACCAUCAUUCCUGGAAUGGUUGGUGGUUAAAAUGAUUCGUCGCCAUAGGAUGGGACUGCGGCCUAUCAGCUUGUUGGUGGGGUAAAGGCCCACCAAGGCUAUUACAGGUACGGGCUCUGAGAGGAGAAGCCCGGAGAUGGGUACUGAGACACGGACCCAGGCCCUAUGGGGCGCAGCAGGCGAGAAAACUUUGCAAUGUGCGAAAGCACGACAAGGUUAAUCCGAGUGGUUUCUGCUAAAGGAACCUU…	Archaea,Crenarchaeota,Nitrososphaeria,Nitrosopumilales,Nitrosopumilaceae,Candidatus Nitrosopumilus,uncultured archaeon
FJ971110.1.1442	UUCCGGUUGAUCCUGCCGGACCUGACUGCUAUCGGAUUGAUACUAAGCCAUGCGAGUCAUUGUAGCAAUACAAGGCAGACGGCUCAGUAACGCGUAGUCAACCUAACCUAUGGACGGGAAUAACCUCGGGAAACUGAGAAUAAUGCCCGAUAGAACACUAUACCUGGAAUGGUUUGUGUUCCAAAUGAUUUAUCGCCGUAGGAUGGGACUGCGGCCUAUCAGUUUGUUGGUGAGGUAAUGGCCCACCAAGACUAUUACAGGUACGGGCUCUGAGAGGAGUAGCCCGGAGAUGGGUACUGAGACACGGACCCAGGCCCUAUGGGGCGCAGCAGGCGAGAAAACUUUGCAAUGUGCGAAAGCACGACAAGGUUAAUCCGAGUGGUUUCUGCUAAAGGAACC…	Archaea,Crenarchaeota,Nitrososphaeria,Nitrosopumilales,Nitrosopumilaceae,Candidatus Nitrosopumilus,uncultured crenarchaeote
KJ881961.1.1438	CCGGUUGAUCCUGCCGGACCUGACUGCUAUCGGAUUGAUACUAAGCCAUGCGAGUCAUUGUAGCAAUACAAGGCAUACGGCUCAGUAACGCGUAGUCAACCUAACCUAUGGACGGGAAUAACCUCGGGAACCUGAGAAUAAUGCCCGAUAGAACAUUAUGCCUGGAAUGGUUUAUGUUCCAAAUGAUUUAUCGCCGUAGGAUGGGACUGCGGCCUAUCAGUUUGUUGGUGAGGUAAUGGCCCACCAAGACUAUUACAGGUACGGGCUCUGAGAGGAGUAGCCCGGAGAUGGGUACUGAGACACGGACCCAGGCCCUAUGGGGCGCAGCAGGCGAGAUGACUUUGCAAUGUGCGAAAGCACGACAAGGUUAAUCCGAGUGGUUUCUGCUAAAGGAACCUU…	Archaea,Crenarchaeota,Nitrososphaeria,Nitrosopumilales,Nitrosopumilaceae,Candidatus Nitrosopumilus,uncultured archaeon
FJ971117.1.1442	UUCCGGUUGAUCCCGCCGGACCUGACUGCUAUCGGAUUGAUACUAAGCCAUGCGAGUCAUUGUAGUAAUACAAGGCAGACGGCUCAGUAACGCGUAGUCAACCUACCCUAUGGACGGGAAUAACCUCGGGAAACUGAGUAUAAUGCCCGAUAGAACACUAUACCUGGAAUGGUUUGUGUUCCAAAUGAAUGUCGCCGUAGGAUGGGACUGCGGCCUAUCAGUUUGUUGGUGAGGUAAUGGCCCACCAAGACUAUUACAGGUACGGGCUCUGAGAGGAGUAGCCCGGAGAUGGGUACUGAGACACGGACCCAGGCCCUAUGGGGCGCAGCAGGCGAGAAAACUUUGCAAUGUGCGAAAGCACGACAAGGUUAAUCCGAGUGGUUUGUGCUAAACGAACCU…	Archaea,Crenarchaeota,Nitrososphaeria,Nitrosopumilales,Nitrosopumilaceae,Candidatus Nitrosopumilus,uncultured crenarchaeote
KJ881968.1.1438	CCGGUUGAUCCUGCCGGACCUGACUGCUAUCGGAUUGAUACUAAGCCAUGCGAGUCAUUGUAGCAAUACAAGGCAGACGGCUCAGUAACGCGUAGUCAACCUAACCUAUGGACGGGAAUAACCUCGGGAAACUGAGAAUAAUGCCCGAUAGAACACUAUACCUGGAAUGGUUUGUGUUCCAAAUGAUUUAUCGCCGUAGGAUGGGACUGCGGCCUAUCAGUUUGUUGGUGAGGUAAUGGCCCACCAAGACUAUUACAGGUACGGGCUCUGAGAGGAGUAGCCCGGAGAUGGGUACUGAGACACGGACCCAGGCCCUAUGGGGCGCAGCAGGCGAGAAAACUUUGCAAUGUGCGAAAGCACGACAAGGUUAAUCCGAGUGGUUUCUGCUAAAGGAGCCUU…	Archaea,Crenarchaeota,Nitrososphaeria,Nitrosopumilales,Nitrosopumilaceae,Candidatus Nitrosopumilus,uncultured archaeon
FJ971122.1.1437	UUCCGGUUGAUCCUGCCGGACCUGACUGCUAUCGGAUUGAUACUAAGCCAUGCGAGUCAUUGUAGUAAUACAAGGCAGACGGCUCAGUAACGCGUAGUCAACCUACCCUAUGGACGGGAAUAACCUCGGGAAACUGAGUAUAAUGCCCGAUAGAACACUAUACCUGGAAUGGUUUGUGUUCCAAAUGAUUUAUCGCCGUAGGAUGGGACUGCGGCCUAUCAGUUUGUUGGUGAGGUAAUGGCCCACCAAGACUAUUACAGGUACGGGCUCUGAGAGGAGUAGCCCGGAGAUGGGUACUGAGACACGGACCCAGGCCCUAUGGGGCGCAGCAGGCGAGAAAACUUUGCAAUGUGCGAAAGCACGACAAGGUUAAUCCGAGUGGUUUGUGCUAAACGAACC…	Archaea,Crenarchaeota,Nitrososphaeria,Nitrosopumilales,Nitrosopumilaceae,Candidatus Nitrosopumilus,uncultured crenarchaeote
KJ881974.1.1438	CCGGUUGAUCCUGCCGGACCUGACUGCUAUCGGAUUGAUACUAAGCCAUGCGAGUCAUUGUAGCAAUACAAGGCAAACGGCUCAGUAACGCGUAGUCAACCUAACCUAUGGACGGGAAUAACCUCGGGAAACUGAGAAUAAUGCCCGAUAGAACACUAUACCUGGAAUGGUUUGUGUUCCAAAUGAUUUAUCGCCGUAGGAUGGGACUGCGGCCUAUCAGUUUGUUGGUGAGGUAAUGGCCCACCAAGACUAUUACAGGUACGGGCUCUGAGAGGAGUAGCCCGGAGAUGGGUACUGAGACACGGACCCAGGCCCUAUGGGGCGCAGCAGGCGAGAAAACUUUGCAAUGUGCGAAAGCACGACAAGGUUAAUCCGAGUGGUUUCUGCUAAAGGAACCUU…	Archaea,Crenarchaeota,Nitrososphaeria,Nitrosopumilales,Nitrosopumilaceae,Candidatus Nitrosopumilus,uncultured archaeon
FJ971124.1.1443	UUCCGGUUGAUCCUGCCGGACCUGACUGCUAUCGGAUUGAUACUAAGCCAUGCGAGUCAUUGUAGUAAUACAAGGCAGACGGCUCAGUAACGCGUAGUCAACCUAACCUAUGGACGGGAAUAACCUCGGGAAACUGAGAAUAAUGCCCGAUAGAACACUAUAUCUGGAAUGGUUUGUGUUCCAAAUGAUUUAUCGCCGUAGGAUGGGACUGCGGCCUAUCAGUUUGUUGGUGAGGUAAUGGCCCACCAAGACUAUUACAGGUACGGGCUCUGAGAGGAGUAGCCCGGAGAUGGGUACUGAGACACGGACCCAGGCCCUAUGGGGCGCAGCAGGCGAGAAAACUUUGCAAUGUGCGAAAGCACGACAAGGUUAAUCCGAGUGGUUUCUGCUAAAGGAACC…	Archaea,Crenarchaeota,Nitrososphaeria,Nitrosopumilales,Nitrosopumilaceae,Candidatus Nitrosopumilus,uncultured crenarchaeote
KJ881977.1.1438	CCGGUUGAUCCUGCCGGACCUGACUGCUAUCGGAUUGAUACUAAGCCAUGCGAGUCAUUGUAGCAAUACAAGGCAUACGGCUCAGUAACGCGUAGUCAACCUAACCUAUGGACGGGAAUAACCUCGGGAACCUGAGAAUAAUGCCCGAUAGAACAUUAUGCCUGGAAUGGUUUAUGUUCCAAAUGAUUUAUCGCCGUAGGAUGGGACUGCGGCCUAUCAGUUUGUUGGUGAGGUAAUGGCCCACCAAGACUAUUACAGGUACGGGCUCUGAGAGGAGUAGCCCGGAGAUGGGUACUGAGACACGGACCCAGGCCCUAUGGGGCGCAGCAGGCGAGAUGACUUUGCAAUGUGCGAAAGCACGACAAGGUUAAUCCGAGUGGUUUCUGCUAAAGGAACCUU…	Archaea,Crenarchaeota,Nitrososphaeria,Nitrosopumilales,Nitrosopumilaceae,Candidatus Nitrosopumilus,uncultured archaeon
KJ881451.1.1437	CCGGUUGAUCCUGCCGGACCUGACUGCUAUCGGAUUGAUACUAAGCCAUGCGAGUCAUUGUAGUAAUACAAGGCAGACGGCUCAGUAACGCGUAGUCAACCUACCCUAUGGACGGGAAUAACCUCGGGAAACUGAGUAUAAUGCCCGAUAGAACACUAUUCCUGGAAUGGUUUGUGUUCCAAAUGAUUUAUCGCCGUAGGAUGGGACUGCGGCCUAUCAGUUUGUUGGUGAGGUAAUGGCCCACCAAGACUAUUACAGGUACGGGCUCUGAGAGGAGUAGCCCGGAGAUGGGUACUGAGACACGGACCCAGGCCCUAUGGGGCGCAGCAGGCGAGAAAACUUUGCAAUGUGCGAAAGCACGACAAGGUUAAUCCGAGUGGUUUGUGCUAAACGAACCUU…	Archaea,Crenarchaeota,Nitrososphaeria,Nitrosopumilales,Nitrosopumilaceae,Candidatus Nitrosopumilus,uncultured archaeon
KJ881992.1.1438	CCGGUUGAUCCUGCCGGACCUGACUGCUAUCGGAUUGAUACUAAGCCAUGCGAGUCAUUGUAGCAAUACAAGGCAGACGGCUCAGUAACGCGUAGUCAACCUAACCUAUGGACGGGAAUAACCUCGGGAAACUGAGAAUAAUGCCCGAUAGAACACUAUACCUGGAAUGGUUUGUGUUCCAAAUGAUUUAUCGCCGUAGGAUGGGACUGCGGCCUAUCAGUUUGUUGGUGAGGUAAUGGCCCACCAAGACUAUUACAGGUACGGGCUCUGAGAGGAGUAGCCCGGAGGUGGGUACUGAGACACGGACCCAGGCCCUAUGGGGCGCAGCAGGCGAGAAAACUUUGCAAUGUGCGAAAGCACGACAAGGUUAAUCCGAGUGGUUUCUGCUAAAGGAACCUU…	Archaea,Crenarchaeota,Nitrososphaeria,Nitrosopumilales,Nitrosopumilaceae,Candidatus Nitrosopumilus,uncultured archaeon
KJ881458.1.1438	CCGGUUGAUCCUGCCGGACCUGACUGCUAUCGGAUUGAUACUAAGCCAUGCGAGUCAUUGUAGCAAUACAAGGCAGACGGCUCAGUAACGUGUAGUCAAUCUACCCUAUGGACGUGGAUAACCUCGGGAAACUGAGAAUAAUACACGAUAGAACAUUAUGCCUGGAAUGGUUUAUGUUCCAAAUGAUUUAUCGCCGUAGGAUGGGACUGCAUCCUAUCAGUUUGUUGGUGAGGUAAUGGCCCACCAAGACUAUUACAGGUACGGGCUCUGAGAGGAGUGGCCCGGAGAUGGGUACUGAGACACGGACCCAGGCCCUAUGGGGCGCAGCAGGCGAGAAAACUUUGCAAUGUGCGAAAGCACGACAAGGUUAAUCCGAGUGGUUUCUGCUAAAGGAACCUU…	Archaea,Crenarchaeota,Nitrososphaeria,Nitrosopumilales,Nitrosopumilaceae,Candidatus Nitrosopumilus,uncultured archaeon
KJ882003.1.1438	CCGGUUGAUCCUGCCGGACCUGACUGCUAUCGGAUUGAUACUAAGCCAUGCGAGUCUUUGCAGUAAUGCAAGGCAUACGGCUCAGUAACGCGUAGUCAACUUACCCUAUGGACGGGAAUAACCUCGGGAAACUGAGAAUAAUGCCCGAUAGAACAUUAUGCCUGGAAUGGUUUAUGUUCCAAAUGAUUUAUCGCCGUAGGAUGGGACUGCGGCCUAUCAGUUUGUUGGUGAGGUAAUGGCCCACCAAGACUAUUACAGGUACGGGCUCUGAGAGGAGUAGCCCGGAGAUGGGUACUGAGACACGGACCCAGGCCCUAUGGGGCGCAGCAGGCGAGAAAACUUUGCAAUGUGCGAAAGCACGACAAGGUUAAUCCGAGUGGUUUCUGCUAAAGGAACCUU…	Archaea,Crenarchaeota,Nitrososphaeria,Nitrosopumilales,Nitrosopumilaceae,Candidatus Nitrosopumilus,uncultured archaeon
KJ881466.1.1438	CCGGUUGAUCCUGCCGGACCUGACUGCUAUCGGAUUGAUACUAAGCCAUGCGAGUCGUUGUAGUAAUACAAGGCAGACGGCUCAGUAACGCGUAGUCAACCUACCCUAUGGACGGGAAUAACCUCGGGAAACUGAGUAUAAUGCCCGAUAGAACACUAUUCCUGGAAUGGUUUGUGUUCCAAAUGAUUUAUCGCCGUAGGAUGGGACUGCGGCCUAUCAGUUUGUUGGUGAGGUAAUGGCCCACCAAGACUAUUACAGGUACGGGCUCUGAGAGGAGUAGCCCGGAGAUGGGUACUGAGACACGGACCCAGGCCCUAUGGGGCGCAGCAGGCGAGAAAACUUUGCAAUGUGCGAAAGCACGACAAGGUUAAUCCGAGUGGUUUGUGCUAAACGAACCUU…	Archaea,Crenarchaeota,Nitrososphaeria,Nitrosopumilales,Nitrosopumilaceae,Candidatus Nitrosopumilus,uncultured archaeon
KJ882011.1.1439	CCGGUUGAUCCUGCCAGACCUGACUGCUAUCGGAUUGAUACUAAGCCAUGCGAGUCAUUGUAGCAAUACAAGGCAUACGGCUCAGUAACGCGUAGUCAACCUAACCUAUGGACGGGAAUAACCUCGGGAAACUGAGAAUAAUGCCCGAUAGAACAUUAUGCCUGGAAUGGUUUAUGUUCCAAAUGAUUUAUCGCCGUAGGAUGGGACUGCGGCCUAUCAGUUUGUUGGUGAGGUAAUGGCCCACCAAGACUAUUACAGGUACGGGCUCUGAGAGGAGUAGCCCGGAGAUGGGUACUGAGACACGGACCCAGGCCCUAUGGGGCGCAGCAGGCGAGAAAACUUUGCAAUGUGCGAAAGCACGACAAGGUUAAUCCGAGUGGUUUCUGCUAAAGGAACCUU…	Archaea,Crenarchaeota,Nitrososphaeria,Nitrosopumilales,Nitrosopumilaceae,Candidatus Nitrosopumilus,uncultured archaeon
KJ881473.1.1437	CCGGUUGAUCCUGCCGGACCUGACUGCUAUCGGAUUGAUACUAAGCCAUGCGAGUCAUUGUAGUAAUACAAGGCAGACGGCUCAGUAACGCGUAGUCAACCUACCCUAUGGACGGGAAUAACCUCGGGAAACUGAGUAUAAUGCCCGAUAGAACACUAUUCCUGGAAUGGUUUGUGUUCCAAAUGAUUUAUCGCCGUAGGAUGGGACUGCGGCCUAUCAGUUUGUUGGUGAGGUAAUGGCCCACCAAGACUAUUACAGGUACGGGCUCUGAGAGGAGUAGCCCGGAGAUGGGUACUGAGACACGGACCCAGGCCCUAUGGGGCGCAGCAGGCGAGAAAACUUUGCAAUGUGCGAAAGCACGACAAGGUUAAUCCGAGUGGUUUGUGCUAAACGAACCUU…	Archaea,Crenarchaeota,Nitrososphaeria,Nitrosopumilales,Nitrosopumilaceae,Candidatus Nitrosopumilus,uncultured archaeon
KJ882018.1.1435	CCGGUUGAUCCUGCCGGACCUGACUGCUAUCGGAUUGAUACUAAGCCAUGCGAGUCUUUGUAGUAAUACAAGGCAUACGGCUCAGUAACGCGUAGUCAACCUACCCUAUGGACAAGAAUAAUCUCGGGAAACUGAGCAUAAUUCUUGAUAGAUCAUAAUGCCUGGAAUGGUUUAUGGUUAAAAUGAUUCGUCGCCAUAGGAUGGGACUGCGGCCUAUCAGCUUGUUGGUGAGGUAAUGGCCCACCAAGGCGAUUACAGGUACGGGCUCUGAGAGGAGAAGCCCGGAGAUGGGUACUGAGACACGGACCCAGGCCCUAUGGGGCGCAGCAGGCGAGAAAACUUUGCAAUGUGCGAAAGCACGACAGGGUUAGUCCGAGUGAUUUCUGCUAAAGAGAUCUU…	Archaea,Crenarchaeota,Nitrososphaeria,Nitrosopumilales,Nitrosopumilaceae,uncultured archaeon,
KJ881481.1.1439	UCCGGUUGAUCCUGCCGGACCUGACUGCUAUCGGAUUGAUACUAAGCCAUGCGAGUCAUUGUAGUAAUACAAGGCAGACGGCUCAGUAACGCGUAGUCAACCUACCCUAUGGACGGGAAUAACCUCGGGAAACUGAGUAUAAUGCCCGAUAGAACACUAUUCCUGGAAUGGUUUGUGUUCCAAAUGAUUUAUCGCCGUAGGAUGGGACUGCGGCCUAUCAGUUUGUUGGUGAGGUAAUGGCCCACCAAGACUAUUACAGGUACGGGCUCUGAGAGGAGUAGCCCGGAGAUGGGUACUGAGACACGGACCCAGGCCCUAUGGGGCGCAGCAGGCGAGAAAACUUUGCAAUGUGCGAAAGCACGACAAGGUUAAUCCGAGUGGUUUGUGCUAAACGAACCU…	Archaea,Crenarchaeota,Nitrososphaeria,Nitrosopumilales,Nitrosopumilaceae,Candidatus Nitrosopumilus,uncultured archaeon
KJ882049.1.1439	CCGGUUGAUCCUGCCGGACCUGACUGCUAUCGGAUUGAUACUAAGCCAUGCGAGUCAUUGUAGCAAUACAAGGCAGACGGCUCAGUAACGCGUAGUCAACCUAACCUAUGGACGGGAAUAACCUCGGGAAACUGAGAAUAAUGCCCGAUAGAACACUAUACCUGGAAUGGUUUGUGUUCCAAAUGAUUUAUCGCCGUAGGAUGGGACUGCGGCCUAUCAGUUUGUUGGUGAGGUAAUGGCCCACCAAGACUAUUACAGGUACGGGCUCUGAGAGGAGUAGCCCGGAGAUGGGUACUGAGACACGGACCCAGGCCCUAUGGGGCGCAGCAGGCGAGAAAACUUUGCAAUGUGCGAAAGCACGACAAGGUUAAUCCGAGUGGUUUCUGCUAAAGGAACCUU…	Archaea,Crenarchaeota,Nitrososphaeria,Nitrosopumilales,Nitrosopumilaceae,Candidatus Nitrosopumilus,uncultured archaeon
KJ881483.1.1438	CCGGUUGAUCCUGCCGGACCUGACUGCUAUCGGAUUGAUACUAAGCCAUGCGAGUCAUUGUAGUAAUACAAGGCAGACGGCUCAGUAACGCGUAGUCAACCUACCCUAUGGACGGGAAUAACCUCGGGAAACUGAGUAUAAUGCCCGAUAGAACACUAUUCCUGGAAUGGUUUGUGUUCCAAAUGAUUUAUCGCCGUAGGAUGGGACUGCGGCCUAUCAGUUUGUUGGUGAGGUAAUGGCCCACCAAGACUAUUACAGGUACGGGCUCUGAGAGGAGUAGCCCGGAGAUGGGUACUGAGACACGGACCCAGGCCCUAUGGGGCGCAGCAGGCGAGAAAACUUUGCAAUGUGCGAAAGCACGACAAGGUUAAUCCGAGUGGUUUGUGCUAAACGAACCUU…	Archaea,Crenarchaeota,Nitrososphaeria,Nitrosopumilales,Nitrosopumilaceae,Candidatus Nitrosopumilus,uncultured archaeon
KJ882052.1.1438	CCGGUUGAUCCUGCCGGACCUGACUGCUAUCGGAUUGAUACUAAGCCAUGCGAGUCAUUGUAGCAAUACAAGGCAUACGGCUCAGUAACGCGUAGUCAACCUAACCUAUGGACGGGAAUAACCUCGGGAAACUGAGAAUAAUGCCCGAUAGAACAUUAUGCCUGGAAUGGUUUAUGUUCCAAAUGAUUUAUCGCCGUAGGAUGGGACUGCGGCCUAUCAGUUUGUUGGUGAGGUAAUGGCCCACCAAGACUAUUACAGGUACGGGCUCUGAGAGGAGUAGCCUGGAGAUGGGUACUGAGACACGGACCCAGGCCCUAUGGGGCGCAGCAGGCGAGAAAACUUUGCAAUGUGCGAAAGCACGACAAGGUUAAUCCGAGUGGUUUCUGCUAAAGGAACCUC…	Archaea,Crenarchaeota,Nitrososphaeria,Nitrosopumilales,Nitrosopumilaceae,Candidatus Nitrosopumilus,uncultured archaeon
KJ881491.1.1438	CCGGUUGAUCCUGCCGGACCUGACUGCUAUCGGAUUGAUACUAAGCCAUGCGAGUCAUUGUAGUAAUACAAGGCAGACGGCUCAGUAACGCGUAGUCAACCUACCCUAUGGACGGGAAUAACCUCGGGAAACUGAGUAUAAUGCCCGAUAGAACACUAUUCCUGGAAUGGUUUGUGUUCCAAAUGAUUUAUCGCCGUAGGAUGGGACUGCGGCCUAUCAGUUUGUUGGUGAGGUAAUGGCCCACCAAGACUAUUACAGGUACGGGCUCUGAGAGGAGUAGCCCGGAGAUGGGUACUGAGACACGGACCCAGGCCCUAUGGGGCGCAGCAGGCGAGAAAACUUUGCAAUGUGCGAAAGCACGACAAGGUUAAUCCGAGUGGUUUGUGCUAAACGAACCUU…	Archaea,Crenarchaeota,Nitrososphaeria,Nitrosopumilales,Nitrosopumilaceae,Candidatus Nitrosopumilus,uncultured archaeon
KJ882061.1.1438	CCGGUUGAUCCUGCCAGACCUGACUGCUAUCGGAUUGAUACUAAGCCAUGCGAGUCAUUGUAGCAAUACAAGGCAGACGGCUCAGUAACGCGUAGUCAACCUAACCUAUGGACGGGAAUAACCUCGGGAAACUGAGAAUAAUGCCCGAUAGAACACUAUACCUGGAAUGGUUUGUGUUCCAAAUGAUUUAUCGCCGUAGGAUGGGACUGCGGCCUAUCAGUUUGUUGGUGAGGUAAUGGCCCACCAAGACUAUUACAGGUACGGGCUCUGAGAGGAGUAGCCCGGAGAUGGGUACUGAGACACGGACCCAGGCCCUAUGGGGCGCAGCAGGCGAGAAAACUUUGCAAUGUGCGAAAGCACGACAAGGUUAAUCCGAGUGGUUUCUGCUAAAGGAACCUU…	Archaea,Crenarchaeota,Nitrososphaeria,Nitrosopumilales,Nitrosopumilaceae,Candidatus Nitrosopumilus,uncultured archaeon
KJ881501.1.1438	UCCGGUUGAUCCUGCCGGACCUGGCUGCUAUCGGAUUGAUACUAAGCCAUGCGAGUCAUUGUAGUAAUACAAGGCAGACGGCUCAGUAACGCGUAGUCAACCUACCCUAUGGACGGGAAUAACCUCGGGAAACUGAGUAUAAUGCCCGAUAGAACACUAUUCCUGGAAUGGUUUGUGUUCCAAAUGAUUUAUCGCCGUAGGAUGGGACUGCGGCCUAUCAGUUUGUUGGUGAGGUAAUGGCCCACCAAGACUAUUACAGGUACGGGCUCUGAGAGGAGUAGCCCGGAGAUGGGUACUGAGACACGGACCCAGGCCCUAUGGGGCGCAGCAGGCGAGAAAACUUUGCAAUGUGCGAAAGCACGACAAGGUUAAUCCGAGUGGUUUGUGCUAAACGAACCU…	Archaea,Crenarchaeota,Nitrososphaeria,Nitrosopumilales,Nitrosopumilaceae,Candidatus Nitrosopumilus,uncultured archaeon
KJ882068.1.1438	CCGGUUGAUCCUGCCGGACCUGACUGCUAUCGGAUUGAUACUAAGCCAUGCGAGUCAUUGUAGCAAUACAAGGCAGACGGCUCAGUAACGCGUAGUCAACCUAACCUAUGGACGGGAAUAACCUCGGGAGACUGAGAAUAAUGCCCGAUAGAACACUAUACCUGGAAUGGUUUGUGUUCCAAAUGAUUUAUCGCCGUAGGAUGGGACUGCGGCCUAUCAGUUUGUUGGUGAGGUAAUGGCCCACCAAGACUAUUACAGGUACGGGCUCUGAGAGGAGUAGCCCGGAGAUGGGUACUGAGACACGGACCCAGGCCCUAUGGGGCGCAGCAGGCGAGAAAACUUUGCAAUGUGCGAAAGCACGACAAGGUUAAUCCGAGUGGUUUCUGCUAAAGGAACCUU…	Archaea,Crenarchaeota,Nitrososphaeria,Nitrosopumilales,Nitrosopumilaceae,Candidatus Nitrosopumilus,uncultured archaeon
KJ881509.1.1438	CCGGUUGAUCCUGCCGGACCUGACUGCUAUCGGAUUGAUACUAAGCCAUGCGAGUCAUUGUAGCAAUACAAGGCAGACGGCUCAGUAACGUGUAGUCAAUCUACCCUAUGGACGUGGAUAACCUCGGGAAACUGAGAAUAAUACACGAUAGAACAUUAUGCCUGGAAUGGUUUAUGUUCCAAAUGAUUUAUCGCCGUAGGAUGGGACUGCAUCCUAUCAGUUUGUUGGUGAGGUAAUGGCCCACCAAGACUAUUACAGGUACGGGCUCUGAGAGGAGUGGCCCGGAGAUGGGUACUGAGACACGGACCCAGGCCCUAUGGGGCGCAGCAGGCGAGAAAACUUUGCAAUGUGCGAAAGCACGACAAGGUUAAUCCGAGUGGUUUCUGCUAAAGGAACCUU…	Archaea,Crenarchaeota,Nitrososphaeria,Nitrosopumilales,Nitrosopumilaceae,Candidatus Nitrosopumilus,uncultured archaeon
KJ882077.1.1438	CCGGUUGAUCCUGCCGGACCUGACUGCUAUCGGAUUGAUACUAAGCCAUGCGAGUCAUUGUAGCAAUACAAGGCAGACGGCUCAGUAACGCGUAGUCAACCUAACCUAUGGACGGGAAUAACCUCGGGAAACUGAGAAUAAUUCCCGAUAGAACACUAUACCUGGAAUGGUUUGUGUUCCAAAUGAUUUAUCGCCGUAGGAUGGGACUGCGGCCUAUCAGUUUGUUGGUGAGGUAAUGGCCCACCAGGACUAUUACAGGUACGGGCUCUGAGAGGAGUAGCCCGGAGAUGGGUACUGAGACACGGACCCAGGCCCUAUGGGGCGCAGCAGGCGAGAAAACUUUGCAAUGUGCGAAAGCACGACAAGGUUAAUCCGAGUGGUUUCUGCUAAAGGAACCUU…	Archaea,Crenarchaeota,Nitrososphaeria,Nitrosopumilales,Nitrosopumilaceae,Candidatus Nitrosopumilus,uncultured archaeon
KJ881516.1.1439	UCCGGUUGAUCCUGCCGGACCUGACUGCUAUCGGAUUGAUACUAAGCCAUGCGAGUCAUUGCAGCAAUGCAAGGCAGACGGCUCAGUAACGCGUAGUCAACCUAACCUAUGGAUGGGAAUAACCUCGGGAAACUGAGUAUAAUGCCCGAUAGAACACUAUACCUGGAAUGGUUUGUGUUCCAAAUGAUUUAUCGCCGUAGGAUGGGACUGCGGCCUAUCAGUUUGUUGGUGAGGUAAUGGCCCACCAAGACUAUUACAGGUACGGGCUCUGAGAGGAGUAGCCCGGAGAUGGGUACUGAGACACGGACCCAGGCCCUAUGGGGCGCAGCAGGCGAGAAAACUUUGCAAUGUGCGAAAGCACGACAAGGUUAAUCCGAGUGGUUUCUGCUAAAGGAACCU…	Archaea,Crenarchaeota,Nitrososphaeria,Nitrosopumilales,Nitrosopumilaceae,Candidatus Nitrosopumilus,uncultured archaeon
KJ882086.1.1439	CCGGUUGAUCCUGCCGGACCUGACUGCUAUCGGAUUGAUACUAAGCCAUGCGAGUCAUUGUAGCAAUACAAGGCAGACGGCUCAGUAACGCGUAGUCAACCUAACCUAUGGACGGGAAUAACCUCGGGAAACUGAGAAUAAUGCCCGAUAGAACACUAUACCUGGAAUGGUUUGUGUUCCAAAUGAUUUAUCGCCGUAGGAUGGGACUGCGGCCUAUCAGUUUGUUGGUGAGGUAAUGGCCCACCAAGACUAUUACAGGUACGGGCUCUGAGAGGAGUAGCCCGGAGAUGGGUACUGAGACACGGACCCAGGCCCUAUGGGGCGCAGCAGGCGAGAAAACUUUGCAAUGUGCGAAAGCACGACAAGGUUAAUCCGAGUGGUUUCUGCUAAAGGAACCUU…	Archaea,Crenarchaeota,Nitrososphaeria,Nitrosopumilales,Nitrosopumilaceae,Candidatus Nitrosopumilus,uncultured archaeon
KJ881529.1.1439	UCCGGUUGAUCCUGCCGGACCUGACUGCUAUCGGAUUGAUACUAAGCCAUGCGAGUCAUUGCAGCAAUGCAAGGCAGACGGCUCAGUAACGCGUAGUCAACCUAACCUAUGGACGGGAAUAACCUCGGGAAACUGAGUAUAAUGCCCGAUAGAACACUAUACCUGGAAUGGUUUGUGUUCCAAAUGAUUUAUCGCCGUAGGAUGGGACUGCGGCCUAUCAGUUUGUUGGUGAGGUAAUGGCCCACCAAGACUAUUACAGGUACGGGCUCUGAGAGGAGUAGCCCGGAGAUGGGUACUGAGACACGGACCCAGGCCCUAUGGGGCGCAGCAGGCGAGAAAACUUUGCAAUGUGCGAAAGCACGACAAGGUUAAUCCGAGUGGUUUCUGCUAAAGGAACCU…	Archaea,Crenarchaeota,Nitrososphaeria,Nitrosopumilales,Nitrosopumilaceae,Candidatus Nitrosopumilus,uncultured archaeon
KJ882151.1.1439	CCGGUUGAUCCUGCCGGACCUGACUGCUAUCGGAUUGAUACUAAGCCAUGCGAGUCAUUGUAGCAAUACAAGGCAGACGGCUCAGUAACGCGUAGUCAACCUAACCUAUGGACGGGAAUAACCUCGGGAAACUGAGAAUAAUACCCGAUAGAACAUAAUACCUGGAAUGGUUUAUGUUCCAAAUGAUUUAUCGCCGUAGGAUGGGACUGCGGCCUAUCAGUUUGUUGGUGAGGUAAUGGCCCACCAAGACUAUUACAGGUACGGGCUCUGAGAGGAGUAGCCCGGAGAUGGGUACUGAGACACGGACCCAGGCCCUAUGGGGCGCAGCAGGCGAGAAAACUUUGCAAUGUGCGAAAGCACGACAAGGUUAAUCCGAGUGGUUUCUGCUAAAGGAACCUU…	Archaea,Crenarchaeota,Nitrososphaeria,Nitrosopumilales,Nitrosopumilaceae,Candidatus Nitrosopumilus,uncultured archaeon
KJ881573.1.1439	UCCGGUUGAUCCUGCCGGACCUGACUGCUAUCGGAUUGAUACUAAGCCAUGCGAGUCAUUGUAGCAAUACAAGGCAGACGGCUCAGUAACGUGUAGUCAAUCUACCCUAUGGACGUGGAUAACCUCGGGAAACUGAGAAUAAUACACGAUAGAACAUUAUGCCUGGAAUGGUUUAUGUUCCAAAUGAUUUAUCGCCGUAGGAUGGGACUGCAUCCUAUCAGUUUGUUGGUGAGGUAAUGGCCCACCAAGACUAUUACAGGUACGGGCUCUGAGAGGAGUGGCCCGGAGAUGGGUACUGAGACACGGACCCAGGCCCUAUGGGGCGCAGCAGGCGAGAAAACUUUGCAAUGUGCGAAAGCACGACAAGGUUAAUCCGAGUGGUUUCUGCUAAAGGAACCU…	Archaea,Crenarchaeota,Nitrososphaeria,Nitrosopumilales,Nitrosopumilaceae,Candidatus Nitrosopumilus,uncultured archaeon
KJ882159.1.1438	CCGGUUGAUCCUGCCGGACCCGACUGCUAUCGGAUUGAUACUAAGCCAUGCGAGUCAUUGUAGCAAUACAAGGCAGACGGCUCAGUAACGCGUAGUCAACCUAACCUAUGGACGGGAAUAACCUCGGGAAACUGAGAAUAAUGCCCGAUAGAACACUAUACCUGGAAUGGUUUGUGUUCCAAAUGAUUUAUCGCCGUAGGAUGGGACUGCGGCCUAUCAGUUUGUUGGUGAGGUAAUGGCCCACCAAGACUAUUACAGGUACGGGCUCUGAGAGGAGUAGCCCGGAGAUGGGUACUGAGACACGGACCCAGGCCCUAUGGGGCGCAGCAGGCGAGAAAACUUUGCAAUGUGCGAAAGCACGACAAGGUUAAUCCGAGUGGUUUCUGCUAAAGGAACCUU…	Archaea,Crenarchaeota,Nitrososphaeria,Nitrosopumilales,Nitrosopumilaceae,Candidatus Nitrosopumilus,uncultured archaeon
KJ881631.1.1441	UCCGGUUGAUCCUGCCGGACCUGACUGCUAUCGGAUUGAUACUAAGCCAUGCGAGUCAUUGUAGUAAUACAAGGCAGACGGCUCAGUAACGCGUAGUCAACCUACCCUAUGGACGGGAAUAACCUCGGGAAACUGAGUAUAAUGCCCGAUAGAACACUAUUCCUGGGAUGGUUUGUGUUCCAAAUGAUUUAUCGCCGUAGGAUGGGACUGCGGCCUAUCAGUUUGUUGGUGAGGUAAAGGCCCACCAAGACUAUUACAGGUACGGGCUCUGAGAGGAGUAGCCCGGAGAUGGGUACUGAGACACGGACCCAGGCCCUAUGGGGCGCAGCAGGCGAGAAAACUUUGCAAUGUGCGAAAGCACGACAAGGUUAAUCCGAGUGGUUUGUGCUAAACGAACCU…	Archaea,Crenarchaeota,Nitrososphaeria,Nitrosopumilales,Nitrosopumilaceae,Candidatus Nitrosopumilus,uncultured archaeon
KJ882172.1.1438	CCGGUUGAUCCUGCCAGACCUGACUGCUAUCGGAUUGAUACUAAGCCAUGCGAGUCAUUGUAGCAAUACAAGGCAGACGGCUCAGUAACGCGUAGUCAACCUAACCUAUGGACGGGAAUAACCUCGGGAAACUGAGAAUAAUGCCCGAUAGAACACUAUGCCUGGAAUGGUUUGUGUUCCAAAUGAUUUAUCGCCGUAGGAUGGGACUGCGGCCUAUCAGUUUGUUGGUGAGGUAAUGGCCCACCAAGACUAUUACAGGUACGGGCUCUGAGAGGAGUAGCCCGGAGAUGGGUACUGAGACACGGACCCAGGCCCUAUGGGGCGCAGCAGGCGAGAAAACUUUGCAAUGUGCGAAAGCGCGACAAGGUUAAUCCGAGUGGUUUCUGCUAAAGGAACCUU…	Archaea,Crenarchaeota,Nitrososphaeria,Nitrosopumilales,Nitrosopumilaceae,Candidatus Nitrosopumilus,uncultured archaeon
KJ881715.1.1441	UCCGGUUGAUCCCGCCGGACCUGACUGCUAUCGGAUUGAUACUAAGCCAUGCGAGUCAUUGCAGCAAUGCAAGGCAGACGGCUCAGUAACGCGUAGUCAACCUAACCUAUGGACGGGAAUAACCUCGGGAAACUGAGUAUAAUGCCCGAUAGAACACUAUACCUGGAAUGGUUUGUGUUCCAAAUGAUUUAUCGCCGUAGGAUGGGACUGCGGCCUAUCAGUUUGUUGGUGAGGUAAUGGCCCACCAAGACUAUUACAGGUACGGGCUCUGAGAGGAGUAGCCCGGAGAUGGGUACUGAGACACGGACCCAGGCCCUAUGGGGCGCAGCAGGCGAGAAAACUUUGCAAUGUGCGAAAGCACGACAAGGUUAAUCCGAGUGGUUUCUGCUAAAGGAACCU…	Archaea,Crenarchaeota,Nitrososphaeria,Nitrosopumilales,Nitrosopumilaceae,Candidatus Nitrosopumilus,uncultured archaeon
KJ881719.1.1438	UCCGGUUGAUCCCGCCGGACCUGACUGCUAUCGGAUUGAUACUAAGCCAUGCGAGUCAUUGCGGCAAUGCAAGGCAGACGGCUCAGUAACGCGUAGUCAACCUAACCUAUGGACGGGAAUAACCUCGGGAAACUGAGUAUAAUGCCCGAUAGAACACUAUACCUGGAAUGGUCUGUGUUCCAAAUGAUUUAUCGCCGUAGGAUGGGACUGCGGCCUAUCAGUUUGUUGGUGAGGUAAUGGCCCACCAAGACUAUUACAGGUACGGGCUCUGAGAGGAGUAGCCCGGAGAUGGGUACUGAGACACGGACCCAGGCCCUAUGGGGCGCAGCAGGCGAGAAAACUUUGCAAUGUGCGAAAGCACGACAAGGUUAAUCCGAGUGGUUUCUGCUAAAGGAACCU…	Archaea,Crenarchaeota,Nitrososphaeria,Nitrosopumilales,Nitrosopumilaceae,Candidatus Nitrosopumilus,uncultured archaeon
KJ881743.1.1440	UCCGGUUGAUCCUGCCGGACCUGACUGCUAUCGGAUUGAUACUAAGCCAUGCGAGUCAUUGUAGUAAUACAAGGCAGACGGCUCAGUAACGCGUAGUCAACCUACCCUAUGGACGGGAAUAACCUCGGGAAACUGAGUAUAAUGCCCGAUAGAACACUAUUCCUGGAAUGGUUUGUGUUCCAAAUGAUUUAUCGCCGUAGGAUGGGACUGCGGCCUAUCAGUUUGUUGGUGAGGUAAUGGCCCACCAAGACUAUUACAGGUACGGGCUCUGAGAGGAGUAGCCCGGAGAUGGGUACUGAGACACGGACCCAGGCCCUAUGGGGCGCAGCAGGCGAGAAAACUUUGCAAUGUGCGAAAGCACGACAAGGUUAAUCCGAGUGGUUUGUGCUAAACGAACCU…	Archaea,Crenarchaeota,Nitrososphaeria,Nitrosopumilales,Nitrosopumilaceae,Candidatus Nitrosopumilus,uncultured archaeon
KJ881769.1.1438	UCCGGUUGAUCCUGCCGGACCUGACUGCUAUCGGAUUGAUACUAAGCCAUGCGAGUCAUUGUAGUAAUACAAGGCAGACGGCUCAGUAACGCGUAGUCAACCUACCCUAUGGACGGGAAUAACCUCGGGAAACUGAGUAUAAUGCCCGAUAGAACACUAUUCCUGGAAUGGUUUGUGUUCCAAAUGAUUUAUCGCCGUAGGAUGGGACUGCGGCCUAUCAGUUUGUUGGUGAGGUAAUGGCCCACCAAGACUAUUACAGGUACGGGCUCUGAGAGGAGUAGCCCGGAGAUGGGUACUGAGACACGGACCCAGGCCCUAUGGGGCGCAGCAGGCGAGAAAACUUUGCAAUGUGCGAAAGCACGACAAGGUUAAUCCGAGUGGUUUGUGCUAAACGAACCU…	Archaea,Crenarchaeota,Nitrososphaeria,Nitrosopumilales,Nitrosopumilaceae,Candidatus Nitrosopumilus,uncultured archaeon
KJ881776.1.1437	CCGGUUGAUCCUGCCAGACCUGACUGCUAUCGGAUUGAUACUAAGCCAUGCGAGUCAUUGUAGUAAUACAAGGCAGACGGCUCAGUAACGCGUAGUCAACCUACCCUAUGGACGGGAAUAACCUCGGGAAACUGAGUAUAAUGCCCGAUAGAACACUAUUCCUGGAAUGGUUUGUGUUCCAAAUGAUUUAUCGCCGUAGGAUGGGACUGCGGCCUAUCAGUUUGUUGGUGAGGUAAUGGCCCACCAAGACUAUUACAGGUACGGGCUCUGAGAGGAGUAGCCCGGAGAUGGGUACUGGGACACGGACCCAGGCCCUAUGGGGCGCAGCAGGCGAGAAAACUUUGCAAUGUGCGAAAGCACGACAAGGUUAAUCCGAGUGGUUUGUGCUAAACGAACCUU…	Archaea,Crenarchaeota,Nitrososphaeria,Nitrosopumilales,Nitrosopumilaceae,Candidatus Nitrosopumilus,uncultured archaeon
KJ881791.1.1438	CCGGUUGAUCCUGCCGGACCUGACUGCUAUCGGACUGAUACUAAGCCAUGCGAGUCAUUGUAGUAAUACAAGGCAGACGGCUCAGUAACGCGUAGUCAACCUACCCUAUGGACGGGAAUAACCUCGGGAAACUGAGUAUAAUGCCCGAUAGAACACUAUUCCUGGAAUGGUUUGUGUUCCAAAUGAUUUAUCGCCGUAGGAUGGGACUGCGGCCUAUCAGUUUGUUGGUGAGGUAAUGGCCCACCAAGACUAUUACAGGUACGGGCUCUGAGAGGAGUAGCCCGGAGAUGGGUACUGAGACACGGACCCAGGCCCUAUGGGGCGCAGCAGGCGAGAAAACUUUGCAAUGUGCGAAAGCACGACAAGGUUAAUCCGAGUGGUUUCUGCUAAAGGAACCUU…	Archaea,Crenarchaeota,Nitrososphaeria,Nitrosopumilales,Nitrosopumilaceae,Candidatus Nitrosopumilus,uncultured archaeon
KJ881796.1.1438	CCGGUUGAUCCUGCCAGACCUGACUGCUAUCGGAUUGAUACUAAGCCAUGCGAGUCAUUGUAGUAAUACAAGGCAGACGGCUCAGUAACGCGUAGUCAACCUACCCUAUGGACGGGAAUAACCUCGGGAAACUGAGUAUAAUGCCCGAUAGAACACUAUUCCUGGAAUGGUUUGUGUUCCAAAUGAUUUAUCGCCGUAGGAUGGGACUGCGGCCUAUCAGUUUGUUGGUGAGGUAAUGGCCCACCAAGACUAUUACAGGUACGGGCUCUGAGAGGAGUAGCCCGGAGAUGGGUACUGAGACACGGACCCAGGCCCUAUGGGGCGCAGCAGGCGAGAAAACUUUGCAAUGUGCGAAAGCACGACAAGGUUAAUCCGAGUGGUUUGUGCUAAACGAACCUU…	Archaea,Crenarchaeota,Nitrososphaeria,Nitrosopumilales,Nitrosopumilaceae,Candidatus Nitrosopumilus,uncultured archaeon
KJ881801.1.1437	CCGGUUGAUCCUGCCGGACCUGACUGCUAUCGGAUUGAUACUAAGCCAUGCGAGUCAUUGUAGUAAUACAAGGCAGACGGCUCAGUAACGCGUAGUCAACCUACCCUAUGGACGGGAAUAACCUCGGGAAACUGAGUAUAAUGCCCGAUAGAACACUAUUCCUGGAAUGGUUUGUGUUCCAAAUGAUUUAUCGCCGUAGGAUGGGACUGCGGCCUAUCAGUUUGUUGGUGAGGUAAUGGCCCACCAAGACUAUUACAGGUACGGGCUCUGAGAGGAGUAGCCCGGAGAUGGGUACUGAGACACGGACCCAGGCCCUAUGGGGCGCAGCAGGCGAGAAAACUUUGCAAUGUGCGAAAGCACGACAAGGUUAAUCCGAGUGGUUUGUGCUAAACGAACCUU…	Archaea,Crenarchaeota,Nitrososphaeria,Nitrosopumilales,Nitrosopumilaceae,Candidatus Nitrosopumilus,uncultured archaeon
KJ881803.1.1431	CCGGUUGAUCCUGCCGGACCUGACUGCUAUCGGAUUGAUACUAAGCCAUGCGAGUCAUUGUAGUAAUACAAGGCAGACGGCUCAGUAACGCGUAGUCAACCUACCCUAUGGACGGGAAUAACCUCGGGAAACUGAGUAUAAUGCCCGAUAGAACACUAUUCCUGGAAUGGUUUGUGUUCCAAAUGAUUUAUCGCCGUAGGAUGGGACUGCGGCCUAUCAGUUUGUUGGUGAGGUAAUGGCCCACCAAGACUACUACAGGUACGGGCUCUGAGAGGAGUAGCCCGGAGAUGGGUACUGAGACACGGACCCAGGCCCUAUGGGGCGCAGCAGGCGAGAAAACUUUGCAAUGUGCGAAAGCACGACAAGGUUAAUCCGAGUGGUUUGUGCUAAACGAACCUU…	Archaea,Crenarchaeota,Nitrososphaeria,Nitrosopumilales,Nitrosopumilaceae,Candidatus Nitrosopumilus,uncultured archaeon
KJ881811.1.1438	CCGGUUGAUCCUGCCGGACCUGACUGCUAUCGGAUUGAUACUAAGCCAUGCGAGUCAUUGUAGUAAUACAAGGCAGACGGCUCAGUAACGCGUAGUCAACCUACCCUAUGGACGGGAAUAACCUCGGGAAACUGAGUAUAAUGCCCGAUAGAACACUAUUCCUGGAAUGGUUUGUGUUCCAAAUGAUUUAUCGCCGUAGGAUGGGACUGCGGCCUAUCAGUUUGUUGGUGAGGUAAUGGCCCACCAAGACUAUUACAGGUACGGGCUCUGAGAGGAGUAGCCCGGAGAUGGGUACUGAGACACGGACCCAGGCCCUAUGGGGCGCAGCAGGCGAGAAAACUUUGCAAUGUGCGAAAGCACGACAAGGUUAAUCCGAGUGGUUUGUGCUAAACGAACCUU…	Archaea,Crenarchaeota,Nitrososphaeria,Nitrosopumilales,Nitrosopumilaceae,Candidatus Nitrosopumilus,uncultured archaeon
KJ881818.1.1437	CCGGUUGAUCCUGCCGGACCUGACUGCUAUCGGAUUGAUACUAAGCCAUGCGAGACAUUGUAGUAAUACAAGGCAGACGGCUCAGUAACGCGUAGUCAACCUACCCUAUGGACGGGAAUAACCUCGGGAAACUGAGUAUAAUGCCCGAUAGAACACUAUUCCUGGGAUGGUUUGUGUUCCAAAUGAUUUAUCGCCGUAGGAUGGGACUGCGGCCUAUCAGUUUGUUGGUGAGGUAAAGGCCCACCAAGACUAUUACAGGUACGGGCUCUGAGAGGAGUAGCCCGGAGAUGGGUACUGAGACACGGACCCAGGCCCUAUGGGGCGCAGCAGGCGAGAAAACUUUGCAAUGUGCGAAAGCACGACAAGGUUAAUCCGAGUGGUUUGUGCUAAACGAACCUU…	Archaea,Crenarchaeota,Nitrososphaeria,Nitrosopumilales,Nitrosopumilaceae,Candidatus Nitrosopumilus,uncultured archaeon
KJ881825.1.1437	CCGGUUGAUCCUGCCGGACCUGACUGCUAUCGGAUUGAUACUAAGCCAUGCGAGUCAUUGUAGUAAUACAAGGCAGACGGCUCAGUAACGCGUAGUCAACCUACCCUAUGGACGGGAAUAACCUCGGGAAACUGAGUAUAAUGCCCGAUAGAACACUAUUCCUGGAAUGGUUUGUGUUCCAAAUGAUUUAUCGCCGUAGGAUGGGACUGCGGCCUAUCAGUUUGUUGGUGAGGUAAUGGCCCACCAAGACUAUUACAGGUACGGGCUCUGAGAGGAGUAGCCCGGAGAUGGGUACUGAGACACGGACCCAGGCCCUAUGGGGCGCAGCAGGCGAGAAAACUUUGCAAUGUGCGAAAGCACGACAAGGUUAAUCCGAGUGGUUUGUGCUAAACGAACCUU…	Archaea,Crenarchaeota,Nitrososphaeria,Nitrosopumilales,Nitrosopumilaceae,Candidatus Nitrosopumilus,uncultured archaeon
KJ881829.1.1438	CCGGUUGAUCCUGCCGGACCUGACUGCUAUCGGAUUGAUACUAAGCCAUGCGAGUCAUUGUAGUAAUACAAGGCAGACGGCUCAGUAACGCGUAGUCAACCUACCCUAUGGACGGGAAUAACCUCGGGAAACUGAGUAUAAUGCCCGAUAGAACACUAUUCCUGGAAUGGUUUGUGUUCCAAAUGAUUUAUCGCCGUAGGUUGGGACUGCGGCCUAUCAGUUUGUUGGUGAGGUAAUGGCCCACCAAGACUAUUACAGGUACGGGCUCUGAGAGGAGUAGCCCGGAGAUGGGUACUGAGACACGGACCCAGGCCCUAUGGGGCGCAGCAGGCGAGAAAACUUUGCAAUGUGCGAAAGCACGACAAGGUUAAUCCGAGUGGUUUGUGCUAAACGAACCUU…	Archaea,Crenarchaeota,Nitrososphaeria,Nitrosopumilales,Nitrosopumilaceae,Candidatus Nitrosopumilus,uncultured archaeon
KJ881835.1.1437	CCGGUUGAUCCUGCCAGACCUGACUGCUAUCGGAUUGAUACUAAGCCAUGCGAGUCAUUGUAGUAAUACAAGGCAGACGGCUCAGUAACGCGUAGUCAACCUACCCUAUGGACGGGAAUAACCUCGGGAAACUGAGUAUAAUGCCCGAUAGAACACUAUUCCUGGAAUGGUUUGUGUUCCAAAUGAUUUAUCGCCGUAGGAUGGGACUGCGGCCUAUCAGUUUGUUGGUGAGGUAAUGGCCCACCAAGACUAUUACAGGUACGGGCUCUGAGAGGAGUAGCCCGGAGAUGGGUACUGAGACACGGACCCAGGCCCUAUGGGGCGCAGCAGGCGAGAAAACUUUGCAAUGUGCGAAAGCACGACAAGGUUAAUCCGAGUGGUUUCUGCUAAAGGAACCUU…	Archaea,Crenarchaeota,Nitrososphaeria,Nitrosopumilales,Nitrosopumilaceae,Candidatus Nitrosopumilus,uncultured archaeon
KJ881845.1.1438	CCGGUUGAUCCUGCCGGACCUGACUGCUAUCGGAUUGAUACUAAGCCAUGCGAGUCUUUGUAGCAAUACAAGGCAGACGGCUCAGUAACACGUAGUCAAUCUAACCUAUGGACGAGGAUAACCUCGGGAAACUGAGAAUAAUACUCGAUAGAUCAUUAUUCCUGGAACGGUUUAUGGUUCAAAUGAAUUUCGCCAUAGGGUGAGACUGCGGUCUAUCAGCUUGUUGGUGAGGUAAUGGCCCACCAAGGCUAUAACAGAUACGGGCUCUGAGAGGAGAAGCCCGGAGAUGGGUACUGAGACACGGACCCAGGCCCUAUGGGGCGCAGCAGGCGAGAAAACUUUGAAAUGUGCGAAAGCACGACAAGGUUAAUCCGAGUGGUUUCUGCUAAAGGAACCAUU…	Archaea,Crenarchaeota,Nitrososphaeria,Nitrosopumilales,Nitrosopumilaceae,uncultured archaeon,
KJ881854.1.1439	UCCGGUUGAUCCUGCCGGACCUGACUGCUAUCGGAUUGAUACUAAGCCAUGCGAGUCAUUGUAGUAAUACAAGGCAGACGGCUCAGUAACGCGUAGUCAACCUACCCUAUGGACGGGAAUAACCUCGGGAAACUGAGUAUAAUGCCCGAUAGAACACUAUUCCUGGAAUGGUUUGUGUUCCAAAUGAUUUAUCGCCGUAGGAUGGGACUGCGGCCUAUCAGUUUGUUGGUGAGGUAAUGGCCCACCAAGACUAUUACAGGUACGGGCUCUGAGAGGAGAAGCCCGGAGAUGGGUACUGAGACACGGACCCAGGCCCUAUGGGGCGCAGCAGGCGAGAAAACUUUGCAAUGUGCGAAAGCACGACAAGGUUAAUCCGAGUGGUUUGUGCUAAACGAACCU…	Archaea,Crenarchaeota,Nitrososphaeria,Nitrosopumilales,Nitrosopumilaceae,Candidatus Nitrosopumilus,uncultured archaeon
KJ881885.1.1438	CCGGUUGAUCCUGCCGGACCUGACUGCUAUCGGAUUGAUACUAAGCCAUGCGAGUCAUUGUAGCAAUACAAGGCAGACGGCUCAGUAACGCGUAGUCAACCUAACCUAUGGACGGGAAUAACCUCGGGAAACUGAGAAUAAUGCCCGAUAGAACACUAUACCUGGAAUGGUUUGUAUUCCAAAUGAUUUAUCGCCGUAGGAUGGGACUGCGGCCUAUCAGUUUGUUGGUGAGGUAAUGGCCCACCAAGACUAUUACAGGUACGGGCUCUGAGAGGAGUAGCCCGGAGAUGGGUACUGAGACACGGACCCAGGCCCUAUGGGGCGCAGCAGGCGAGAAAACUUUGCAAUGUGCGAAAGCACGACAAGGUUAAUCCGAGUGGUUUCUGCUAAAGGAACCUU…	Archaea,Crenarchaeota,Nitrososphaeria,Nitrosopumilales,Nitrosopumilaceae,Candidatus Nitrosopumilus,uncultured archaeon
KJ881892.1.1437	CCGGUUGAUCCUGCCGGACCUGACUGCUAUCGGAUUGAUACUAAGCCAUGCGAGUCAUUGUAGCAAUACAAGGCAGACGGCUCAGUAACGCGUAGUCAACCUAACCUAUGGACGGGAAUAACCUCGGGAAACUGAGAAUAAUGCCCGAUAGAACACUAUACCUGGAAUGGUUUGUGUUCCAAAUGAUUUAUCGCCGUAGGAUGGGACUGCGGCCUAUCAGUUUGUUGGUGAGGUAAUGGCCCACCAAGACUAUUACAGGUACGGGCUCUGAGAGGAGUAGCCCGGAGAUGGGUACUGAGACACGGACCCAGGCCCUAUGGGGCGCAGCAGGCGAGAAAACUUUGCAAUGUGCGAAAGCACGACAAGGUUAAUCCGAGUGAUUUCUGCUAAAGGAAUCUU…	Archaea,Crenarchaeota,Nitrososphaeria,Nitrosopumilales,Nitrosopumilaceae,uncultured archaeon,
KJ881893.1.1438	CCGGUUGAUCCUGCCGGACCUGACUGCUAUCGGAUUGAUACUAAGCCAUGCGAGUCAUUGUAGCAAUACAAGGCAGACGGCUCAGUAACGCGUAGUCAACCUAACCUAUGGACGGGAAUAACCUCGGGAAACUGAGAAUAAUGCCCGAUAGAACACUAUACCUGGAAUGGUUUGUGUUCCAAAUGAUUUAUCGCCGUAGGAUGGGACUGCGGCCUAUCAGUUUGUUGGUGAGGUAAUGGCCCACCAAGACUAUUACAGGUACGGGCUCUGAGAGGAGUAGCCCGGAGAUGGGUACUGAGACACGGACCCAGGCCCUAUGGGGCGCAGCAGGCGAGAAAACUUUGCAAUGUGCGAAAGCACGACAAGGUUAAUCCGAGUGGUUUCUGCUAAAGGAACCUU…	Archaea,Crenarchaeota,Nitrososphaeria,Nitrosopumilales,Nitrosopumilaceae,Candidatus Nitrosopumilus,uncultured archaeon
KJ881898.1.1438	CCGGUUGAUCCUGCCGGACCUGACUGCUAUCGGAUUGAUACUAAGCCAUGCGAGUCAUUGUAGCAAUACAAGGCAUACGGCUCAGUAACGCGUAGUCAACCUAACCUAUGGACGGGAAUAACCUCGGGAAACUGAGAAUAAUGCCCGAUAGAACAUUAUGCCUGGAAUGGUUUAUGUUCCAAAUGGUUUAUCGCCGUAGGAUGGGACUGCGGCCUAUCAGUUUGUUGGUGAGGUAAUGGCCCACCAAGACUAUUACAGGUACGGGCUCUGAGAGGAGUAGCCCGGAGAUGGGUACUGAGACACGGACCCAGGCCCUAUGGGGCGCAGCAGGCGAGAAAACUUUGCAAUGUGCGAAAGCACGACAAGGUUAAUCCGAGUGGUUUCUGCUAAAGGAACCUU…	Archaea,Crenarchaeota,Nitrososphaeria,Nitrosopumilales,Nitrosopumilaceae,Candidatus Nitrosopumilus,uncultured archaeon
KJ881907.1.1438	CCGGUUGAUCCUGCCGGACCUGACUGCUAUCGGAUUGAUACUAAGCCAUGCGAGUCAUUGUAGCAAUACAAGGCAGACGGCUCAGUAACGCGUAGUCAACCUAACCUAUGGACGGGAAUAACCUCGGGAAACUGAGAAUAAUGCCCGAUAGAACACUAUACCUGGAAUGGUUUGUGUUCCAAAUGAUUUAUCGCCGUAGGAUGGGACUGCGGCCUAUCAGUUUGUUGGUGAGGUAAUGGCCCACCAAGACUAUUACAGGUACGGGCUCUGAGAGGAGUAGCCCGGAGAUGGGUACUGAGACACGGACCCAGGCCCUAUGGGGCGCAGCAGGCGAGAAAACUUUGCAAUGUGCGAAAGCACGACAAGGUUAAUCCGAGUGGUUUCUGCUAAAGGAACCUU…	Archaea,Crenarchaeota,Nitrososphaeria,Nitrosopumilales,Nitrosopumilaceae,Candidatus Nitrosopumilus,uncultured archaeon
KJ881921.1.1438	CCGGUUGAUCCUGCCGGACCUGACUGCUAUCGGAUUGAUACUAAGCCAUGCGAGUCAUUGUAGCAAUACAAGGCAUACGGCUCAGUAACGCGUAGUCAACCUAACCUAUGGACGGGAAUAACCUCGGGAAACUGAGAAUAAUGCCCGAUAGAACACUAUGCCUGGAAUGGUUUAUGUUCCAAAUGAUUUAUCGCCGUAGGAUGGGACUGCGGCCUAUCAGUUUGUUGGUGAGGUAAUGGCCCACCAAGACUAUUACAGGUACGGGCUCUGAGAGGAGUAGCCCGGAGAUGGGUACUGAGACACGGACCCAGGCCCUAUGGGGCGCAGCAGGCGAGAAAACUUUGCAAUGUGCGAAAGCACGACAAGGUUAAUCCGAGUGGUUUCUGCUAAAGGAACCUU…	Archaea,Crenarchaeota,Nitrososphaeria,Nitrosopumilales,Nitrosopumilaceae,Candidatus Nitrosopumilus,uncultured archaeon
KJ881939.1.1438	CCGGUUGAUCCUGCCGGACCUGACUGCUAUCGGAUUGAUACUAAGCCAUGCGAGUCAUUGUAGUAAUACAAGGCAGACGGCUCAGUAACGCGUAGUCAACCUACCCUAUGGACGGGAAUAACCUCGGGAAACUGAGAAUAAUGCCCGAUAGAACAUUAUGCCUGGAAUGGUUUAUGUUCCAAAUGAUUUAUCGCCGUAGGAUGGGACUGCGGCCUAUCAGUUUGUUGGUGAGGUAAUGGCCCACCAAGACUAUUACAGGUACGGGCUCUGAGAGGAGUGGCCCGGAGAUGGGUACUGAGACACGGACCCAGGCCCUAUGGGGCGCAGCAGGCGAGAAAACUUUGCAAUGUGCGAAAGCACGACAAGGUUAAUCCGAGUGGUUUCUGCUAAAGGAACCUU…	Archaea,Crenarchaeota,Nitrososphaeria,Nitrosopumilales,Nitrosopumilaceae,Candidatus Nitrosopumilus,uncultured archaeon
KJ881944.1.1438	CCGGUUGAUCCUGCCGGACCUGACUGCUAUCGGAUUGAUACUAAGCCAUGCGAGUCAUUGUAGCAAUACAAGGCAGACGGCUCAGUAACGCGUAGUCAACCUAACCUAUGGACGGGAAUAACCUCGGGAAACUGAGAAUAAUGCCCGAUAGAACACUAUACCUGGAAUGGUUUGUGUUCCAAAUGAUUUAUCGCCGUAGGAUGGGACUGCGGCCUAUCAGUUUGUUGGUGAGGUAAUGGCCCACCAAGACUAUUACAGGUACGGGCUCUGAGAGGAGUAGCCCGGAGAUGGGUACUGAGACACGGACCCAGGCCCUAUGGGGCGCAGCAGGCGAGAAAACUUUGCAAUGUGCGAAAGCACGACAAGGUUAAUCCGAGUGGUUUCUGCUAAAGGAACCUU…	Archaea,Crenarchaeota,Nitrososphaeria,Nitrosopumilales,Nitrosopumilaceae,Candidatus Nitrosopumilus,uncultured archaeon
KJ881963.1.1438	CCGGUUGAUCCUGCCGGACCUGACUGCUAUCGGAUUGAUACUAAGCCAUGCGAGUCAUUGUAGCAAUACAAGGCAUACGGCUCAGUAACGCGUAGUCAACCUAACCUAUGGACGGGAAUAACCUCGGGAAACUGAGAAUAAUGCCCGAUAGAACAUUAUGCCUGGAAUGGUUUAUGUUCCAAAUGAUUUAUCGCCGUAGGAUGGGACUGCGGCCUAUCAGUUUGUUGGUGAGGUAAUGGCCCACCAAGACUAUUACAGGUACGGGCUCUGAGAGGAGUAGCCCGGAGAUGGGUACUGAGACACGGACCCAGGCCCUAUGGGGCGCAGCAGGCGAGAAAACUUUGCAAUGUGCGAAAGCACGACAAGGUUAAUCCGAGUGGUUUCUGCUAAAGGAACCUU…	Archaea,Crenarchaeota,Nitrososphaeria,Nitrosopumilales,Nitrosopumilaceae,Candidatus Nitrosopumilus,uncultured archaeon
KJ881965.1.1438	CCGGUUGAUCCUGCCGGACCUGACUGCUAUCGGAUUGAUACUAAGCCAUGCGAGUCAUUGUAGUAAUACAAGGCAGACGGCUCAGUAACGCGUAGUCAACCUACCCUAUGGACGGGAAUAACCUCGGGAAACUGAGAAUAAUGCCCGAUAGAACAUUAUGCCUGGAAUGGUUUAUGUUCCAAAUGAUUUAUCGCCGUAGGAUGGGACUGCGGCCUAUCAGUUUGUUGGUGAGGUAAUGGCCCACCAAGACUAUUACAGGUACGGGCUCUGAGAGGAGUGGCCCGGAGAUGGGUACUGAGACACGGACCCAGGCCCUAUGGGGCGCAGCAGGCGAGAAAACUUUGCAAUGUGCGAAAGCACGACAAGGUUAAUCCGAGUGGUUUCUGCUAAAGGAACCUU…	Archaea,Crenarchaeota,Nitrososphaeria,Nitrosopumilales,Nitrosopumilaceae,Candidatus Nitrosopumilus,uncultured archaeon
KJ881970.1.1438	CCGGUUGAUCCUGCCGGACCUGACUGCUAUCGGAUUGAUACUAAGCCAUGCGAGUCAUUGUAGCAAUACAAGGCAGACGGCUCAGUAACGCGUAGUCAACCUAACCUAUGGACGGGAAUAACCUCGGGAAACUGAGAAUAAUGCCCGAUAGAACAUUAUACCUGGAAUGGUUUGUGUUCCAAAUGAUUUAUCGCCGUAGGAUGGGACUGCGGCCUAUCAGUUUGUUGGUGAGGUAAUGGCCCACCAAGACUAUUACAGGUACGGGCUCUGAGAGGAGUAGCCCGGAGAUGGGUACUGAGACACGGACCCAGGCCCUAUGGGGCGCAGCAGGCGAGAAAACUUUGCAAUGUGCGAAAGCACGACAAGGUUAAUCCGAGUGGUUUCUGCUAAAGGAACCUU…	Archaea,Crenarchaeota,Nitrososphaeria,Nitrosopumilales,Nitrosopumilaceae,Candidatus Nitrosopumilus,uncultured archaeon
KJ881980.1.1438	CCGGUUGAUCCUGCCGGACCUGACUGCUAUCGGAUUGAUACUAAGCCAUGCGAGUCAUUGUAGCAAUACAAGGCAUACGGCUCAGUAACGCGUAGUCAACCUAACCUAUGGACGGGAAUAACCUCGGGAAACUGAGAAUAAUGCCCGAUAGAACAUUAUGCCUGGAAUGGUUUAUGUUCCAAAUGGUUUAUCGCCGUAGGAUGGGACUGCGGCCUAUCAGUUUGUUGGUGAGGUAAUGGCCCACCAAGACUAUUACAGGUACGGGCUCUGAGAGGAGUAGCCCGGAGAUGGGUACUGAGACACGGACCCAGGCCCUAUGGGGCGCAGCAGGCGAGAAAACUUUGCAAUGUGCGAAAGCACGACAAGGUUAAUCCGAGUGGUUUCUGCUAAAGGAACCUU…	Archaea,Crenarchaeota,Nitrososphaeria,Nitrosopumilales,Nitrosopumilaceae,Candidatus Nitrosopumilus,uncultured archaeon
KJ881986.1.1438	CCGGUUGAUCCUGCCGGACCUGACUGCUAUCGGAUUGAUACUAAGCCAUGCGAGUCAUUGUAGUAAUACAAGGCAGACGGCUCAGUAACGCGUAGUCAACCUACCCUAUGGACGGGAAUAACCUCGGGAAACUGAGAAUAAUGCCCGAUAGAACAUUAUGCCUGGAAUGGUUUAUGUUCCAAAUGAUUUAUCGCCGUAGGAUGGGACUGCGACUUAUCAGCUUGUUGGUGGGGUAAUGGCCCACCAAGACUAUUACAGGUACGGGCUCUGAGAGGAGUGGCCCGGAGAUGGGUACUGAGACACGGACCCAGGCCCUAUGGGGCGCAGCAGGCGAGAAAACUUUGCAAUGUGCGAAAGCACGACAAGGUUAAUCCGAGUGGUUUCUGCUAAAGGAACCUU…	Archaea,Crenarchaeota,Nitrososphaeria,Nitrosopumilales,Nitrosopumilaceae,Candidatus Nitrosopumilus,uncultured archaeon
KJ881995.1.1439	CCGGUUGAUCCUGCCGGACCUGACUGCUAUCGGAUUGAUACUAAGCCAUGCGAGUCAUUGUAGCAAUACAAGGCAUACGGCUCAGUAACGCGUAGUCAACCUAACCUAUGGACGGGAAUAACCUCGGGAAACUGAGAAUAAUGCCCGAUAGAACAUUAUGCCUGGAAUGGUUUAUGUUCCAAAUGAUUUAUCGCCGUAGGAUGGGACUGCGGCCUAUCAGUUUGUUGGUGAGGUAAUGGCCCACCAAGACUAUUACAGGUACGGGCUCUGAGAGGAGUAGCCCGGAGAUGGGUACUGAGACACGGACCCAGGCCCUAUGGGGCGCAGCAGGCGAGAAAACUUUGCAAUGUGCGAAAGCACGACAAGGUUAAUCCGAGUGGUUUCUGCUAAAGGAACCUU…	Archaea,Crenarchaeota,Nitrososphaeria,Nitrosopumilales,Nitrosopumilaceae,Candidatus Nitrosopumilus,uncultured archaeon
KJ882005.1.1434	UGAUCCUGCCGGACCUGACUGCUAUCGGAUUGAUACUAAGCCAUGCGAGUCAUUGUAGCAAUACAAGGCAUACGGCUCAGUAACGCGUAGUCAACCUAACCUAUGGACGGGAAUAACCUCGGGAAACUGAGAAUAAUGCCCGAUAGAACAUUAUGCCUGGAAUGGUUUAUGUUCCAAAUGAUUUAUCGCCGUAGGAUGGGACUGCGGCCUAUCAGUUUGUUGGUGAGGUAAUGGCCCACCAAGACUAUUACAGGUACGGGCUCUGAGAGGAGUAGCCCGGAGAUGGGUACUGAGACACGGACCCAGGCCCUAUGGGGCGCAGCAGGCGAGAAAACUUUGCAAUGUGCGAAAGCACGACAAGGUUAAUCCGAGUGGUUUCUGCUAAAGGAACCUUUUGUC…	Archaea,Crenarchaeota,Nitrososphaeria,Nitrosopumilales,Nitrosopumilaceae,Candidatus Nitrosopumilus,uncultured archaeon
KJ882013.1.1438	CCGGUUGAUCCUGCCGGACCUGACUGCUAUCGGAUUGAUACUAAGCCAUGCGAGUCUUUGCAGUAAUGCAAGGCAUACGGCUCAGUAACGCGUAGUCAACUUACCCUAUGGACGGGAAUAACCUCGGGAAACUGAGAAUAAUGCCCGAUAGAACAUUAUGCCUGGAAUGGUUUAUGUUCCAAAUGAUUUAUCGCCGUAGGAUGGGACUGCGGCCUAUCAGUUUGUUGGUGAGGUAAUGGCCCACCAAGACUAUUACAGGUACGGGCUCUGAGAGGAGUAGCCCGGAGAUGGGUACUGAGACACGGACCCAGGCCCUAUGGGGCGCAGCAGGCGAGAAAACUUUGCAAUGUGCGAAAGCACGACAAGGUUAAUCCGAGUGGUUUCUGCUAAAGGAACCUU…	Archaea,Crenarchaeota,Nitrososphaeria,Nitrosopumilales,Nitrosopumilaceae,Candidatus Nitrosopumilus,uncultured archaeon
KJ882041.1.1438	CCGGUUGAUCCUGCCGGACCUGACUGCUAUCGGAUUGAUACUAAGCCAUGCGAGUCAUUGUAGCAAUACAAGGCAGACGGCUCAGUAACGCGUAGUCAACCUAACCUAUGGACGGGAAUAACCUCGGGAAACUGAGAAUAAUGCCCGAUAGAACACUAUGCCUGGAAUGGUUUGUGUUCCAAAUGAUUUAUCGCCGUAGGAUGGGACUGCGGCCUAUCAGUUUGUUGGUGAGGUAAUGGCCCACCAAGACUAUUACAGGUACGGGCUCUGAGAGGAGUAGCCCGGAGAUGGGUACUGAGACACGGACCCAGGCCCUAUGGGGCGCAGCAGGCGAGAAAACUUUGCAAUGUGCGAAAGCACGACAAGGUUAAUCCGAGUGGCUUCUGCUAAAGGAACCUU…	Archaea,Crenarchaeota,Nitrososphaeria,Nitrosopumilales,Nitrosopumilaceae,Candidatus Nitrosopumilus,uncultured archaeon
KJ882055.1.1441	CCGGUUGAUCCUGCCGGACCUGACUGCUAUCGGAUUGAUACUAAGCCAUGCGAGUCAUUGUAGCAAUACAAGGCAGACGGCUCAGUAACGCGUAGUCAACCUAACCUAUGGACGGGAAUAACCUCGGGAAACUGAGAAUAAUGCCCGAUAGAACACUAUACCUGGAAUGGUUUGUGUUCCAAAUGAUUUAUCGCCGUAGGAUGGGACUGCGGCCUAUCAGUUUGUUGGUGAGGUAAUGGCCCACCAAGACUAUUACAGGUACGGGCUCUGAGAGGAGUAGCCCGGAGAUGGGUACUGAGACACGGACCCAGGCCCUAUGGGGCGCAGCAGGCGAGAAAACUUUGCAAUGUGCGAAAGCACGACAAGGUUAAUCCGAGUGGUUUCUGCUAAAGGAACCUU…	Archaea,Crenarchaeota,Nitrososphaeria,Nitrosopumilales,Nitrosopumilaceae,Candidatus Nitrosopumilus,uncultured archaeon
KJ882063.1.1437	CCGGUUGAUCCUGCCGGACCUGACUGCUAUCGGAUUGAUACUAAGCCAUGCGAGUCAUUGUAACAAUACAAGGCAGACGGCUCAGUAACGCGUAGUCAACCUAACCUAUGGACGGGAAUAACCUCGGGAAACUGAGAAUAAUGCCCGAUAGAACAUUAUGCCUGGAAUGGUUUAUGUUCCAAAUGAUUUAUCGCCGUAGGAUGGGACUGCGGCCUAUCAGUUUGUUGGUGAGGUAAUGGCCCACCAAGACUAUUACAGGUACGGGCUCUGAGAGGAGUAGCCCGGAGAUGGGUACUGAGACACGGACCCAGGCCCUAUGGGGCGCAGCAGGCGAGAAAACUUUGCAAUGUGCGAAAGCACGACAAGGUUAAUCCGAGUGGUUUCUGCUAAAGGAACCUU…	Archaea,Crenarchaeota,Nitrososphaeria,Nitrosopumilales,Nitrosopumilaceae,Candidatus Nitrosopumilus,uncultured archaeon
KJ882070.1.1435	UGAUCCUGCCGGACCUGACUGCUAUCGGAUUGAUACUAAGCCAUGCGAGUCAUUGUAGCAAUACAAGGCAGACGGCUCAGUAACGCGUAGUCAACCUAACCUAUGGACGGGAAUAACCUCGGGAAACUGAGAAUAAUGCCCGAUAGAACACUAUGCCUGGAAUGGUUUAUGUUCCAAAUGAUUUAUCGCCGUAGGAUGGGACUGCGGCCUAUCAGUUUGUUGGUGAGGUAAUGGCCCACCAAGACUAUUACAGGUACGGGCUCUGAGAGGAGUAGCCCGGAGAUGGGUACUGAGACACGGACCCAGGCCCUAUGGGGCGCAGCAGGCGAGAAAACUUUGCAAUGUGCGAAAGCACGACAAGGUUAAUCCGAGUGGUUUCUGCUAAAGGAACCUUUUGUU…	Archaea,Crenarchaeota,Nitrososphaeria,Nitrosopumilales,Nitrosopumilaceae,Candidatus Nitrosopumilus,uncultured archaeon
KJ882080.1.1439	CCGGUUGAUCCUGCCGGACCUGACUGCUAUCGGAUUGAUACUAAGCCAUGCUAGUCUUUGUAGUAAUACAAGGCAUACGGCUCAGUAACGCGUAGUCAACCUACCCUAUGGACGGGGAUAAUCUCGGGAAACUGAGCAUAAUACCCGGUAGACCACUUCUCCUGGAAUGGUUAGUGGUUAGAAUGAUUCGUCGCCAUAGGAUGGGACUGCGGCCUAUCAGCUUGUUGGUGAGGUAAUGGCCCACCAAGGCGAUUACAGGUACGGGCUCUGAGAGGAGAAGCCCGGAGAUGGGUACUGAGACAAGGACCCAGGCCCUAUGGGGCGCAGCAGGCGAGAAAACUUUGCAAUGUGCGAAAGCACGACAAGGUUAAUCCGAGUGAUUUCUGCUAAAGGAAUCUU…	Archaea,Crenarchaeota,Nitrososphaeria,Nitrosopumilales,Nitrosopumilaceae,uncultured archaeon,
KJ882089.1.1438	CCGGUUGAUCCUGCCGGACCUGACUGCUAUCGGAUUGAUACUAAGCCAUGCGAGUCAUUGUAGCAAUACAAGGCAGACGGCUCAGUAACGCGUAGUCAACCUAACCUAUGGACGGGAAUAACCUCGGGAAACUGAGAAUAAUGCCCGAUAGAACACUAUACCUGGAAUGGUUUGUGUUCCAAAUGAUUUAUCGCCGUAGGAUGGGACUGCGGCCUAUCAGUUUGUUGGUGAGGUAAUGGCCCACCAAGACUAUUACAGGUACGGGCUCUGAGAGGAGUAGCCCGGAGAUGGGUACUGAGACACGGACCCAGGCCCUAUGGGGCGCAGCAGGCGAGAAAACUUUGCAAUGUGCGAAAGCACGACAAGGUUAAUCCGAGUGGUUUCUGCUAAAGGAACCUU…	Archaea,Crenarchaeota,Nitrososphaeria,Nitrosopumilales,Nitrosopumilaceae,Candidatus Nitrosopumilus,uncultured archaeon
KJ882143.1.1438	CCGGUUGAUCCUGCCGGACCUGACUGCUAUCGGAUUGAUACUAAGCCAUGCGAGUCAUUGUAGCAAUACAAGGCAUACGGCUCAGUAACGCGUAGUCAACCUAACCUAUGGACGGGAAUAACCUCGGGAAACUGAGAAUAAUGCCCGAUAGAACAUUAUGCCUGGAAUGGUUUAUGUUCCAAAUGAUUUAUCGCCGUAGGAUGGGACUGCGGCCUAUCAGUUUGUUGGUGAGGUAAUGGCCCACCAAGACUAUUACAGGUACGGGCUCUGAGAGGAGUAGCCCGGAGAUGGGUACUGAGACACGGACCCAGGCCCUAUGGGGCGCAGCAGGCGAGAAAACUUUGCAAUGUGCGAAAGCACGACAAGGUUAAUCCGAGUGGUUUCUGCUAAAGGAACCUU…	Archaea,Crenarchaeota,Nitrososphaeria,Nitrosopumilales,Nitrosopumilaceae,Candidatus Nitrosopumilus,uncultured archaeon
KJ882161.1.1438	CCGGUUGAUCCUGCCAGACCUGACUGCUAUCGGAUUGAUACUAAGCCAUGCGAGUCAUUGUAGCAAUACAAGGCAGACGGCUCAGUAACGCGUAGUCAACCUAACCUAUGGACGGGAAUAACCUCGGGAAACUGAGUAUAAUGCCCGAUAGAACACUAUACCUGGAAUGGUUUGUGUUCCAAAUGAUUUAUCGCCGUAGGAUGGGACUGCGGCCUAUCAGUUUGUUGGCGAGGUAAUGGCCCACCAAGACUAUUACAGGUACGGGCUCUGAGAGGAGUAGCCCGGAGAUGGGUACUGAGACACGGACCCAGGCCCUAUGGGGCGCAGCAGGCGAGAAAACUUUGCAAUGUGCGAAAGCACGACAAGGUUAAUCCGAGUGGUUUCUGCUAAAGAAACCUU…	Archaea,Crenarchaeota,Nitrososphaeria,Nitrosopumilales,Nitrosopumilaceae,Candidatus Nitrosopumilus,uncultured archaeon
KJ882163.1.1438	CCGGUUGAUCCUGCCGGACCUGACUGCUAUCGGAUUGAUACUAAGCCAUGCGAGUCAUUGUAGCAAUACAAGGCAUACGGCUCAGUAACGCGUAGUCAACCUAACCUAUGGACGGGAAUAACCUCGGGAAACUGAGAAUAAUGCCCGAUAGAACAUUAUGCCUGGAAUGGUUUAUGUUCCAAAUGAUUUAUCGCCGUAGGAUGGGACUGCGGCCUAUCAGUUUGUUGGUGAGGUAAUGGCCCACCAAGACUAUUACAGGUACGGGCUCUGAGAGGAGUAGCCCGGAGAUGGGUACUGAGACACGGACCCAGGCCCUAUGGGGCGCAGCAGGCGAGAAAACUUUGCAAUGUGCGAAAGCACGACAAGGUUAAUCCGAGUGGUUUCUGCUAAAGGAACCUU…	Archaea,Crenarchaeota,Nitrososphaeria,Nitrosopumilales,Nitrosopumilaceae,Candidatus Nitrosopumilus,uncultured archaeon
KJ882174.1.1438	CCGGUUGAUCCUGCCGGACCUGACUGCUAACGGAUUGAUACUAAGCCAUGCGAGUCAUUGUAGCAAUACAAGGCAUACGGCUCAGUAACGCGUAGUCAACCUAACCUAUGGACGGGAAUAACCUCGGGAAACUGAGAAUAAUGCCCGAUAGAACAUUAUGCCUGGAAUGGUUUAUGUUCCAAAUGAUUUAUCGCCGUAGGAUGGGACUGCGGCCUAUCAGUUUGUUGGUGAGGUAAUGGCCCACCAAGACUAUUACAGGUACGGGCUCUGAGAGGAGUAGCCCGGAGAUGGGUACUGAGACACGGACCCAGGCCCUAUGGGGCGCAGCAGGCGAGAAAACUUUGCAAUGUGCGAAAGCACGACAAGGUUAAUCCGAGUGGUUUCUGCUAAAGGAACCUU…	Archaea,Crenarchaeota,Nitrososphaeria,Nitrosopumilales,Nitrosopumilaceae,Candidatus Nitrosopumilus,uncultured archaeon
AB050205.1.1407	CCGGACCUGACUGCUAUCGGAUUGGUACUAAGCCAUGUGAGUCGUUGCAGCAAUGCAAGGCAGACGGCUCAGUAACACGUAGUCAACCUACCCUAUGGACGGGGAUAACCUCGGGAAACUGAGAAUAAUACCCGAUAGAUCAUGAUACCUGGAAUGGUUUAUGGUUCAAAUGAUUUAUCGCCAUAGGAUGGGACUGCGGUCUAUCAGCUUGUUGGUGAGGUAAUGGCCCACCAAGGCUAUAACAGAUACGGGCUCUGAGAGGAGGGGCCCGGAGAUGGGUACUGAGACACGGACCCAGGUCCUAUGGGGCGCAGCAGGCGAGAAACCUUUGCAAUGUGCGAAAGCACGACAAGGUUAAUCCGAGUGAUUCCUGCUAAAGGAAUCUUUUGUUAGUCAUAA…	Archaea,Crenarchaeota,Nitrososphaeria,Nitrosopumilales,Nitrosopumilaceae,uncultured archaeon SAGMA-A,
AB193956.1.1441	UUCCGGUUGAUCCUGCCGGACCUGACUGCUAUCGGAUUGAUACUAAGCCAUGCGAGUCUUUGUAGUAAUACAAGGCAGACGGCUCAGUAACACGUAGUCAACCUACCCUAUGGACGAGAAUAAUCUCGGGAAACUGAGCAUAAUUCUCGAUAGAUCAUAAUGCCUGGAAUGGUUUAUGGUUAAAAUGAUUCGUCGCCAUAGGAUGGGACUGCGGCCUAUCAGCUUGUUGGUGAGGUAAUGGCCCACCAAGGCGAUUACAGGUACGGGCUCUGAGAGGAGAAGCCCGGAGAUGGGUACUGAGACACGGACCCAGGCCCUAUGGGGCGCAGCAGGCGAGAAAACUUUGCAAUGUGCGAAAGCACGACAAGGUUAAUCCGAGUGAUUUCUGCUAAAGAAAUC…	Archaea,Crenarchaeota,Nitrososphaeria,Nitrosopumilales,Nitrosopumilaceae,uncultured archaeon,
AB193958.1.1441	UUCCGGUUGAUCCUGCCGGACCUGACUGCUAUCGGAUUGAUACUAAGCCAUGCGAGUCUUUGCAGUAAUGCAAGGCGGACUGCUCAGUAACACGUAGUCAACUUAACCUAUGGAUGGGUAUAACCUCGGGAAACUGAGAAUAAUUCCCAAUAGAUCAUUUAUCCUGGAAUGGUUGAUGAUUGAAAUGAUUCGUCGCCAUAGGAUAGGACUGCGGCCUAUCAGCUUGUUGGUGAGGUAAAGGCCCACCAAGGCUAUUACAGGUACGGGCUCUGAGAGGAGAAGCCCGGAGAUGGGUACUGAGACACGGACCCAGGCCCUAUGGGGCGCAGCAGGCGAGAAAACUUUGCAAUGUGCGAAAGCACGACAAGGUUAAUCCGAGUGAUUUCUGCUAAAGGAAUC…	Archaea,Crenarchaeota,Nitrososphaeria,Nitrosopumilales,Nitrosopumilaceae,uncultured archaeon,
AB193974.1.1440	UUCCGGUUGAUCCUGCCGGACCUGACUGCUAUCGGAUUGAUACUAAGCCAUGCGAGUCUUUGUAGUAAUACAAGGCAUACGGCUCAGUAACGCGUAGUCAACCUACCCUAUGGACAAGAAUAAUCUCGGGAAACUGAGCAUAAUUCUUGAUAGAUCAUAAUGCCUGGAAUGGUUUAUGGUUAAAAUGAUUCGUCGCCAUAGGAUGGGACUGCGGCCUAUCAGCUUGUUGGUGAGGUAAUGGCCCACCAAGGCGAUUACAGGUACGGGCUCUGAGAGGAGAAGCCCGGAGAUGGGUACUGAGACAAGGACCCAGGCCCUAUGGGGCGCAGCAGGCGAGAAAACUUUGCAAUGUGCGAAAGCACGACAAGGUUAGUCCGAGUGAUUUCUGCUAAAGAGAUC…	Archaea,Crenarchaeota,Nitrososphaeria,Nitrosopumilales,Nitrosopumilaceae,uncultured archaeon,
AB193983.1.1440	UUCCGGUUGAUCCUGCCGGACCUGACUGCUAUCGGAUUGAUACUAAGCCAUGCGAGUCUUUGUAGUAAUACAAGGCAGACGGCUCAGUAACACGUAGUCAACCUACCCUAUGGACAAGAAUAAUCUCGGGAAACUGGGCAUAAUUCUUGAUAGAUCAUAAUGCCUGGAAUGGUUUAUGGUUAAAAUGAUUCGUCGCCACAGGAUGGGACUGCGGCCUAUCAGCUUGUUGGUGAGGUAAUGGCCCACCAAGGCGAUUACAGGUACGGGCUCUGAGAGGAGAAGCCCGGAGAUGGGUACUGAGACACGGACCCAGGCCCUAUGGGGCGCAGCAGGCGAGAAAACUUUGCAAUGUGCGAAAGCACGACAAGGUUAAUCCGAGUGAUUUCUGCUAAAGAAAUC…	Archaea,Crenarchaeota,Nitrososphaeria,Nitrosopumilales,Nitrosopumilaceae,uncultured archaeon,
AB193996.1.1440	UUCCGGUUGAUCCUGCCGGACCUGACUGCUAUCGGAUUGAUACUAAGCCAUGCUAGUCUUUGUAGUAAUACAAGGCAUACGGCUCAGUAACGCGUAGUCAACCUACCCUAUGGACGGGGAUAAUCUCGGGAAACUGAGCAUAAUACCCGGUAGACCACUUAUCCUGGAAUGGUUAGUGGUUAAAAUGAUUCGUCGCCAUAGGAUGGGACUGCGGCCUAUCAGCUUGUUGGUGAGGUAAUGGCCCACCAAGGCGAUUACAGGUACGGGCUCUGAGAGGAGAAGCCCGGAGAUGGGUACUGAGACAAGGACCCAGGCCCUAUGGGGCGCAGCAGGCGAGAAAACUUUGCAAUGUGCGAAAGCACGACAAGGUUAAUCCGAGUGGUUUCUGCUAAAGGAAUC…	Archaea,Crenarchaeota,Nitrososphaeria,Nitrosopumilales,Nitrosopumilaceae,uncultured archaeon,
KR737579.1.1474	AUCCGGUUGAUCCUGCCGGACCUGACUGCUAUCGGAUUGAUACUAAGCCAUGCGAGUCAUUGUAGCAAUACAAGGCAGACGGCUCAGUAACGCGUAGUCAACCUACCCUAUGGACGGGAAUAACCUCGGGAAACUGAGAAUAAUGCCCGAUUAGAAUCAUUAUGCCUGGAAUGGUUUAUGUUCCAAAUGAUUUAUCGCCGUAGGAUGGGACUGCGGCCUAUCAGUUUGUUGGUGAGGUAAUGGCCCACCAAGACUAUUACAGGUACGGGCUCUGAGAGGAGUGGCCCGGAGAUGGGUACUGAGACACGGACCCAGGCCCUAUGGGGCGCAGCAGGCGAGAAAACUUUGCAAUGUGCGAAAGCACGACAAGGUUAAUCCGAGUGGUUUCUGCUAAAGGAA…	Archaea,Crenarchaeota,Nitrososphaeria,Nitrosopumilales,Nitrosopumilaceae,Candidatus Nitrosopumilus,Nitrosopumilus sp. DDS1
FJ810525.1.1401	CCUGACUGCUAUCGGAUUGAUACUAAGCCAUGCGAGUCAUUGUAGCAAUACAAGGCAGACGGCUCAGUAACGCGUAGUCAAUCUACCCUAUGGACGGGAAUAACCUCGGGAAACUGAGAAUAAUGCCCGAUAGAACAUUAUGCCUGGAAUGGUUUAUGUUUCAAAUGAUUUAUCGCCAUAGGAUGGGACUGCGGCCUAUCAGUUUGUUGGUGAGGUAAUGGCCCACCAAGACUAUUACAGGUACGGGCUCUGAGAGGAGUGGCCCGGAGAUGGGUACUGAGACACGGACCCAGGCCCUAUGGGGCGCAGCAGGCGAGAAAACUUUGCAAUGUGCGAAAGCACGACAAGGUUAAUCCGAGUGGUUUCUGCUAAAGAAACCUUUUGUCAGUCCUAGAAACA…	Archaea,Crenarchaeota,Nitrososphaeria,Nitrosopumilales,Nitrosopumilaceae,Nitrosarchaeum,uncultured archaeon
AB019729.1.1401	UCACUGCUAUCAGGAUUGAUACUAAGCCAUGCGAGUCUUUGUAUUAAUACAAGGCAGACGGCUCAGUAACACGUAGUCAACCUACCCUAUGGACGAGAAUAAUCUCGGGAAACUGAGCAUAAUUCUCGAUAGAUCAUAAUGCCUGGAACGGUUUAUGGUUAAAAUGAUUCGUCGCCAUAGGAUGGGACUGCGGCCUAUCAGCUUGCUGGUGAGGUAAUGGCCCACCAAGGCUAUUACAGGUACGGGCUCUGAGAGGAGAAGCCCGGAGAUGGGUACUGAGACAAGGACCCAGACCCUAUGGGGCGCAGCAGGCGAGAAAACUUUGCAAUGUGCGAAAGCACGACAAGGUUAAUCCGAGUGUUUUCUGCUAAAGAAAUCUUUUGCCAGUCCUAAAACCGC…	Archaea,Crenarchaeota,Nitrososphaeria,Nitrosopumilales,Nitrosopumilaceae,unidentified archaeon,
AB050232.1.1407	CCGGACCUGACUGCUAUCGGAUUGAUACUAAGCCAUGCGAGUCAUUGUAGUAAUACAAGGCAGACGGCUCAGUAACGCGUAGUCAAUCUACCCUAUGGACGGGAAUAACCUCGGGAAACUGAGAAUAAUGCCCGAUAGAACACUAUGCCUGGAAUGGUUUGUGUUUGAAAGAUUUAUCGCCGUAGGAUGGGACUGCGGCCUAUCAGUUUGUUGGUGAGGUAAUGGCCCACCAAGACUAUUACAGGUACGGGCUCUGAGAGGAGUGGCCCGGAGAUGGGUACUGAGACACGGACCCAGGCCCUUAUGGGGCGCAGCAGGCGAGAAAACUUGCAAUGUGCGAAAAGCACGACAAGGUUAAUCCGAGUGGUUUCUGCUAAAGAGACCUUUUGUUAGUCCUAG…	Archaea,Crenarchaeota,Nitrososphaeria,Nitrosopumilales,Nitrosopumilaceae,Nitrosarchaeum,uncultured archaeon SAGMA-1
AB193957.1.1440	UUCCGGUUGAUCCUGCCGGACCUGACUGCUAUCGGAUUGAUACUAAGCCAUGCGAGUCUUUGUAGUAAUACAAGGCAGACGGCUCAGUAACACGUAGUCAACCUACCCUAUGGACAAGAAUAAUCUCGGGAAACUGGGCAUAAUUCUUGAUAGAUCAUAAUGCCUGGAAUGGUUUAUGGUUAAAAUGAUUCGUCGCCAUAGGAUGGGACUGCGGCCUAUCAGCUUGUUGGUGAGGUAAUGGCCCACCAAGGCGAUUACAGGUACGGGCUCUGAGAGGAGAAGCCCGGAGAUGGGUACUGAGACAAGGACCCAGGCCCUAUGGGGCGCAGCAGGCGAGAAAACUUUGCAAUGUGCGAAAGCACGACAAGGUUAGUCCGAGUGAUUUCUGCUAAAGAGAUC…	Archaea,Crenarchaeota,Nitrososphaeria,Nitrosopumilales,Nitrosopumilaceae,uncultured archaeon,
AB193967.1.1440	UUCCGGUUGAUCCUGCCGGACCUGACUGCUAUCGGAUUGAUACUAAGCCAUGCAAGUCUUUGUAGUAAUACAAGGCAUACGGCUCAGUAACGCGUAGUCAACCUACCCUAUGGAUGGGGAUAAUCUCGGGAAACUGAGCAUAAUACCCAACAGAUCAUCAAUUCUGGAAUGGUUGAUGAUUCAAAUGAUUUUUCGCCAUAGGAUGGGACUGCGGCCUAUCAGCUUGUUGGUGAGGUAAUGGCCCACCAAGGCAAUUACAGGUACGGGCUCUGAGAGGAGAAGCCCGGAGAUGGGUACUGAGACAAGGACCCAGGCCCUAUGGGGCGCAGCAGGCGAGAAAACUUUGCAAUGUGCGAAAGCACGACAAGGUUAAUCCGAGUGAUUUCUGCUAAAGGAAUC…	Archaea,Crenarchaeota,Nitrososphaeria,Nitrosopumilales,Nitrosopumilaceae,uncultured archaeon,
AB193968.1.1440	UUCCGGUUGAUCCUGCCGGACCUGACUGCUAUCGGAUUGAUACUAAGCCAUGCGAGUCUUUGCAGUAAUGCAAGGCGGACUGCUCAGUAACACGUAGUCAACUUAACCUAUGGAUGGGUAUAACCUCGGGAAACUGAGAAUAAUUCCCAAUAGAUCAUUUAUCCUGGAAUGGUUGAUGAUUGAAAUGAUUCGUCGCCAUAGGAUGGGACUGCGGCCUAUCAGCUUGUUGGUGAGGUAAAGGCCCACCAAGGCUAUUACAGGUACGGGCUCUGAGAGGAGAAGCCCGGAGAUGGGUACUGAGACACGGACCCAGGCCCUAUGGGGCGCAGCAGGCGAGAAAACUUUGCAAUGUGCGAAAGCACGACAAGGUUAAUCCGAGUGAUUUCUGCUAAAGAAAUC…	Archaea,Crenarchaeota,Nitrososphaeria,Nitrosopumilales,Nitrosopumilaceae,uncultured archaeon,
AB193973.1.1440	UUCCGGUUGAUCCUGCCGGACCUGACUGCUAUCGGAUUGAUACUAAGCCAUGCUAGUCUUUGUAGUAAUACAAGGCAUACGGCUCAGUAACGCGUAGUCAACCUACCCUAUGGACGGGGAUAAUCUCGGGAAACUGAGCAUAAUACCCGGUAGACCACUUAUCCUGGAAUGGUUAGUGGUUAAAAUGAUUCGUCGCCAUAGGAUGGGACUGCGGCCUAUCAGCUUGUUGGUGAGGUAAUGGCCCACCAAGGCGAUUACAGGUACGGGCUCUGAGAGGAGAAGCCCGGAGAUGGGUACUGAGACAAGGACCCAGGCCCUAUGGGGCGCAGCAGGCGAGAAAACUUUGCAAUGUGCGAAAGCACGACAAGGUUAAUCCGAGUGAUUUCUGCUAAAGGAAUC…	Archaea,Crenarchaeota,Nitrososphaeria,Nitrosopumilales,Nitrosopumilaceae,uncultured archaeon,
AB193982.1.1440	UUCCGGUUGAUCCUGCCGGACCUGACUGCUAUCGGAUUGAUACUAAGCCAUGCUAGUCUUUGUAGUAAUACAAGGCAUACGGCUCAGUAACGCGUAGUCAACCUACCCUAUGGACGGGGAUAAUCUCGGGAAACUGAGCAUAAUACCCGGCAGACCACUUAUCCUGGAAUGGUUAGUGGUUAAAAUGAUUCGUCGCCAUAGGAUGGGACUGCGGCCUAUCAGCUUGUUGGUGAGGUAAUGGCCCACCAAGGCGAUUACAGGUACGGGCUCUGAGAGGAGAAGCCCGGAGAUGGGUACUGAGACAAGGACCCAGGCCCUAUGGGGCGCAGCAGGCGAGAAAACUUUGCAAUGUGCGAAAGCACGACAAGGUUAAUCCGAGUGAUUUCUGCUAAAGGAAUC…	Archaea,Crenarchaeota,Nitrososphaeria,Nitrosopumilales,Nitrosopumilaceae,uncultured archaeon,
FJ971121.1.1443	UUCCGGUUGAUCCUGCCGGACCUGACUGCUAUCGGAUUGAUACUAAGCCAUGCGAGUCAUUGUAGCAAUACAAGGCAGACGGCUCAGUAACGCGUAGUCAACCUAACCUAUGGACGGGAAUAACCUCGGGAAACUGAGAAUAAUGCCCGAUAGAACACUAUAUCUGGAAUGGUUUGUGUUCCAAAUGAUUUAUCGCCGUAGGAUGGGACUGCGGCCUAUCAGUUUGUUGGUGAGGUAAUGGCCCACCAAGACUAUUACAGGUACGGGCUCUGGGAGGAGUAGCCCGGAGAUGGGUACUGAGACACGGACCCAGGCCCUAUGGGGCGCAGCAGGCGAGAAAACUUUGCAAUGUGCGAAAGCACGACAAGGUUAAUCCGAGUGGUUUCUGCUAAAGGAACC…	Archaea,Crenarchaeota,Nitrososphaeria,Nitrosopumilales,Nitrosopumilaceae,Candidatus Nitrosopumilus,uncultured crenarchaeote
AF083072.21771.23243	AUCCGGUUGAUCCUGCCGGACCUGACUGCUAUCGGAUUGAUACUAAGCCAUGCGAGUCAUUGUAGCAAUACAAGGCAGACGGCUCAGUAACACGUAGUCAAUCUAACCUAUGGACGGGGAUAACCUCGGGAAACUGAGAAUAAUACCCGAUAGGCCACCAUGCCUGGAAUGGUUUGUGGCCCAAAUGAUUUAUCGCCGUAGGAUGGGACUGCGGUCUAUCAGCUUGUUGGUGAGGUAAUGGCCCACCAAGGCUAUAACAGAUACGGGCUCUGAGAGGAGAGGCCCGGAGAUGGGUACUGAGACACGGACCCAGGCCCUAUGGGGCGCAGCAGGCGAGAAAACUUUGCAAUGUGCGAAAGCACGACAAGGUUAAUCCGAGUGUUUUCUGCUAAAGAAAUC…	Archaea,Crenarchaeota,Nitrososphaeria,Nitrosopumilales,Nitrosopumilaceae,Cenarchaeum,Cenarchaeum symbiosum
KJ881448.1.1439	CCGGUUGAUCCUGCCGGACCUGACUGCUAUCGGAUUAAUACUAAGCCAUGCGAGUUUUUGUAGUAAUACAAGGCAUACGGCUCAGUAACACGUAGUCAACCUACCCUAUGGACGAGAAUAAUCUCGGGAAACUGAGCAUAAUACUCGAUAGAUCAUAAUGCCUGGAAUGGUUUAUGGUUGAAAUGAUUCGUUCGCCAUAGGAUGGGACUGCGGCCUAUCAGCUUGUUGGUGGGGUAAUGGCCCACCAAGGCGAUUACAGGUACGGGCUCUGAGAGGAGAAGCCCGGAGAUGGGUACUGAGACACGGACCCAGGCCCUAUGGGGCGCAGCAGGCGAGAAAACUUUGCAAUGUGCGAAAGCACGACAAGGUUAGUCCGAGUGAUUUCUGCUAAAGAAAUCU…	Archaea,Crenarchaeota,Nitrososphaeria,Nitrosopumilales,Nitrosopumilaceae,uncultured archaeon,
KJ881455.1.1439	UCCGGUUGAUCCUGCCGGACCUGACUGCUAUCGGAUUGAUACUAAGCCAUGCGAGUCAUUGUAGUAAUACAAGGCAGACGGCUCAGUAACGCGUAGUCAACCUACCCUAUGGACGGGAAUAACCUCGGGAAACUGAGUAUAAUGCCCGAUAGAACACUAUUCCUGGAAUGGUUUGUGUUCCAAAUGAUUUAUCGCCGUAGGAUGGGACUGCGGCCUAUCAGUUUGUUGGUGAGGUAAUGGCCCACCAAGACUAUUACAGGUACGGGCUCUGAGAGGAGUAGCCCGGAGAUGGGUACUGAGACACGGACCCAGGCCCUAUGGGGCGCAGCAGGCGAGAAAACUUUGCAAUGUGCGAAAGCACGACAAGGUUAAUCCGAGUGGUUUGUGCUAAACGAACCU…	Archaea,Crenarchaeota,Nitrososphaeria,Nitrosopumilales,Nitrosopumilaceae,Candidatus Nitrosopumilus,uncultured archaeon
KJ881462.1.1438	CCGGUUGAUCCUGCCAGACCUGACUGCUAUCGGAUUGAUACUAAGCCAUGCGAGUCAUUGUAGUAAUACAAGGCAGACGGCUCAGUAACGCGUAGUCAACCUACCCUAUGGACGGGAAUAACCUCGGGAAACUGAGUAUAAUGCCCGAUAGAACACUAUUCCUGGAAUGGUUUGUGUUCCAAAUGAUUUAUCGCCGUAGGAUGGGACUGCGGCCUAUCAGUUUGUUGGUGAGGUAAUGGCCCACCAAGACUAUUACAGGUACGGGCUCUGAGAGGAGUAGCCCGGAGAUGGGUACUGAGACACGGACCCAGGCCCUAUGGGGCGCAGCAGGCGAGAAAACUUCGCAAUGUGCGAAAGCACGACAAGGUUAAUCCGAGUGGUUUGUGCUAAACGAACCUU…	Archaea,Crenarchaeota,Nitrososphaeria,Nitrosopumilales,Nitrosopumilaceae,Candidatus Nitrosopumilus,uncultured archaeon
KJ881470.1.1438	UCCGGUUGAUCCUGCCGGACCUGGCUGCUAUCGGAUUGAUACUAAGCCAUGCGAGUCAUUGUAGUAAUACAAGGCAGACGGCUCAGUAACGCGUAGUCAACCUACCCUAUGGACGGGAAUAACCUCGGGAAACUGAGUAUAAUGCCCGAUAGAACACUAUUCCUGGAAUGGUUUGUGUUCCAAAUGAUUUAUCGCCGUAGGAUGGGACUGCGGCCUAUCAGUUUGUUGGUGAGGUAAUGGCCCACCAAGACUAUUACAGGUACGGGCUCUGAGAGGAGUAGCCCGGAGAUGGGUACUGAGACACGGACCCAGGCCCUAUGGGGCGCAGCAGGCGAGAAAACUUUGCAAUGUGCGAAAGCACGACAAGGUUAAUCCGAGUGGUUUGUGCUAAACGAACCU…	Archaea,Crenarchaeota,Nitrososphaeria,Nitrosopumilales,Nitrosopumilaceae,Candidatus Nitrosopumilus,uncultured archaeon
KX950759.1.1471	AUCCGGUUGAUCCUGCCGGACCUGACUGCUAUCGGAUUGAUACUAAGCCAUGCGAGUCAUUGUAGCAAUACAAGGCAGACGGCUCAGUAACGCGUAGUCAACCUACCCUAUGGACGGGAAUAACCUCGGGAAACUGAGAAUAAUGCCCGAUAGAACAUUAUGCCUGGAAUGGUUUAUGUUUCAAAUGAUUUAUCGCCGUAGGAUGGGACUGCGGCCUAUCAGUUUGUUGGUGAGGUAAUGGCCCACCAAGACUAUUACAGGUACGGGCUCUGAGAGGAGUAGCCCGGAGAUGGGUACUGAGACACGGACCCAGGCCCUAUGGGGCGCAGCAGGCGAGAAAACUUUGCAAUGUGCGAAAGCACGACAAGGUUAAUCCGAGUGGUUUCUGCUAAAGGAACC…	Archaea,Crenarchaeota,Nitrososphaeria,Nitrosopumilales,Nitrosopumilaceae,Candidatus Nitrosopumilus,Nitrosopumilus ureiphilus
KJ881477.1.1433	CCGGUUGAUCCUGCCGGACCUGACUGCUAUCGGAUUGGUACUAAGCCAUGCGAGUCAUUGUAGUAAUACAAGGCAGACGGCUCAGUAACGCGUAGUCAACCUACCCUAUGGACGGGAAUAACCUCGGGAAACUGAGUAUAAUGCCCGAUAGAACACUAUUCCUGGAAUGGUUUGUGUUCCAAAUGAUUUAUCGCCGUAGGAUGGGACUGCGGCCUAUCAGUUUGUUGGUGAGGUAAUGGCCCACCAAGACUAUUACAGGUACGGGCUCUGAGAGGAGUAGCCCGGAGAUGGGUACUGAGACACGGACCCAGGCCCUAUGGGGCGCAGCAGGCGAGAAAACUUUGCAAUGUGCGAAAGCACGACAAGGUUAAUCCGAGUGGUUUGUGCUAAACGAACCUU…	Archaea,Crenarchaeota,Nitrososphaeria,Nitrosopumilales,Nitrosopumilaceae,Candidatus Nitrosopumilus,uncultured archaeon
KJ881487.1.1437	CCGGUUGAUCCUGCCGGACCUGACUGCUAUCGGAUUGAUACUAAGCCAUGCGAGUCAUUGUAGCAAUACAAGGCAGACGGCUCAGUAACGUGUAGUCAAUCUACCCUAUGGACGUGGAUAACCUCGGGAAACUGAGAAUAAUACACGAUAGAACAUUAUGCCUGGAAUGGUUUAUGUUCCAAAUGAUUUAUCGCCGUAGGAUGGGACUGCAUCCUAUCAGUUUGUUGGUGAGGUAAUGGCCCACCAAGACUAUUACAGGUACGGGCUCUGAGAGGAGUGGCCCGGAGAUGGGUACUGAGACACGGACCCAGGCCCUAUGGGGCGCAGCAGGCGAGAAAACUUUGCAAUGUGCGAAAGCACGACAAGGUUAAUCCGAGUGGUUUCUGCUAAAGGAACCUU…	Archaea,Crenarchaeota,Nitrososphaeria,Nitrosopumilales,Nitrosopumilaceae,Candidatus Nitrosopumilus,uncultured archaeon
KJ881498.1.1438	CCGGUUGAUCCUGCCGGACCUGACUGCUAUCGGAUUGAUACUAAGCCAUGCGAGUCAUUGUAGUAAUACAAGGCAGACGGCUCAGUAACGCGUAGUCAACCUACCCUAUGGACGGGAAUAACCUCGGGAAACUGAGUAUAAUGCCCGAUAGAACACUAUUCCUGGAAUGGUUUGUGUUCCAAAUGAUUUAUCGCCGUAGGAUGGGACUGCGGCCUAUCAGUUUGUUGGUGAGGUAAUGGCCCACCAAGACUAUUACAGGUACGGGCUCUGAGAGGAGUAGCCCGGAGAUGGGUACUGAGACACGGACCCAGGCCCUACGGGGCGCAGCAGGCGAGAAAACUUUGUAAUGUGCGAAAGCACGACAAGGUUAAUCCGAGUGGUUUGUGCUAAACGAACCUU…	Archaea,Crenarchaeota,Nitrososphaeria,Nitrosopumilales,Nitrosopumilaceae,Candidatus Nitrosopumilus,uncultured archaeon
KJ881505.1.1439	UCCGGUUGAUCCUGCCAGACCUGACUGCUAUCGGAUUGAUACUAAGCCAUGCGAGUCAUUGUAGUAAUACAAGGCAGACGGCUCAGUAACGCGUAGUCAACCUACCCUAUGGACGGGAAUAACCUCGGGAAACUGAGUAUAAUGCCCGAUAGAACACUAUUCCUGGAAUGGUUUGUGUUCCAAAUGAUUUAUCGCCGUAGGAUGGGACUGCGGCCUAUCAGUUUGUUGGUGAGGUAAUGGCCCACCAAGACUAUUACAGGUACGGGCUCUGAGAGGAGUAGCCCGGAGAUGGGUACUGAGACACGGACCCAGGCCCUAUGGGGCGCAGCAGGCGAGAAAACUUCGCAAUGUGCGAAAGCACGACAAGGUUAAUCCGAGUGGUUUGUGCUAAACGAACCU…	Archaea,Crenarchaeota,Nitrososphaeria,Nitrosopumilales,Nitrosopumilaceae,Candidatus Nitrosopumilus,uncultured archaeon
KJ881520.1.1440	CCGGUUGAUCCCGCCGGACCUGACUGCUAUCGGAUUGAUACUAAGCCAUGCGAGUCAUUGCAGCAAUGCAAGGCAGACGGCUCAGUAACGCGUAGUCAACCUAACCUAUGGACGGGAAUAACCUCGGGAAACUGAGUAUAAUGCCCGAUAGAACACUAUACCUGGAAUGGUUUGUGUUCCAAAUGAUUUAUCGCCGUAGGAUGGGACUGCGGCCUAUCAGUUUGUUGGUGAGGUAAUGGCCCACCAAGACUAUUACAGGUACGGGCUCUGAGAGGAGUAGCCCGGAGAUGGGUACUGAGACACGGACCCAGGCCCUAUGGGGCGCAGCAGGCGAGAAAACUUUGCAAUGUGCGAAAGCACGACAAGGUUAAUCCGAGUGGUUUCUGCUAAAGGAACCUU…	Archaea,Crenarchaeota,Nitrososphaeria,Nitrosopumilales,Nitrosopumilaceae,Candidatus Nitrosopumilus,uncultured archaeon
KJ881526.1.1439	UCCGGUUGAUCCUGCCGGACCUGACUGCUAUCGGAUUGAUACUAAGCCAUGCGAGUCAUUGCAGCAAUGCAAGGCAGACGGCUCAGUAACGCGUAGUCAACCUAACCUAUGGACGGGAAUAACCUCGGGAAACUGAGUAUAAUGCCCGAUAGAACACUAUACCUGGAAUGGUUUGUGUUCCAAAUGAUUUAUCGCCGUAGGAUGGGACUGCGGCCUAUCAGUUUGUUGGUGAGGUAAUGGCCCACCAAGACUAUUACAGGUACGGGCUCUGAGAGGAGUAGCCCGGAGAUGGGUACUGAGACACGGACCCAGGCCCUAUGGGGCGCAGCAGGCGAGAAAACUUUGCAAUGUGCGAAAGCACGACAAGGUUAAUCCGAGUGGUUUCUGCUAAAGGAACCU…	Archaea,Crenarchaeota,Nitrososphaeria,Nitrosopumilales,Nitrosopumilaceae,Candidatus Nitrosopumilus,uncultured archaeon
KJ881531.1.1441	UCCGGUUGAUCCUGCCGGACCUGACUGCUAUCGGAUUGAUACUAAGCCAUGCGAGUCAUUGCAGCAAUGCAAGGCAGACGGCUCAGUAACGCGUAGUCAACCUAACCUAUGGACGGGAAUAACCUCGGGAAACUGAGUAUAAUGCCCGAUAGAACACUAUACCUGGAAUGGUUUGUGUUCCAAAUGAUUUAUCGCCGUAGGAUGGGACUGCGGCCUAUCAGUUUGUUGGUGAGGUAAUGGCCCACCAAGACUAUUACAGGUACGGGCUCUGAGAGGAGUAGCCCGGAGAUGGGUACUGAGACACGGACCCAGGCCCUAUGGGGCGCAGCAGGCGAGAAAACUUUGCAAUGUGCGAAAGCACGACAAGGUUAAUCCGAGUGGUUUCUGCUAAAGGAACCU…	Archaea,Crenarchaeota,Nitrososphaeria,Nitrosopumilales,Nitrosopumilaceae,Candidatus Nitrosopumilus,uncultured archaeon
KJ881533.1.1441	UCCGGUUGAUCCCGCCGGACCUGACUGCUAUCGGAUUGAUACUAAGCCAUGCGAGUCAUUGCAGCAAUGCAAGGCAGACGGCUCAGUAACGCGUAGUCAACCUAACCUAUGGACGGGAAUAACCUCGGGAAACUGAGUAUAAUGCCUGAUAGAACACUAUACCUGGAAUGGUUUGUGUUCCAAAUGAUUUAUCGCCGUAGGAUGGGACUGCGGCCUAUCAGUUUGUUGGUGAGGUAAUGGCCCACCAAGACUAUUACAGGUACGGGCUCUGAGAGGAGUAGCCCGGAGAUGGGUACUGAGACACGGACCCAGGCCCUAUGGGGCGCAGCAGGCGAGAAAACUUUGCAAUGUGCGAAAGCACGACAAGGUUAAUCCGAGUGGUUUCUGCUAAAGGAACCU…	Archaea,Crenarchaeota,Nitrososphaeria,Nitrosopumilales,Nitrosopumilaceae,Candidatus Nitrosopumilus,uncultured archaeon
KJ881622.1.1438	CCGGUUGAUCCUGCCGGACCUGACUGCUAUCGGAUUGAUACUAAGCCAUGCGAGUCAUUGUAGUAAUACAAGGCAGACGGCUCAGUAACGCGUAGUCAACCUACCCUAUGGACGGGAAUAACCUCGGGAAACUGAGUAUAAUGCCCGAUAGAACACUAUUCCUGGAAUGGUUUGUGUUCCAAAUGAUUUAUCGCCGUAGGAUGGGACUGCGGCCUAUCAGUUUGUUGGUGAGGUAAUGGCCCACCAAGACUAUUACAGGUACGGGCUCUGAGAGGAGUAGCCCGGAGAUGGGUACUGAGACACGGACCCAGGCCCUAUGGGGCGCAGCAGGCGAGAAAACUUUGCAAUGUGCGAAAGCACGACAAGGUUAAUCCGAGUGGUUUCUGCUAAAGGAACCUU…	Archaea,Crenarchaeota,Nitrososphaeria,Nitrosopumilales,Nitrosopumilaceae,Candidatus Nitrosopumilus,uncultured archaeon
KJ881714.1.1439	UCCGGUUGAUCCUGCCGGACCUGACUGCUAUCGGAUUGAUACUAAGCCAUGCGAGUCAUUGCAGCAAUGCAAGGCAGACGGCUCAGUAACGCGUAGUCAACCUAACCUAUGGACGGGAAUAACCUCGGGAAACUGAGUAUAAUGCCCGAUAGAACACUAUACCUGGAAUGGUUUGUGUUCCAAAUGAUUUAUCGCCGUAGGAUGGGACUGCGGCCUAUCAGUUUGUUGGUGAGGUAAUGGCCCACCAAGACUAUUACAGGUACGGGCUCUGAGAGGAGUAGCCCGGAGAUGGGUACUGAGACACGGACCCAGGCCCUAUGGGGCGCAGCAGGCGAGAAAACUUUGCAAUGUGCGAAAGCACGACAAGGUUAAUCCGAGUGGUUUCUGCUAAAGGAACCU…	Archaea,Crenarchaeota,Nitrososphaeria,Nitrosopumilales,Nitrosopumilaceae,Candidatus Nitrosopumilus,uncultured archaeon
KJ881725.1.1440	CCGGUUGAUCCUGCCGGACCUGACUGCUAUCGGAUUGAUACUAAGCCAUGCGAGUCAUUGCAGCAAUGCAAGGCAGACGGCUCAGUAACGCGUAGUCAACCUAACCUAUGGACGGGAAUAACCUCGGGAAACUGAGUAUAAUGCCCGAUAGAACACUAUACCUGGAAUGGUUUGUGUUCCAAAUGAUUUAUCGCCGUAGGAUGGGACUGCGGCCUAUCAGUUUGUUGGUGAGGUAAUGGCCCACCAAGACUAUUACAGGUACGGGCUCUGAGAGGAGUAGCCCGGAGAUGGGUACUGAGACACGGACCCAGGCCCUAUGGGGCGCAGCAGGCGAGAAAACUUUGCAAUGUGCGAAAGCACGACAAGGUUAAUCCGAGUGGUUUCUGCUAAAGGAACCUU…	Archaea,Crenarchaeota,Nitrososphaeria,Nitrosopumilales,Nitrosopumilaceae,Candidatus Nitrosopumilus,uncultured archaeon
KJ881736.1.1440	UUCCGGUUGAUCCUGCCGGACCUGACUGCUAUCGGAUUGAUACUAAGCCAUGCGAGUCAUUGUAGUAAUACAAGGCAGACGGCUCAGUAACGCGUAGUCAACCUACCCUAUGGACGGGAAUAACCUCGGGAAACUGAGUAUAAUGCCUGAUAGAACACUAUUCCUGGAAUGGUUUGUGUUCCAAAUGAUUUAUCGCCGUAGGAUGGGACUGCGGCCUAUCAGUUUGUUGGUGAGGUAAUGGCCCACCAAGACUAUUACAGGUACGGGCUCUGAGAGGAGUAGCCCGGAGAUGGGAACUGAGACACGGACCCAGGCCCUAUGGGGCGCAGCAGGCGAGAAAACUUUGCAAUGUGCGAAAGCACGACAAGGUUAAUCCGAGUGGUUUGUGCUAAACGAACC…	Archaea,Crenarchaeota,Nitrososphaeria,Nitrosopumilales,Nitrosopumilaceae,Candidatus Nitrosopumilus,uncultured archaeon
KJ881773.1.1437	CCGGUUGAUCCUGCCGGACCUGACUGCUAUCGGAUUGAUACUAAGCCAUGCGAGUCAUUGUAGUAAUACAAGGCAGACGGCUCAGUAACGCGUAGUCAACCUACCCUAUGGACGGGAAUAACCUCGGGAAACUGAGUAUAAUGCCCGAUAGAACACUAUUCCUGGGAUGGUUUGUGUUCCAAAUGAUUUAUCGCCGUAGGAUGGGACUGCGGCCUAUCAGUUUGUUGGUGAGGUAAAGGCCCACCAAGACUAUUACAGGUACGGGCUCUGAGAGGAGUAGCCCGGAGAUGGGUACUGAGACACGGACCCAGGCCCUAUGGGGCGCAGCAGGCGAGAAAACUUUGCAAUGUGCGAAAGCACGACAAGGUUAAUCUGAGUGGUUUGUGCUAAACGAACCUU…	Archaea,Crenarchaeota,Nitrososphaeria,Nitrosopumilales,Nitrosopumilaceae,Candidatus Nitrosopumilus,uncultured archaeon
KJ881775.1.1437	CCGGUUGAUCCUGCCAGACCUGACUGCUAUCGGAUUGAUACUAAGCCAUGCGAGUCAUUGUAGUAAUACAAGGCAGACGGCUCAGUAACGCGUAGUCAACCUACCCUAUGGACGGGAAUAACCUCGGGAAACUGAGUAUAAUGCCCGAUAGAACACUAUUCCUGGAAUGGUUUGUGUUCCAAAUGAUUUAUCGCCGUAGGAUGGGACUGCGGCCUAUCAGUUUGUUGGUGAGGUAUGGCCCACCAAGACUAUUACAGGUACGGGCUCUGAGAGGAGUAGCCCGGAGAUGGGUACUGAGACACGGACCCAGGCCCUAUGGGGCGCAGCAGGCGAGAAAACUUUGCAAUGUGCGAAAGCACGACAAGGUUAAUCCGAGUGGUUUGUGCUAAACGAACCUUU…	Archaea,Crenarchaeota,Nitrososphaeria,Nitrosopumilales,Nitrosopumilaceae,Candidatus Nitrosopumilus,uncultured archaeon
KJ881780.1.1438	CCGGUUGAUCCUGCCGGACCUGACUGCUAUCGGAUUGAUACUAAGCCAUGCGAGUCAUUGUAGUAAUACAAGGCAGACGGCUCAGUAACGCGUAGUCAACCUACCCUAUGGACGGGAAUAACCUCGGGAAACUGAGUAUAAUGCCCGAUAGAACACUAUUCCUGGAAUGGUUUGUGUUCCAAAUGAUUUAUCGCCGUAGGAUGGGACUGCGGCCUAUCAGUUUGUUGGUGAGGUAAUGGCCCACCAAGACUAUUACAGGUACGGGCUCUGAGAGGAGUAGCCCGGAGAUGGGUACUGAGACACGGACCCAGGCCCUAUGGGGCGCAGCAGGCGAGAAAACUUUGCAAUGUGCGAAAGCACGACAAGGUUAAUCCGAGUGGUUUGUGCUAAACGAACCUU…	Archaea,Crenarchaeota,Nitrososphaeria,Nitrosopumilales,Nitrosopumilaceae,Candidatus Nitrosopumilus,uncultured archaeon
KJ881788.1.1438	CCGGUUGAUCCUGCCGGACCUGACUGCUAUCGGAUUGAUACUAAGCCAUGCGAGUCAUUGUAGUAAUACAAGGCAGACGGCUCAGUAACGCGUAGUCAACCUACCCUAUGGACGGGAAUAACCUCGGGAAACUGAGUAUAAUGCCCGAUAGAACACUAUUCCUGGAAUGGUUUGUGUUCCAAAUGAUUUAUCGCCGUAGGAUGGGACCACGGCCUAUCAGUUUGUUGGUGAGGUAAUGGCCCACCAAGACUAGUACAGGUACGGGCUCUGAGAGGAGUAGCCCGGAGAUGGGUACUGAGACACGGACCCAGGCCCUAUGGGGCGCAGCAGGCGAGAAAACUUUGCAAUGUGCGAAAGCACGACAAGGUUAAUCCGAGUGGUUUGUGCUAAACGAGCCUU…	Archaea,Crenarchaeota,Nitrososphaeria,Nitrosopumilales,Nitrosopumilaceae,Candidatus Nitrosopumilus,uncultured archaeon
FJ810524.1.1401	CCUGACUGCUAUCGGAUUGAUACUAAGCCAUGCGAGUCAUUGUAGCAAUACAAGGCAGACGGCUCAGUAACGCGUAGUCAAUCUACCCUAUGGACGGGAAUAACCUCGGGAAACUGAGAAUAAUGCCCGAUAGAACAUUAUGCCUGGAAUGGUUUAUGUUUCAAAUGAUUUAUCGCCAUAGGAUGGGACUGCGGCCUAUCAGUUUGUUGGUGAGGUAAUGGCCCACCAAGACUAUUACAGGUACGGGCUCUGAGAGGAGUGGCCCGGAGAUGGGUACUGAGACACGGACCCAGGCCCUAUGGGGCGCAGCAGGCGAGAAAACUUUGCAAUGUGCGAAAGCACGACAAGGUUAAUCCGAGUGGUUUCUGCUAAAGAAACCUUUUGUCAGUCCUAGAAACA…	Archaea,Crenarchaeota,Nitrososphaeria,Nitrosopumilales,Nitrosopumilaceae,Nitrosarchaeum,uncultured archaeon
KJ881793.1.1438	CCGGUUGAUCCUGCCGGACCUGACUGCUAUCGGAUUGAUACUAAGCCAUGCGAGUCAUUGUAGCAAUACAAGGCAGACGGCUCAGUAACGUGUAGUCAAUCUACCCUAUGGACGUGGAUAACCUCGGGAAACUGAGAAUAAUACACGACAGAACAUUAUGCCUGGAAUGGUUUAUGUUCCAAAUGAUUUAUCGCCGUAGGAUGGGACUGCAUCCUAUCAGUUUGUUGGUGAGGUAAUGGCCCACCAAGACUAUUACAGGUACGGGCUCUGAGAGGAGUGGCCCGGAGAUGGGUACUGAGACACGGACCCAGGCCCUAUGGGGCGCAGCAGGCGAGAAAACUUUGCAAUGUGCGAAAGCACGACAAGGUUAAUCCGAGUGGUUUCUGCUAAAGGAACCUU…	Archaea,Crenarchaeota,Nitrososphaeria,Nitrosopumilales,Nitrosopumilaceae,Candidatus Nitrosopumilus,uncultured archaeon
KJ881800.1.1437	CCGGUUGAUCCUGCCGGACCUGACUGCUAUCGGAUUGAUACUAAGCCAUGCGAGUCAUUGUAGUGAUACAAGGCAGACGGCUCAGUAACGCGUAGUCAACCUACCCUAUGGACGGGAAUAACCUCGGGAAACUGAGUAUAAUGCCCGAUAGAACACUAUUCCUGGAAUGGUUUGUGUUCCAAAUGAUUUAUCGCCGUAGGAUGGGACUGCGGCCUAUCAGUUUGUUGGUGAGGUAAUGGCCCACCAAGACUAUUACAGGUACGGGCUCUGAGAGGAGUAGCCCGGAGAUGGGUACUGAGACACGGACCCAGGCCCUAUGGGGCGCAGCAGGCGAGAAAACUUUGCAAUGUGCGAAAGCACGACGAGGUUAAUCCGAGUGGUUUGUGCUAAACGAACCUU…	Archaea,Crenarchaeota,Nitrososphaeria,Nitrosopumilales,Nitrosopumilaceae,Candidatus Nitrosopumilus,uncultured archaeon
KJ881807.1.1438	CCGGUUGAUCCUGCCAGACCUGACUGCUAUCGGAUUGAUACUAAGCCAUGCGAGUCAUUGUAGUAAUACAAGGCAGACGGCUCAGUAACGCGUAGUCAACCUACCCUAUGGACGGGAAUAACCUCGGGAAACUGAGUAUAAUGCCCGAUAGAACACUAUUCCUGGAAUGGUUUGUGUUCCAAAUGAUUUAUCGCCGUAGGAUGGGACUGCGGCCUAUCAGUUUGUUGGUGAGGUAAUGGCCCACCAAGACUAUUACAGGUACGGGCUCUGAGAGGAGUAGCCCGGAGAUGGGUACUGAGACACGGACCCAGGCCCUAUGGGGCGCAGCAGGCGAGAAAACUUUGCAAUGUGCGAAAGCAAGACAAGGUUAAUCCGAGUGGUUUGUGCUAAACGAACCUU…	Archaea,Crenarchaeota,Nitrososphaeria,Nitrosopumilales,Nitrosopumilaceae,Candidatus Nitrosopumilus,uncultured archaeon
KJ881815.1.1437	CCGGUUGAUCCUGCCGGACCUGACUGCUAUCGGAUUGAUACUAAGCCAUGCGAGUCAUUGUAGCAAUACAAGGCAGACGGCUCAGUAACGUGUAGUCAAUCUACCCUAUGGACGUGGAUAACCUCGGGAAACUGAGAAUGAUACACGAUAGAACAUUAUGCCUGGAAUGGUUUAUGUUCCAAAUGAUUUAUCGCCGUAGGAUGGGACUGCAUCCUAUCAGUUUGUUGGUGAGGUAAUGGCCCACCAAGACUAUUACAGGUACGGGCUCUGAGAGGAGUGGCCCGGAGAUGGGUACUGAGACACGGACCCAGGCCCUAUGGGGCGCAGCAGGCGAGAAAACUUUGCAAUGUGCGAAAGCACGACAAGGUUAAUCCGAGUGGUUUCUGCUAAAGGAACCUU…	Archaea,Crenarchaeota,Nitrososphaeria,Nitrosopumilales,Nitrosopumilaceae,Candidatus Nitrosopumilus,uncultured archaeon
KJ881822.1.1437	CCGGUUGAUCCUGCCAGACCUGACUGCUAUCGGAUUGAUACUAAGCCAUGCGAGUCAUUGUAGUAAUACAAGGCAGACGGCUCAGUAACGCGUAGUCAACCUACCCUAUGGACGGGAAUAACCUCGGGAAACUGAGUAUAAUGCCCGAUAGAACACUAUUCCUGGAAUGGUUUGUGUUCCAAAUGAUUUAUCGCCGUAGGAUGGGACUGCGGCCUAUCAGUUUGUUGGUGAGGUAAUGGCCCACCAAGACUAUUACAGGUACGGGCUCUGAGAGGAGUAGCCCGGAGAUGGGUACUGAGACACGGACCCAGGCCCUAUGGGGCGCAGCAGGCGAGAAAACUUUGCAAUGUGCGAAAGCACGACAAGGUUAAUCCGAGUGGUUUCUGCUAAAGGAACCUU…	Archaea,Crenarchaeota,Nitrososphaeria,Nitrosopumilales,Nitrosopumilaceae,Candidatus Nitrosopumilus,uncultured archaeon
KJ881832.1.1437	CCGGUUGAUCCUGCCGGACCUGACUGCUAUCGGAUUGAUACUAAGCCAUGCGAGUCAUUGUAGUAAUACAAGGCAGACGGCUCAGUAACGCGUAGUCAACCUACCCUAUGGACGGGAAUAACCUCGGGAAACUGAGUAUAAUGCCCGAUAGAACACUAUUCCUGGAAUGGUUUGUGUUCCAAAUGAUUUAUCGCCGUAGGAUGGGACUGCGGCCUAUCAGUUUGUUGGUGAGGUAAUGGCCCACCAAGACUAUUACAGGUACGGGCUCUGAGAGGAGUAGCCCGGAGAUGGGUACUGAGACACGGACCCAGGCCCUAUGGGGCGCAGCAGGCGAGAAAACUUUGCAAUGUGCGAAAGCACGACAAGGUUAAUCCGAGUGGUUUGUGCUAAACGAACCUU…	Archaea,Crenarchaeota,Nitrososphaeria,Nitrosopumilales,Nitrosopumilaceae,Candidatus Nitrosopumilus,uncultured archaeon
KJ881840.1.1437	CCGGUUGAUCCUGCCGGACCUGACUGCUAUCGGAUUGAUACUAAGCCAUGCGAGUCAUUGUAGUAAUACAAGGCAGACGGCUCAGUAACGCGUAGUCAACCUACCCUAUGGACGGGAAUAACCUCGGGAAACUGAGUAUAAUGCCCGAUAGAACACUAUUCCUGGGAUGGUUUGUGUUCCAAAUGAUUUAUCGCCGUAGGAUGGGACUGCGGCCUAUCAGUUUGUUGGUGAGGUAAAGGCCCACCAAGACUAUUACAGGUACGGGCUCUGAGAGGAGUAGCCCGGAGAUGGGUACUGAGGCACGGACCCAGGCCCUAUGGGGCGCAGCAGGCGAGAAAACUUUGCAAUGUGCGAAAGCACGACAAGGUUAAUCCGAGUGGUUUGUGCUAAACGAACCUU…	Archaea,Crenarchaeota,Nitrososphaeria,Nitrosopumilales,Nitrosopumilaceae,Candidatus Nitrosopumilus,uncultured archaeon
KJ881849.1.1445	UCCGGUUGAUCCUGCCGGACCUGACUGCUAUCGGAUUGAUACUAAGCCAUGCGAGUCAUUGUAGUAAUACAAGGCAGACGGCUCAGUAACGCGUAGUCAACCUACCCUAUGGACGGGAAUAACCUCGGGAAACUGAGUAUAAUGCCCGAUAGAACACUAUACCUGGAAUGGUUUGUGUUCCAAAUGAUUUAUCGCCGUAGGAUGGGACUGCGGCCUAUCAGUUUGUUGGUGAGGUAAUGGCCCACCAAGACUAUUACAGGUACGGGCUCUGAGAGGAGUAGCCCGGAGAUGGGUACUGAGACACGGACCCAGGCCCUAUGGGGCGCAGCAGGCGAGAAAACUUUGCAAUGUGCGAAAGCACGACAAGGUUAAUCCGAGUGGUUUGUGCUAAACGAACCU…	Archaea,Crenarchaeota,Nitrososphaeria,Nitrosopumilales,Nitrosopumilaceae,Candidatus Nitrosopumilus,uncultured archaeon
KJ881860.1.1438	CCGGUUGAUCCUGCCGGACCUGACUGCUAUCGGAUUGAUACUAAGCCAUGCGAGUCUUUGUAGCAAUACAAGGCAGACGGCUCAGUAACACGUAGUCAAUCUAACCUAUGGACGAGGAUAACCUCGGGAAACUGAGAAUAAUACUCGAUAGAUCAUUAUUCCUGGAACGGUUUAUGGUUCAAAUGAAUUUCGCCAUAGGGUGAGACUGCGGUCUAUCAGCUUGUUGGUGAGGUAAUGGCCCACCAAGGCUAUAACAGAUACGGGCUCUGAGAGGAGAAGCCCGGAGAUGGGUACUGAGACACGGACCCAGGCCCUAUGGGGCGCAGCAGGCGAGAAAACUUUGAAAUGUGCGAAAGCACGACAAGGUUAAUCCGAGUGGUUUCUGCUAAAGGAACCAUU…	Archaea,Crenarchaeota,Nitrososphaeria,Nitrosopumilales,Nitrosopumilaceae,uncultured archaeon,
KJ881889.1.1438	CCGGUUGAUCCUGCCGGACCAGACUGCUAUCGGAUUGAUACUAAGCCAUGCGAGUCAUUGUAGUAAUACAAGGCAGACGGCUCAGUAACGCGUAGUCAACCUACCCUAUGGACGGGAAUAACCUCGGGAAACUGAGAAUAAUGCCCGAUAGAACAUUAUGCCUGGAAUGGUUUAUGUUCCAAAUGAUUUAUCGCCGUAGGAUGGGACUGCGGCCUAUCAGUUUGUUGGUGAGGUAAUGGCCCACCAAGACUAUUACAGGUACGGGCUCUGAGAGGAGUGGCCCGGAGAUGGGUACUGAGACACGGACCCAGGCCCUAUGGGGCGCAGCAGGCGAGAAAACCUUGCAAUGUGCGAAAGCACGACAAGGUUAAUCCGAGUGGUUUCUGCUAAAGGAACCUU…	Archaea,Crenarchaeota,Nitrososphaeria,Nitrosopumilales,Nitrosopumilaceae,Candidatus Nitrosopumilus,uncultured archaeon
KJ881895.1.1438	CCGGUUGAUCCUGCCGGACCUGACUGCUAUCGGAUUGAUACUAAGCCAUGCGAGUCAUUGUAGCAAUACAAGGCAGACGGCUCAGUAACGCGUAGUCAACCUAACCUAUGGACGGGAAUAACCUCGGGAAACUGAGAAUAAUGCCCGAUAGAACACUAUACCUGGAAUGGUUUGUGUUCCAAAUGAUUUAUCGCCGUAGGAUGGGACUGCGGCCUAUCAGUUUGUUGGUGAGGUAAUGGCCCACCAAGACUAUUACAGGUACGGGCUCUGAGAGGAGUAGCCCGGAGAUGGGUACUGAGACACGGACCCAGGCCCUAUGGGGCGCAGCAGGCGAGAAAACUUUGCAAUGUGCGAAAGCACGACAAGGUUAAUCCGAGUGGUUUCUGCUAAAGGAACCUU…	Archaea,Crenarchaeota,Nitrososphaeria,Nitrosopumilales,Nitrosopumilaceae,Candidatus Nitrosopumilus,uncultured archaeon
KJ881915.1.1433	UGAUCCUGCCGGACCUGACUGCUAUCGGAUUGAUACUAAGCCAUGCGAGUCAUUGUAGUAAUACAAGGCAGACGGCUCAGUAACGCGUAGUCAACCUACCCUAUGGACGGGAAUAACCUCGGGAAACUGAGAAUAAUGCCCGAUAGAACAUUAUGCCUGGAAUGGUUUAUGUUCCAAAUGAUUUAUCGCCGUAGGAUGGGACUGCGGCCUAUCAGUUUGUUGGUGAGGUAAUGGCCCACCAAGACUAUUACAGGUACGGGCUCUGAGAGGAGUGGCCCGGAGAUGGGUACUGAGACACGGACCCAGGCCCUAUGGGGCGCAGCAGGCGAGAAAACUUUGCAAUGUGCGAAAGCACGACAAGGUUAAUCCGAGUGGUUUCUGCUAAAGGAACCUUUUGUC…	Archaea,Crenarchaeota,Nitrososphaeria,Nitrosopumilales,Nitrosopumilaceae,Candidatus Nitrosopumilus,uncultured archaeon
KJ881918.1.1438	CCGGUUGAUCCUGCCGGACCUGACUGCUAUCGGAUUGAUACUAAGCCAUGCGAGUCAUUGUAGCAAUACAAGGCAGACGGCUCAGUAACGCGUAGUCAACCUAACCUAUGGACGGGAAUAACCUCGGGAAACUGAGAAUAAUGCCCGAUAGAACACUAUACCUGGAAUGGUUUGUAUUCCAAAUGAUUUAUCGCCGUAGGAUGGGACUGCGGCCUAUCAGUUUGUUGGUGAGGUAAUGGCCCACCAAGACUAUUACAGGUACGGGCUCUGAGAGGAGUAGCCCGGAGAUGGGUACUGAGACACGGACCCAGGCCCUAUGGGGCGCAGCAGGCGAGAAAACUUUGCAAUGUGCGAAAGCACGACAAGGUUAAUCCGAGUGGUUUCUGCUAAAGGAACCUU…	Archaea,Crenarchaeota,Nitrososphaeria,Nitrosopumilales,Nitrosopumilaceae,Candidatus Nitrosopumilus,uncultured archaeon
KJ881926.1.1438	CCGGUUGAUCCUGCCGGACCUGACUGCUAUCGGAUUGAUACUAAGCCAUGCGAGUCAUUGUAGCAAUACAAGGCAUACGGCUCAGUAACGCGUAGUCAACCUAACCUAUGGACGGGAAUAACCUCGGGAAACUGAGAAUAAUGCCCGAUAGAACACUAUGCCUGGAAUGGUUUAUGUUCCAAAUGAUUUAUCGCCGUAGGAUGGGACUGCGGCCUAUCAGUUUGUUGGUGAGGUAAUGGCCCACCAAGACUAUUACAGGUACGGGCUCUGAGAGGAGUAGCCCGGAGAUGGGUACUGAGACACGGACCCAGGCCCUAUGGGGCGCAGCAGGCGAGAAAACUUUGCAAUGUGCGAAAGCACGACAAGGUUAAUCCGAGUGGUUUCUGCUAAAGGAACCUU…	Archaea,Crenarchaeota,Nitrososphaeria,Nitrosopumilales,Nitrosopumilaceae,Candidatus Nitrosopumilus,uncultured archaeon
FJ971113.1.1444	UUCCGGUUGAUCCCGCCGGACCUGACUGCUAUCGGAUUGAUACUAAGCCAUGCGAGUCAUUGUAGCAAUACAAGGCAGACGGCUCAGUAACGCGUAGUCAACCUAACCUAUGGACGGGAAUAACCUCGGGAAACUGAGAAUAAUGCCCGAUAGAACACUAUAUCUGGAAUGGUUUGUGUUCCAAAUGAUUUAUCGCCGUAGGAUGGGACUGCGGCCUAUCAGUUUGUUGGUGAGGUAAUGGCCCACCAAGACUAUUACAGGUACGGGCUCUGAGAGGAGUAGCCCGGAGAUGGGUACUGAGACACGGACCCAGGCCCUAUGGGGCGCAGCAGGCGAGAAAACUUUGCAAUGUGCGAAAGCACGACAAGGUUAAUCCGAGUGGUUUCUGCUAAAGGAACC…	Archaea,Crenarchaeota,Nitrososphaeria,Nitrosopumilales,Nitrosopumilaceae,Candidatus Nitrosopumilus,uncultured crenarchaeote
KJ881934.1.1438	CCGGUUGAUCCUGCCGGACCUGACUGCUAUCGGAUUGAUACUAAGCCAUGCGAGUCAUUGUAGCAAUACAAGGCAGACGGCUCAGUAACGCGUAGUCAACCUACCCUAUGGACGGGAAUAACCUCGGGAAACUGAGAAUAAUGCCCGAUAGAACAUUAUGCCUGGAAUGGUUUAUGUUCCAAAUGAUUUAUCGCCGUAGGAUGGGACUGCGGCCUAUCAGUUUGUUGGUGAGGUAAUGGCCCACCAAGACUAUUACAGGUACGGGCUCUGAGAGGAGUGGCCCGGAGAUGGGUACUGAGACACGGACCCAGGCCCUAUGGGGCGCAGCAGGCGAGAAAACUUUGCAAUGUGCGAAAGCACGACAAGGUUAAUCCGAGUGGUUUCUGCUAAAGGAACCUU…	Archaea,Crenarchaeota,Nitrososphaeria,Nitrosopumilales,Nitrosopumilaceae,Candidatus Nitrosopumilus,uncultured archaeon
FJ971120.1.1443	UUCCGGUUGAUCCUGCCAGACCUGACUGCUAUCGGAUUGAUACUAAGCCAUGCGAGUCAUUGUAGUAAUACAAGGCAGACGGCUCAGUAACGCGUAGUCAACCUACCCUAUGGACGGGAAUAACCUCGGGAAACUGAGUAUAAUGCCCGAUAGAACACUAUACCUGGAAUGGUUUGUGUUCCAAAUGAUUUAUCGCCGUAGGAUGGGACUGCGGCCUAUCAGUUUGUUGGUGAGGUAAUGGCCCACCAAGACUAUUACAGGUACGGGCUCUGAGAGGAGUAGCCCGGAGAUGGGUACUGAGACACGGACCCAGGCCCUAUGGGGCGCAGCAGGCGAGAAAACUUUGCAAUGUGCGAAAGCACGACAAGGUUAAUCCGAGUGGUUUGUGCUAAACGAACC…	Archaea,Crenarchaeota,Nitrososphaeria,Nitrosopumilales,Nitrosopumilaceae,Candidatus Nitrosopumilus,uncultured crenarchaeote
KJ881948.1.1438	CCGGUUGAUCCUGCCGGACCUGACUGCUAUCGGAUUGAUACUAAGCCAUGCGAGUCUUUGUAGUAAUACAAGGCAUACGGCUCAGUAACACGUAGUCAACCUACCCUAUGGAUGGGGAUAAUCUCGGGAAACUGAGGGUAAUACCCAACAGACCAUCAUUCCUGGAAUGGUUGGUGGUUAAAAUGAUUCGUCGCCAUAGGAUGGGACUGCGGCCUAUCAGCUUGUUGGUGGGGUAAAGGCCCACCAAGGCUAUUACAGGUACGGGCUCUGAGAGGAGAAGCCCGGAGAUGGGUACUGAGACACGGACCCAGGCCCUAUGGGGCGCAGCAGGCGAGAAAACUUUGCAAUGUGCGAAAGCACGACAAGGUUAAUCCGAGUGGUUUCUGCUAAAGGAACCUU…	Archaea,Crenarchaeota,Nitrososphaeria,Nitrosopumilales,Nitrosopumilaceae,Candidatus Nitrosopumilus,uncultured archaeon
AF083071.5806.7278	AUCCGGUUGAUCCUGCCGGACCUGACUGCUAUCGGAUUGAUACUAAGCCAUGCGAGUCAUUGUAGCAAUACAAGGCAGACGGCUCAGUAACACGUAGUCAAUCUAACCUAUGGACGGGGAUAACCUCGGGAAACUGAGAAUAAUAUCCGAUAGGCCACUAUGCCUGGAAUGGUUUGUGGCCCAAAUGAUUUAUCGCCGUAGGAUGGGACUGCGGUCUAUCAGCUUGUUGGUGAGGUAAUGGCCCACCAAGGCUAUAACAGAUACGGGCUCUGAGAGGAGAGGCCCGGAGAUGGGUACUGAGACACGGACCCAGGCCCUAUGGGGCGCAGCAGGCGAGAAAACUUUGCAAUGUGCGAAAGCACGACAAGGUUAAUCCGAGUGUUUUCUGCUAAAGAAAUC…	Archaea,Crenarchaeota,Nitrososphaeria,Nitrosopumilales,Nitrosopumilaceae,Cenarchaeum,Cenarchaeum symbiosum
KJ881960.1.1438	CCGGUUGAUCCUGCCGGACCUGACUGCUAUCGGAUUGAUACUAAGCCAUGCGAGUCAUUGUAGCAAUACAAGGCAUACGGCUCAGUAACGCGUAGUCAACCUAACCUAUGGACGGGAAUAACCUCGGGAAACUGAGAAUAAUGCCCGAUAGAACAUUAUGCCUGGAAUGGUUUAUGUUCCAAAUGAUUUAUCGCCGUAGGAUGGGACUGCGGCCUAUCAGUUUGUUGGUGAGGUAAUGGCCCACCAAGACUAUUACAGGUACGGGCUCUGAGAGGAGUAGCCCGGAGAUGGGUACUGAGACACGGACCCAGGCCCUAUGGGGCGCAGCAGGCGAGAAAACUUUGCAAUGUGCGAAAGCACGACAAGGUUAAUCCGAGUGGUUUCUGCUAAAGGAACCUU…	Archaea,Crenarchaeota,Nitrososphaeria,Nitrosopumilales,Nitrosopumilaceae,Candidatus Nitrosopumilus,uncultured archaeon
KJ881447.1.1440	UCCGGUUGAUCCUGCCAGACCUGACUGCUAUCGGAUUGAUACUAAGCCAUGCGAGUCAUUGUAGCAAUACAAGGCAGACGGCUCAGUAACGUGUAGUCAAUCUACCCUAUGGACGGGGAUAACCUCGGGAAACUGAGAAUAAUACACGAUAGAACAUUAUGCCUGGAAUGGUUUAUGUUCCAAAUGAUUUAUCGCCGUAGGAUGGGACUGCAUCCUAUCAGUUUGUUGGUGAGGUAAUGGCCCACCAAGACUAUUACAGGUACGGGCUCUGAGAGGAGUGGCCCGGAGAUGGGUACUGAGACACGGACCCAGGCCCUAUGGGGCGCAGCAGGCGAGAAAACUUUGCAAUGUGCGAAAGCACGACAAGGUUAAUCCGAGUGGUUUCUGCUAAAGGAACCU…	Archaea,Crenarchaeota,Nitrososphaeria,Nitrosopumilales,Nitrosopumilaceae,Candidatus Nitrosopumilus,uncultured archaeon
KJ881967.1.1438	CCGGUUGAUCCUGCCGGACCUGACUGCUAUCGGAUUGAUACUAAGCCAUGCGAGUCAUUGUAGUAAUACAAGGCAGACGGCUCAGUAACGCGUAGUCAACCUACCCUAUGGACGGGAAUAACCUCGGGAAACUGAGAAUAAUGCCCGAUAGAACAUUAUGCCUGGAAUGGUUUAUGUUCCAAAUGAUUUAUCGCCGUAGGAUGGGACUGCGGCCUAUCAGUUUGUUGGUGAGGUAAUGGCCCACCAAGACUAUUACAGGUACGGGCUCUGAGAGGAGUGGCCCGGAGAUGGGUACUGAGACACGGACCCAGGCCCUAUGGGGCGCAGCAGGCGAGAAAACUUUGCAAUGUGCGAAAGCACGACAAGGUUAAUCCGAGUGGUUUCUGCUAAAGGAACCUU…	Archaea,Crenarchaeota,Nitrososphaeria,Nitrosopumilales,Nitrosopumilaceae,Candidatus Nitrosopumilus,uncultured archaeon
KJ881461.1.1438	CCGGUUGAUCCUGCCGGACCUGACUGCUAUCGGAUUGAUACUAAGCCAUGCGAGUCAUUGUAGUAAUACAAGGCAGACGGCUCAGUAACGCGUAGUCAACCUACCCUAUGGACGGGAAUAACCUCGGGAAACUGAGUAUAAUGCCCGAUAGAACACUAUUCCUGGGAUGGUUUGUGUUCCAAAUGAUUUAUCGCCGUAGGAUGGGACUGCGGCCUAUCAGUUUGUUGGUGAGGUAAAGGCCCACCAAGACUAUUACAGGUACGGGCUCUGAGAGGAGUAGCCCGGAGAUGGGUACUGAGACACGGACCCAGGCCCUAUGGGGCGCAGCAGGCGAGAAAACUUUGCAAUGUGCGAAAGCACGACAAGGUUAAUCCGAGUGGUUUGUGCUAAACGAACCUU…	Archaea,Crenarchaeota,Nitrososphaeria,Nitrosopumilales,Nitrosopumilaceae,Candidatus Nitrosopumilus,uncultured archaeon
KJ881975.1.1438	CCGGUUGAUCCUGCCGGACCUGACUGCUAUCGGAUUGAUACUAAGCCAUGCGAGUCAUUGUAGUAAUACAAGGCAGACGGCUCAGUAACGCGUAGUCAACCUACCCUAUGGACGGGAAUAACCUCGGGAAACUGAGAAUAAUGCCCGAUAGAACAUUAUGCCUGGAAUGGUUUAUGUUCCAAAUGAUUUAUCGCCGUAGGAUGGGACUGCGGCCUAUCAGUUUGUUGGUGAGGUAAUGGCCCACCAAGACUAUUACAGGUACGGGCUCUGAGAGGAGUGGCCCGGAGAUGGGUACUGAGACACGGACCCAGGCCCUAUGGGGCGCAGCAGGCGAGAAAACUUUGCAAUGUGCGAAAGCACGACAAGGUUAAUCCGAGUGGUUUCUGCUAAAGGAACCUU…	Archaea,Crenarchaeota,Nitrososphaeria,Nitrosopumilales,Nitrosopumilaceae,Candidatus Nitrosopumilus,uncultured archaeon
KJ881463.1.1438	CCGGUUGAUCCUGCCGGACCUGACUGCUAUCGGAUUGAUACUAAGCCAUGCGAGUCGUUGUAGUAAUACAAGGCAGACGGCUCAGUAACGCGUAGUCAACCUACCCUAUGGACGGGAAUAACCUCGGGAAACUGAGUAUAAUGCCCGAUAGAACACUAUUCCUGGAAUGGUUUGUGUUCCAAAUGAUUUAUCGCCGUAGGAUGGGACUGCGGCCUAUCAGUUUGUUGGUGAGGUAAUGGCCCACCAAGACUAUUACAGGUACGGGCUCUGAGAGGAGUAGCCCGGAGAUGGGUACUGAGACACGGACCCAGGCCCUAUGGGGCGCAGCAGGCGAGAAAACUUUGCAAUGUGCGAAAGCACGACAAGGUUAAUCCGAGUGGUUUGUGCUAAACGAACCUU…	Archaea,Crenarchaeota,Nitrososphaeria,Nitrosopumilales,Nitrosopumilaceae,Candidatus Nitrosopumilus,uncultured archaeon
KJ881984.1.1438	CCGGUUGAUCCUGCCGGACCUGACUGCUAUCGGAUUGAUACUGAGCCAUGCGAGUCAUUGUAGUAAUACAAGGCAGACGGCUCAGUAACGCGUAGUCAACCUACCCUAUGGACGGGAAUAACCUCGGGAAACUGAGAAUAAUGCCCGAUAGAACAUUAUGCCUGGAAUGGUUUAUGUUCCAAAUGAUUUAUCGCCGUAGGAUGGGACUGCGGCCUAUCAGUUUGUUGGUGAGGUAAUGGCCCACCAAGACUAUUACAGGUACGGGCUCUGAGAGGAGUGGCCCGGAGAUGGGUACUGAGACACGGACCCAGGCCCUAUGGGGCGCAGCAGGCGAGAAAACUUUGCAAUGUGCGAAAGCACGACAAGGUUAAUCCGAGUGGUUUCUGCUAAAGGAACCUU…	Archaea,Crenarchaeota,Nitrososphaeria,Nitrosopumilales,Nitrosopumilaceae,Candidatus Nitrosopumilus,uncultured archaeon
KJ881469.1.1438	CCGGUUGAUCCUGCCGGACCUGACUGCUAUCGGAUUGAUACUAAGCCAUGCGAGUCAUUGUAGUAAUACAAGGCAGACGGCUCAGUAACGCGUAGUCAGCCUACCCUAUGGACGGGAAUAACCUCGGGAAACUGAGUAUAAUGCCCGAUAGAACACUAUUCCUGGAAUGGUUUGUGUUCCAAAUGAUUUAUCGCCGUAGGAUGGGACUGCGGCCUAUCAGUUUGUUGGUGAGGUAAUGGCCCACCAAGACUAUUACAGGUACGGGCUCUGAGAGGAGUAGCCCGGAGAUGGGUACUGAGACACGGACCCAGGCCCUAUGGGGCGCAGCAGGCGAGAAAACUUUGCAAUGUGCGAAAGCACGACAAGGUUAAUCCGAGUGGUUUGUGCUAAACGAACCUU…	Archaea,Crenarchaeota,Nitrososphaeria,Nitrosopumilales,Nitrosopumilaceae,Candidatus Nitrosopumilus,uncultured archaeon
KJ881985.1.1438	CCGGUUGAUCCUGCCGGACCUGACUGCUAUCGGAUUGAUACUAAGCCAUGCGAGUCAUUGUAGCAAUACAAGGCAAACGGCUCAGUAACGCGUAGUCAACCUAACCUAUGGACGGGAAUAACCUCGGGAAACUGAGAAUAAUGCCCGAUAGAACACUAUACCUGGAAUGGUUUGUGUUCCAAAUGAUUUAUCGCCGUAGGAUGGGACUGCGGCCUAUCAGUUUGUUGGUGAGGUAAUGGCCCACCAAGACUAUUACAGGUACGGGCUCUGAGAGGAGUAGCCCGGAGAUGGGUACUGAGACACGGACCCAGGCCCUAUGGGGCGCAGCAGGCGAGAAAACUUUGCAAUGUGCGAAAGCACGACAAGGUUAAUCCGAGUGGUUUCUGCUAAAGGAACCUU…	Archaea,Crenarchaeota,Nitrososphaeria,Nitrosopumilales,Nitrosopumilaceae,Candidatus Nitrosopumilus,uncultured archaeon
KJ881476.1.1437	CCGGUUGAUCCUGCCGGACCUGACUGCUAUCGGAUUGAUACUAAGCCAUGCGAGUCAUUGUAGUAAUACAAGGCAGACGGCUCAGUAACGCGUAGUCAACCUACCCUAUGGACGGGAAUAACCUCGGGAAACUGAGUAUAAUGCCCGAUAGAACACUAUUCCUGGAAUGGUUUGUGUUCCAAAUGAUUUAUCGCCGUAGGAUGGGACUGCGGCCUAUCAGUUUGUUGGUGAGGUAAUGGCCCACCAAGACUAUUACAGGUACGGGCUCUGAGAGGAGUAGCCCGGAGAUGGGUACUGAGACACGGACCCAGGCCCUAUGGGGCGCAGCAGGCGAGAAAACUUUGCAAUGUGCGAAAGCACGACAAGGUUAAUCCGAGUGGUUUGUGCUAAACGAACCUU…	Archaea,Crenarchaeota,Nitrososphaeria,Nitrosopumilales,Nitrosopumilaceae,Candidatus Nitrosopumilus,uncultured archaeon
KJ881991.1.1438	CCGGUUGAUCCUGCCGGACCUGACUGCUAUCGGAUUGAUACUAAGCCAUGCGAGUCAUUGUAGCAAUACAAGGCAGACGGCUCAGUAACGCGUAGUCAACCUAACCUAUGGACGGGAAUAACCUCGGGAAACUGAGAAUAAUGCCCGAUAGAACACUAUACCUGGAAUGGUUUGUGUUCCAAAUGAUUUAUCGCCGUAGGAUGGGACUGCGGCCUAUCAGUUUGUUGGUGAGGUAAUGGCCCACCAAGACUAUUACAGGUACGGGCUCUGAGAGGAGUAGCCCGGAGGUGGGUACUGAGACACGGACCCAGGCCCUAUGGGGCGCAGCAGGCGAGAAAACUUUGCAAUGUGCGAAAGCACGACAAGGUUAAUCCGAGUGGUUUCUGCUAAAGGAACCUU…	Archaea,Crenarchaeota,Nitrososphaeria,Nitrosopumilales,Nitrosopumilaceae,Candidatus Nitrosopumilus,uncultured archaeon
KJ881486.1.1439	UCCGGUUGAUCCUGCCGGACCUGACUGCUAUCGGAUUGAUACUAAGCCAUGCGAGUCAUUGUAGUAAUACAAGGCAGACGGCUCAGUAACGCGUAGUCAACCUACCCUAUGGACGGGAAUAACCUCGGGAAACUGAGUAUAAUGCCCGAUAGAACACUAUUCCUGGAAUGGUUUGUGUUCCAAAUGAUUUAUCGCCGUAGGAUGGGACUGCGGCCUAUCAGUUUGUUGGUGAGGUAAUGGCCCACCAAGACUAUUACAGGUACGGGCUCUGAGAGGAGUAGCCCGGAGAUGGGUACUGAGACACGGACCCAGGCCCUAUGGGGCGCAGCAGGCGAGAAAACUUUGCAAUGUGCGAAAGCACGACAAGGUUAAUCCGAGUGGUUUGUGCUAAACGAACCU…	Archaea,Crenarchaeota,Nitrososphaeria,Nitrosopumilales,Nitrosopumilaceae,Candidatus Nitrosopumilus,uncultured archaeon
KJ882002.1.1440	CCGGUUGAUCCUGCCGGACCUGACUGCUAUCGGAUUGAUACUAAGCCAUGCGAGUCAUUGUAGCAAUACAAGGCAGACGGCUCAGUAACGCGUAGUCAACCUAACCUAUGGACGGGAAUAACCUCGGGAAACUGAGAAUAAUGCCCGAUAGAACACUAUACCUGGAAUGGUUUGUGUUCCAAAUGAUUUAUCGCCGUAGGAUGGGACUGCGGCCUAUCAGUUUGUUGGUGAGGUAAUGGCCCACCAAGACUAUUACAGGUACGGGCUCUGAGAGGAGUAGCCCGGAGAUGGGUACUGAGACACGGACCCAGGCCCUAUGGGGCGCAGCAGGCGAGAAAACUUUGCAAUGUGCGAAAGCACGACAAGGUUAAUCCGAGUGGUUUCUGCUAAAGGAACCUU…	Archaea,Crenarchaeota,Nitrososphaeria,Nitrosopumilales,Nitrosopumilaceae,Candidatus Nitrosopumilus,uncultured archaeon
KJ881492.1.1435	UGAUCCUGCCGGACCUGACUGCUAUCGGACUGAUACUAAGCCAUGCGAGUCAUUGUAGUAAUACAAGGCAGACGGCUCAGUAACGCGUAGUCAACCUACCCUAUGGACGGGAAUAACCUCGGGAAACUGAGUAUAAUGCCCGAUGGAACACUAUUCCUGGAAUGGUUUGUGUUCCAAAUGAUUUAUCGCCGUAGGAUGGGACUGCGGCCUAUCAGUUUGUUGGUGAGGUAAUGGCCCACCAAGACUAUUACAGGUACGGGCUCUGAGAGGAGUAGCCCGGAGAUGGGUACUGAGACACGGACCCAGGCCCUAUGGGGCGCAGCAGGCGAGAAAACUUUGCAAUGUGCGAAAGCACGACAAGGUUAAUCCGAGUGGUUUGUGCUAAACGAACCUUUUGAC…	Archaea,Crenarchaeota,Nitrososphaeria,Nitrosopumilales,Nitrosopumilaceae,Candidatus Nitrosopumilus,uncultured archaeon
KJ882010.1.1440	CCGGUUGAUCCUGCCGGACCUGACUGCUAUCGGAUUGAUACUAAGCCAUGCGAGUCAUUGUAGCAAUACAAGGCAUACGGCUCAGUAACGCGUAGUCAACCUAACCUAUGGACGGGAAUAACCUCGGGAAACUGAGAAUAAUGCCCGAUAGAACAUUAUGCCUGGAAUGGUUUAUGUUCCAAAUGAUUUAUCGCCGUAGGAUGGGACUGCGGCCUAUCAGUUUGUUGGUGAGGUAAUGGCCCACCAAGACUAUUACAGGUACGGGCUCUGAGAGGAGUAGCCCGGAGAUGGGUACUGAGACACGGACCCAGGCCCUAUGGGGCGCAGCAGGCGAGAAAACUUUGCAAUGUGCGAAAGCACGACAAGGUUAAUCCGAGUGGUUUCUGCUAAAGGAACCUU…	Archaea,Crenarchaeota,Nitrososphaeria,Nitrosopumilales,Nitrosopumilaceae,Candidatus Nitrosopumilus,uncultured archaeon
KJ881494.1.1439	UCCGGUUGAUCCUGCCGGACCUGACUGCUAUCGGAUUGAUACUAAGCCACGCGAGUCAUUGUAGUAAUACAAGGCAGACGGCUCAGUAACGCGUAGUCAACCUACCCUAUGGACGGGAAUAACCUCGGGAAACUGAGAAUAAUGCCCGAUAGAACAUUAUGCCUGGAAUGGUUUAUGUUCCAAAUGAUUUAUCGCCGUAGGAUGGGACUGCGGCCUAUCAGUUUGUUGGUGAGGUAAUGGCCCACCAAGACUAUUACAGGUACGGGCUCUGAGAGGAGUGGCCCGGAGAUGGGUACUGAGACACGGACCCAGGCCCUAUGGGGCGCAGCAGGCGAGAAAACUUUGCAAUGUGCGAAAGCACGACAAGGUUAAUCCGAGUGGUUUCUGCUAAAGGAACCU…	Archaea,Crenarchaeota,Nitrososphaeria,Nitrosopumilales,Nitrosopumilaceae,Candidatus Nitrosopumilus,uncultured archaeon
KJ882047.1.1437	CCGGUUGAUCCUGCCGGACCUGACUGCUAUCGGAUUGAUACUAAGCCAUGCGAGUCAUUGUAGCAAUACAAGGCAUACGGCUCAGUAACGCGUAGUCAACCUAACCUAUGGACGGGAAUAACCUCGGGAAACUGAGAAUAAUGCCCGAUAGAACACUAUACCUGGAAUGGUUUGUGUUCCAAAUGAUUUAUCGCCGUAGGAUGGGACUGCGGCCUAUCAGUUUGUUGGUGAGGUAAUGGCCCACCAAGACUAUUACAGGUACGGGCUCUGAGAGGAGUAGCCCGGAGAUGGGUACUGAGACACGGACCCAGGCCCUAUGGGGCGCAGCAGGCGAGAAAACUUUGCAAUGUGCGAAAGCACGACAAGGUUAAUCCGAGUGGUUUCUGCUAAAGGAACCUU…	Archaea,Crenarchaeota,Nitrososphaeria,Nitrosopumilales,Nitrosopumilaceae,Candidatus Nitrosopumilus,uncultured archaeon
KJ881512.1.1440	UCCGGUUGAUCCUGCCAGACCUGACUGCUAUCGGAUUGAUACUAAGCCAUGCGAGUCAUUGUAGCAAUACAAGGCAGACGGCUCAGUAACGUGUAGUCAAUCUACCCUAUGGACGGGGAUAACCUCGGGAAACUGAGAAUAAUACACGAUAGAACAUUAUGCCUGGAAUGGUUUAUGUUCCAAAUGAUUUAUCGCCGUAGGAUGGGACUGCAUCCUAUCAGUUUGUUGGUGAGGUAAUGGCCCACCAAGACUAUUACAGGUACGGGCUCUGAGAGGAGUGGCCCGGAGAUGGGUACUGAGACACGGACCCAGGCCCUAUGGGGCGCAGCAGGCGAGAAAACUUUGCAAUGUGCGAAAGCACGACAAGGUUAAUCCGAGUGGUUUCUGCUAAAGGAACCU…	Archaea,Crenarchaeota,Nitrososphaeria,Nitrosopumilales,Nitrosopumilaceae,Candidatus Nitrosopumilus,uncultured archaeon
KJ882060.1.1437	CCGGUUGAUCCUGCCGGACCUGACUGCUAUCGGAUUGAUACUAAGCCAUGCGAGUCAUUGUAGCAAUACAAGGCAGACGGCUCAGUAACGCGUAGUCAACCUAACCUAUGGACGGGAAUAACCUCGGGAAACUGAGAAUAAUGCCCGAUAGAACACUAUACCUGGAAUGGUUUGUGUUCCAAAUGAUUUAUCGCCGUAGGAUGGGACUGCGGCCUAUCAGUUUGUUGGUGAGGUAAUGGCCCACCAAGACUAUUACAGGUACGGGCUCUGAGAGGAGUAGCCCGGAGAUGGGUACUGAGACACGGACCCAGGCCCUAUGGGGCGCAGCAGGCGAGAAAACUUUGCAAUGUGCGAAAGCACGACAAGGUUAAUCCGAGUGGUUUCUGCUAAAGGAACCUU…	Archaea,Crenarchaeota,Nitrososphaeria,Nitrosopumilales,Nitrosopumilaceae,Candidatus Nitrosopumilus,uncultured archaeon
KJ881519.1.1441	UCCGGUUGAUCCUGCCGGACCUGACUGCUAUCGGAUUGAUACUAAGCCAUGCGAGUCAUUGCAGCAAUGCAAGGCAGACGGCUCAGUAACGCGUAGUCAACCUAACCUAUGGACGGGAAUAACCUCGGGAAACUGAGUAUAAUGCCCGAUAGAACACUAUACCUGGAAUGGUUUGUGUUCCAAAUGAUUUAUCGCCGUAGGAUGGGACUGCGGCCUAUCAGUUUGUUGGUGAGGUAAUGGCCCACCAAGACUAUUACAGGUACGGGCUCUGAGAGGAGUAGCCCGGAGAUGGGUACUGAGACACGGACCCAGGCCCUAUGGGGCGCAGCAGGCGAGAAAACUUUGCAAUGUGCGAAAGCACGACAAGGUUAAUCCGAGUGGUUUCUGCUAAAGGAACCU…	Archaea,Crenarchaeota,Nitrososphaeria,Nitrosopumilales,Nitrosopumilaceae,Candidatus Nitrosopumilus,uncultured archaeon
KJ882067.1.1438	CCGGUUGAUCCUGCCGGACCUGACCGCUAUCGGAUUGAUACUAAGCCAUGCGAGUCAUUGUAGCAAUACAAGGCAGACGGCUCAGUAACGCGUAGUCAACCUAACCUAUGGACGGGAAUAACCUCGGGAAACUGAGAAUAAUGCCCGAUAGAACACUAUACCUGGAAUGGUUUGUGUUCCAAAUGAUUUAUCGCCGUAGGAUGGGACUGCGGCCUAUCAGUUUGUUGGUGAGGUAAUGGCCCACCAAGACUAUUACAGGUACGGGCUCUGAGAGGAGUAGCCCGGAGAUGGGUACUGAGACACGGACCCAGGCCCUAUGGGGCGCAGCAGGCGAGAAAACUUUGCAAUGUGCGAAAGCACGACAAGGUUAAUCCGAGUGGUUUCUGCUAAAGGAACCUU…	Archaea,Crenarchaeota,Nitrososphaeria,Nitrosopumilales,Nitrosopumilaceae,Candidatus Nitrosopumilus,uncultured archaeon
KJ881525.1.1438	UCCGGUUGAUCCUGCCGGACCUGACUGCUAUCGGAUUGAUACUAAGCCAUGCGAGUCAUUGCAGCAAUGCAAGGCAGACGGCUCAGUAACGCGUAGUCAACCUAACCUAUGGACGGGAAUAACCUCGGGAAACUGAGUAUAAUGCCCGAUAGAACACUAUACCUGGAAUGGUUUGUGUUCCAAAUGAUUUAUCGCCGUAGGAUGGGACUGCGGCCUAUCAGUUUGUUGGCGAGGUAAUGGCCCACCAAGACUAUUACAGGUACGGGCUCUGAGAGGAGUAGCCCGGAGAUGGGUACUGAGACACGGACCCAGGCCCUAUGGGGCGCAGCAGGCGAGAAAACUUUGCAAUGUGCGAAAGCACGACAAGGUUAAUCCGAGUGGUUUCUGCUAAAGGAACCU…	Archaea,Crenarchaeota,Nitrososphaeria,Nitrosopumilales,Nitrosopumilaceae,Candidatus Nitrosopumilus,uncultured archaeon
KJ882076.1.1436	GGUUGAUCCUGCCGGACCUGACUGCUAUCGGAUUGAUACUAAGCCAUGCGAGUCAUUGUAGCAAUACAAGGCAGACGGCUCAGUAACGCGUAGUCAACCUAACCUAUGGACGGGAAUAACCUCGGGAAACUGAGAAUAAUGCCCGAUAGAACACUAUGCCUGGAAUGGUUUGUGUUCCAAAUGAUUUAUCGCCGUAGGAUGGGACUGCGGCCUAUCAGUUUGUUGGUGAGGUAAUGGCCCACCAAGACUAUUACAGGUACGGGCUCUGAGAGGAGUAGCCCGGAGAUGGGUACUGAGACACGGACCCAGGCUCUAUGGGGCGCAGCAGGCGAGAAAACUUUGCAAUGUGCGAAAGCACGACAAGGUUAAUCCGAGUGGUUUCUGCUAAAGGAACCUUUU…	Archaea,Crenarchaeota,Nitrososphaeria,Nitrosopumilales,Nitrosopumilaceae,Candidatus Nitrosopumilus,uncultured archaeon
KJ881532.1.1439	UCCGGUUGAUCCCGCCGGACCUGACUGCUAUCGGAUUGAUACUAAGCCAUGCGAGUCAUUGCAGCAAUGCAAGGCAGACGGCUCAGUAACGCGUAGUCAACCUAACCUAUGGACGGGAAUAACCUCGGGAAACUGAGUAUAAUGCCCGAUAGAACACUAUACCUGGAAUGGUUUGUGUUCCAAAUGAUUUAUCGCCGUAGGAUGGGACUGCGGCCUACCAGUUUGUUGGUGAGGUAAUGGCCCACCAAGACUAUUACAGGUACGGGCUCUGAGAGGAGUAGCCCGGAGAUGGGUACUGAGACACGGACCCAGGCCCUAUGGGGCGCAGCAGGCGAGAAAACUUUGCAAUGUGCGAAAGCACGACAAGGUUAAUCCGAGUGGUUUCUGCUAAAGGAACCU…	Archaea,Crenarchaeota,Nitrososphaeria,Nitrosopumilales,Nitrosopumilaceae,Candidatus Nitrosopumilus,uncultured archaeon
KJ882083.1.1439	CCGGUUGAUCCUGCCGGACCUGACUGCUAUCGGAUUGAUACUAAGCCAUGCGAGUCAUUGUAGCAAUACAAGGCAGACGGCUCAGUAACGCGUAGUCAACCUAACCUAUGGACGGGAAUAACCUCGGGAAACUGAGAAUAAUGCCCGAUAGAACACUAUGCCUGGAAUGGUUUGUGUUCCAAAUGAUUUAUCGCCGUAGGAUGGGACUGCGGCCUAUCAGUUUGUUGGUGAGGUAAUGGCCCACCAAGACUAUUACAGGUACGGGCUCUGAGAGGAGUAGCCCGGAGAUGGGUACUGAGACACGGACCCAGGCCCUAUGGGGCGCAGCAGGCGAGAAAACUUUGCAAUGUGCGAAAGCACGACAAGGUUAAUCCGAGUGGUUUCUGCUAAAGGAACCUU…	Archaea,Crenarchaeota,Nitrososphaeria,Nitrosopumilales,Nitrosopumilaceae,Candidatus Nitrosopumilus,uncultured archaeon
KJ881620.1.1438	UCCGGUUGAUCCUGCCGGACCUGACUGCUAUCGGAUUGAUACUAAGCCAUGCGAGUCAUUGUAGUAAUACAAGGCAGACGGCUCAGUAACGCGUAGUCAACCUACCCUAUGGACGGGAAUAACCUCGGGAAACUGAGUAUAAUGCCCGAUAGAACACUAUUCCUGGAAUGGUUUGUGUUCCAAAUGAUUUAUCGCCGUAGGAUGGGACUGCGGCCUAUCAGUUUGUUGGUGAGGUAAUGGCCCACCAAGACUAUUACAGGUACGGGCUCUGAGAGGAGUAGCCCGGAGAUGGGUACUGAGACACGGACCCAGGCCCUAUGGGGCGCAGCAGGCGAGAAAACUUUGCAAUGUGCGAAAGCACGACAAGGUUAAUCCGAGUGGUUUGUGCUAAACGAACCU…	Archaea,Crenarchaeota,Nitrososphaeria,Nitrosopumilales,Nitrosopumilaceae,Candidatus Nitrosopumilus,uncultured archaeon
KJ882085.1.1433	UGAUCCUGCCGGACCUGACUGCUAUCGGAUUGAUACUAAGCCAUGCGAGUCAUUGUAGCAAUACAAGGCAGACGGCUCAGUAACGCGUAGUCAACCUAACCUAUGGACGGGAAUAACCUCGGGAAACUGAGAAUAAUGCCCGAUAGAACACUAUACCUGGAAUGGUUUGUGUUCCAAAUGAUUUAUCGCCGUAGGAUGGGACUGCGGCCUAUCAGUUUGUUGGUGAGGUAAUGGCCCACCAAGACUAUUACAGGUACGGGCUCUGAGAGGAGUAGCCCGGAGAUGGGUACUGAGACACGGACCCAGGCCCUAUGGGGCGCAGCAGGCGAGAAAACUUUGCAACGUGCGAAAGCACGACAAGGUUAAUCCGAGUGGUUUCUGCUAAAGGAACCUUUUGUU…	Archaea,Crenarchaeota,Nitrososphaeria,Nitrosopumilales,Nitrosopumilaceae,Candidatus Nitrosopumilus,uncultured archaeon
KJ881713.1.1438	CCGGUUGAUCCUGCCGGACCUGACUGCUAUCGGAUUGAUACUAAGCCAUGCGAGUCAUUGCAGCAAUGCAAGGCAGACGGCUCAGUAACGCGUAGUCAACCUAACCUAUGGACGGGAAUAACCUCGGGAAACUGAGUAUAAUGCCCGAUAGAACACUAUACCUGGAAUGGUUUGUGUUCCAAAUGAUUUAUCGCCGUAGGAUGGGACUGCGGCCUAUCAGUUUGUUGGUGAGGUAAUGGCCCACCAAGACUAUUACAGGUACGGGCUCUGAGAGGAGUAGCCCGGAGAUGGGUACUGAGACACGGACCCAGGCCCUAUGGGGCGCAGCAGGCGAGAAAACUUUGCAAUGUGCGAAAGCACGACAAGGUUAAUCCGAGUGGUUUCUGCUAAAGGAACCUU…	Archaea,Crenarchaeota,Nitrososphaeria,Nitrosopumilales,Nitrosopumilaceae,Candidatus Nitrosopumilus,uncultured archaeon
KJ882150.1.1437	CCGGUUGAUCCUGCCAGACCUGACUGCUAUCGGAUUGAUACUAAGCCAUGCGAGUCAUUGUAGCAAUACAAGGCAGACGGCUCAGUAACGCGUAGCCAACCUAACCUAUGGACGGGAAUAACCUCGGGAAACUGAGAAUAAUGCCCGAUAGAACACUAUACCUGGAAUGGUUUGUGUUCCAAAUGAUUUAUCGCCGUAGGAUGGGACUGCGGCCUAUCAGUUUGUUGGUGAGGUAAUGGCCCACCAAGACUAUUACAGGUACGGGCUCUGAGAGGAGUAGCCCGGAGAUGGGUACUGAGACACGGACCCAGGCCCUAUGGGGCGCAGCAGGCGAGAAAACUUUGCAAUGUGCGAAAGCACGACAAGGUUAAUCCGAGUGGUUUCUGCUAAAGGAACCUU…	Archaea,Crenarchaeota,Nitrososphaeria,Nitrosopumilales,Nitrosopumilaceae,Candidatus Nitrosopumilus,uncultured archaeon
KJ881724.1.1441	UCCGGUUGAUCCCGCCGGACCUGACUGCUAUCGGAUUGAUACUAAGCCAUGCGAGUCAUUGCAGCAAUGCAAGGCAGACGGCUCAGUAACGCGUAGUCAACCUAACCUAUGGACGGGAAUAACCUCGGGAAACUGAGUAUAAUGCCCGAUAGAACACUAUACCUGGAAUGGUUUGUGUUCCAAAUGAUUUAUCGCCGUAGGAUGGGACUGCGGCCUAUCAGUUUGUUGGUGAGGUAAUGGCCCACCAAGACUAUUACAGGUACGGGCUCUGAGAGGAGUAGCCCGGAGAUGGGUACUGAGACACGGACCCAGGCCCUAUGGGGCGCAGCAGGCGAGAAAACUUUGCAAUGUGCGAAAGCACGACAAGGUUAAUCCGAGUGGUUUCUGCUAAAGGAACCU…	Archaea,Crenarchaeota,Nitrososphaeria,Nitrosopumilales,Nitrosopumilaceae,Candidatus Nitrosopumilus,uncultured archaeon
KJ882158.1.1438	CCGGUUGAUCCUGCCGGACCUGACUGCUAUCGGACUGAUACUAAGCCAUGCUAGUCUUUGUAGUAAUACAAGGCAUACGGCUCAGUAACGCGUAGUCAACCUACCCUAUGGACGGGGAUAAUCUCGGGAAACUGAGCAUAAUACCCGGUAGACCACUUCUCCUGGAAUGGUUAGUGGUUAAAAUGAUUCGUCGCCAUAGGAUGGGACUGCGGCCUAUCAGCUUGUUGGUGAGGUAAUGGCCCACCAAGGCGAUUACAGGUACGGGCUCUGAGGGGAGAAGCCCGGAGAUGGGUACUGAGACAAGGACCCAGGCCCUAUGGGGCGCAGCAGGCGAGAAAACUUUGCAAUGUGCGAAAGCACGACAAGGUUAAUCCGAGUGAUUUCUGCUAAAGGAAUCUU…	Archaea,Crenarchaeota,Nitrososphaeria,Nitrosopumilales,Nitrosopumilaceae,uncultured archaeon,
KJ881734.1.1440	UUCCGGUUGAUCCUGCCGGACCUGACUGCUAUCGGAUUGAUACUAAGCCAUGCGAGUCAUUGUAGUAAUACAAGGCAGACGGCUCAGUAACGCGUAGUCAACCUACCCUAUGGACGGGAAUAACCUCGGGAAACUGAGUAUAAUGCCCGAUAGAACACUAUUCCUGGAAUGGUUUAUGUUCCAAAUGAUUUAUCGCCGUAGGAUGGGACUGCGGCCUAUCAGUUUGUUGGUGAGGUAAUGGCCCACCAAGACUAUUACAGGUACGGGCUCUGAGAGGAGUAGCCCGGAGAUGGGUACUGAGACACGGACCCAGGCCCUAUGGGGCGCAGCAGGCGAGAAAACUUUGCAAUGUGCGAAAGCACGACAAGGUUAAUCCGAGUGGUUUGUGCUAAACGAACC…	Archaea,Crenarchaeota,Nitrososphaeria,Nitrosopumilales,Nitrosopumilaceae,Candidatus Nitrosopumilus,uncultured archaeon
KJ882169.1.1438	CCGGUUGAUCCUGCCGGACCUGACUGCUAUCGGAUUGAUACUAAGCCAUGCGAGUCAUUGUAGCAAUACAAGGCAGACGGCUCAGUAACGCGUAGUCAACCUAACCUAUGGACGGGAAUAACCUCGGGAAACUGAGAAUAAUGCCCGAUAGAACACUAUACCUGGAAUGGUUUGUGUUCCAAAUGAUUUAUCGCCGUAGGUUGGGACUGCGGCCUAUCAGUUUGUUGGUGAGGUAAUGGCCCACCAAGACUAUUACAGGUACGGGCUCUGAGAGGAGUAGCCCGGAGAUGGGUACUGAGACACGGACCCAGGCCCUAUGGGGCGCAGCAGGCGAGAAAACUUUGCAAUGUGCGAAAGCACGACAAGGUUAAUCCGAGUGGUUUCUGCUAAAGGAACCUU…	Archaea,Crenarchaeota,Nitrososphaeria,Nitrosopumilales,Nitrosopumilaceae,Candidatus Nitrosopumilus,uncultured archaeon
KJ881747.1.1441	UUCCGGUUGAUCCCGCCGGACCUGACUGCUAUCGGAUUAAUACUAAGCCAUGCGAGUUUUUGUAGUAAUACAAGGCAUACGGCUCAGUAACACGUAGUCAACCUACCCUAUGGACGAGAAUAAUCUCGGGAAACUGAGCAUAAUACUCGAUAGAUCAUAAUGCCUGGAAUGGUUUAUGGUUGAAAUGAUUCGUUCGCCAUAGGAUGGGACUGCGGCCUAUCAGCUUGUUGGUGGGGUAAUGGCCCACCAAGGCGAUUACAGGUACGGGCUCUGAGAGGAGAAGCCCGGAGAUGGGUACUGAGACACGGACCCAGGCCCUAUGGGGCGCAGCAGGCGAGAAAACUUUGCAAUGUGCGAAAGCACGACAAGGUUAGUCCGAGUGAUUUCUGCUAAAGAAAU…	Archaea,Crenarchaeota,Nitrososphaeria,Nitrosopumilales,Nitrosopumilaceae,uncultured archaeon,
KJ882178.1.1435	UGAUCCUGCCGGACCUGACUGCUAUCGGAUUGAUACUAAGCCAUGCGAGUCAUUGUAGCAAUACAAGGCAGACGGCUCAGUAACGCGUAGUCAACCUAACCUAUGGACGGGAAUAACCUCGGGAAACUGAGAAUAAUGCCCGAUAGAACACUAUGCCUGGAAUGGUUUGUGUUCCAAAUGAUUUAUCGCCGUAGGAUGGGACUGCGGCCUAUCAGUUUGUUGGUGAGGUAAUGGCCCACCAAGACUAUUACAGGUACGGGCUCUGAGAGGAGUAGCCCGGAGAUGGGUACUGAGACACGGACCCAGGCCCUAUGGGGCGCAGCAGGCGAGAAAACUUUGCAAUGUGCGAAAGCACGACAAGGUUAAUCCGAGUGGUUUCUGCUAAAGGAACCUUUUGUU…	Archaea,Crenarchaeota,Nitrososphaeria,Nitrosopumilales,Nitrosopumilaceae,Candidatus Nitrosopumilus,uncultured archaeon
KJ881772.1.1436	CCGGUUGAUCCUGCCGGACCUGACUGCUAUCGGAUUGAUACUAAGCCAUGCGAGUCAUUGUAGCAAUACAAGGCAGACGGCUUAGUAACGUGUAGUCAAUCUACCCUAUGGACGUGGAUAACCUCGGGAAACUGAGAAUAAUACACGAUAGAACAUUAUGCCUGGAAUGGUUUAUGUUCCAAAUGAUUUAUCGCCGUAGGAUGGGACUGCAUCCUAUCAGUUUGUUGGUGAGGUAAUGGCCCACCAAGACUAUUAUAGGUACGGGCUCUGAGAGGAGUGGCCCGGAGAUGGGUACUGAGACACGGACCCAGGCCCUAUGGGGCGCAGCAGGCGAGAAAACUUUGCAAUGUGCGAAAGCACGACAAGGUUAAUCCGAGUGGUUUCUGCUAAAGGAACCUU…	Archaea,Crenarchaeota,Nitrososphaeria,Nitrosopumilales,Nitrosopumilaceae,Candidatus Nitrosopumilus,uncultured archaeon
KJ881779.1.1437	CCGGUUGAUCCUGCCAGACCUGACUGCUAUCGGAUUGAUACUAAGCCAUGCGAGUCAUUGUAGUAAUACAAGGCAGACGGCUCAGUAACGCGUAGUCAACCUACCCUAUGGACGGGAAUAACCUCGGGAAACUGAGUAUAAUGCCCGAUAGAACACUAUUCCUGGAAUGGUUUGUGUUCCAAAUGAUUUAUCGCCGUAGGAUGGGACUGCGGCCUAUCAGUUUGUUGGUGAGGUAAUGGCCCACCGAGACUAUUACAGGUACGGGCUCUGAGAGGAGUAGCCCGGAGAUGGGUACUGAGACACGGACCCAGGCCCUAUGGGGCGCAGCAGGCGAGAAAACUUUGCAAUGUGCGAAAGCACGACAAGGUUAAUCCGAGUGGUUUGUGCUAAACGAACCUU…	Archaea,Crenarchaeota,Nitrososphaeria,Nitrosopumilales,Nitrosopumilaceae,Candidatus Nitrosopumilus,uncultured archaeon
KJ881787.1.1438	CCGGUUGAUCCUGCCGGACCUGACUGCUAUCGGAUUGAUACUAAGCCAUGCGAGUCAUUGUAGUAAUACAAGGCAGACGGCUCAGUAACGCGUAGUCAACCUACCCUAUGGACGGGAAUAACCUCGGGAAACUGAGUAUAAUGCCCGAUAGAACACUAUUCCUGGAAUGGUUUGUGUUCCAAAUGAUUUAUCGCCGUAGGAUGGGACUGCGGCCUAUCAGUUUGUUGGUGAGGUAAUGGCCCACCAAGACUAUUACAGGUACGGGCUCUGAGAGGAGUAGCCCGGAGAUGGGUACUGAGACACGGACCCAGGCCCUAUGGGGCGCAGCAGGCGAGAAAACUUUGCAAUGUGCGAAAGCACGACAAGGUUAAUCCGAGUGGUUUGUGCUAAACGAACCUU…	Archaea,Crenarchaeota,Nitrososphaeria,Nitrosopumilales,Nitrosopumilaceae,Candidatus Nitrosopumilus,uncultured archaeon
KJ881799.1.1436	CCGGUUGAUCCUGCCGGACCUGACUGCUAUCGGAUUGAUACUAAGCCAUGCGAGUCAUUGUAGUAAUACAAGGCAGACGGCUCAGUAACGCGUAGUCAACCUACCCUAUGGACGGGAAUAACCUCGGGAAACUGAGUAUAAUGCCCGAUAGAACACUAUUCCUGGGAUGGUUUGUGUUCCAAAUGAUUUAUCGCCGUAGGAUGGGACUGCGGCCUAUCAGUUUGUUGGUGAGGUAAAGGCCCACCAAGACUAUUACAGGUACGGGCUCUGAGAGGAGUAGCCCGGAGAUGGGUACUGAGACACGGACCCAGGCCCUAUGGGGCGCAGCAGGCGAGAAAACUUUGCAAUGUGCGAAAGCACGACAAGGUUAAUCCGAGUGGUUUGUGCUAAACGAACCUU…	Archaea,Crenarchaeota,Nitrososphaeria,Nitrosopumilales,Nitrosopumilaceae,Candidatus Nitrosopumilus,uncultured archaeon
KJ881806.1.1438	CCGGUUGAUCCUGCCGGACCUGACUGCUAUCGGAUUGAUACUAAGCCAUGCGAGUCAUUGUAAUAAUACAAGGCAGACGGCUCAGUAACGCGUAGUCAACCUACCCUAUGGACGGGAAUAACCUCGGGAAACUGAGUAUAAUGUCCGAUAGAACACUAUUCCUGGAAUGGUUUGUGUUCCAAAUGAUUUAUCGCCGUAGGAUGGGACUGCGGCCUAUCAGUUUGUUGGUGAGGUAAUGGCCCACCAAGACUAUUACAGGUACGGGCUCUGAGAGGAGUAGCCCGGAGAUGGGUACUGAGACACGGACCCAGGCCCUAUGGGGCGCAGCAGGCGAGAAAACUUUGCAAUGUGCGAAAGCACGACAAGGUUAAUCCGAGUGGUUUGUGCUAAACGAACCUU…	Archaea,Crenarchaeota,Nitrososphaeria,Nitrosopumilales,Nitrosopumilaceae,Candidatus Nitrosopumilus,uncultured archaeon
KJ881814.1.1438	CCGGUUGAUCCUGCCGGACCUGACUGCUAUCGGAUUGAUACUAAGCCAUGCGAGUCAUUGUAGUAAUACAAGGCAGACGGCCCAGUAACGCGUAGUCAACCUACCCUAUGGACGGGAAUAACCUCGGGAAACUGAGUAUAAUGCCCGAUAGAACACUAUUCCUGGAAUGGUUUGUGUUCCAAAUGAUUUAUCGCCGUAGGAUGGGACUGCGGCCUAUCAGUUUGUUGGUGAGGUAAUGGCCCACCAAGACUAUUACAGGUACGGGCUCUGAGAGGAGUAGCCCGGAGAUGGGUACUGAGACACGGACCCAGGCCCUAUGGGGCGCAGCAGGCGAGAAAACUUUGCAAUGUGCGAAAGCACGACAAGGUUAAUCCGAGUGGUUUGUGCUAAACGAACCUU…	Archaea,Crenarchaeota,Nitrososphaeria,Nitrosopumilales,Nitrosopumilaceae,Candidatus Nitrosopumilus,uncultured archaeon
KJ881819.1.1437	CCGGUUGAUCCUGCCGGACCUGACUGCUAUCGGAUUGAUACUAAGCCAUGCGAGUCAUUGUAGUAAUACAAGGCAGACGGCUCAGUAACGCGUAGUCAACCUACCCUAUGGACGGGAAUAACCUCGGGAAACUGAGUAUAAUGCCCGAUAGAACACUAUUCCUGGAAUGGUUUGUGUUCCAAAUGAUUUAUCGCCGUAGGAUGGGACUGCGGCCUAUCAGUUUGUUGGUGAGGUAAUGGCCCACCAAGACUAUUACAGGUACGGGCUCUGAGAGGAGUAGCCCGGAGAUGGGUACUGAGACACGGACCCAGGCCCUAUGGGGCGCAGCAGGCGAGAAAACUUUGCAAUGUGCGAAAGCACGACAAGGUUAAUCCGAGUGGUUUGUGCUAAACGAACCUU…	Archaea,Crenarchaeota,Nitrososphaeria,Nitrosopumilales,Nitrosopumilaceae,Candidatus Nitrosopumilus,uncultured archaeon
KJ881821.1.1438	CCGGUUGAUCCUGCCAGACCUGACUGCUAUCGGAUUGAUACUAAGCCAUGCGAGUCAUUGUAGUAAUACAAGGCAGACGGCUCAGUAACGCGUAGUCAACCUACCCUAUGGACGGGAAUAACCUCGGGAAACUGAGUAUAAUGCCCGAUAGAACACUAUUCCUGGAAUGGUUUGUGUUCCAAAUGAUUUAUCGCCGUAGGAUGGGACUGCGGCCUAUCAGUUUGUUGGUGAGGUAAUGGCCCACCAAGACUAUUACAGGUACGGGCUCUGAGAGGAGUAGCCCGGAGAUGGGUACUGAGACACGGACCCAGGCCCUAUGGGGCGCAGCAGGCGAGAAAACUUUGCAAUGUGCGAAAGCACGACAAGGUUAAUCCGAGUGGUUUGUGCUAAACGAACCUU…	Archaea,Crenarchaeota,Nitrososphaeria,Nitrosopumilales,Nitrosopumilaceae,Candidatus Nitrosopumilus,uncultured archaeon
KJ881831.1.1438	CCGGUUGAUCCUGCCAGACCUGACUGCUAUCGGAUUGAUACUAAGCCAUGCGAGUCAUUGUAGUAAUACAAGGCAGACGGCUCAGUAACGCGUAGUCAACCUACCCUAUGGACGGGAAUAACCUCGGGAAACUGAGUAUAAUGCCCGAUAGAACACUAUUCCUGGAAUGGUUUGUGUUCCAAAUGAUUUAUCGCCGUAGGAUGGGACUGCGGCCUAUCAGUUUGUUGGUGAGGUAAUGGCCCACCAAGACUAUUACAGGUACGGGCUCUGAGAGGAGUAGCCCGGAGAUGGGUACUGAGACACGGACCCAGGCCCUAUGGGGCGCAGCAGGCGAGAAAACUUUGCAAUGUGCGAAAGCACGACAAGGUUAAUCCGAGUGGUUUGUGCUAAACGAACCUU…	Archaea,Crenarchaeota,Nitrososphaeria,Nitrosopumilales,Nitrosopumilaceae,Candidatus Nitrosopumilus,uncultured archaeon
KJ881848.1.1440	UUCCGGUUGAUCCUGCCGGACCUGACUGCUAUCGGAUUGAUACUAAGCCAUGCGAGUCAUUGUAGUAAUACAAGGCACACGGCUCAGUAACGCGUAGUCAACCUACCCUAUGGACGGGAAUAACCUCCGGAAACUGAGUAUAAUGCCCGAUAUAACACUAUUCCUGGAAUGGUUUGUGUUCCAAAUGAUUUAUCGCCGUACGAUGGGACUGCGGCCUAUCAGUUUGUUGGUGAGGUAAUGGCCCACCAAGACUAUUACAGGUACGGGCUCUGAGAGGAGUAGCCCGGAGAUGGGUACUGAGACACGGACCCAGGCCCUAUGGGGCGCAGCAGGCGAGAAAACUUUGCAAUGUGCGAAAGCACGACAAGGUUAAUCCGAGUGGUUUGUGCUAAACGAACC…	Archaea,Crenarchaeota,Nitrososphaeria,Nitrosopumilales,Nitrosopumilaceae,Candidatus Nitrosopumilus,uncultured archaeon
KJ881850.1.1438	CCGGUUGAUCCUGCCGGACCUGACUGCUAUCGGAUUGAUACUAAGCCAUGCGAGUCUUUGUAGCAAUACAAGGCAGACGGCUCAGUAACACGUAGUCAAUCUAACCUAUGGACGAGGAUAACCUCGGGAAACUGAGAAUAAUACUCGAUAGAUCAUUAUUCCUGGAACGGUUUAUGGUUCAAAUGAAUUUCGCCAUAGGGUGAGACUGCGGUCUAUCAGCUUGUUGGUGAGGUAAUGGCCCACCAAGGCUAUAACAGAUACGGGCUCUGAGAGGAGAAGCCCGGAGAUGGGUACUGAGACACGGACCCAGGCCCUAUGGGGCGCAGCAGGCGAGAAAACUUUGAAAUGUGCGAAAGCACGACAAGGUUAAUCCGAGUGGUUUCUGCUAAAGGAACCAUU…	Archaea,Crenarchaeota,Nitrososphaeria,Nitrosopumilales,Nitrosopumilaceae,uncultured archaeon,
KJ881857.1.1438	UCCGGUUGAUCCUGCCGGACCUGACUGCUAUCGGAUUGAUACUAAGCCAUGCGAGUCAUUGUAGUAAUACAAGGCAGACGGCUCAGUAACGCGUAGUCAACCUACCCUAUGGACGGGAAUAACCUCGGGAAACUGAGUAUAAUGCCCGAUAGAACACUAUUCCUGGAAUGGUUUGUGUUCCAAAUGAUUUAUCGCCGUAGGAUGGGACUGCGGCCUAUCAGUUUGUUGGUGAGGUAAUGGCCCACCAAGACUAUUACAGGUACGGGCUCUGAGAGGAGUAGCCCGGAGAUGGGUACUGAGACACGGACCCAGGCCCUAUGGGGCGCAGCAGGCGAGAAAACUUUGCAAUGUGCGAAAGCACGACAAGGUUAAUCCGAGUGGUUUGUGCUAAACGAACCU…	Archaea,Crenarchaeota,Nitrososphaeria,Nitrosopumilales,Nitrosopumilaceae,Candidatus Nitrosopumilus,uncultured archaeon
KJ881888.1.1438	CCGGUUGAUCCUGCCGGACCUGACUGCUAUCGGAUUGAUACUAAGCCAUGCGAGUCAUUGUAGUAAUACAAGGCAGACGGCUCAGUAACGCGUAGUCAACCUACCCUAUGGACGGGAAUAACCUCGGGAAACUGAGAAUAAUGCCCGAUAGAACAUUAUGCCUGGAAUGGUUUAUGUUCCAAAUGAUUUAUCGCCGUAGGAUGGGACUGCGGCCUAUCAGUUUGUUGGUGAGGUAAUGGCCCACCAAGACUAUUACAGGUACGGGCUCUGAGAGGAGUGGCCCGGAGAUGGGUACUGAGACACGGACCCAGGCCCUAUGGGGCGCAGCAGGCGAGAAAACUUUGCAAUGUGCGAAAGCACGACAAGGUUAAUCCGAGUGGUUUCUGCUAAAGGAACCUU…	Archaea,Crenarchaeota,Nitrososphaeria,Nitrosopumilales,Nitrosopumilaceae,Candidatus Nitrosopumilus,uncultured archaeon
KJ881894.1.1438	CCGGUUGAUCCUGCCGGACCUGACUGCUAUCGGAUUGAUACUAAGCCAUGCGAGUCAUUGUAGUAAUACAAGGCAGACGGCUCAGUAACGCGUAGUCAACCUACCCUAUGGACGGGAAUAACCUCGGGAAACUGAGAAUAAUGCCCGAUAGAACAUUAUGCCUGGAAUGGUUUAUGUUCCAAAUGAUUUAUCGCCGUAGGAUGGGACUGCGGCCUAUCAGUUUGUUGGUGAGGUAAUGGCCCACCAAGACUAUUACAGGUACGGGCUCUGAGAGGAGUGGCCCGGAGAUGGGUACUGAGACACGGACCCAGGCCCUAUGGGGCGCAGCAGGCGAGAAAACUUUGCAAUGUGCGAAAGCACGACAAGGUUAAUCCGAGUGGUUUCUGCUAAAGGAACCUU…	Archaea,Crenarchaeota,Nitrososphaeria,Nitrosopumilales,Nitrosopumilaceae,Candidatus Nitrosopumilus,uncultured archaeon
KJ881902.1.1438	CCGGUUGAUCCUGCCGGACCUGACUGCUAUCGGAUUGAUACUAAGCCAUGCGAGUCAUUGUAGCAAUACAAGGCAGACGGCUCAGUAACGCGUAGUCAACCUAACCUAUGGACGGGAAUAACCUCGGGAAACUGAGAAUAAUGCCCGAUAGAACACUAUACCUGGAAUGGUUUGUGUUCCAAAUGAUUUAUCGCCGUAGGAUGGGACUGCGGCCUAUCAGUUUGUUGGUGAGGUAAUGGCCCACCAAGACUAUUACAGGUACGGGCUCUGAGAGGAGUAGCCCGGAGAUGGGUACUGAGACACGGACCCAGGCCCUAUGGGGCGCAGCAGGCGAGAAAACUUUGCAAUGUGCGAAAGCACGACAAGGUUAAUCCGAGUGGUUUCUGCUAAAGGAACCUU…	Archaea,Crenarchaeota,Nitrososphaeria,Nitrosopumilales,Nitrosopumilaceae,Candidatus Nitrosopumilus,uncultured archaeon
KJ881913.1.1438	CCGGUUGAUCCUGCCGGACCUGACUGCUAUCGGAUUGAUACUGAGCCAUGCGAGUCAUUGUAGUAAUACAAGGCAGACGGCUCAGUAACGCGUAGUCAACCUACCCUAUGGACGGGAAUAACCUCGGGAAACUGAGAAUAAUGCCCGAUAGAACAUUAUGCCUGGAAUGGUUUAUGUUCCAAAUGAUUUAUCGCCGUAGGAUGGGACUGCGGCCUAUCAGUUUGUUGGUGAGGUAAUGGCCCACCAAGACUAUUACAGGUACGGGCUCUGAGAGGAGUGGCCCGGAGAUGGGUACUGAGACACGGACCCAGGCCCUAUGGGGCGCAGCAGGCGAGAAAACUUUGCAAUGUGCGAAAGCACGACAAGGUUAAUCCGAGUGGUUUCUGCUAAAGGAACCUU…	Archaea,Crenarchaeota,Nitrososphaeria,Nitrosopumilales,Nitrosopumilaceae,Candidatus Nitrosopumilus,uncultured archaeon
KJ881924.1.1438	CCGGUUGAUCCUGCCGGACCUGACUGCUAUCGGAUUGAUACUAAGCCAUGCGAGUCAUUGUAGCAAUACAAGGCAUACGGCUCAGUAACGCGUAGUCAACCUAACCUAUGGACGGGAAUAACCUCGGGAAACUGAGAAUAAUGCCCGAUAGAACACUAUGCCUGGAAUGGUUUAUGUUCCAAAUGAUUUAUCGCCGUAGGAUGGGACUGCGGCCUAUCAGUUUGUUGGUGAGGUAAUGGCCCACCAAGACUAUUACAGGUACGGGCUCUGAGAGGAGUAGCCCGGAGAUGGGUACUGAGACACGGACCCAGGCCCUAUGGGGCGCAGCAGGCGAGAAAACUUUGCAAUGUGCGAAAGCACGACAAGGUUAAUCCGAGUGGUUUCUGCUAAAGGAACCUU…	Archaea,Crenarchaeota,Nitrososphaeria,Nitrosopumilales,Nitrosopumilaceae,Candidatus Nitrosopumilus,uncultured archaeon
KJ881933.1.1433	UGAUCCUGCCGGACCUGACUGCUAUCGGAUUGAUACUAAGCCAUGCGAGUCAUUGUAGUAAUACAAGGCAGACGGCUCAGUAACGCGUAGUCAACCUACCCUAUGGACGGGAAUAACCUCGGGAAACUGAGAAUAAUGCCCGAUAGAACAUUAUGCCUGGAAUGGUUUAUGUUCCAAAUGAUUUAUCGCCGUAGGAUGGGACUGCGGCCUAUCAGUUUGUUGGUGAGGUAAUGGCCCACCAAGACUAUUACAGGUACGGGCUCUGAGAGGAGUGGCCCGGAGAUGGGUACUGAGACACGGACCCAGGCCCUAUGGGGCGCAGCAGGCGAGAAAACUUUGCAAUGUGCGAAAGCACGACAAGGUUAAUCCGAGUGGUUUCUGCUAAAGGAACCUUUUGUC…	Archaea,Crenarchaeota,Nitrososphaeria,Nitrosopumilales,Nitrosopumilaceae,Candidatus Nitrosopumilus,uncultured archaeon
KJ881947.1.1438	CCGGUUGAUCCUGCCGGACCAGACUGCUAUCGGAUUGAUACUAAGCCAUGCGAGUCAUUGUAGUAAUACAAGGCAGACGGCUCAGUAACGCGUAGUCAACCUACCCUAUGGACGGGAAUAACCUCGGGAAACUGAGAAUAAUGCCCGAUAGAACAUUAUGCCUGGAAUGGUUUAUGUUCCAAAUGAUUUAUCGCCGUAGGAUGGGACUGCGGCCUAUCAGUUUGUUGGUGAGGUAAUGGCCCACCAAGACUAUUACAGGUACGGGCUCUGAGAGGAGUGGCCCGGAGAUGGGUACUGAGACACGGACCCAGGCCCUAUGGGGCGCAGCAGGCGAGAAAACCUUGCAAUGUGCGAAAGCACGACAAGGUUAAUCCGAGUGGUUUCUGCUAAAGGAACCUU…	Archaea,Crenarchaeota,Nitrososphaeria,Nitrosopumilales,Nitrosopumilaceae,Candidatus Nitrosopumilus,uncultured archaeon
KJ881959.1.1438	CCGGUUGAUCCUGCCGGACCUGACUGCUAUCGGAUUGAUACUAAGCCAUGCGAGUCAUUGUAGCAAUACAAGGCAUACGGCUCAGUAACGCGUAGUCAACCUAACCUAUGGACGGGAAUAACCUCGGGAAACUGAGAAUAAUGCCCGAUAGAACAUUAUGCCUGGAAUGGUUUAUGUUCCAAAUGAUUUAUCGCCGUAGGAUGGGACUGCGGCCUAUCAGUUUGUUGGUGAGGUAAUGGCCCACCAAGACUAUUACAGGUACGGGCUCUGAGAGGAGUAGCCCGGAGAUGGGUACUGAGACACGGACCCAGGCCCUAUGGGGCGCAGCAGGCGAGAAAACUUUGCAAUGUGCGAAAGCACGACAAGGUUAAUCCGAGUGGUUUCUGCUAAAGGAACCUU…	Archaea,Crenarchaeota,Nitrososphaeria,Nitrosopumilales,Nitrosopumilaceae,Candidatus Nitrosopumilus,uncultured archaeon
KJ881966.1.1454	CCGGUUGAUCCUGCCGGACCUGACUGCUAUCGGAUUGAUACUAAGCCAUGCGAGUCAUUGUAGCAAUACAAGGCAGACGGCUCAGUAACGCGUAGUCAACCUAACCUAUGGACGGGAAUAACCUCGGGAAACUGAGAAUAAUGCCCGAUAGAACACUAUACCUGGAAUGGUUUGUGUUCCAAAUGAUUUAUCGCCGUAGGAUGGGACUGCGGCCUAUCAGUUUGUUGGUGAGGUAAUGGCCCACCAAGACUAUUACAGGUACGGGCUCUGAGAGGAGUAGCCCGGAGAUGGGUACUGAGACACGGACCCAGGCCCUAUGGGGCGCAGCAGGCGAGAAAACUUUGCAAUGUGCGAAAGCACGACAAGGUUAAUCCGAGUGGUUUCUGCUAAAGGAACCUU…	Archaea,Crenarchaeota,Nitrososphaeria,Nitrosopumilales,Nitrosopumilaceae,Candidatus Nitrosopumilus,uncultured archaeon
KJ881983.1.1438	CCGGUUGAUCCUGCCGGACCUGACUGCUAUCGGAUUGAUACUAAGCCAUGCGAGUCAUUGUAGCAAUACAAGGCAGACGGCUCAGUAACGCGUAGUCAACCUAACCUAUGGACGGGAAUAACCUCGGGAAACUGAGAAUAAUGCCCGAUAGAACACUAUACCUGGAAUGGUUUGUGUUCCAAAUGAUUUAUCGCCGUAGGAUGGGACUGCGGCCUAUCAGUUUGUUGGUGAGGUAAUGGCCCACCAAGACUAUUACAGGUACGGGCUCUGAGAGGAGUAGCCCGGAGAUGGGUACUGAGACACGGACCCAGGCCCUAUGGGGCGCAGCAGGCGAGAAAACUUUGCAAUGUGCGAAAGCACGACAAGGUUAAUCCGAGUGGUUUCUGCUAAAGGAACCUU…	Archaea,Crenarchaeota,Nitrososphaeria,Nitrosopumilales,Nitrosopumilaceae,Candidatus Nitrosopumilus,uncultured archaeon
KJ881990.1.1440	CCGGUUGAUCCUGCCGGACCUGACUGCUAUCGGAUUGAUACUAAGCCAUGCGAGUCAUUGUAGCAAUACAAGGCAGACGGCUCAGUAACGCGUAGUCAACCUAACCUAUGGACGGGAAUAACCUCGGGAAACUGAGAAUAAUGCCCGAUAGAACACUAUACCUGGAAUGGUUUGUAUUCCAAAUGAUUUAUCGCCGUAGGAUGGGACUGCGGCCUAUCAGUUUGUUGGUGAGGUAAUGGCCCACCAAGACUAUUACAGGUACGGGCUCUGAGAGGAGUAGCCCGGAGAUGGGUACUGAGACACGGACCCAGGCCCUAUGGGGCGCAGCAGGCGAGAAAACUUUGCAAUGUGCGAAAGCACGACAAGGUUAAUCCGAGUGGUUUCUGCUAAAGGAGCCUU…	Archaea,Crenarchaeota,Nitrososphaeria,Nitrosopumilales,Nitrosopumilaceae,Candidatus Nitrosopumilus,uncultured archaeon
KJ881998.1.1439	CCGGUUGAUCCUGCCGGACCUGACUGCUAUCGGAUUGAUACUAAGCCAUGCGAGUCAUUGUAGUAAUACAAGGCAGACGGCUCAGUAACGCGUAGUCAACCUACCCUAUGGACGGGAAUAACCUCGGGAAACUGAGAAUAAUGCCCGAUAGAACAUUAUGCCUGGAGUGGUUUAUGUUCCAAAUGAUUUAUCGCCGUAGGAUGGGACUGCGGCCUAUCAGUUUGUUGGUGAGGUAAUGGCCCACCAAGACUAUUACAGGUACGGGCUCUGAGAGGAGUGGCCCGGAGAUGGGUACUGAGACACGGACCCAGGCCCUAUGGGGCGCAGCAGGCGAGAAAACUUUGCAAUGUGCGAAAGCACGACAAGGUUAAUCCGAGUGGUUUCUGCUAAAGGAACCUU…	Archaea,Crenarchaeota,Nitrososphaeria,Nitrosopumilales,Nitrosopumilaceae,Candidatus Nitrosopumilus,uncultured archaeon
KJ882001.1.1438	CCGGUUGAUCCUGCCGGACCUGACUGCUAUCGGAUUGAUACUAAGCCAUGCGAGUCAUUGUAGCAAUACAAGGCAUACGGCUCAGUAACGCGUAGUCAACCUAACCUAUGGACGGGAAUAACCUCGGGAAACUGAGAAUAAUGCCCGAUAGAACAUUAUGCCUGGAAUGGUUUAUGUUCCAAAUGAUUUAUCGCCGUAGGAUGGGACUGCGGCCUAUCAGUUUGUUGGUGAGGUAAUGGCCCACCAAGACUAUUACAGGUACGGGCUCUGAGAGGAGUAGCCCGGAGAUGGGUACUGAGACACGGACCCAGGCCCUAUGGGGCGCAGCAGGCGAGAAAACUUUGCAAUGUGCGAAAGCACGACAAGGUUAAUCCGAGUGGUUUCUGCUAAAGGAACCUU…	Archaea,Crenarchaeota,Nitrososphaeria,Nitrosopumilales,Nitrosopumilaceae,Candidatus Nitrosopumilus,uncultured archaeon
KJ882009.1.1438	CCGGUUGAUCCUGCCGGACCUGACUGCUAUCGGAUUGAUACUAAGCCAUGCGAGUCAUUGUAGCAAUACAAGGCAUACGGCUCAGUAACGCGUAGUCAACCUAACCUAUGGACGGGAAUAACCUCGGGAAACUGAGAAUAAUGCCCGAUAGAACAUUAUGCCUGGAAUGGUUUAUGUUCCAAAUGAUUUAUCGCCGUAGGAUGGGACUGCGGCCUAUCAGUUUGUUGGUGAGGUAAUGGCCCACCAAGACUAUUACAGGUACGGGCUCUGAGAGGAGUAGCCCGGAGAUGGGUACUGAGACACGGACCCAGGCCCUAUGGGGCGCAGCAGGCGAGAAAACUUUGCAAUGUGCGAAAGCACGACAAGGUUAAUCCGAGUGGUUUCUGCUAAAGGAACCUU…	Archaea,Crenarchaeota,Nitrososphaeria,Nitrosopumilales,Nitrosopumilaceae,Candidatus Nitrosopumilus,uncultured archaeon
KJ882016.1.1437	CCGGUUGAUCCUGCCGGACCUGACUGCUAUCGGAUUGAUACUAAGCCAUGCGAGUCUUUGCAGUAAUGCAAGGCAUACGGCUCAGUAACACGUAGUCAACUUACCCUAUGGACGAGGAUAAUCUCGGGAAACUGAGCAUAAUACUCGAUAGAUCAUAAUGCCUGGAAUGGUUUAUGGUUGAAAUGAUUCGUCGCCAUAGGAUAGGACCGCGGCCUAUCAGCUUGUUGGUGAGGUAAUGGCCCACCAAGGCGAUUACAGGUACGGGCUCUGAGAGGAGAAGCCCGGAGAUGGGUACUGAGACAAUGACCCAGGCCCUAUGGGGCGCAGCAGGCGAGAAAACUUUGCAAUGUGCGAAAGCACGACAAGGUUAAUCCGAGUGAUUUCUGCUAAAGAAAUCUU…	Archaea,Crenarchaeota,Nitrososphaeria,Nitrosopumilales,Nitrosopumilaceae,uncultured archaeon,
KJ882046.1.1438	CCGGUUGAUCCUGCCGGACCUGACUGCUAUCGGAUUGAUACUAAGCCAUGCGAGUCAUUGUAGCAAUACAAGGCAGACGGCUCAGUAACGCGUAGUCAACCUAACCUAUGGACGGGAAUAACCUCGGGAAACUGAGAAUAAUGCCCGAUAGAACACUAUACCUGGAAUGGUUUGUGUUCAAAAUGAUUUAUCGCCGUAGGAUGGGACUGCGGCCUAUCAGUUUGUUGGUGAGGUAAUGGCCCACCAAGACUAUUACAGGUACGGGCUCUGAGAGGAGUAGCCCGGAGAUGGGUACUGAGACACGGACCCAGGCCCUAUGGGGCGCAGCAGGCGAGAAAACUUUGCAAUGUGCGAAAGCACGACAAGGUUAAUCCGAGUGGUUUCUGCUAAAGGAACCUU…	Archaea,Crenarchaeota,Nitrososphaeria,Nitrosopumilales,Nitrosopumilaceae,Candidatus Nitrosopumilus,uncultured archaeon
KJ882051.1.1437	CCGGUUGAUCCUGCGGACCUGACUGCUAUCGGAUUGAUACUAAGCCAUGCGAGUCAUUGUAGCAAUACAAGGCAGACGGCUCAGUAACGCGUAGUCAACCUAACCUAUGGACGGGAAUAACCUCGGGAAACUGAGAAUAAUGCCCGAUAGAACACUAUACCUGGAAUGGUUUGUGUUCCAAAUGAUUUAUCGCCGUAGGAUGGGACUGCGGCCUAUCAGUUCGUUGGUGAGGUAAUGGCCCACCAAGACUAUUACAGGUACGGGCUCUGAGAGGAGUAGCCCGGAGAUGGGUACUGAGACACGGACCCAGGCCCUAUGGGGCGCAGCAGGCGAGAAAACUUUGCAAUGUGCGAAAGCACGACAAGGUUAAUCCGAGUGGUUUCUGCUAAAGGAACCUUU…	Archaea,Crenarchaeota,Nitrososphaeria,Nitrosopumilales,Nitrosopumilaceae,Candidatus Nitrosopumilus,uncultured archaeon
KJ882059.1.1436	CCGGUUGAUCUGCGAACCUGACUGCUAUCGGAUUGAUACUAAGCCAUGCGAGUCAUUGUAGCAAUACAAGGCAGACGGCUCAGUAACGCGUAGUCAACCUAACCUAUGGACGGGAAUAACCUCGGGAAACUGAGAAUAACGCCCGAUAGAACACUAUGCCUGGAAUGGUUUGUGUUCCAAAUGAUUUAUCGCCGUAGGAUGGGACUGCGGCCUAUCAGUUUGUUGGUGAGGUAAUGGCCCACCAAGACUAUUACAGGUACGGGCUCUGAGAGGAGUAGCCCGGAGAUGGGUACUGAGACACGGACCCAGGCCCUAUGGGGCGCAGCAGGCGAGAAAACUUUGCAAUGUGCGAAAGCACGACAAGGUUAAUCCGAGUGGUUUCUGCUAAAGGAACCUUUU…	Archaea,Crenarchaeota,Nitrososphaeria,Nitrosopumilales,Nitrosopumilaceae,Candidatus Nitrosopumilus,uncultured archaeon
KJ882066.1.1438	CCGGUUGAUCCUGCCGGACCUGACUGCUAUCGGAUUGAUACUAAGCCAUGCGAGUCAUUGUAGCAAUACAAGGCAGACGGCUCAGUAACGCGUAGUCAACCUAACCUAUGGACGGGAAUAACCUCGGGAAACUGAGAAUAAUGCCCGAUAGAACACUAUACCUGGAAUGGUUUGUGUUCCAAAUGAUUUAUCGCCGUAGGAUGGGACUGCGGCCUAUCAGUUUGUUGGUGAGGUAAUGGCCCACCAAGACUAUUACAGGUACGGGCUCUGAGAGGAGUAGCCCGGAGAUGGGUACUGAGACACGGACCCAGGCCCUAUGGGGCGCAGCAGGCGAGAAAACUUUGCAAUGUGCGAAAGCACGACAAGGUUAAUCCGAGUGGUUUCUGCUAAAGGAACCUU…	Archaea,Crenarchaeota,Nitrososphaeria,Nitrosopumilales,Nitrosopumilaceae,Candidatus Nitrosopumilus,uncultured archaeon
KJ882074.1.1440	CCGGUUGAUCCUGCCGGACCUGACUGCUAUCGGAUUGAUACUAAGCCAUGCGAGUCAUUGUAGCAAUACAAGGCAGACGGCUCAGUAACGCGUAGUCAACCUAACCUAUGGACGGGAAUAACCUCGGGAAACUGAGAAUAAUGCCCGAUAGAACACUAUACCUGGAAUGGUUUGUGUUCCAAAUGAUUUAUCGCCGUAGGAUGGGACUGCGGCCUAUCAGUUUGUUGGUGAGGUAAUGGCCCACCAAGACUAUUACAGGUACGGGCUCUGAGAGGAGUAGCCCGGAGAUGGGUACUGAGACACGGACCCAGGCCCUAUGGGGCGCAGCAGGCGAGAAAACUUUGCAAUGUGCGAAAGCACGACAAGGUUAAUCCGAGUGGUUUCUGCUAAAGGAACCUU…	Archaea,Crenarchaeota,Nitrososphaeria,Nitrosopumilales,Nitrosopumilaceae,Candidatus Nitrosopumilus,uncultured archaeon
KJ882084.1.1442	CCGGUUGAUCCUGCCGGACCUGACUGCUAUCGGAUUGAUACUAAGCCAUGCGAGUCAUUGUAGCAAUACAAGGCAGACGGCUCAGUAACGCGUAGUCAACCUAACCUAUGGACGGGAAUAACCUCGGGAGACUGAGAAUAAUGCCCGAUAGAACACUAUACCUGGAAUGGUUUGUGUUCCAAAUGAUUUAUCGCCGUAGGAUGGGACUGCGGCCUAUCAGUUUGUUGGUGAGGUAAUGGCCCACCAAGACUAUUACAGGUACGGGCUCUGAGAGGAGUAGCCCGGAGAUGGGUACUGAGACACGGACCCAGGCCCUAUGGGGCGCAGCAGGCGAGAAAACUUUGCAAUGUGCGAAAGCACGACAAGGUUAAUCCGAGUGGUUUCUGCUAAAGGAACCUU…	Archaea,Crenarchaeota,Nitrososphaeria,Nitrosopumilales,Nitrosopumilaceae,Candidatus Nitrosopumilus,uncultured archaeon
KJ882093.1.1438	CCGGUUGAUCCUGCCGGACCUGACUGCUAUCGGAUUGAUACUAAGCCAUGCGAGUCAUUGUAGCAAUACAAGGCAGACGGCUCAGUAACGCGUAGUCAACCUAACCUAUGGACGGGAAUAACCUCGGGAAACUGAGAAUAAUGCCCGAUAGAACACUAUGCCUGGAAUGGUUUGUGUUCCAAAUGAUUUAUCGCCGUAGGAUGGGACUGCGGCCUAUCAGUUUGUUGGUGAGGUAAUGGCCCACCAAGACUAUUACAGGUACGGGCUCUGAGAGGAGUAGCCCGGAGAUGGGUACUGAGACACGGACCCAGGCCCUAUGGGGCGCAGCAGGCGAGAAAACUUUGCAAUGUGCGAAAGCACGACAAGGUUAAUCCGAGUGGUUUCUGCUAAAGGAACCUU…	Archaea,Crenarchaeota,Nitrososphaeria,Nitrosopumilales,Nitrosopumilaceae,Candidatus Nitrosopumilus,uncultured archaeon
KJ882095.1.1438	CCGGUUGAUCCUGCCAGACCUGACUGCUAUCGGAUUGAUACUAAGCCAUGCGAGUCAUUGUAGCAAUACAAGGCAGACGGCUCAGUAACGCGUAGUCAACCUAACCUAUGGACGGGAAUAACCUCGGGAAACUGAGUAUAAUGCCCGAUAGAACACUAUACCUGGAAUGGUUUGUGUUCCAGAUGAUUUAUCGCCGUAGGAUGGGACUGCGGCCUAUCAGUUUGUUGGUGAGGUAAUGGCCCACCAAGACUAUUACAGGUACGGGCUCUGAGAGGAGUAGCCCGGAGAUGGGUACUGAGACACGGACCCAGGCCCUAUGGGGCGCAGCAGGCGAGAAAACUUUGCAAUGUGCGAAAGCACGACAAGGUUAAUCCGAGUGGUUUCUGCUAAAGAAACCUU…	Archaea,Crenarchaeota,Nitrososphaeria,Nitrosopumilales,Nitrosopumilaceae,Candidatus Nitrosopumilus,uncultured archaeon
KJ882149.1.1438	CCGGUUGAUCCUGCCGGACCUGACUGCUAUCGGAUUGAUACUAAGCCAUGCGAGUCAUUGUAGCAAUACAAGGCAUACGGCUCAGUAACGCGUAGUCAACCUAACCUAUGGACGGGAAUAACCUCGGGAAACUGAGAAUAAUGCCCGAUAGAACAUUAUGCCUGGAAUGGUUUAUGUUCCAAAUGAUUUAUCGCCGUAGGAUGGGACUGCGGCCUAUCAGUUUGUUGGUGAGGUAAUGGCCCACCAAGACUAUUACAGGUACGGGCUCUGAGAGGAGUAGCCCGGAGAUGGGUACUGAGACACGGACCCAGGCCCUAUGGGGCGCAGCAGGCGAGAAAACUUUGCAAUGUGCGAAAGCACGACAAGAUUAAUCCGAGUGGUUUCUGCUAAAGGAACCUU…	Archaea,Crenarchaeota,Nitrososphaeria,Nitrosopumilales,Nitrosopumilaceae,Candidatus Nitrosopumilus,uncultured archaeon
KJ882157.1.1438	CCGGUUGAUCCUGCCAGACCUGACUGCUAUCGGAUUGAUACUAAGCCAUGCGAGUCAUUGUAGCAAUACAAGGCAUACGGCUCAGUAACGCGUAGUCAACCUAACCUAUGGACGGGAAUAACCUCGAGAAACUGAGAAUAAUGCCCGAUAGAACAUUAUGCCUGGAAUGGUUUAUGUUCCAAAUGAUUUAUCGCCGUAGGAUGGGACUGCGGCCUAUCAGUUUGUUGGUGAGGUAAUGGCCCACCAAGACUAUUACAGGUACGGGCUCUGAGAGGAGUAGCCCGGAGAUGGGUACUGAGACACGGACCCAGGCCCUAUGGGGCGCAGCAGGCGAGAAAACUUUGCAAUGUGCGAAAGCACGACAAGGUUAAUCCGAGUGGUUUCUGCUAAAGGAACCUU…	Archaea,Crenarchaeota,Nitrososphaeria,Nitrosopumilales,Nitrosopumilaceae,Candidatus Nitrosopumilus,uncultured archaeon
KJ882175.1.1446	CCGGUUGAUCCUGCCGGACCUGACUGCUAUCGGAUUGAUACUAAGCCAUGCGAGUCAUUGUAGCAAUACAAGGCAUACGGCUCAGUAACGCGUAGUCAACCUAACCUAUGGACGGGAAUAACCUCGGGAAACUGAGAAUAAUGCCCGAUAGAACAUUAUGCCUGGAAUGGUUUAUGUUCCAAAUGAUUUAUCGCCGUAGGAUGGGACUGCGGCCUAUCAGUUUGUUGGUGAGGUAAUGGCCCACCAAGACUAUUACAGGUACGGGCUCUGAGAGGAGUAGCCCGGAGAUGGGUACUGAGACACGGACCCAGGCCCUAUGGGGCGCAGCAGGCGAGAAAACUUUGCAAUGUGCGAAAGCACGACAAGAUUAAUCCGAGUGGUUUCUGCUAAAGGAACCUU…	Archaea,Crenarchaeota,Nitrososphaeria,Nitrosopumilales,Nitrosopumilaceae,Candidatus Nitrosopumilus,uncultured archaeon
KJ882183.1.1437	CCGGUUGAUCCUGCCGGACCUGACUGCUAUCGGAUUGAUACUAAGCCAUGCGAGUCAUUGUAGCAAUACAAGGCAGACGGCUCAGUAACGCGUAGUCAACCUAACCUAUGGACGGGAAUAACCUCGGGAAACUGAGAAUAAUGCCCGAUAGAACACUAUGCCUGGAAUGGUUUGUGUUCCAAAUGAUUUAUCGCCGUAGGAUGGGACUGCGGCCUAUCAGUUUGUUGGUGAGGUAAUGGCCCACCAAGACUAUUACAGGUACGGGCUCUGAGAGGAGUAGCCCGGAGAUGGGUACUGAGACACGGACCCAGGCCCUAUGGGGCGCAGCAGGCGAGAAAACUUUGCAUGUGCGAAAGCACGACAAGGUUAAUCCGAGUGGUUUCUGCUAAAGGAACCUUU…	Archaea,Crenarchaeota,Nitrososphaeria,Nitrosopumilales,Nitrosopumilaceae,Candidatus Nitrosopumilus,uncultured archaeon
KJ882212.1.1437	CCGGUUGAUCCUGCCGGACCUGACUGCUAUCGGAUUGAUACUAAGCCAUGCGAGUCAUUGUAGCAAUACAAGGCAUACGGCUCAGUAACGCGUAGUCAACCUAACCUAUGGACGGGAAUAACCUCGGGAAACUGAGAAUAAUGCCCGAUAGAACAUUAUGCCUGGAAUGGUUUAUGUUCCAAAUGAUUUAUCGCCGUAGGAUGGGACUGCGGCCUAUCAGUUUGUUGGUGAGGUAAUGGCCCACCAAGACUAUUACAGGUACGGGCUCUGAGAGGAGUAGCCCGGAGAUGGGUACUGAGACACGGACCCAGGCCCUAUGGGGCGCAGCAGGCGAGAAAACUUUGCAAUGUGCGAAAGCACGACAAGGUUAAUCCGAGUGGUUUCUGCUAAAGGAACCUU…	Archaea,Crenarchaeota,Nitrososphaeria,Nitrosopumilales,Nitrosopumilaceae,Candidatus Nitrosopumilus,uncultured archaeon
KJ882221.1.1438	CCGGUUGAUCCUGCCGGACCUGACUGCUAUCGGAUUGAUACUAAGCCAUGCGAGUCAUUGUAGUAAUACAAGGCAGACGGCUCAGUAACGCGUAGUCAACCUACCCUAUGGACGGGAAUAACCUCGGGAAACUGAGAAUAAUGCCCGAUAGAACAUUAUGCCUGGAAUGGUUUAUGUUCAAAAUGAUUUAUCGCCGUAGGAUGGGACUGCGGCCUAUCAGUUUGUUGGUGAGGUAAUGGCCCACCAAGACUAUUACAGGUACGGGCUCUGAGAGGAGUGGCCCGGAGAUGGGUACUGGGACACGGACCCAGGCCCUAUGGGGCGCAGCAGGCGAGAAAACUUUGCAAUGUGCGAAAGCACGACAAGGUUAAUCCGAGUGGUUUCUGCUAAAGGAACCUU…	Archaea,Crenarchaeota,Nitrososphaeria,Nitrosopumilales,Nitrosopumilaceae,Candidatus Nitrosopumilus,uncultured archaeon
KJ882256.1.1444	UCCGGUUGAUCCUGCCGGACCUGACUGCUAUCGGAUUGAUACUAAGCCAUGCGAGUCAUUGUAGCAAUACAAGGCAGACGGCUCAGUAACGCGUAGUCAACCUAACCUAUGGACGGGAAUAACCUCGGGAGACUGAGUAUAAUGCCCGAUAGAACACUAUACCUGGAAUGGUUUGUGUUCCAAAUGAUUUAUCGCCGUAGGAUGGGACUGCGGCCUAUCAGUUUGUUGGUGAGGUAAUGGCCCACCAAGACUAUUACAGGUACGGGCUCUGAGAGGAGUAGCCCGGAGAUGGGUACUGAGACACGGACCCAGGCCCUAUGGGGCGCAGCAGGCGAGAAAACUUUGCAAUGUGCGAAAGCACGACAAGGUUAAUCCGAGUGGUUUCUGCUAAAGAAACCU…	Archaea,Crenarchaeota,Nitrososphaeria,Nitrosopumilales,Nitrosopumilaceae,Candidatus Nitrosopumilus,uncultured archaeon
KJ882264.1.1440	UUCCGGUUGAUCCUGCCGGACCUGACUGCUAUCGGAUUGAUACUAAGCCAUGCGAGUCAUUGUAGUAAUACAAGGCAGACGGCUCAGUAACGCGUAGUCAACCUACCCUAUGGACGGGAAUAACCUCGGGAAACUGAGUAUAAUGCCCGAUAGAACACUAUUCCUGGAAUGGUUUGUGUUCCAAAUGAUUUAUCGCCGUAGGAUGGGACUGCGGCCUAUCAGUUUGUUGGUGAGGUAAUGGCCCACCAAGACUAUUACAGGUACGGGCUCUGAGAGGAGUAGCCCGGAGAUGGGUACUGAGACACGGACCCAGGCCCUAUGGGGCGCAGCAGGCGAGAAAACUUUGCAAUGUGCGAAAGCACGACAAGGUUAAUCCGAGUGGUUUCUGCUAAAGGAACC…	Archaea,Crenarchaeota,Nitrososphaeria,Nitrosopumilales,Nitrosopumilaceae,Candidatus Nitrosopumilus,uncultured archaeon
KJ882266.1.1441	AUCCGGUUGAUCCUGCCGGAUCUGACUGCUAUCGGAUUGAUACUAAGCCAUGCGAGUCAUUGUAGUAAUACAAGGCAGACGGCUCAGUAACGCGUAGUCAACCUACCCUAUGGACGGGAAUAACCUCGGGAAACUGAGUAUAAUGCCCGAUAGAACACUAUUCCUGGAAUGGUUUGUGUUCCAAAUGAUUUAUCGCCGUAGGAUGGGACUGCGGCCUAUCAGUUUGUUGGUGAGGUAAUGGCCCACCAAGACUAUUACAGGUACGGGCUCUGAGAGGAGUAGCCCGGAGAUGGGUACUGAGACACGGACCCAGGCCCUAUGGGGCGCAGCAGGCGAGAAAACUUUGCAAUGUGCGAAAGCACGACAAGGUUAAUCCGAGUGGUUUGUGCUAAACGAACC…	Archaea,Crenarchaeota,Nitrososphaeria,Nitrosopumilales,Nitrosopumilaceae,Candidatus Nitrosopumilus,uncultured archaeon
AB801180.1.1401	CCUGACUGCUAUCGGAUUGAUACUAAGCCAUGCGAGUCAUUGUAGCAAUACAAGGCAGACGGCUCAGUAACGCGUAGUCAACCUAACCUAUGGACGGGAAUAACCUCGGGAAACUGAGAAUAAUGCCCGAUAGAACACUAUACCUGGAAUGGUUUGUGUUCCAAAUGAUUUAUCGCCGUAGGAUGGGACUGCGGCCUAUCAGUUUGUUGGUGAGGUAAUGGCCCACCAAGACUAUUACAGGUACGGGCUCUGAGAGGAGUAGCCCGGAGAUGGGUACUGAGACACGGACCCAGGCCCUAUGGGGCGCAGCAGGCGAGAAAACUUUGCAAUGUGCGAAAGCACGACAAGGUUAAUCCGAGUGAUUUGUGCUAAACGAAUCUUUUGUUAGUCCUAGAACCA…	Archaea,Crenarchaeota,Nitrososphaeria,Nitrosopumilales,Nitrosopumilaceae,Candidatus Nitrosopumilus,uncultured archaeon
AB801188.1.1401	CCUGACUGCUAUCGGAUUGAUACUAAGCCAUGCGAGUCAUUGUAGCAAUACAAGGCAGACGGCUCAGUAACGCGUAGUCAACCUACCUUAUGGACGGGGAUAACCUCGGGAAACUGAGAAUAAUACCCGAUAGAACAUGAUGCCUGGAAUGGUUUAUGUUUCAAAUAAUUUAUUGCCGUAAGAUGGGACUGCGGCCUAUCAGUUUGUUGGUGAGGUAAUGGCCCACCAAGACUAUUACAGGUACGGGCUCUGAGAGGAGUAGCCCGGAGAUGGGUACUGAGACACUGACCCAGGCCCUAUGGGGCGCAGCAGGCGAGAAAACUUUGCAAUGUGCGAAAGCACGACAAGGUUAAUCCGAGUGGUUUCUGCUAAAGGAACCUUUUGUCAGUCAUAGAAACA…	Archaea,Crenarchaeota,Nitrososphaeria,Nitrosopumilales,Nitrosopumilaceae,Candidatus Nitrosopumilus,uncultured archaeon
U40238.31654.33126	AUCCGUUUGAUCCUGACGGACCUGACUGCUAUCAGAUUGAUACUAAGCCAUGUUAGUCAUUGUAGUAAUACAAGGCAGACGGCUCAGUAACGCGUAGUCAACCUAACUUAUGGACGGGGAUAACCUCGGGAAACUGAGAAUAAUAUCCGAUAGGUCAUGAUGCCUGGAAUGGUUUAUGACUCAAAUGAUUUAUCGCCGUAGGAUGGGACUGCGAGCUAUCAGCUUGUUGGUGAGGUAAUGGCCCACCAAGGCUAUUACAGCUACGGGCUCUGAGAGGAGUAGCCCGGAGAUGGGUACUGAGACAAGGACCCAGGCCCUAUGGGGCGCAGCAGGCGAGAAAACUUUGCAAUGCGCGAAAGCUCGACAAGGUUAAUCUGAGUGGUUCCUGCUAAAGGAACC…	Archaea,Crenarchaeota,Nitrososphaeria,Nitrosopumilales,Nitrosopumilaceae,Candidatus Nitrosopelagicus,uncultured crenarchaeote 4B7
AF393305.1.1418	GGACCUGACUGCUAUCCGAUUGAUACUAAGCCAUGCGAGUCAUUGUAGCAAUACAAGGCAUACGGCUCAGUAACGCGUAGUCAACCUAACCUAUGGACGGGAAUAACCUCGGGAAACUGAGAAUAAUGCCCGAUAGAACACUAUACCUGGAAUGGUUUGUGUUCCAAAUGAUUUAUCGCCAUAGGAUGGGACUGCGGCCUAUCAGUUUGUUGGUGAGGUAAUGGCCCACCAAGACUAUUACAGGUACGGGCUCUGAGAGGAGUAGCCCGGAGAUGGGUACUGAGACACGGACCCAGGCCCUAUGGGGCGCAGCAGGCGAGAAAACUUUGCAAUGUGCGAAAGCACGACAAGGUUAAUCCGAGUGAUUUGUGCUAAACGAAUCUUUUGUUAGUCCUAGAA…	Archaea,Crenarchaeota,Nitrososphaeria,Nitrosopumilales,Nitrosopumilaceae,Candidatus Nitrosopumilus,uncultured crenarchaeote 19H08
AF419646.1.1435	UCCGGUUGAUCCUGCCGGACCUGACUGCUAUCGGAUUGAUACUAAGCCAUGCGAGUCAUUGUAGCAAUACAAGGCAUACGGCUCAGUAACGCGUAGUCAACCUAACCUAUGGACGGAAAUAACCUCGGGAAACUGAGAAUAAUGUCCGAUAGAACACUAUACCUGGAAUGGUUUGUGUUCCAAAUGAUUUAUCGCCGUAGAUGGGACUGCGGCCUAUCAGUUUGUUGGUGUGGUAAUGGCCCACCAAGACUAUUACAGGUACGGGCUCUGAGAGGAGUAGCCCGGAGAUGGGUACUGAGACACGGACCCAGGCCCUAUGGGGCGCAGAGGCGAGAAAACUUUGCAAUGUGCGAAAGCMGGCAAGGUUAAUCCGAGUGAUUUGUGCUAAACGAAUCUUUU…	Archaea,Crenarchaeota,Nitrososphaeria,Nitrosopumilales,Nitrosopumilaceae,Candidatus Nitrosopumilus,uncultured archaeon
OFCA01000096.2255.3712	UCCGGUUGAUCCUGCCGGACCUGACUGCUAUCGGAUUGAUACUAAGCCAUGCGAGUCUUUGCAGUAAUGCAAGGCAUACGGCUCAGUAACACGUAGUCAACUUACCCUAUGGACGAGGAUAAUCUCGGGAAACUGAGCAUAAUACUCGAUAGAUCAUAAUGCCUGGAAUGGUUUAUGGUUGAAAUGAUUCGUCGCCAUAGGAUGGGACUGCGGCCUAUCAGCUUGUUGGUGAGGUAAUGGCCCACCAAGGCGAUUACAGGUACGGGCUCUGAGAGGAGAAGCCCGGAGAUGGGUACUGAGACAAGGACCCAGGCCCUAUGGGGCGCAGCAGGCGAGAAAACUUUGCAAUGUGCGAAAGCACGACAAGGUUAAUCCGAGUGAUUUCUGCUAAAGAAAUCU…	Archaea,Crenarchaeota,Nitrososphaeria,Nitrosopumilales,Nitrosopumilaceae,metagenome,
OFRL01002611.12.1469	UCCGGUUGAUCCUGCCGGACCUGACUGCUAUCGGAUUGAUACUAAGCCAUGCGAGUCAUUGUAGCAAUACAAGGCAUACGGCUCAGUAACGCGUAGUCAACCUACCCUAUGGACGGAAAUAACCUCGGGAAACUGAGAAUAAUAUCCGAUAGAACAUUAUGCCUGGAAUGGUUUAUGUUCCAAAUGAUUUAUCGCCGUAGGAUGGGACUGCGGCCUAUCAGUUUGUUGGUGAGGUAAUGGCCCACCAAGACUAUUACAGGUACGGGCUCUGAGAGGAGUAGCCCGGAGAUGGGUACUGAGACACGGACCCAGGCCCUAUGGGGCGCAGCAGGCGAGAAAACUUUGCAAUGUGCGAAAGCACGACAAGGUUAAUCCGAGUGAUUUCUGCUAAAGAAAUCU…	Archaea,Crenarchaeota,Nitrososphaeria,Nitrosopumilales,Nitrosopumilaceae,Candidatus Nitrosopumilus,wastewater metagenome
OFBK01000041.2721.4178	UCCGGUUGAUCCUGCCGGACCUGACUGCUAUCGGAUUGAUACUAAGCCAUGCGAGUCUUUGCAGUAAUGCAAGGCAUACGGCUCAGUAACACGUAGUCAACUUACCCUAUGGACGAGGAUAAUCUCGGGAAACUGAGCAUAAUACUCGAUAGAUCAUAAUGCCUGGAAUGGUUUAUGGCUGAAAUGAUUCGUCGCCAUAGGAUGGGACUGCGGCCUAUCAGCUUGUUGGUGAGGUAAUGGCCCACCAAGGCGAUUACAGGUACGGGCUCUGAGAGGAGAAGCCCGGAGAUGGGUACUGAGACAAGGACCCAGGCCCUAUGGGGCGCAGCAGGCGAGAAAACUUUGCAAUGUGCGAAAGCACGACAAGGUUAAUCCGAGUGAUUUCUGCUAAAGAAAUCU…	Archaea,Crenarchaeota,Nitrososphaeria,Nitrosopumilales,Nitrosopumilaceae,metagenome,
EU280201.1.1401	CCUGACCGCUAUCGGAUUGAUACUAAGCCAUGCGAGUCAUCGUAGCAAUACAAGGCAUACGGCUCAGUAACGCGUAGUCAACCUACCCUAUGGACGGGAAUAACCUCGGGAAACUGAGAAUAAUGCCCGAUAGAACAUUAUGCCUGGAAUGGUUUAUGUUCCAAAUGAUUUAUUGCCGUAGGAUGGGACUGCGGCCUAUCAGUUUGUUGGUGAGGUAAUGGCCCACCAAGACUAUUACAGGUACGGGCUCUGAGAGGAGUAGCCCGGAGAUGGGUACUGAGACACGGACCCAGGCCCUAUGGGGCGCAGCAGGCGAGAAAACUUUGCAAUGUGCGAAAGCACGACAAGGUUAAUCCGAGUGGUUUGUGCUAAACGAACCUUUUGUCAGUCCUAGAAACA…	Archaea,Crenarchaeota,Nitrososphaeria,Nitrosopumilales,Nitrosopumilaceae,Candidatus Nitrosopumilus,uncultured archaeon
EU280207.1.1401	CCUGACUGCUAUCGGAUUGAUACUAAGCCAUGCGAGUCAUUGUAGCAAUACAAGGCAGACGGCUCAGUAACGCGUAGUCAACCUAACCUAUGGACGAGAAUAACCUCGGGAAACUGAGAAUAAUGCUCGAUAGAACACUAUAUCUGGAAUGGUUUGUGUUCCAAAUGAUUUAUCGCCGUAGGAUGGGACUGCGGCCUAUCAGUUUGUUGGUGAGGUAAUGGCCCACCAAGACUAUUACAGGUACGGGCUCUGAGAGGAGUAGCCCGGAGAUGGGUACUGAGACACGGACCCAGGCCCUAUGGGGCGCAGCAGGCGAGAAAACUUUGCAAUGUGCGAAAGCACGACAAGGUUAAUCCGAGUGAUUUGUGCUAAACGAAUCUUUUGUUAGUCCUAGAAACA…	Archaea,Crenarchaeota,Nitrososphaeria,Nitrosopumilales,Nitrosopumilaceae,Candidatus Nitrosopumilus,uncultured archaeon
EU280216.1.1401	CCUGACUGCUAUCGGAUUGAUACUAAGCCAUGCGAGUCAUUGUAGCAAUACAAGGCAGACGGCUCAGUAACGCGUAGUCAACCUACCCUAUAGACGGGAAUAACCUCGGGAAACUGAGAAUAAUGCCCGAUAGAACAUUAUGCCUGGAAUGGUUUAUGUUCCAAAUGAUUUAUCGCUGUAGGAUGGGACUGCGGCCUAUCAGUUUGUUGGUGAGGUAAUGGCCCACCAAGACUAUUACAGGUACGGGCUCUGAGAGGAGUAGCCCGGAGAUGGGUACUGAGACACGGACCCAGGCCCUAUGGGGCGCAGCAGGCGAGAAAACUUUGCAAUGUGCGAAAGCACGACAAGGUUAAUCCGAGUGGUUUCUGCUAAAGGAACCUUUUGUCAGUCCUAGAAACA…	Archaea,Crenarchaeota,Nitrososphaeria,Nitrosopumilales,Nitrosopumilaceae,Candidatus Nitrosopumilus,uncultured archaeon
EU284599.1.1403	CCUGACUGCUAUCGGAUUGGUACUAAGCCAUGUGAGUCAUUGUAGCAAUACAAGGCAUACGGCUCAGUAACACGUAGUCAAUCUAACCUAUGGACGUGGAUAACCUCGGGAAACUGAGAAUAAUCCGCGAUAGAUCAUUAUACCUGGAACGGUUUAUGGUCGAAAGGAUUCGUCGCCAUAGGAUGGGACUGCGGCCUAUCAGCUUGUUGGUGAGGUAAUGGCCCACCAAGGCUAAUACAGGUACGGGCUCUGAGAGGAGAAGCCCGGAGAUGGGUACUGAGACACGGACCCAGGCCCUAUGGGGCGCAGCAGGCGAGAAACCUUUGCAAUGUGCGCAAGCACGGCAAGGUUAAUCCGAGUGUUUCCUGCUAAAGGAAUCUUUUGUUAGUUCUAAAACCA…	Archaea,Crenarchaeota,Nitrososphaeria,Nitrosopumilales,Nitrosopumilaceae,uncultured archaeon,
EU284626.1.1403	CCUGACUGCUAUCGGAUUGAUACUAAGCCACGCGAGUCAUUGUAGCAAUACAAGGCAUACGGCUCAGUAACGCGUAGUCAACCUAACCUAUGGACGGGAAUAACCUCGGGAAACUGAGAAUAAUGCCCGAUAGAACACUAUAUCUGGAAUGGUUUGUGUUCCAAAUGAUUUAUCGCCGUAGGAUGGGACUGCGGCCUAUCAGUUUGUUGGUGAGGUAAUGGCCCACCAAGACUAUUACAGGUACGGGCUCUGAGAGGAGCAGCCCGGAGAUGGGUACUGAGACACGGACCCAGGCCCUAUGGGGCGCAGCAGGCGAGAAAACUUUGCAAUGUGCGAAAGCACGACAAGGUUAAUCCGAGUGAUUUGUGCUAAACGAAUCUUUUGUUAGUCCUAGAAACA…	Archaea,Crenarchaeota,Nitrososphaeria,Nitrosopumilales,Nitrosopumilaceae,Candidatus Nitrosopumilus,uncultured archaeon
EU284633.1.1403	CCUGACUGCUAUCGGAUUGAUACUAAGCCAUGCGAGUCAUUGUAGCAAUACAAGGCAUACGGCUCAGUAACGUGUAGUCAACCUACCCUAUGGACGGGAAUAACCUCGGGAAACUGAGAAUAAUGCCCGAUAGAACAUUAUGCCUGGAAUGGUUUAUGUUCCAAAUGAUUUAUCGCCGUAGGAUGGGACUGCGGCCUAUCAGUUUGUUGGUGAGGUAAUGGCCCACCAAGACUAUUACAGGUACGGGCUCUGAGAGGAGUGGCCCGGAGAUGGGUACUGAGACACGGACCCAGGCCCUAUGGGGCGCAGCAGGCGAGAAAACUUUGCAAUGUGCGAAAGCACGACAAGGUUAAUCCGAGUGGUUUGUGCUAAACGAACCUUUUGUCAGUCCUAGAAACA…	Archaea,Crenarchaeota,Nitrososphaeria,Nitrosopumilales,Nitrosopumilaceae,Candidatus Nitrosopumilus,uncultured archaeon
EU284635.1.1403	CCUGACUGCUAUCGGAUUGAUACUAAGCCAUGCGAGUCAUUGUAGCAAUACAAGGCAGACGGCUCAGUAACGCGUAGUCAACCUAACCUAUGGACGAGAAUAACCUCGGGAAACUGAGAAUAAUGCUCGAUAGAACACUAUACCUGGAAUGGUUUGUGUUCCAAAUGAUUUAUCGCCGUAGGAUGGGACUGCGGCCUAUCAGUUUGUUGGUGAGGUAAUGGCCUACCAAGACUAUUACAGGUGCGGGCUCUGAGAGGAGUAGCCCGGAGAUGGGUACUGAGACACGGACCCAGGCCCUAUGGGGCGCAGCAGGCGAGAAAACUUUGCAAUGUGCGAAAGCACGACAAGGUUAAUCCGAGUGAUUUGUGCUAAACGAAUCUUUUGUUAGUCCUAGAAACA…	Archaea,Crenarchaeota,Nitrososphaeria,Nitrosopumilales,Nitrosopumilaceae,Candidatus Nitrosopumilus,uncultured archaeon
EU284642.1.1403	CCUGACUGCUAUCGGAUUGAUACUAAGCCAUGCGAGUCAUUGUAGCAAUACAAGGCAGACGGCUCAGUAACGCGUAGUCAACCUACCCUAUGGACGGGAAUAAUCUCGGGAAACUGAGAAUAAUGCCCGAUAGAACAUUAUGCCUGGAAUGGUUUAUGUUCCAGAUGAUUUAUCGCCGUAGGAUGGGACUGCUGCCUAUCAGUUUGUUGGUGAGGUAAUGGCCCACCAAGACUAUUACAGGUACGGGCUCUGAGAGGAGUAGCCCGGAGAUGGGUACUGAGACACGGACCCAGGCCCUAUGGGGCGCAGCAGGCGAGAAAACUUUGCAAUGUGCGAAAGCACGACAAGGUUAAUCCGAGUGGUUUCUGCUAAAGGAACCUUUUGUCAGUCCUAGAAACA…	Archaea,Crenarchaeota,Nitrososphaeria,Nitrosopumilales,Nitrosopumilaceae,Candidatus Nitrosopumilus,uncultured archaeon
EU284652.1.1403	CCUGACUGCUAUCGGAUUGAUACUAAGCCAUGCGAGUCAUUGUAGCAAUACAAGGCAUACGGCUCAGUAACGCGUAGUCAACCUACCCUAUGGACGGGAAUAACCUCGGGAAACUGAGAAUAAUGCCCGAUAGAACAUUAUGCCUGGAAUGGUUUAUGUUCCAAAUGAUUUAUCGCCGUAGGAUGGGACUGCGGCCUGUCAGUUUGUUGGUGAGGUAAUGGCCCACCAAGACUAUUACAGGUACGGGCUCUGAGAGGAGUAGCCCGGAGAUGGGUACUGAGACACGGACCCAGGCCCUAUGGGGCGCAGCAGGCGAGAAAACUUUGCAAUGUGCGAAAGCACGACAAGGUUAAUCCGAGUGGUUUGUGCUAAACGAACCUUUUGUCAGUCCUAGAAACA…	Archaea,Crenarchaeota,Nitrososphaeria,Nitrosopumilales,Nitrosopumilaceae,Candidatus Nitrosopumilus,uncultured archaeon
EU284661.1.1403	CCUGACUGCUAUCGGAUUGAUACUAAGCCAUGCGAGUCAUUGUAGCAAUACAAGGCAGACGGCUCAGUAACGCGUAGUCAACCUACCCUAUGGACGGGAAUAAUCUCGGGAAACUGAGAAUAAUGCCCGAUAGAACAUUAUGCCUGGAAUGGUUUAUGUUCCAAAUGAUUUAUCGCCGUAGGAUGGGACUGCGGCCUAUCAGUUUGUUGGUGAGGUAAUGGCCCACCAAGACUAUUACAGGUACGGGCUCUGAGAGGAGUAGCCCGGAGAUGGGUACUGAGUCACGGACCCAGGCCCUAUGGGGCGCAGCAGGCGAGAAAACUUUGCAAUGUGCGAAAGCACGACAAGGUUAAUCCGAGUGGUUUCUGCUAAAGGAACCUUUUGUCGGUCCUAGAAACA…	Archaea,Crenarchaeota,Nitrososphaeria,Nitrosopumilales,Nitrosopumilaceae,Candidatus Nitrosopumilus,uncultured archaeon
EU420685.1.1453	UUCCGGUUGAUCCUGCCAGACCUGACUGCUAUCGGAUUGAUACUAAGCCAUGCGAGUCAUUGUAGCAAUACAAGGCAGACGGCUCAGUAACGCGUAGUCAACCUACCCUAUGGACGGGAAUAACCUCGGGAAACUGAGAAUAAUGCCCGAUAGAACAUUAUGCCUGGAAUGGUUUAUGUUUCAAAUGAUUUAUCGCCGUAGGAUGGGACUGCGGCCUAUCAGUUUGUUGGUGAGGUAAUGGCCCACCAAGACUAUUACAGGUACGGGCUCUGAGAGGAGUAGCCCGGAGAUGGGUACUGAGACACGGACCCAGGCCCUAUGGGGCGCAGCAGGCGAGAAAACUUUGCAAUGUGCGAAAGCACGACAAGGUUAAUCCGAGUGGUUUCUGCUAAAGGAACC…	Archaea,Crenarchaeota,Nitrososphaeria,Nitrosopumilales,Nitrosopumilaceae,Candidatus Nitrosopumilus,uncultured archaeon
EU420706.1.1458	UUCCGGUUGAUCCUGCCAGACCUGACUGCUAUCGGAUUGAUACUAAGCCAUGCGAGUCAUUGUAGCAAUACAAGGCAGACGGCUCAGUAACGCGUAGUCAACCUACCCUAUGGACGGGAAUAACCUCGGGAAACUGAGAAUAAUGCCCGAUAGAACAUUAUGCCUGGAAUGGUUUAUGUUCCAAAUGAUUUAUCGCCGUAGGAUGGGACUGCGGCCUAUCAGUUUGUUGGUGAGGUAAUGGCCCACCAAGACUAUUACGGGUACGGGCUCUGAGAGGAGUGGCCCGGAGAUGGGUACUGAGACACGGACCCAGGCCCUAUGGGGCGCAGCAGGCGAGAAAACUUUGCAAUGUGCGAAAGCACGACAAGGUUAAUCCGAGUGGUUUCUGCUAAAGGAACC…	Archaea,Crenarchaeota,Nitrososphaeria,Nitrosopumilales,Nitrosopumilaceae,Candidatus Nitrosopumilus,uncultured archaeon
JQ815997.1.1402	ACCUGACUGCUAUCGGAUUGAUGCUAAGCCAUGCGAGUCAUUGUAGCAAUACAAGGCAGACGGCUCAGUAACGCGUAGUCAACCUACCCUAUGGACGGGGAUAACCUCGGGAAACUGAGAAUAAUACCCGAUAGAACAUUAUACCUGGAAUGGUUUAUGUUUCAAAUAAUUUAUUGCCGUAGGAUGGGACUGCGGCCUAUCAGUUUGUUGGUGAGGUAAUGGCCCACCAAGACUAUUACAGGUACGGGCUCUGAGAGGAGUAGCCCGGAGAUGGGUACUGAGACACGGACCCAGGCCCUAUGGGGCGCAGCAGGCGAGAAAACUUUGUAAUGUGCGAAAGCACGACAAGGUUAAUCCGAGUGGUUUCUGCUAAAGGAACCUUUUGCCAGUCCUAGAAAC…	Archaea,Crenarchaeota,Nitrososphaeria,Nitrosopumilales,Nitrosopumilaceae,Candidatus Nitrosopumilus,uncultured archaeon
JQ817512.1.1402	ACCUGACUGCUAUCGGAUCGAUACUAAGCCAUGCGAGUCAUUGUAGCAAUACAAGGCAUACGGCUCAGUAACGCGUAGUCAAUCUACCCUAUGGACGGGGAUAACCUCGGGAAACUGAGAAUAAUACCCGAUAGAACAUUAUGCCUGGAAUGGUUUAUGUUUCAAAUAAUUUAUUGCCGUAGGAUGGGACUGCGGCCUAUCAGUUUGUUGGUGAGGUAAUGGCCCACCAAGACUAUUACAGGUACGGGCUCUGAGAGGAGUAGCCCGGAGAUGGGUACUGAGACACGGACCCAGGCCCUAUGGGGCGCAGCAGGCGAGAAAACUUUGCAAUGUGCGAAAGCACGACAAGGUUAAUCCGAGUGGUUUCUGCUAAAGGAACCUUUUGACAGUCCUAGAAAC…	Archaea,Crenarchaeota,Nitrososphaeria,Nitrosopumilales,Nitrosopumilaceae,Candidatus Nitrosopumilus,uncultured archaeon
JQ817515.1.1402	ACCUGACUGCUAUCGGAUUGAUACUAAGCCAUGCGAGUCAUUGUAGCAAUACAAGGCAGACGGCUCAGUAACGCGUAGUCAACCUACCCUAUGGACGGGGAUAACCUCGGGAAACUGAGAAUAAUACCAGAUAGAACAUUAUGCCUGGAAUGGUUUAUGUUUCAAAUAAUUUAUUGCCGUAGGAUGGGACUGCGGCCUAUCAGUUUGUUGGUGAGGUAAUGGCCCACCAAGACUAUUACAGGUACGGGCUCUGAGAGGAGUAGCCCGGAGAUGGGUACUGAGACACGGACCCAGGCCCUAUGGGGCGCAGCAGGCGAGAAAACUUUGCAAUGUGCGAAAGCACGACAAGGUUAAUCCGAGUGAUUUCUGCUAAAGGAAUCUUUUGUCAGUCCUAGAAAC…	Archaea,Crenarchaeota,Nitrososphaeria,Nitrosopumilales,Nitrosopumilaceae,Candidatus Nitrosopumilus,uncultured archaeon
DQ299277.1.1421	UUGAUCCUGCCGGACCUGACUGCUAUCGGAUUGAUACUAAGCCAUGCGAGUCUUUGUAGCAAUACAAGGCAGACGGCUCAGUAACACGUAGUCAAUCUAACCUAUGGACGGGUAUAACCUCGGGAAACUGAGAAUAAUACCCGAUAGAUCAUUAUGCCUGGAAUGGCUUAUGGUUCAAAUGAUUCGUCGCCGUAGGAUGGGACUGCGUUCUAUCAGCUUGUUGGUGAGGUAAUGGCCCACCAAGGCUAUAACAGAUACGGGCUCUGAGAGGAGAAGCCCGGAGAUGGGUACUGAGACACGGACCCAGGCCCUAUGGGGCGCAGCAGGCGAGAAAACUUUGCAAUGUGCGAAAGCACGACAAGGUUAAUCCGAGUGUUUUCUGCUAAAGAGAUCUUUUGU…	Archaea,Crenarchaeota,Nitrososphaeria,Nitrosopumilales,Nitrosopumilaceae,Cenarchaeum,uncultured Cenarchaeaceae thaumarchaeote
JQ989647.1.1403	CGGACCUGACUGCUAUCGGAUUGAUACUAAGCAUGCGAGUCAUUGUAUUAUUACAAGGCAGACGGCUCAGUAACGCGUAGUCAACCUACCUUAUGGACGGGGAUAACCUCGGGAAACUGAGAAUAAUACCCGAUAUAACAUUAUACCUGGAAUGGUUUAUGUUUCAAAUAAUUUAUUGCCGUAAGAUGGGACUGCGGCCUAUCAGUUUGUUGGUGAGGUAAUGGCCCACCAAGACUAUUACAGGUACGGGCUCUGAGAGGAGUAGCCCGGAGAUGGGUACUGAGACACGGACCCAGGCCCCAUGGGGCGCAGCAGGCGAGAAAACUUUGCAAUGUGCGAAAGCACGACAAGGUUAAUCCGAGUGGUUUCUGCUAAAGGAACCUUUUGUCAGUCAUAGAA…	Archaea,Crenarchaeota,Nitrososphaeria,Nitrosopumilales,Nitrosopumilaceae,Candidatus Nitrosopumilus,uncultured archaeon
JQ989678.1.1402	ACCUGACUGCUAUCGGAUUGAUACUAAGCCAUGCGAGUCAUUGUAGCAAUACAAGGCAGACGGCUCAGUAACGCGUAGUCAACCUACCUUAUGGACGGGGAUAACCUCGGGAAACUGAGAAUAAUACCCGAUAGAACAUUAUGCCUGGAAUGGUUUAUGUUUCAAAUAAUUUAUUGCCGUAAGAUGGGACUGCGGCCUAUCAGUUUGUUGGUGAGGUAAUGGCCCACCAAGACUAUUACAGGUACGGGCUCUGAGAGGAGUAGCCCGGAGAUGGGUACUGAGACACGGACCCAGGCCCUAUGGGACGCAGCAGGCGAGAAAACUUUGCAAUGUGCGAAAGCACGACAAGGUUAAUCCGAGUGGUUUCUGCUAAAGGAACCUUUUGUCAGUCAUAGAACC…	Archaea,Crenarchaeota,Nitrososphaeria,Nitrosopumilales,Nitrosopumilaceae,Candidatus Nitrosopumilus,uncultured archaeon
HQ588635.1.1440	UUCCGGUUGAUCCCGCCGGACCUGACUGCUAUCGGAUUGGUACUAAGCCAUGUGAGUCAUUGUAGCAAUACAAGGCAGACGGCUCAGUAACACGUAGCCAACCUAACCUAUGGACGGGGAUAACCUCGGGAAACUGAGGAUAAACCCCGAUAGAUCAUAAUGCCUGGAACGGUUUAUGGUCCAAAUGAUUCGUCGCCGUAGGAUGGGACUGCGGCCUAUCAGCUUGUUGGUGAGGUAAUGGCCCACCAAGGCUAUUACAGGUACGGGCUCUGAGAGGAGAAGCCCGGAGAUGGGUACUGAGACACGGACCCAGGCCCUAUGGGGCGCAGCAGGCGAGAAACCUUUGCAAUGUGCGCAAGCACGACAAGGUUAAUCCGAGUGUUUCCUGCUAAAGGAAUC…	Archaea,Crenarchaeota,Nitrososphaeria,Nitrosopumilales,Nitrosopumilaceae,uncultured archaeon,
JX000671.1.1402	ACCUGACUGUUAUCGGAUUGAUACUAAGCCAUGUGAGUCAUUGUAGCAAUACAAGGCAGACGGCUCAGUAACACGUAGUCAAUCUACCCUAUGGACGGGGAUAACCUCGGGAAACUGAGGAUAACACCCGAUAGAUCAUAAUUCCUGGAAUGGUUUAUGGUCCAAAUGAUUCGUCGCCGUAGGAUGGGACUGCGGCCUAUCAGCUUGUUGGUGAGGUAAUGGCCCACCAAGGCUAUUACAGGUACGGGCUCUGAGAGGAGAAGCCCGGAGAUGGGUACUGAGACACGGACCCAGGCCCUAUGGGGCGCAGCAGGCGAGAAAACUUUGCAAUGUGCGCAAGCACGACAAGGUUAAUCCGAGUGAUUCCUGCUAAAGGAAUCUUUUGCUAGUCCUAAAAAC…	Archaea,Crenarchaeota,Nitrososphaeria,Nitrosopumilales,Nitrosopumilaceae,uncultured archaeon,
JX000717.1.1402	ACCUGACCGCUAUCGGAUUGGUACUAAGCCAUGUGAGUCAUUGUAGCAAUACAAGGCAGACGGCUCAGUAACACGUAGUCAAUCUACCCUAUGGACGGGGAUAACCUCGGGAAACUGAGGAUAAAACCCGAUAGAUCAUAGUGCCUGGAACGGCUUAUGGUCCAAAUGAUUCGUCGCCGUAGGAUGGGACUGCGGCCUAUCAGCUUGUUGGUGAGGUAAUGGCCCACCAAGGCUAUUACAGGUACGGGCUCUGAGAGGAGAAGCCCGGAGAUGGGUACUGAGACACGGACCCAGGCCCUAUGGGGCGCAGCAGGCGAGAAACCUUUGCAAUGUGCGCAAGCACGACAAGGUUAAUCCGAGUGUUUCCUGCUAAAGGAAUCUUUUGUUAGUCUUAAAAUC…	Archaea,Crenarchaeota,Nitrososphaeria,Nitrosopumilales,Nitrosopumilaceae,uncultured archaeon,
JX000796.1.1403	ACCUGACUGCUAUCGGAUUGAUACUAAGCCAUGCGAGUCAUUGUAGCAAUACAAGGCAGACGGCUCAGUAACGCGUAGUCAACCUACCCUAUGGACGGGGAUAACCUCGGGAAACUGAGAAUAAUACCCGAUAGAACAUUAUGCCUGGAAUGGUUUAUGUUUCAAAUAAUUUAUUGCCGUAGGAUGGGACUGCGGCCUAUCAGUCUGUUGGUGAGGUAAUGGCCCACCAAGACUAUUACAGGUACGGGCUCUGAGAGGAGUAGCCCGGAGAUGGGUACUGAGACACGGACCCAGGCCCUAUGGGGCGCAGCAGGCGAGAAAACUUUGCAAUGUGCGAAAGCACGACAAGGUUAAUCCGAGUGAUUUCUGCUAAAGGAAUCUUUUGUCAGUCCUAGAAAC…	Archaea,Crenarchaeota,Nitrososphaeria,Nitrosopumilales,Nitrosopumilaceae,Candidatus Nitrosopumilus,uncultured archaeon
JX000815.1.1403	ACCUGACUGCUAUCGGAUUGAUACUAAGCCAUGUGAGUCAUUGUAGCAAUACAAGGCAGACGGCUCAGUAACACUUAGCCAACCUACCCUAUGGACGGGGAUAACCUCGGGAAACUGAGGAUAAACCCCGAUAGAUCAUUAUACCUGGAACGGUUUAUGGUCCAAAUGAUUCGUCGCCGUAGGAUGGGACUGCGGCCUAUCAGCUUGUUGGUGAGGUAAUGGCCCACCAAGGCUAUUACAGGUACGGGCUCUGAGAGGAGAAGCCCGGAGAUGGGUACUGAGACACGGACCCAGGCCCUAUGGGGCGCAGCAGGCGAGAAAACUUUGCAAUGUGCGCAAGCACGACAGGGUUAAUCCGAGUGAUUCCUGCUAAAGGAAUCUUUUGCUAGUCCUAAAAAC…	Archaea,Crenarchaeota,Nitrososphaeria,Nitrosopumilales,Nitrosopumilaceae,uncultured archaeon,
EF069341.1.1440	UUCCGGUUGAUCCUGCCGGACCUGACUGCUAUCGGAUUGAUACUAAGCCAUGCGAGUCAUUGUAGCAAUACAAGGCAGACGGCUCAGUAACGCGUAGUCAACCUACCCUAUGGACGGGGAUAACCUCGGGAAACUGAGAAUAAUACCCGAUAGAACAUUAUACCUGGAAUGGUUUAUGUUUCAAAUAAUUUAUUGCCGUAGGAUGGGACUGCGGCCUAUCAGUUUGUUGGUGAGGUAAUGGCCCACCAAGACUAUUACAGGUACGGGCUCUGAGAGGAGUAGCCCGGAGAUGGGUACUGAGACACGGACCCAGGCCCUAUGGGGCGCAGCAGGCGAGAAAACUUUGCAAUGUGCGAAAGCACGACAAGGUUAAUCCGAGUGGUUUCUGCUAAAGGAACC…	Archaea,Crenarchaeota,Nitrososphaeria,Nitrosopumilales,Nitrosopumilaceae,Candidatus Nitrosopumilus,uncultured Nitrosopumilales archaeon
EF069343.1.1440	UUCCGGUUGAUCCUGCCGGACCUGACUGCUAUCGGAUUGAUACUAAGCCAUGCGAGUCAUUGUAGUAAUACAAGGCAGACGGCUCAGUAACGCGUAGUCAACCUAACCUAUGGACGGGAAUAACCUCGGGAAACUGAGUAUAAUGCCCGAUAGAACAUUAUGCCUGGAAUGGUUUAUGUUCCAAAUGAUUUAUCGCCGUAGGAUGGGACUGCGGCCUAUCAGUUUGUUGGUGAGGUAAUGGCCCACCAAGACUAUUACAGGUACGGGCUCUGAGAGGAGUAGCCCGGAGAUGGGUACUGAGACACGGACCCAGGCCCUAUGGGGCGCAGCAGGCGAGAAAACUUUGCAAUGUGCGAAAGCACGACAAGGUUAAUCCGAGUGGUUUCUGCUAAAGGAACC…	Archaea,Crenarchaeota,Nitrososphaeria,Nitrosopumilales,Nitrosopumilaceae,Candidatus Nitrosopumilus,uncultured Nitrosopumilales archaeon
EF069350.1.1440	UUCCGGUUGAUCCUGCCGGACCUGACUGCUAUCGGAUUGAUACUAAGCCAUGCGAGUCAUUGUAGCAAUACAAGGCAGACGGCUCAGUAACGCGUAGUCAACCUACCCUAUGGACGGGGAUAACCUCGGGAAACUGAGAAUAAUACCCGAUAGAACACUAUACCUGGAAUGGUUUGUGUUCCAAACAAUUUAUUGCCGUAGGAUGGGACUGCGGCCUAUCAGUUUGUUGGUGAGGUAAUGGCCCACCAAGACUAUUACAGGUACGGGCUCUGAGAGGAGUGGCCCGGAGAUGGGUACUGAGACACGGACCCAGGCCCUAUGGGGCGCAGCAGGCGAGAAAACUUUGCAAUGUGCGAAAGCACGACAAGGUUAAUCCGAGUGGUUUCUGCUAAAAGAACC…	Archaea,Crenarchaeota,Nitrososphaeria,Nitrosopumilales,Nitrosopumilaceae,Candidatus Nitrosopumilus,uncultured Nitrosopumilales archaeon
EF069357.1.1439	UUCCGGUUGAUCCCGCCGGACCUGACUGCUAUCGGAUUGAUACUAAGCCAUGCGAGUUUUUGUAGUAAUACAAGGCAGACGGCUCAGUAACACGUAGUCAAUCUAACCUAUGGACGAGGAUAACCUCGGGAAACUGAGAAUAAUACUCGAUAGAUCAUUAUGCCUGGAACGGUUUAUGGUUCAAAUGAAUUUCGCCAUAGGAUGGGACUGCGGUCUAUCAGCUUGUUGGUGAGGUAAUGGCCCACCAAGGCUAUUACAGAUACGGGCUCUGAGAGGAGAAGCCCGGAGAUGGGUACUGAGACACGGACCCAGGCCCUAUGGGGCGCAGCAGGCGAGAAAACUUUGCAAUGUGCGAAAGCACGACAAGGUUAAUCCGAGUGAUUCCUGCUAAAGGAAUCU…	Archaea,Crenarchaeota,Nitrososphaeria,Nitrosopumilales,Nitrosopumilaceae,uncultured Nitrosopumilales archaeon,
EF069364.1.1440	UUCCGGUUGAUCCUGCCGGACCUGACUGCUAUCGGAUUGAUACUAAGCCAUGUGAGUCGUUGUAGCAAUACAAGGCGUACGGCUCAGUAACACGUAGUCAAUCUAACCUAUGGACGGGGAUAACCUCGGGAAACUGAGGAUAAAACCCGAUAGAUCAUAAUUCCUGGAACGGUUUAUGGUUCAAACGAUUCGUUGCCGUAGGAUGGGACUGCGGCCUAUCAGCUUGUUGGUGAGGUAAUGGCCCACCAAGGCUAUUACAGGUACGGGCUCUGAGAGGAGAAGCCCGGAGAUGGGUACUGAGACACGGACCCAGGCCCUAUGGGGCGCAGCAGGCGAGAAAACUUUGCAAUGUGCGCAAGCACGACAAGGUUAAUCCGAGUGUUUCCUGCUUAAGGAAUC…	Archaea,Crenarchaeota,Nitrososphaeria,Nitrosopumilales,Nitrosopumilaceae,uncultured Nitrosopumilales archaeon,
EF069371.1.1440	UUCCGGUUGAUCCUGCCGGACCUGACUGCUAUCGGAUUGAUACUAAGCCAUGCGAGUCAUUGUAGUAAUACAAGGCAGACGGCUCAGUAACGCGUAGUCAACCUAACCUAUGGACGGGAAUAACCUCGGGAAACUGAGUAUAAUGCCCGAUAGAACAUUAUGCCUGGAAUGGUUUAUGUUCCAAAUGAUUUAUCGCCGUAGGAUGGGACUGCGGCCUAUCAGUUUGUUGGUGAGGUAAUGGCCCACCAAGACUAUUACAGGUACGGGCUCUGAGAGGAGUAGCCCGGAGAUGGGUACUGAGACACGGACCCAGGCCCUAUGGGGCGCAGCAGGCGAGAAAACUUUGCAAUGUGCGAAAGCACGACAAGGUUAAUCCGAGUGGUUUCUGCUAAAGAAACC…	Archaea,Crenarchaeota,Nitrososphaeria,Nitrosopumilales,Nitrosopumilaceae,Candidatus Nitrosopumilus,uncultured Nitrosopumilales archaeon
EF069384.1.1439	UUCCGGUUGAUCCUGCCGGACCUGACUGCUAUCGGAUUGAUACUAAGCCAUGCGAGUCUUUGUAGCAAUACAAGGCAUACGGCUCAGUAACACGUAGUCAAUCUACCCUAUGGACGGGGAUAACCUCGGGAAACUGAGAAUAAUACCCGAUAGAUCAUUAUGCCUGGAAUGGUUUAUGAUCCAAAUGAAUUUCGCCAUAGGAUGGGACUGCGGUCUAUCAGCUUGUUGGUGAGGUAAUGGCCCACCAAGGCUAUAACAGAUACGGGCUCUGAGAGGAGAAGCCCGGAGAUGGGUACUGAGACACGGACCCAGGUCCUAUGGGGCGCAGCAGGCGAGAAAACUUUGCAAUGUGCGAAAGCACGACAAGGUUAAUCCGAGUGUUUCCUGCUAAAGGAAUCU…	Archaea,Crenarchaeota,Nitrososphaeria,Nitrosopumilales,Nitrosopumilaceae,uncultured Nitrosopumilales archaeon,
EF076093.1.1439	UUCCGGUUGAUCCUGCCGGACCUGACUGCUAUCGGAUUGAUACUAAGCCAUGCGAGUCAAUGUAGUAAUACAAGGCAGACGGCUCAGUAACGCGUAGUCAACCUAACCUAUGGACGGAAAUAACCUCGGGAAACUGAGCAUAAUACCCGAUAGAACAUUAUGCCUGGAAUGGUUUAUGUUCCAAAUGAUUUAUCGCCGUAGGAUGAGACUGCGGCCUAUCAGUUUGUUGGUGAGGUAAUGGCCCACCAAGACUAUUACAGGUACGGGCUCUGAGAGGAGUAGCCCGGAGAUGGGUACUGAGACACGGACCCAGGCCCUAUGGGGCGCAGCAGGCGAGAAAACUUUGCAAUGUGCGAAAGCACAACAAGGUUAAUCCGAGUGGUUCCUGCUAAAGGAACC…	Archaea,Crenarchaeota,Nitrososphaeria,Nitrosopumilales,Nitrosopumilaceae,Candidatus Nitrosopumilus,uncultured crenarchaeote
CP024808.289229.290648	UCCCGUUGAUCCUGCGGGACCUGACUGCUAUCGGAUUGGUACUAAGCCAUGCGAGUCGUUGUAGCAAUACAAGGCGAACUGCUCAGUAACACGUAGUUAACCUAACCUAUGGAUGGGGAUAACCUCGGGAAACUGAGAAUAAUACCCAAUAGACCACAGUGCCUGGAAUGGCCUGUGGUUGAAAUGAUUUAUCGCUGUAGGAUGGGACUGCGGCCUAUCAGCUUGUUGGUGAGGUAAUGGCCCACCAAGGCUAUAACAGGUACGGGCUCUGAGAGGAGGGGCCCGGAGAUGGGUACUGAGACACGGACCCAGGCCCUAUGGGGCGCAGCAGGCGAGAAACCUUUGCAAUGUGCGAAAGCACGACAAGGUUAAUCCGAGUGUCUCCUGCUAAAGGAGUCU…	Archaea,Crenarchaeota,Nitrososphaeria,Nitrosopumilales,Nitrosopumilaceae,Candidatus Nitrosotenuis,Candidatus Nitrosotenuis aquarius
HQ877737.1.1440	UUCCGGUUGAUCCCGCCGGACCUGACUGCUAUCGGAUUGAUACUAAGCCAUGCGAGUCGUUGCAGCAAUGCAAGGCAAACGGCUCAGUAACACGUAGUCAACCUAACCUGCAGACGGGGAUAACCUCGGGAAACUGAGAAUAAUACCCGAUAGGCCACGGUGCCUGGAAUGGCCCGGGGCCCAAACGAUUUAUCGCUGCAGGAUGGGACUGCGGCCUAUCAGCUUGUUGGUGAGGUAAUGGCCCACCAAGGCGAUAACAGGUACGGGCUCUGAGAGGAGAGGCCCGGAGAUGGGUACUGAGACACGGACCCAGGCCCUAUGGGGCGCAGCAGGCGAGAAAACUUUGCAAUGUGCGAAAGCACGACAAGGUUAAUCCGAGUGGUUCCUGCUUAGGGAACC…	Archaea,Crenarchaeota,Nitrososphaeria,Nitrosopumilales,Nitrosopumilaceae,Cenarchaeum,uncultured archaeon
HQ877739.1.1440	UUCCGGUUGAUCCUGCCGGACCUGACUGCUAUCGGAUUGAUACUAAGCCAUGCGAGUCGUUGCUGCAAUGCAAGGCAAACGGCUCAGUAACACGUAGUCAACCUAACCUGCAGACGGGGAUAACCUCGGGAAACUGAGAAUAAUACCCGAUAGGCCACGGUGCCUGGAAUGGCCCGCGGCCCAAACGAUUUAUCGCUGCAGGAUGGGACUGCGGCCUAUCAGCUUGUUGGUGAGGUAAUGGCCCACCAAGGCGAUAACAGGUACGGGCUCUGAGAGGAGAAGCCCGGAGAUGGGUACUGAGACACGGACCCAGGCCCUAUGGGGCGCAGCAGGCGAGAAAACUUUGCAAUGUGCGAAAGCACGACAAGGUUAAUCCGAGUGGUUCCUGCUUAGGGAACC…	Archaea,Crenarchaeota,Nitrososphaeria,Nitrosopumilales,Nitrosopumilaceae,Cenarchaeum,uncultured archaeon
KF900454.38387.39857	AUCCGGUUGAUCCUGCCGGACCUGACUGCUAUCGGAUUGAUACUAAGCCAUGCUAGUCUUUGUAGUAAUACAAGGCAUACGGCUCAGUAACGCGUAGUCAACCUACCCUAUGGACGGGGAUAAUCUCGGGAAACUGAGCAUAAUACCCGGUAGACCACUUCUCCUGGAAUGGUUAGUGGUUAAAAUGAUUCGUCGCCAUAGGAUGGGACUGCGGCCUAUCAGCUUGUUGGUGAGGUAAUGGCCCACCAAGGCGAUUACAGGUACGGGCUCUGAGAGGAGAAGCCCGGAGAUGGGUACUGAGACAAGGACCCAGGCCCUAUGGGGCGCAGCAGGCGAGAAAACUUUGCAAUGUGCGAAAGCACGACAAGGUUAAUCCGAGUGAUUUCUGCUAAAGGAAUC…	Archaea,Crenarchaeota,Nitrososphaeria,Nitrosopumilales,Nitrosopumilaceae,uncultured marine thaumarchaeote AD1000_66_F10,
KF954253.1.1443	UUCCGGUUGAUCCCGCCGGACCUGACUGCUAUCGGAUUGAUACUAAGCCAUGCGAGUCUUUGUAGUAAUGCAAGGCAGACGGCUCAGUAACACGUAGUCAACCUACCCUAUGGAUGAGAAUAAUCUCGGGAAACUGAGGAUAAUACUCAAUAGAUCAUGAUGCCUGGAAUGGUUUAUGAUUAAAAUGAUUCGUCGCCAUAGGAUGGGACUGCGACCUAUCAGCUUGUUGGUGAGGUAACGGCCCACCAAGGCGAUUACAGGUACGGGCUCUGAGAGGAGAAGCCCGGAGAUGGGUACUGAGACAAGGACCCAGGCCCUAUGGGGCGCAGCAGGCGAGAAAACUUUGCAAUGUGCGAAAGCACGACAAGGUUAAUCCGAGUGAUUUCUGCUAAAGAAAUC…	Archaea,Crenarchaeota,Nitrososphaeria,Nitrosopumilales,Nitrosopumilaceae,uncultured thaumarchaeote,
KX426921.1.1471	AUCCGGUUGAUCCUGCCGGACCUGACUGCUAUCGGAUUGAUACUAAGCCAUGCGAGUCUUUGUAGUAAUACAAGGCAGACGGCUCAGUAACGCGUAGUCAACCUACCCUAUGGACGGGAAUAAUCUCGGGAAACUGAGCAUAAUACCCGGCGUACCAUCAUUCCUGGAAUGGUUGGUGGUUAAAAUGAUUCGUCGCCGUAGGAUGGGACUGCGACCUAUCAGCUUGUUGGUGAGGUAAAGGCCCACCAAGGCGAUUACAGGUACGGGCUCUGAGAGGAGAAGCCCGGAGAUGGGUACUGAGACACGGACCCAGGCCCUAUGGGGCGCAGCAGGCGAGAAAACUUUGCAAUGUGCGAAAGCACGACAAGGUUAAUCCGAGUGAUUUCUGCUAAAGGAAUC…	Archaea,Crenarchaeota,Nitrososphaeria,Nitrosopumilales,Nitrosopumilaceae,uncultured archaeon,
KX427657.1.1441	AUCCGGUUGAUCCUGCCGGACCUGACUGCUAUCGGAUUGAUACUAAGCCAUGCAAGUCUUUGUAGUAAUACAAGGCAUACGGCUCAGUAACGCGUAGUCAACCUACCCUAUGGAUGGGGAUAAUCUCGGGAAACUGAGCAUAAUACCCAACAGAUCAUCAAUUCUGGAAUGGUUGAUGAUUCAAAUGAUUUUUCGCCAUAGGAUGGGACUGCGGCCUAUCAGCUUGUUGGUGAGGUAAAGGCCCACCAAGGCAAUUACAGGUACGGGCUCUGAGAGGAGAAGCCCGGAGAUGGGUACUGAGACAAGGACCCAGGCCCUAUGGGGCGCAGCAGGCGAGAAAACUUUGCAAUGUGCGAAAGCACGACAAGGUUAAUCCGAGUGAUUUCUGCUAAAGGAAUC…	Archaea,Crenarchaeota,Nitrososphaeria,Nitrosopumilales,Nitrosopumilaceae,uncultured archaeon,
KX427794.1.1439	UCCGUUUGAUCCUGACGGACCUGACUGCUAUCGGAUUGAUACUAAGCCAUGUUAGUCUUUGUAGUAAUACAAGGCAGACGGCUCAGUAACGCGUAGUCAACCUAACCUAUGGAUGGGGAUAACUUCGGGAAACUGAGGAUAAUACCCAAUAGGCCAUUAUACCUGGAAUGGUUUAUGGCUCAAAUGAAUUUCGCCCGUAGGAUGGGACUGCGGGCUAUCAGCUUGUUGGUGAGGUAAUGGCCCACCAAGGCGAUUACAGCUACGGGCUCUGAGAGGAGUAGCCCGGAGAUGGGUACUGAGACAAGGACCCAGGUCCUAUGGGACGCAGCAGGCGAGAAAACUUUGCAAUGUGCGAAAGCACGACAAGGUUAAUCCGAGUGUUUCCUGCUAAAGGAAUCU…	Archaea,Crenarchaeota,Nitrososphaeria,Nitrosopumilales,Nitrosopumilaceae,Candidatus Nitrosopelagicus,uncultured archaeon
KX427851.1.1439	UCCGUUUGAUCCUGACGGACCUGACUGCUAUCGGAUUGAUACUAAGCCAUGUUAGUCUUUGUAGUAAUACAAGGCAGACGGCUCAGUAACGCGUAGUCAACCUAACCUAUGGAUGGGGAUAACUUCGGGAAACUGAGGAUAAUACCCAAUAGGCCAUUAUACCUGGAAUGGUUUAUGGCUCAAAUGAUUUAUCGCCGUAGGAUGGGACUGCGAGCUAUCAGCUUGUUGGUGAGGUAAUGGCCCACCAAGGCUAUUACAGCUACGGGCUCUGAGAGGAGUAGCCCGGAGAUGGGUACUGAGACAAGGACCCAGGCCCUAUGGGGCGCAGCAGGCGAGAAAACUUUGCAAUGUGCGAAAGCCCGACAAGGUUAAUCCGAGUGGUUCCUGCUAAAGGAACCU…	Archaea,Crenarchaeota,Nitrososphaeria,Nitrosopumilales,Nitrosopumilaceae,Candidatus Nitrosopelagicus,uncultured archaeon
KX427991.1.1462	AUCCGGUUGAUCCUGCCGGACCUGACUGCUAUCGGAUUGAUACUAAGCCAUGCGAGUCAUUGUAGCAAUACAAGGCAUACGGCUCAGUAACGCGUAGUCAACCUAACCUAUGGACGGGAAUAACCUCGGGAAACUGAGAAUAAUGCCCGAUAGAACAUUAUACCUGGAAUGGUUUAUGUUCCAAAUGAUUUAUCGCCGUAGGAUGGGACUGCGGCCUAUCAGUUUGUUGGUGAGGUAAUGGCCCACCAAGACUAUUACAGGUACGGGCUCUGAGAGGAGUAGCCCGGAGAUGGGUACUGAGACACGGACCCAGGCCCUAUGGGGCGCAGCAGGCGAGAAAACUUUGCAAUGUGCGAAAGCACGACAAGGUUAAUCCGAGUGAUUUCUGCUAAAGAAAUC…	Archaea,Crenarchaeota,Nitrososphaeria,Nitrosopumilales,Nitrosopumilaceae,Candidatus Nitrosopumilus,uncultured archaeon
MG012901.1.1439	CCGGUUGAUCCUGCCGGACCUGACUGCUAUCGGAUUGAUACUAAGCCAUGCGAGUCAUUGUAGCAAUACAAGGCAUACGGCUCAGUAACGCGUAGUCAACCUAACCUAUGGACGGGAAUAACCUCGGGAAACUGAGAAUAAUGCCCGAUAGGACAUUAUACCUGGAAUGGUUUAUGUUCCAAAUGAUUUAUCGCCGUAGGAUGGGACUGCGGCCUAUCAGUUUGUUGGUGAGGUAAUGGCCCACCAAGACUAUUACAGGUACGGGCUCUGAGAGGAGUAGCCCGGAGAUGGGUACUGAGACACGGACCCAGGCCCUAUGGGGCGCAGCAGGCGAGAAAACUUUGCAAUGUGCGAAAGCACGACAAGGUUAAUCCGAGUGAUUUCUGCUAAAGAAAUCUU…	Archaea,Crenarchaeota,Nitrososphaeria,Nitrosopumilales,Nitrosopumilaceae,Candidatus Nitrosopumilus,uncultured archaeon
MG012910.1.1439	UCCGGUUGAUCCUGCCGGACCUGACUGCUAUCGGAUUGAUACUAAGCCAUGCGAGUCAUUGUAGCAAUACAAGGCAUACGGCUCAGUAACGCGUAGUCAACCUAACCUACGGACGGGAAUAACCUCGGGAAACUGAGAAUAAUGCCCGAUAGAACAUUAUGCCUGGAAUGGUUUAUGUUCCAAAUGAUUUAUCGCCGUAGGAUGGGACUGCGGCCUAUCAGUUUGUUGGUGAGGUAAUGGCCCACCAAGACUAUUACAGGUACGGGCUCUGAGAGGAGUGGCCCGGAGAUGGGUACUGAGACACGGACCCAGGCCCUAUGGGGCGCAGCAGGCGAGAAAACUUUGCAAUGUGCGAAAGCACGACAAGGUUAAUCCGAGUGGUUUCUGCUAAAGAAACCU…	Archaea,Crenarchaeota,Nitrososphaeria,Nitrosopumilales,Nitrosopumilaceae,Candidatus Nitrosopumilus,uncultured archaeon
MG012922.1.1439	CCGGUUGAUCCUGCCGGACCUGACUGCUAUCGGAUUGAUACUAAGCCAUGCGAGUCAUUGUAGCAAUACAAGGCAUACGGCUCAGUAACGCGUAGUCAACCUAACCUAUGGACGGGAAUAACCUCGGGAAACUGAGAAUAAUGCCCGAUAGAACAUUAUACCUGGAAUGGUUUAUGUUCCAAAUGAUUUAUCGCCGUAGGAUGGGACUGCGGCCUAUCAGUUUGUUGGUGAGGUAAUGGCCCACCAAGACUAUUACAGGUACGGGCUCUGAGAGGAGUAGCCCGGAGAUGGGUACUGAGACACGGACCCAGGCCCUAUGGGGCGCAGCAGGCGAGAAAACUUUGCAAUGUGCGAAAGCACGACAAGGUUAAUCCGAGUGAUUUGUGCUAAACGAAUCUU…	Archaea,Crenarchaeota,Nitrososphaeria,Nitrosopumilales,Nitrosopumilaceae,Candidatus Nitrosopumilus,uncultured archaeon
MG012923.1.1438	UCCGGUUGAUCCUGCCGGACCUGACUGCUAUCGGAUUGAUACUAAGCCAUGCGAGUAAUUGUAGCAAUACAAGGCAUACGGCUCAGUAACGCGUAGUCAACCUAACCUAUGGACGGGAAUAACCUCGGGAAACUGAGAAUAAUGCCCGAUAGAACAUUAUGCCUGGAAUGGUUUAUGUUCCAAAUGAUUUAUCGCCGUAGGAUGGGACUGCGGCCUAUCAGUUUGUUGGUGAGGUAACGGCCCACCAAGACUAUUACAGGUACGGGCUCUGAGAGGAGUAGCCCGGAGAUGGGUACUGAGACACGGACCCAGGCCCUAUGGGGCGCAGCAGGCGAGAAAACUUUGCAAUGUGCGAAAGCACGACAAGGUUAAUCCGAGUGAUUUGUGCUAAACGAAUCU…	Archaea,Crenarchaeota,Nitrososphaeria,Nitrosopumilales,Nitrosopumilaceae,Candidatus Nitrosopumilus,uncultured archaeon
KJ882177.1.1438	CCGGUUGAUCCUGCCAGACCUGACUGCUAUCGGAUUGAUACUAAGCCAUGCGAGUCAUUGUAGCAAUACAAGGCAGACGGCUCAGUAACGCGUAGUCAACCUAACCUAUGGACGGGAAUAACCUCGGGAAACUGAGAAUAAUGCCCGAUAGAACACUAUGCCUGGAAUGGUUUGUGUUCCAAAUGAUUUAUCGCCGUAGGAUGGGACUGCGGCCUAUCAGUUUGUUGGUGAGGUAAUGGCCCACCAAGACUAUUACAGGUACGGGCUCUGAGAGGAGUAGCCCGGAGAUGGGUACUGAGACACGGACCCAGGCCCUAUGGGGCGCAGCAGGCGAGAAAACUUUGCAAUGUGCGAAAGCGCGACAAGGUUAAUCCGAGUGGUUUCUGCUAAAGGAACCUU…	Archaea,Crenarchaeota,Nitrososphaeria,Nitrosopumilales,Nitrosopumilaceae,Candidatus Nitrosopumilus,uncultured archaeon
KJ882179.1.1438	CCGGUUGAUCCUGCCGGACCUGACUGCUAUCGGAUUGAUACUAAGCCAUGCGAGUCAUUGUAGCAAUACAAGGCAGACGGCUCAGUAACGCGUAGUCAACCUAACCUAUGGACGGGAAUAACCUCGGGAAACUGAGAAUAAUGCCCGAUAGAACACUAUACCUGGAAUGGUUUGUGUUCCAAAUGAUCUAUCGCCGUAGGAUGGGACUGCGGCCUAUCAGUUUGUUGGUGAGGUAAUGGCCCACCAAGACUAUUACAGGUACGGGCUCUGAGAGGAGUAGCCCGGAGAUGGGUACUGAGACACGGACCCAGGCCCUGUGGGGCGCAGCAGGCGAGAAAACUUUGCAAUGUGCGAAAGCACGACAAGGUUAAUCCGAGUGGUUUCUGCUAAAGGAACCUU…	Archaea,Crenarchaeota,Nitrososphaeria,Nitrosopumilales,Nitrosopumilaceae,Candidatus Nitrosopumilus,uncultured archaeon
KJ882209.1.1438	CCGGUUGAUCCUGCCGGACCUGACUGCUAUCGGAUUGAUACUAAGCUAUGCGAGUCAUUGUAGCAAUACAAGGCAGACGGCUCAGUAACGCGUAGUCAACCUAACCUAUGGACGGGAAUAACCUCGGGAAACUGAGAAUAAUGCCCGAUAGAACACUAUACCUGGAAUGGUUUGUGUUCCAAAUGAUUUAUCGCCGUAGGAUGGGACUGCGGCCUAUCAGUUUGUUGGUGAGGUAAUGGCCCACCAAGACUAUUACAGGUACGGGCUCUGAGAGGAGUAGCCCGGAGAUGGGUACUGAGACACGGACCCAGGCCCUAUGGGGCGCAGCAGGCGAGAAAACUUUGCAAUGUGCGAAAGCACGACAAGGUUAAUCCGAGUGGUUUCUGCUAAAGGAACCUU…	Archaea,Crenarchaeota,Nitrososphaeria,Nitrosopumilales,Nitrosopumilaceae,Candidatus Nitrosopumilus,uncultured archaeon
KJ882215.1.1438	CCGGUUGAUCCUGCCGGACCUGACUGCUAUCGGAUUGAUACUAAGCCAUGCGAGUCAUUGUAGUAAUACAAGGCAGACGGCUCAGUAACGCGUAGUCAACCUACCCUAUGGACGGGAAUAACCUCGGGAAACUGAGAAUAAUGCCCGAUAGAACAUUAUGCCUGGAAUGGUUUAUGUUCAAAAUGAUUUAUCGCCGUAGGAUGGGACUGCGGCCUAUCAGUUUGUUGGUGAGGUAAUGGCCCACCAAGACUAUUACAGGUACGGGCUCUGAGAGGAGUGGCCCGGAGAUGGGUACUGGGACACGGACCCAGGCCCUAUGGGGCGCAGCAGGCGAGAAAACUUUGCAAUGUGCGAAAGCACGACAAGGUUAAUCCGAGUGGUUUCUGCUAAAGGAACCUU…	Archaea,Crenarchaeota,Nitrososphaeria,Nitrosopumilales,Nitrosopumilaceae,Candidatus Nitrosopumilus,uncultured archaeon
KJ882217.1.1438	CCGGUUGAUCCUGCCGGACCUGACUGCUAUCGGAUUGAUACUAAGCCAUGCGAGUCUUUGUAGCAAUACAAGGCAGACGGCUCAGUAACACGUAGUCAAUCUAACCUAUGGACGAGGAUAACCUCGGGAAACUGAGAAUAAUACUCGAUAGAUCAUUAUUCCUGGAACGGUUUAUGGUUCAAAUGAAUUUCGCCAUAGGGUGAGACUGCGGUCUAUCAGCUUGUUGGUGAGGUAAUGGCCCACCAAGGCUAUAACAGAUACGGGCUCUGAGAGGAGAAGCCCGGAGAUGGGUACUGAGACACGGACCCAGGCCCUAUGGGGCGCAGCAGGCGAGAAAACUUUGAAAUGUGCGAAAGCACGACAAGGUUAAUCCGAGUGGUUUCUGCUAAAGGAACCAUU…	Archaea,Crenarchaeota,Nitrososphaeria,Nitrosopumilales,Nitrosopumilaceae,uncultured archaeon,
KJ882253.1.1443	UUCCGGUUGAUCCUGCCGGACCUGACUGCUAUCGGAUUGAUACUAAGCCAUGCGAGUCAUUGUAGCAAUACAAGGCAGACGGCUCAGUAACGCGUAGUCAACCUAACCUAUGGACGGGAAUAACCUCGGGAAACUGAGAAUAAUGCCCGAUAGAACACUAUACCUGGAAUGGUUUGUGUUCCAAAUGAUUUAUCGCCGUAGGAUGGGACUGCGGCCUAUCAGUUUGUUGGUGAGGUAAUGGCCCACCAAGACUAUUACAGGUACGGGCUCUGAGAGGAGUAGCCCGGAGAUGGGUACUGAGACACGGACCCAGGCCCUAUGGGGCGCAGCAGGCGAGAAAACUUUGCAAUGUGCGAAAGCACGACAAGGUUAAUCCGAGUGGUUUCUGCUAAAGGAACC…	Archaea,Crenarchaeota,Nitrososphaeria,Nitrosopumilales,Nitrosopumilaceae,Candidatus Nitrosopumilus,uncultured archaeon
KJ882263.1.1440	UUCCGGUUGAUCCUGCCGGACCUGACUGCUAUCGGAUUGAUACUAAGCCAUGCGAGUCAUUGUAGUAAUACAAGGCAGACGGCUCAGUAACGCGUAGUCAACCUACCCUAUGGACGGGAAUAACCUCGGGAAACUGAGUAUAAUGCCCGAUAGAACACUAUUCCUGGAAUGGUUUGUGUUCCAAAUGAUUUAUCGCCGUAGGAUGGGACUGCGGCCUAUCAGUUUGUUGGUGAGGUAAUGGCCCACCAAGACUAUUACAGGUACGGGCUCUGAGAGGAGUAGCCCGGAGAUGGGUACUGAGACACGGACCCAGGCCCUAUGGGGCGCAGCAGGCGAGAAAACUUUGCAAUGUGCGAAAGCACGACAAGGUUAAUCCGAGUGGUUUCUGCUAAAGGAACC…	Archaea,Crenarchaeota,Nitrososphaeria,Nitrosopumilales,Nitrosopumilaceae,Candidatus Nitrosopumilus,uncultured archaeon
KJ882270.1.1445	UUCCGGUUGAUCCUGCCGGACCUGACUGCUAUCGGAUUGAUACUAAGCCAUGCGAGUCAUUGUAGCAAUACAAGGCAGACGGCUCAGUAACGCGUAGUCAACCUAACCUAUGGACGGGAAUAACCUCGGGAAACUGAGAAUAAUGCCCGAUAGAACACUAUGCCUGGAAUGGUUUGUGUUCCAAAUGAUUUAUCGCCGUAGGAUGGGACUGCGGCCUAUCAGUUUGUUGGUGAGGUAAUGGCCCACCAAGACUAUUACAGGUACGGGCUCUGAGAGGAGUAGCCCGGAGAUGGGUACUGAGACACGGACCCAGGCCCUAUGGGGCGCAGCAGGCGAGAAAACUUUGCAAUGUGCGAAAGCACGACAAGGUUAAUCCGAGUGGUUUCUGCUAAAGGAACC…	Archaea,Crenarchaeota,Nitrososphaeria,Nitrosopumilales,Nitrosopumilaceae,Candidatus Nitrosopumilus,uncultured archaeon
LN590658.1.1488	CCGGACCUGACUGCUAUCGGAAUGAUACUAAGCCAUGCGAGUCAUUGUAGCAAUACAUGGCAGACGGCUCAGUAACGCGUAGUCAAUCUACCCUGUGGACGGGAAUAACCUCGGGAAACUGAGAAUAAUACCCGAUAGAACAUUAUGCCUGGAAUGGUUUAUGUUUCAAAUGAUUUAUCGCCAUAGGAUGGGACUGCGGCCUAUCAUUUUGUUGGUGAGGUAAUGGCCCACCAAGACUAUUACAGGUACGGGCUCUGAGAGGAGUAGCCCGGAGAUGGGUACUGAGACACGGACCCAGGCCCUAUGGGGCGCAGCAGGCGAGAAAACUUUGCAAUGUGCGAAAGCACGACAAGGUUAAUCCGAGUGGUUUCUGCUAAAGAAACCUUUUGCCAGUCCUAG…	Archaea,Crenarchaeota,Nitrososphaeria,Nitrosopumilales,Nitrosopumilaceae,Nitrosarchaeum,uncultured thaumarchaeote
AB801177.1.1401	CCUGACUGCUAUCGGAUUGAUACUAAGCCAUGCGAGUCAUUGUAGCAAUACAAGGCAGACGGCUCAGUAACGCGUAGUCAACCUAACCUAUGGACGGGAAUAACCUCGGGAAACUGAGAAUAAUGCCCGAUAGAACACUAUACCUGGAAUGGUUUGUGUUCCAAAUGAUUUAUCGCCGUAGGAUGGGACUGCGGCCUAUCAGUUUGUUGGUGAGGUAAUGGCCCACCAAGACUAUUACAGGUACGGGCUCUGAGAGGAGUAGCCCGGAGAUGGGUACUGAGACACGGACCCAGGCCCUAUGGGGCGCAGCAGGCGAGAAAACUUUGCAAUGUGCGAAAGCACGACAAGGUUAAUCCGAGUGAUUUGUGCUAAACGAAUCUUUUGUUAGUCCUAGAACCA…	Archaea,Crenarchaeota,Nitrososphaeria,Nitrosopumilales,Nitrosopumilaceae,Candidatus Nitrosopumilus,uncultured archaeon
AB801184.1.1401	CCUGACUGCUAUCGGAUUGAUACUAAGCCAUGCGAGUCAUUGUAGCAAUACAAGGCAUACGGCUCAGUAACGCGUAGUCAAUCUAACCUAUGGACGGGGAUAACCUCGGGAAACUGAGAAUAAUACCCGAUAGAACAUUAUGCCUGGAAUGGUUUAUGUUUCAAAUAAUUUAUUGCCGUAGGAUGGGACUGCGGCCUAUCAGUUUGUUGGUGAGGUAAUGGCCCACCAAGACUAUUACAGGUACGGGCUCUGAGAGGAGUAGCCCGGAGAUGGGUACUGAGACACGGACCCAGGCCCUAUGGGGCGCAGCAGGCGAGAAAACUUUGCAAUGUGCGAAAGCACGACAAGGUUAAUCCGAGUGGUUUCUGCUAAAGGAACCUUUUGUUAGUCAUAGAACCA…	Archaea,Crenarchaeota,Nitrososphaeria,Nitrosopumilales,Nitrosopumilaceae,Candidatus Nitrosopumilus,uncultured archaeon
U71115.1.1409	GGACCUGACUGCUAUCGGAUUGAUACUAAGCCAUGCGAGUCAUUGUAGCAAUACAAGGCAUACGGCUCAGUAACGCGUAGUCAACCUAACCUAUGGACGGGAAUAACCUCGGGAAACUGAGAAUAAUGCCCGAUAGAACAUUAUGCCUGGAAUGGUUUAUGUUCCAAAUGAUUUAUCGCCGUAGGAUGGGACUGCGGCCUAUCAGUUUGUUGGUGAGGUAAUGGCCCACCAAGACUAUUACAGGUACGGGCUCUGAGAGGAGUAGCCCGGAGAUGGGUACUGAGACACGGACCCAGGCCCUAUGGGGCGCAGCAGGCGAGAAAACUUUGCAAUGUGCGAAAGCACGACAAGGUUAAUCCGAGUGGUUUCUGCUAAGGAACCUUUUGUCAGUCCUAGAAA…	Archaea,Crenarchaeota,Nitrososphaeria,Nitrosopumilales,Nitrosopumilaceae,Candidatus Nitrosopumilus,unidentified archaeon C33
AF393307.1.1418	GGACCUGACUGCUAUCGGAUUGAUACUAAGCCAUGCGAGUCAUUGUAGCAAUACAAGGCAUACGGCUCAGUAACGCGUAGUCAACCUAACCUAUGGACGGGAAUAACCUCGGGAAACUGAGAAUAAUGCCCGAUAGAACACUAUACCUGGAAUGGUUUGUGUUCCAAAUGAUUUAUCGCCAUAGGAUGGGACUGCGGCCUAUCAGUUUGUUGGUGAGGUAAUGGCCCACCAAGACUAUUACAGGUACGGGCUCUGAGAGGAGUAGCCCGGAGAUGGGUACUGAGACACGGACCCAGGCCCUAUGGGGCGCAGCAGGCGAGAAAACUUUGCAAUGUGCGAAAGCACGACAAGGUUAAUCCGAGUGAUUUGUGCUAAACGAAUCUUUUGUUAGUCCUAGAA…	Archaea,Crenarchaeota,Nitrososphaeria,Nitrosopumilales,Nitrosopumilaceae,Candidatus Nitrosopumilus,uncultured crenarchaeote 83A10
AJ347776.1.1441	UCCGGUUGAUCCUGCCGGACCUGACUGCUAUCGGAUUGAUACUAAGCCAUGCGAGUCAUUGUAGCAAUACAAGGCAGACGGCUCAGUAACGCGUAGUCAACCUAACCUAUGGACGGGAAUAACCUCGGGAAACUGAGAAUAAUGCCCGAUAGAACACUAUACCUGGAAUGGUUUGUGUUCCAAAUGAUUUAUCGCCGUAGGAUGGGACUGCGGCCUAUCAGUUUGUUGGUGAGGUAAUGGCCCACCAAGACUAUUACAGGUACGGGCUCUGAGAGGAGUAGCCCGGAGAUGGGUACUGAGACACGGACCCAGGACCUAUGGGGCGCAGCAGGCGAGAAAACUUUGCAAUGUGCGAAAGCACGACAAGGUUAAUCCGAGUGGUUUCUGCUAAAGGAACCU…	Archaea,Crenarchaeota,Nitrososphaeria,Nitrosopumilales,Nitrosopumilaceae,Candidatus Nitrosopumilus,uncultured Nitrosopumilales archaeon
OFBH01000102.774.2231	UCCGGUUGAUCCUGCCGGACCUGACUGCUAUCGGAUUGAUACUAAGCCAUGCGAGUCUUUGUAGUAAUACAAGGCAGACGGCUCAGUAACACGUAGUCAACCUACCCUAUGGACGAGAAUAAUCUCGGGAAACUGAGCAUAAUUCUUGAUAGAUCAUAAUGCCUGGAAUGGUUUAUGGUUAAAAUGAUUCGUCGCCAUAGGAUGGGACUGCGGCCUAUCAGCUUGUUGGUGAGGUAAUGGCCCACCAAGGCGAUUACAGGUACGGGCUCUGAGAGGAGAAGCCCGGAGAUGGGUACUGAGACAAGGACCCAGGCCCUAUGGGGCGCAGCAGGCGAGAAAACUUUGCAAUGUGCGAAAGCACGACAAGGUUAAUCCGAGUGAUUUCUGCUAAAGAAAUCU…	Archaea,Crenarchaeota,Nitrososphaeria,Nitrosopumilales,Nitrosopumilaceae,metagenome,
OFJD01000235.286.1726	UCCGGUUGAUCCUGCCGGACCUGACUGCUAUCGGAUUGAUACUAAGCCAUGCGAGUCUUUGCAGUAAUGCAAGGCAUACGGCUCAGUAACACGUAGUCAACUUACCCUAUGGACGAGGAUAAUCUCGGGAAACUGAGCAUAAUACUCGAUAGAUCAUAAUGCCUGGAAUGGUUUAUGGUUGAAAUGAUUCGUCGCCAUAGGAUGGGACUGCGGCCUAUCAGCUUGUUGGUGAGGUAAUGGCCCACCAAGGCGAUUACAGGUACGGGCUCUGAGAGGAGAAGCCCGGAGAUGGGUACUGAGACAAGGACCCAGGCCCUAUGGGGCGCAGCAGGCGAGAAAACUUUGCAAUGUGCGAAAGCACGACAAGGUUAAUCCGAGUGAUUUCUGCUAAAGGAAUCU…	Archaea,Crenarchaeota,Nitrososphaeria,Nitrosopumilales,Nitrosopumilaceae,marine metagenome,
OFIZ01000548.253.1711	UCCGGUUGAUCCUGCCGGACCUGACUGCUAUCGGAUUGAUACUAAGCCAUGCGAGUCUUUGUAGUAAUACAAGGCAGACGGCUCAGUAACACGUAGUCAACCUACCCUAUGGACAAGAAUAAUCUCGGGAAACUGAGCAUAAUUCUUGAUAGAUCAUAAUGCCUGGAAUGGUUUAUGGUUAAAAUGAUUCGUCGCCAUAGGAUGGGACUGCGGCCUAUCAGCUUGUUGGUGAGGUAAUGGCCCACCAAGGCGAUUACAGGUACGGGCUCUGAGAGGAGAAGCCCGGAGAUGGGUACUGAGACACGGACCCAGGCCCUAUGGGGCGCAGCAGGCGAGAAAACUUUGCAAUGUGCGAAAGCACGACAAGGUUAAUCCGAGUGAUUUCUGCUAAAGAAAUCU…	Archaea,Crenarchaeota,Nitrososphaeria,Nitrosopumilales,Nitrosopumilaceae,marine metagenome,
EU280206.1.1402	CCUGACUGCUAUCGGAUUGAUACUAAGCCAUGUGAGUCAUUGUAGCAAUACAAGGCAUACGGCUCAGUAACGCGUAGUCAACCUACCCUAUGGACGGGAAUAACCUCGGGAAACUGAGAAUAAUGCCCGAUAGAACAUUAUGCCUGGAAUGGUUUAUGUUCCAAAUGAUUUAUCGCCGUAGGAUGGGACUGCGGCCUAUCAGUUUGUUGGUGAGGUAAUGGCCCACCAAGACUAUUACAGGUACGGGCUCUGAGAGGAGUAGCCCGGAGAUGGGUACUGAGACACGGACCCAGGCCCUAUGGGGCGCAGCAGGCGAGAAAACUUUGCAAUGUGCGAAAGCACGACAAGGUUAAUCCGAGUGGUUUGUGCUAAACGAACCUUUUGUCAGUCCUAGAAACA…	Archaea,Crenarchaeota,Nitrososphaeria,Nitrosopumilales,Nitrosopumilaceae,Candidatus Nitrosopumilus,uncultured archaeon
EU280226.1.1401	CCUGACUGCUAUCGGAUUGAUACUAAGCCAUGCGAGUCAUUGUAGCAAUACAAGGCAGACGGCUCAGUAACGCGUAGUCAACCUACCCUAUAGACGGGAAUAACCUCGGGAAACCGAGAAUAAUGCCCGAUAGAACAUUAUGCCUGGAAAGGUUUAUGUUCCAAAUGAUUUAUCGCUGUAAGAUGGGACUGCGGCCUAUCAGUUUGCUGGUGAGGUAAUGGCCCACCAAGACUAUUACAGGUACGGGCUCUGAGAGGAGUAGCCCGGAGAUGGGUACUGAGACACGGACCCAGGCCCUAUGGGGCGCAGCAGGCGAGAAAACUUUGCAAUGUGCGAAAGCACGACAAGGUUAAUCCGAGUGGUUUCUGCUAAAGGAACCUUUUGUCAGUCCUAGAAACA…	Archaea,Crenarchaeota,Nitrososphaeria,Nitrosopumilales,Nitrosopumilaceae,Candidatus Nitrosopumilus,uncultured archaeon
EU283425.1.1412	GGACCUGACUGCUAUCGGAUUGAUACUAAGCCAUGCGAGUCAUUGUAGCAAUACAAGGCAGACGGCUCAGUAACGCGUAGUCAACCUAACCUAUGGAUGGGAAUAACCUCGGGAAACUGAGAAUAAUGCCCAAUAGAACACUAUACCUGGAAUGGUUUGUGUUCCAAAUGAUUUAUCGCCGUAGGAUGGGACUGCGGCCUAUCAGUUUGUUGGUGAGGUAAUGGCCCACCAAGACUAUUACAGGUACGGGCUCUGAGAGGAGUAGCCCGGAGAUGGGUACUGAGACACGGACCCAGGCCCUAUGGGGCGCAGCAGGCGAGAAAACUUUGCAAUGUGCGAAAGCACGACAAGGUUAAUCCGAGUGAUUUGUGCUAAACGAAUCUUUUGUUAGUCCUAGAA…	Archaea,Crenarchaeota,Nitrososphaeria,Nitrosopumilales,Nitrosopumilaceae,Candidatus Nitrosopumilus,uncultured crenarchaeote
EU284603.1.1403	CCUGACUGCUAUCGGAUUGGUACUAAGCCAUGUGAGUCAUUGUAGCAAUACAAGGCAUACGGCUCAGUAACACGUAGUCAAUCUAACCUAUGGACGUGGAUAACCUCGGGAAACUGAGAAUAAUCCGCGAUAGAUCAUUAUACCUGGAACGGUUUAUGGUCGAAAGGAUUCGUCGCCAUAGGAUGGGACUGCGGCCUAUCAGCUUGUUGGUGAGGUAAUGGCCCACCAAGGCUAGUACAGGUACGGGUUCUGAGAGGAGAAGCCCGGAGAUGGGUACUGAGACACGGACCCAGGCCCUAUGGGGCGCAGCAGGCGAGAAACCUUUGCAAUGUGCGCAAGCACGACAAGGUUAAUCCGAGUGUUUCCUGCUAAAGGAAUCUUUUGUUAGUUCUAAAACCA…	Archaea,Crenarchaeota,Nitrososphaeria,Nitrosopumilales,Nitrosopumilaceae,uncultured archaeon,
EU284623.1.1403	CCUGACUGCUAUCGGAUUGAUACUAAGCCAUGCGAGUCAUUGUAGCAAUACAAGGCAGACGGCUCAGUAACGCGUAGUCAACCUACCCUAUGGACGAGAAUAACCUCGGGAAACUGAGAAUAAUGCCCGAUAGAACAUUAUGCCUGGAAUGGUUUAUGUUCCAAAUGAUUUAUCGCCGUAGGAUGGGACUGCGGCCUAUCAGUUUGUUGGUGAGGUAAUGGCCCACCAAGACUAUUACAGGUACGGGCUCUGAGAGGAGUAGCCCGGAGAUGGGUACUGAGACACGGACCCAGGCCCUAUGGGGCGCAGCAGGCGAGAAAACUUUGCAAUGUGCGAAAGCACGACAAGGUUAAUCCGAGUGGUUUGUGCUAAACGAACCUUUUGUCAGUCCUAGAAACA…	Archaea,Crenarchaeota,Nitrososphaeria,Nitrosopumilales,Nitrosopumilaceae,Candidatus Nitrosopumilus,uncultured archaeon
EU284630.1.1402	CCUGACUGCUAUCGGAUUGAUACUAAGCCAUGCGAGUCAUUGUAGCAAUACAAGGCAGACGGCUCAGUAACGCGUAGUCAACCUACCCUAUGGACGGGAAUAACCUCGGGAAACUGAGAAUAAUGCCCGAUAGAACAUUAUGCCUGGAAUGGUUUAUGUUCCAAAUGAUUUAUCGCCGUAGGAUGGGACUGCGGCCUAUCAGUUUGUUGGUGAGGUAAUGGCCCACCAAGACUAUCACAGGUACGGGCUCUGAGAGGAGUAGCCCGGAGAUGGGUACUGAGACACGGACCCAGGCCCUAUGGGGCGCAGCAGGCGAGAAAACUUUGCAAUGUGCGAAAGCACGACAAGGUUAAUCCGAGUGGUUUCUGCUAAAGGAACCUUUUGUCAGUCCUAGAAACA…	Archaea,Crenarchaeota,Nitrososphaeria,Nitrosopumilales,Nitrosopumilaceae,Candidatus Nitrosopumilus,uncultured archaeon
EU284639.1.1403	CCUGACCGCUAUCGGAUUGAUACUAAGCCAUGCGAGUCAUUGUAGCAAUACAAGGCAGACGGCUCAGUAACGCGUAGUCAACCUAACCUAUGGACGAGAAUAACCUCGGGAAACUGAGAAUAAUGCUCGAUAGAACACUAUACCUGGAAUGGUUUGUGUUCCAAAUGAUUUAUCGCCGUAGGAUGGGACUGCGGCCUAUCAGUUUGUUGGUGAGGUAAUGGCCCACCAAGACUAUUACAGGUACGGGCUCUGAGAGGAGUAGCCCGGAGAUGGGUACUGAGACACGGACCCAGGCCCUAUGGGGCGCAGCAGGCGAGAAAACUUUGCAAUGUGCGAAAGCACGACAAGGUUAAUCCGAGUGAUUUGUGCUAAACGAAUCUUUUGUUAGUCCUAGAAACA…	Archaea,Crenarchaeota,Nitrososphaeria,Nitrosopumilales,Nitrosopumilaceae,Candidatus Nitrosopumilus,uncultured archaeon
EU284646.1.1403	CCUGACUGCUAUCGGAUUGAUGCUAAGCCAUGCGAGUCAUUGUAGCAAUACAAGGCAUACGGCUCAGUAACGCGUAGUCAACCUAACCUAUGGACGGGAAUAACCUCGGGAAACUGAGAAUAAUGCCCGAUAGAACACUAUAUCUGGAAUGGUUUGUGUUCCAAAUGAUUUAUCGCCGUAGGAUGGGACUGCGGCCUAUCAGUUUGUUGGUGAGGUAAUGGCCCACCAAGACUAUUACAGGUACGGGCUCUGAGAGGAGUAGCCCGGAGAUGGGUACUGAGACACGGACCCAGGCCCUAUGGGGCGCAGCAGGCGAGAAAACUUUGCAAUGUGCGAAAGCACGAUAAGGUUAAUCCGAGUGAUUUGUGCUAAACGAAUCUUUUGUUAGUCCUAGAAACA…	Archaea,Crenarchaeota,Nitrososphaeria,Nitrosopumilales,Nitrosopumilaceae,Candidatus Nitrosopumilus,uncultured archaeon
EU284657.1.1403	CCUGACUGCUAUCGGAUUGAUACUAAGCCAUGCGAGUCAUUGUAGCAAUACAAGGCAGACGGCUCAGUAACGCGUAGUCAACCUAACCUAUGGACGGGAAUAAUCUCGGGAAACUGAGAAUAAUGCCCGAUAGAACACUAUAUCUGGAAUGGUUUGUGUUCCAAAUGAUUUAUCGCCAUAGGAUGGGACUGCGGCCUAUCAGUUUGUUGGUGAGGUAAUGGCCCACCAAGACUAUUACAGGUACGGGCUCUGAGAGGAGUAGCCCGGAGAUGGGUACUGAGACACGGACCCAGGCCCUAUGGGGCGCAGCAGGCGAGAAAACCUUGCAAUGUGCGAAAGCACGACAAGGUUAAUCCGAGUGGUUUCUGCUAAAGGAACCUUUUGUCGGUCCUAGAAACA…	Archaea,Crenarchaeota,Nitrososphaeria,Nitrosopumilales,Nitrosopumilaceae,Candidatus Nitrosopumilus,uncultured archaeon
EU420677.1.1454	UUCUGGUUGAUCCUGCCGGACCUGACUGCUAUCGGAUUGAUACUAAGCCAUGCGAGUCAUUGUAGUAAUACAAGGCAGACGGCUCAGUAACGCGUAGUCAAUCUACCCUAUGGACGAGGAUAACCUCGGGAAACUGAGAAUAAUACUCGAUAGAACACUAUGCCUGGAAUGGUUUGUGUUUGAAAUGAUUUAUCGCCGUAGGAUGGGACUGCGGCCUAUCAGUUUGUUGGUGAGGUAAUGGCCCACCAAGACUAUUACAGGUACGGGCUCUGAGAGGAGUGGCCCGGAGAUGGGUACUGAGACACGGACCCAGGCCCUAUGGGGCGCAGCAGGCGAGAAAACUUUGCAAUGUGCGAAAGCACGACAAGGUUAAUCCGAGUGGUCUCUGCUAAAGAGACC…	Archaea,Crenarchaeota,Nitrososphaeria,Nitrosopumilales,Nitrosopumilaceae,Nitrosarchaeum,uncultured archaeon
EU420687.1.1455	UUCUGGUUGAUCCCGCCGGACCUGACUGCUAUCGGAUUGAUACUAAGCCAUGCGAGUCAUUGUAGCAAUACAAGGCAGACGGCUCAGUAACGCGUAGUCAACCUAACCUAUGGACGGGAAUAACCUCGGGAAACUGAGAAUAAUGCCCGAUAGAACACUAUACCUGGAAUGGUUUGUGUUCCAAAUGAUUUAUCGCCGUAGGAUGGGACUGCGGCCUAUCAGUUUGUUGGUGAGGUAAUGGCCCACCAAGACUAUUACAGGUACGGGCUCUGAGAGGAGUAGCCCGGAGAUGGGUACUGAGACACGGACCCAGGCCCUAUGGGGCGCAGCAGGCGAGAAAACUUUGCAAUGUGCGAAAGCACGACAAGGUUAAUCCGAGUGGUUUCUGCUAAAGGAACC…	Archaea,Crenarchaeota,Nitrososphaeria,Nitrosopumilales,Nitrosopumilaceae,Candidatus Nitrosopumilus,uncultured archaeon
EU420689.1.1455	UUCCGGUUGAUCCUGCCAGACCUGACUGCUAUCGGAUUGAUACUAAGCCAUGCGAGUCAUUGUAGCAAUACAAGGCAGACGGCUCAGUAACGCGUAGUCAACCUACCCUAUGGACGGGAAUAAACUCGGGAAACUGAGUAUAAUGCCCGAUAGAACAUUAUGCCUGGAAUGGUUUAUGUUCCAAAUGAUUUAUCGCCGUAGGAUGGGACUGCGGCCUAUCAGUUUGUUGGUGAGGUAAUGGCCCACCAAGACUAUUACAGGUACGGGCUCUGAGAGGAGUGGCCCGGAGAUGGGUACUGAGACACGGACCCAGGCCCUAUGGGGCGCAGCAGGCGAGAAAACUUUGCAAUGUGCGAAAGCACGACAAGGUUAAUCCGAGUGGUUUCUGCUAAAGGAACC…	Archaea,Crenarchaeota,Nitrososphaeria,Nitrosopumilales,Nitrosopumilaceae,Candidatus Nitrosopumilus,uncultured archaeon
JQ816556.1.1420	UCCGGUUGAUCCUGCCGGACCUGACUGCUAUCGGAUUGAUACUAAGCCAUGCGAGUCAUUGUAGCAAUACAAGGCAGACGGCUCAGUAACGCGUAGUCAACCUACCCUAUGGACGGGGAUAACCUCGGGAAACUGAGAAUAAUACCAGAUAGAACAUUAUGCCUGGAAUGGUUUAUGUUUCAAAUAAUUUAUUGCCGUAGGAUGGGACUGCGGCCUAUCAGUUUGUUGGUGAGGUAAUGGCCCACCAAGACUAUUACAGGUACGGGCUCUGAGAGGAGUAGCCCGGAGAUGGGUACUGAGACACGGACCCAGGCCCUAUGGGGCGCAGCAGGCGAGAAAACUUUGCAAUGUGCGAAAGCACGACAAGGUUAAUCCGAGUGAUUUCUGCUAAAGGAAUCU…	Archaea,Crenarchaeota,Nitrososphaeria,Nitrosopumilales,Nitrosopumilaceae,Candidatus Nitrosopumilus,uncultured archaeon
QQVH01000001.154707.156181	AUCCGGUUGAUCCUGCCGGACCUGACUGCUAUCGGAUUGAUACUAAGCCAUGCGAGUCUUUGUAGCAAUACAAGGCAGACGGCUCAGUAACACGUAGUCAAUCUACCCUAUGGACGAGGAUAACCUCGGGAAACUGAGAAUAAUACUCGAUAGAUCAUAGCUCCUGGAAUGGUUUAUGGUCAAAAUGAUUUAUCGCCGUAGGAUGGGACUGCGGCCUAUCAGUUUGUUGGUGGGGUAAUGGCCCACCAAGACAAUUACAGGUACGGGCUCUGAGAGGAGUGGCCCGGAGAUGGGUACUGAGACACGGACCCAGGCCCUAUGGGGCGCAGCAGGCGAGAAAACUUUGCAAUGUGCGAAAGCACGACAAGGUUAAUCCGAGUGAUUUCUGCUAAAGAAAUC…	Archaea,Crenarchaeota,Nitrososphaeria,Nitrosopumilales,Nitrosopumilaceae,Candidatus Nitrosopumilus,Crenarchaeota archaeon
QQVT01000001.601447.602921	AUCCGGUUGAUCCUGCCGGACCUGACUGCUAUCGGAUUGAUACUAAGCCAUGCGAGUCUUUGUAGCAAUACAAGGCAGACGGCUCAGUAACACGUAGUCAAUCUACCCUAUGGACGAGGAUAACCUCGGGAAACUGAGAAUAAUACUCGAUAGAUCAUAGCUCCUGGAAUGGUUUAUGGUCAAAAUGAUUUAUCGCCGUAGGAUGGGACUGCGGCCUAUCAGUUUGUUGGUGGGGUAAUGGCCCACCAAGACAAUUACAGGUACGGGCUCUGAGAGGAGUGGCCCGGAGAUGGGUACUGAGACACGGACCCAGGCCCUAUGGGGCGCAGCAGGCGAGAAAACUUUGCAAUGUGCGAAAGCACGACAAGGUUAAUCCGAGUGAUUUCUGCUAAAGAAAUC…	Archaea,Crenarchaeota,Nitrososphaeria,Nitrosopumilales,Nitrosopumilaceae,Candidatus Nitrosopumilus,Crenarchaeota archaeon
DQ465920.1.1403	CCUGACUGCUAUCGGAUUGAUACUAAGCCAUGCGAGUCUUUGUAGUAAUACAAGGCAGACGGCUCAGUAACACGUAGUCAACCUACCCUAUGGACGAGAAUAAUCUCGGGAAACUGAGCAUAAUUCUUGAUAGAUCAUAAUGCCUGGAAUGGUUUAUGGUUAAAAUGAUUCGUCGCCAUAGGAUGGGACUGCGGCCUAUCAGCUUGUUGGUGAGGUAAUGGCCCACCAAGGCGAUUACAGGUACGGGCUCUGAGAGGAGAAGCCCGGAGAUGGGUACUGAGACACGGACCCAGGCCCUAUGGGGCGCAGCAGGCGAGAAAACUUUGCAAUGUGCGAAAGCACGACAAGGUUAAUCCGAGUGAUUUCUGCUAAAGAAAUCUUUUGCCAGUCGUAAAACCG…	Archaea,Crenarchaeota,Nitrososphaeria,Nitrosopumilales,Nitrosopumilaceae,uncultured crenarchaeote,
JQ989673.1.1419	ACCUGACUGCUAUCGGAUUGAUACUAAGCCAUGCGAGUCAUUGUAGCAAUACAAGGCAUACGGCUCAGUAACGCGUAGUCAACCUAACCUGUGGACGGGGAUAACCUCGGGAAACUGAGAAUAAUACCCGAUAGAACAUUAUUCCUGGAAUGGUUUAUGUUUCAAAUAAUUUAUUGCCGUAGGAUGGGACUGCGGCCUAUCAGUUUGUUGGUGAGGUAAUGGCCCACCAAGACUAUUACAGGUACGGGCUCUGAGAGGAGUAGCCCGGAGAUGGGUACUGAGACACGGACCCAGGCCCUAUGGGGCGCAGCAGGCGAGAAAACUUUGCAAUGUGCGAAAGCACGACAAGGUUAAUCCGAGUGGUUGGUGCUAAAGGAACCUUUUGACAGUCAUAGAACC…	Archaea,Crenarchaeota,Nitrososphaeria,Nitrosopumilales,Nitrosopumilaceae,Candidatus Nitrosopumilus,uncultured archaeon
JX000663.1.1402	ACCUGACUGCUAUCGGAUUGAUACUAAGCCAUGCGAGUCAUUGUAGCAAUACAAGGCAGACGGCUCAGUAACGCGUAGUCAACCUACCUUAUGGACGGGGAUAACCUCGGGAAACUGAGAAUAAUACCCGAUAGAACAUUAUGCCUGGAAUGGUUUAUGUUUCAAAUAAUUUAUUGCCGUAAGAUGGGACUGCGGCCUAUCAGUUUGUUGGUGAGGUAAUGGCCCACCAAGACUAUUACAGGUACGGGCUCUGAGAGGAGUAGCCCGGAGAUGGGUACUGAGACACGGACCCAGGCCCUAUGGGGCGCAGCAGGCGAGAAAACUUUGCAAUGUGCGAAAGCACGACAAGGUUAAUCCGAGUGGUUUCUGCUAAAGGAACCUUUUGUCAGUCCUAGAAAC…	Archaea,Crenarchaeota,Nitrososphaeria,Nitrosopumilales,Nitrosopumilaceae,Candidatus Nitrosopumilus,uncultured archaeon
JX000681.1.1402	ACCUGACUGCUAUCGGAUUGAUACUAAGCCAUGCGAGUCAUUGUAGCAAUACAAGGCAGACGGCUCAGUAACGCGUAGUCAACCUACCCUAUGGACGGGGAUAACCUCGGGAAACUAAGAAUAAUACCCGAUAGAACAUUAUACCUGGAAUGGUUUAUGUUUCAAAUAAUUUAUUGCCGUAGGAUGGGACUGCGGCCUAUCAGUUUGUUGGUGAGGUAAUGGCCCACCAAGACUAUUACAGGUACGGGCUCUGAGAGGAGUAGCCCGGAGAUGGGUACUGAGACACGGACCCAGGCCCUAUGGGGCGCAGCAGGCGAGAAAACUUUGCAAUGUGCGAAAGCACGACAAGGUUAAUCCGAGUGGUUUCUGCUAAAGGAACCUUUUGUUAGUCAUAGAACC…	Archaea,Crenarchaeota,Nitrososphaeria,Nitrosopumilales,Nitrosopumilaceae,Candidatus Nitrosopumilus,uncultured archaeon
JX000779.1.1405	ACCUGACUGCUAUCGGAUUGAUACUAAGCCAUGCGAGUCAUUGUAGCAAUGCAAGGCAGACGGCUCAGUAACGCGUAGUCAACCUACCCUAUGGACGGGGAUAACCUCGGGAAACUGAGAAUAAUACCCGAUAGAACAUUAUACCUGGAAUGGUUUAUGUUUCAAAUAAUUUAUUGCCGUAGGAUGGGACUGCGGCCUAUCAGUUUGUUGGUGAGGUAAUGGCCCACCAAGACUAUUACAGGUACGGGCUCUGAGAGGAGUAGCCCGGAGAUGGGUACUGAGACACGGACCCAGGCCCUAUGGGGCGCAGCAGGCGAGAAAACUUUGCAAUGUGCGAAAGCACGACAAGGUUAAUCCGAGUGGUUUCUGCUAAAGGAACCUUUUGUUAGUCAUAGAACC…	Archaea,Crenarchaeota,Nitrososphaeria,Nitrosopumilales,Nitrosopumilaceae,Candidatus Nitrosopumilus,uncultured archaeon
GU553809.1.1404	ACCUGACUGCUAUCGGAUUGAUACUAAGCCAUGCGAGUCAUUGUAGUAAUACAAGGCAGACGGCUCAGUAACGCGUAGUCAACCUACCCUAUGGACGGGAAUAACCUCGGGAAACUGAGUAUAAUGCCCGAUAGAACACUAUACCUGGAAUGGUUUGUGUUCCAAAUGAUUUAUCGCCAUAGGAUGGGACUGCGGCCUAUCAGUUUGUUGGUGAGGUAAUGGCCCACCAAGACUAUUACAGGUACGGGCUCUGAGAGGAGUGGCCCGGAGAUGGGUACUGAGACACGGACCCAGGCCCUAUGGGGCGCAGCAGGCGAGAAAACUUUGCAAUGUGCGAAAGCACGACAAGGUUAAUCCGAGUGGUUUCUGCUAAAGGAACCUUUUGACAGUCCUAGAAAC…	Archaea,Crenarchaeota,Nitrososphaeria,Nitrosopumilales,Nitrosopumilaceae,Candidatus Nitrosopumilus,uncultured archaeon
EU686646.70.1522	ACCUGACUGCUAUCGGAUUGAUACUAAGCCAUGCGAGUCUUUGCAGUAAUGCAAGGCAUACGGCUCAGUAACACGUAGUCAACUUACCCUAUGGACGAGGAUAAUCUCGGGAAACUGAGCAUAAUACUCGAUAGAUCAUAAUGCCUGGAAUGGUUUAUGGUUGAAAUGAUUCGUCGCCAUAGGAUGGGACUGCGGCCUAUCAGCUUGUUGGUGAGGUAAUGGCCCACCAAGGCGAUUACAGGUACGGGCUCUGAGAGGAGAAGCCCGGAGAUGGGUACUGAGACAAGGACCCAGGCCCUAUGGGGCGCAGCAGGCGAGAAAACUUUGCAAUGUGCGAAAGCACGACAAGGUUAAUCCGAGUGAUUUCUGCUAAAGAAAUCUUUUGCAAGUCAUAAAACC…	Archaea,Crenarchaeota,Nitrososphaeria,Nitrosopumilales,Nitrosopumilaceae,uncultured marine crenarchaeote SAT1000-21-C11,
EF069338.1.1440	UUCCGGUUGAUCCUGCCGGACCUGACUGCUAUCGGAUUGAUACUAAGCCAUGCGAGUCAUUGUAGCAAUACAAGGCAGACGGCUCAGUAACGCGUAGUCAACCUACCCUAUGGACGGGGAUAACCUCGGCAAACUGAGAAUAAUACCAGAUAGAACAUUAUGCCUGGAAUGGUUUAUGUUUCAAAUAAUUUAUUGCCGUAGGAUGGGACUGCGGCCUAUCAGUUUGUUGGUGAGGUAAUGGCCCACCAAGACUAUUACAGGUACGGGCUCUGAGAGGAGUAGCCCGGAGAUGGGUACUGAGACACGGACCCAGGCCCUAUGGGGCGCAGCAGGCGAGAAAACUUUGCAAUGUGCGAAAGCACGACAAGGUUAAUCCGAGUGAUUUCUGCUAAAGGAAUC…	Archaea,Crenarchaeota,Nitrososphaeria,Nitrosopumilales,Nitrosopumilaceae,Candidatus Nitrosopumilus,uncultured Nitrosopumilales archaeon
EF069347.1.1440	UUCCGGUUGAUCCUGCCGGACCUGACUGCUAUCGGAUUGAUACUAAGCCAUGCGAGUCAUUGUAGCAAUACAAGGCAGACGGCUCAGUAACGCGUAGUCAACCUACCCUAUGGACGGGAAUAACCUCGGGAAACUGAGUAUAAUGCCCGAUAGAACACUAUACCUGGAAUGGUUUGUGUUUCAAAUGAUUUAUUGCCGUAGGAUGGGACUGCGGCCUAUCAGUUUGUUGGUGAGGUAAUGGCCCACCAAGACUAUUACAGGUACGGGCUCUGAGAGGAGUGGCCCGGAGAUGGGUACUGAGACACGGACCCAGGCCCUAUGGGGCGCAGCAGGCGAGAAAACUUUGCAAUGUGCGAAAGCACGACAAGGUUAAUCCGAGUGGUUUCUGCUAAAGGAACC…	Archaea,Crenarchaeota,Nitrososphaeria,Nitrosopumilales,Nitrosopumilaceae,Candidatus Nitrosopumilus,uncultured Nitrosopumilales archaeon
EF069354.1.1439	UUCCGGUUGAUCCUGCCGGACCUGACUGCUAUCGGAUUGAUACUAAGCCAUGUGAGUCUUUGUAGCAAUACAAGGCGUACGGCUCAGUAACACGUAGUCAACCUACCUUAUGGACGGGAAUAACCUCGGGAAACUGAGAAUAAUACCCGAUAGAUCAUAAUGCCUGGAAUGGUUUAUGGUCAAAAUGAAUUUCGCCAUAGGAUGGGACUGCGGUCUAUCAGCUUGUUGGUGAGGUAAUGGCCCACCAAGGCUAUAACAGAUACGGGCUCUGAGAGGAGAAGCCCGGAGAUGGGUACUGAGACACGGACCCAGGUCCUAUGGGGCGCAGCAGGCGAGAAAACUUUGCAAUGUGCGAAAGCACGACAAGGUUAAUCCGAGUGUUUCCUGAUGAAGGAAUCU…	Archaea,Crenarchaeota,Nitrososphaeria,Nitrosopumilales,Nitrosopumilaceae,uncultured Nitrosopumilales archaeon,
EF069361.1.1440	UUCCGGUUGAUCCUGCCGGACCUGACUGCUAUCGGAUUGAUACUAAGCCAUGUGAGUCAUUGUAGCAAUACAAGGCAGACGGCUNCGUAACACGUAGCCAAUCUAACCUAUGGACGGGGAUAACCUCGGGAAACUGAGGAUAAACCCCGAUAGAUCAUUAUGCCUGGAACGGUUUAUGGUCCAAAUGAUUCGUCGCCGUAGGAUGAGACUGCGGCCUAUCAGCUUGUUGGUGAGGUAAUGGCCCACCAAGGCUAUUACAGGUACGGGCUCUGAGAGGAGAAGCCCGGAGAUGGGUACUGAGACACGGACCCAGGCCCUAUGGGGCGCAGCAGGCGAGAAACCUUUGCAAUGUGCGCAAGCACGACAAGGUUAAUCCGAGUGAUUCCUGCUAAAGGAAUC…	Archaea,Crenarchaeota,Nitrososphaeria,Nitrosopumilales,Nitrosopumilaceae,uncultured Nitrosopumilales archaeon,
EF069375.1.1440	UUCCGGUUGAUCCUGCCGGACCUGACUGCUAUCGGAUUGAUACUAAGCCAUGUGAGUCGUUGUAGCAAUACAAGGCGUACGGCUCAGUAACACGUAGUCAAUCUAACCUAUGGACGGGGAUAACCUCGGGAAACUGAGGAUAAAACCCGAUAGAUCAUAAUUCCUGGAACGGUUUAUGGUUCAAACGAUUCGUUGCCGUAGGAUGGGACUGCGGCCUAUCAGCUUGUUGGUGAGGUAAUGGCCCACCAAGGCUAUUACAGGUACGGGCUCUGAGAGGAGAAGCCCGGAGAUGGGUACUGAGACACGGACCCAGGCCCUAUGGGGCGCAGCAGGCGAGAAAACUUUGCAAUGUGCGCAAGCACGACAAGGUUAAUCCGAGUGUUUCCUGCUUAAGGAAUC…	Archaea,Crenarchaeota,Nitrososphaeria,Nitrosopumilales,Nitrosopumilaceae,uncultured Nitrosopumilales archaeon,
EF069381.1.1440	UUCCGGUUGAUCCCGCCGGACCUGACUGCUAUCGGAUUGAUACUAAGCCAUGCGAGUCAUUGUAGUAAUACAAGGCAGACGGCUCAGUAACGCGUAGUCAACCUAACCUAUGGACGGGAAUAACCUCGGGAAACUGAGUAUAAUGCCCGAUAGAACAUUAUGCCUGGAAUGGUUUAUGUUCCAAAUGAUUUAUCGCCGUAGGAUGGGACUGCGGCCUAUCAGUUUGUUGGUGAGGUAAUGGCCCACCAAGACUAUUACAGGUACGGGCUCUGAGAGGAGUAGCCCGGAGAUGGGUACUGAGACACGGACCCAGGCCCUAUGGGGCGCAGCAGGCGAGAAAACUUUGCAAUGUGCGAAAGCACGACAAGGUUAAUCCGAGUGGUUUCUGCUAAAGGAACC…	Archaea,Crenarchaeota,Nitrososphaeria,Nitrosopumilales,Nitrosopumilaceae,Candidatus Nitrosopumilus,uncultured Nitrosopumilales archaeon
EF069386.1.1440	UUCCGGUUGAUCCUGCCGGACCUGACUGCUAUCGGAUUGAUACUAAGCCAUGUGAGUCGUUGUAGCAAUACAAGGCGUACGGCUCAGUAACACGUAGUCAAUCUAACCUAUGGACGGGGAUAACCUCGGGAAACUGAGGAUAAAACCCGAUAGAUCAUAAUUCCUGGAACGGUUUAUGGUUCAAACGAUUCGUUGCCGUAGGAUGGGACUGCGGCCUAUCAGCUUGUUGGUGAGGUAAUGGCCCACCAAGGCUAUUACAGGUACGGGCUCUGAGAGGAGAAGCCCGGAGAUGGGUACUGAGACACGGACCCAGGCCCUAUGGGGCGCAGCAGGCGAGAAAACUUUGCAAUGUGCGCAAGCACGACAAGGUUAAUCCGAGUGUUUCCUGCUUAAGGAAUC…	Archaea,Crenarchaeota,Nitrososphaeria,Nitrosopumilales,Nitrosopumilaceae,uncultured Nitrosopumilales archaeon,
EF069388.1.1440	UUCCGGUUGAUCCUGCCGGACCUGACUGCUAUCGGAUUGAUACUAAGCCAUGUGAGUCAUUGUAGCAAUACAAGGCAGACGGCUCAGUAACACGUAGUCAAUCUACCCUAUGGACGGGGAUAAUCUCGGGAAACUGAGGAUAACACCCGAUAGAUCAUAAUUCCUGGAAUGGUUUAUGGUCCAAACGAUUCGUCGCCGUAGGAUGGGACUGCGGCCUAUCAGCUUGUUGGUGAGGUAAUGGCCCACCAAGGCUAUUACAGGUACGGGCUCUGAGAGGAGAAGCCCGGAGAUGGGUACUGAGACACGGACCCAGGCCCUAUGGGGCGCAGCAGGCGAGAAACCUUUGCAAUGUGCGCAAGCACGACAAGGUUAAUCCGAGUGUUUCCUGCUAAAGGAAUC…	Archaea,Crenarchaeota,Nitrososphaeria,Nitrosopumilales,Nitrosopumilaceae,uncultured Nitrosopumilales archaeon,
EU910613.1.1440	UUCCGGUUGAUCCUGCCGGACCUGACUGCUAUCGGAUUGAUACUAAGCCAUGCGAGUCAUUGUAGUAAUACAAGGCAGACGGCUCAGUAACGCGUAGUCAAUCUACCCUAUGGACGGGAAUAACCUCGGGAAACUGAGAAUAAUGCCCGAUAGAACAUUAUGCCUGGAAUGGUUUAUGUUUUAAAUGAUUUAUCGCCAUAGGAUGGGACUGCGGCCUAUCAGUUUGUUGGUGAGGUAAUGGCCCACCAAGACUAUUACAGGUACGGGCUCUGAGAGGAGUAGCCCGGAGAUGGGUACUGAGACACGGACCCAGGCCCUAUGGGGCGCAGCAGGCGAGAAAACUUUGCAAUGUGCGAAAGCACGACAAGGUUAAUCCGAGUGGUUUCUGCUAAAGAAACC…	Archaea,Crenarchaeota,Nitrososphaeria,Nitrosopumilales,Nitrosopumilaceae,Nitrosarchaeum,uncultured crenarchaeote
HQ877736.1.1440	UUCCGGUUGAUCCUGCCGGACCUGACUGCUAUCGGAUUGAUACUAAGCCAUGCGAGUCGUUGCAGCAAUGCAAGGCAAACGGCUCAGUAACACGUAGUCAACCUAACCUGCAGACGGGGAUAACCUCGGGAAACUGAGAAUAAUACCCGAUAGGCCACGGUGCCUGGAAUGGCCCAUGGCCCAAACGAUUUAUCGCUGCAGGAUGGGACUGCGGCCUAUCAGCUUGUUGGUGAGGUAAUGGCCCACCAAGGCGAUAACAGGUACGGGCUCUGAGAGGAGAGGCCCGGAGAUGGGUACUGAGACACGGACCCAGGCCCUAUGGGGCGCAGCAGGCGAGAAAACUUUGCAAUGUGCGAAAGCACGACAAGGUUAAUCCGAGUGGUUCCUGCUUAAAGAACC…	Archaea,Crenarchaeota,Nitrososphaeria,Nitrosopumilales,Nitrosopumilaceae,Cenarchaeum,uncultured archaeon
HQ877743.1.1440	UUCCGGUUGAUCCUGCCGGACCUGACUGCUAUCGGAUUGAUACUAAGCCAUGCGAGUCGUUGCAGCAAUGCAAGGCAAACGGCUCAGUAACACGUAGUCAACCUAACCUGCAGACGGGGAUAACCUCGGGAAACUGAGAAUAAUACCCGAUAGGCCAUUAUGCCUGGAAUGGCUUAUGGCCCAAACGAUUUAUCGCUGCAGGAUGGGACUGCGGCCUAUCAGCUUGUUGGUGAGGUAAUGGCCCACCAAGGCGAUAACAGGUACGGGCUCUGAGAGGAGAGGCCCGGAGAUGGGUACUGAGACACGGACCCAGGCCCUAUGGGGCGCAGCAGGCGAGAAAACUUUGCAAUGUGCGAAAGCACGACAAGGUUAAUCCGAGUGGUUCCUGCUUAAAGAACC…	Archaea,Crenarchaeota,Nitrososphaeria,Nitrosopumilales,Nitrosopumilaceae,Cenarchaeum,uncultured archaeon
KP091044.1.1439	UCCGGUUGAUCCUGCCGGACCUGACUGCUAUCGGAUUGAUACUAAGCCAUGCGAGUCAUUGUAGCAAUACAAGGCAGACGGCUCAGUAACGCGUAGUCAACCUAACCUAUGGACGGGAAUAACCUCGGGAAACUGAGAAUAAUGCCCGAUAGAACACUAUACCUGGAAUGGUUUGUGUUCCAAAUGAUUUAUCGCCGUAGGAUGGGACUGCGGCCUAUCAGUUUGUUGGUGAGGUAAUGGCCCACCAAGACUAUUACAGGUACGGGCUCUGAGAGGAGUAGCCCGGAGAUGGGUACUGAGACACGGACCCAGGCCCUAUGGGGCGCAGCAGGCGAGAAAACUUUGCAAUGUGCGAAAGCACGACAAGGUUAAUCCGAGUGAUUUGUGCUAAACGAAUCU…	Archaea,Crenarchaeota,Nitrososphaeria,Nitrosopumilales,Nitrosopumilaceae,Candidatus Nitrosopumilus,uncultured archaeon
KF954249.1.1443	UUCCGGUUGAUCCUGCCGGACCUGACUGCUAUCGGAUUGAUACUAAGCCAUGCUAGUCUUUGUAGUAAUACAAGGCAUACGGCUCAGUAACGCGUAGUCAACCUACCCUAUGGACGGGGAUAAUCUCGGGAAACUGAGCAUAAUACCCGGUAGACCACUUCUCCUGGAAUGGUUAGUGGUUAAAAUGAUUCGUCGCCAUAGGAUGGGACUGCGGCCUAUCAGCUUGUUGGUGAGGUAAUGGCCCACCAAGGCGAUUACAGGUACGGGCUCUGAGAGGAGAAGCCCGGAGAUGGGUACUGAGACAAGGACCCAGGCCCUAUGGGGCGCAGCAGGCGAGAAAACUUUGCAAUGUGCGAAAGCACGACAAGGUUAAUCCGAGUGAUUUCUGCUAAAGGAAUC…	Archaea,Crenarchaeota,Nitrososphaeria,Nitrosopumilales,Nitrosopumilaceae,uncultured thaumarchaeote,
KF954252.1.1443	UUCCGGUUGAUCCUGCCGGACCUGACUGCUAUCGGAUUGAUACUAAGCCAUGCGAGUCUUUGUAGUAAUACAAGGCAUACGGCUCAGUAACGCGUAGUCAACUUACCCUAUGGACGGGGAUAAUCUCGGGAAACUGAGCAUAAUACCCGACAGACCACUUCUCCUGGAAUGGUUAGUGGUUAAAAUGAUUCGUCGCCAUAGGAUGGGACUGCGGCCUAUCAGCUUGUUGGUGAGGUAAUGGCCCACCAAGGCGAUUACAGGUACGGGCUCUGAGAGGAGAAGCCCGGAGAUGGGUACUGAGACAAGGACCCAGGCCCUAUGGGGCGCAGCAGGCGAGAAAACUUUGCAAUGUGCGAAAGCACGACAAGGUUAAUCCGAGUGAUUUCUGCUAAAGGAAUC…	Archaea,Crenarchaeota,Nitrososphaeria,Nitrosopumilales,Nitrosopumilaceae,uncultured thaumarchaeote,
KF954258.1.1441	UUCCGGUUGAUCCUGCCGGACCUGACUGCUAUCGGAUUGAUAUUAAGCCAUGUGAGUCAUUGUAGCAAUACAAGGCAUACGGCUCAGUAACACGUAGUUAAUCUAACCUAUGGACGGGGAUAAUCUCGGAAAACUGAGGGUAAUACCCGAUAGAUCAUUAUACUUGGAAUAGUUUAUGAUCAAAAUGAUUUCGCCAUAGGAUGAGACUGCGGCCUAUCAGCUAGUUGGUGUGGUAAUGGCUCACCAAGGCUAUAACAGGUACGGGCUCUGAGAGGAGGAGCCCGGAGAUGGGUACUGAGACACUGACCCAGGCCCUAUGGGGCGCAGCAGGCGAGAAAACUUUGCAAUGUGCGAAAGCACGACAAGGUUAGUCCGAGUGAUUUCUGUUGAAGAAAUCUU…	Archaea,Crenarchaeota,Nitrososphaeria,Nitrosopumilales,Nitrosopumilaceae,uncultured thaumarchaeote,
KF954270.1.1439	UCCGGUUGAUCCUGCCGGACCUGACUGCUAUCAGAUUGAUACUAAGCCAUGUUAGUCAUUGUAGUAAUACAAGGCAGACGGCUCAGUAACACGUAGUCAACCUAACUUAUGGACGGGGAUAACCUCGGGAAACUGAGAAUAAUACCCGAUAGGUCAUAAUGCCUGGAAUGGUUUAUGGCUCAAAUGAUUUAUCGCCGUAGGAUGGGACUGCGAGCUAUCAGCUUGUUGGUGAGGUAAUGGCCCACCAAGGCUAUUACAGCUACGGGCUCUGAGAGGAGUAGCCCGGAGAUGGGUACUGAGACAAGGACCCAGGCCCUAUGGGGCGCAGCAGGCGAGAAAACUUUGCAAUGCGCGAAAGCUCGACAAGGUUAAUCUGAGUGGUUCCUGCUAAAGGAACCU…	Archaea,Crenarchaeota,Nitrososphaeria,Nitrosopumilales,Nitrosopumilaceae,Candidatus Nitrosopelagicus,uncultured thaumarchaeote
KX426906.1.1474	AUCCGGUUGAUCCUGCCGGACCUGACUGCUAUCGGAUUGAUACUAAGCCAUGCGAGUCUUUGCAGUAAUGCAAGGCAUACGGCUCAGUAACACGUAGUCAACUUACCCUAUGGACGAGGAUAAUCUCGGGAAACUGAGCAUAAUACUCGAUAGAUCAUAAUGCCUGGAAUGGUUUAUGGUUGAAAUGAUUCGUCGCCAUAGGAUGGGACUGCGGCCUAUCAGCUUGUUGGUGAGGUAAUGGCCCACCAAGGCGAUUACAGGUACGGGCUCUGAGAGGAGAAGCCCGGAGAUGGGUACUGAGACAAGGACCCAGGCCCUAUGGGGCGCAGCAGGCGAGAAAACUUUGCAAUGUGCGAAAGCACGACAAGGUUAAUCCGAGUGAUUUCUGCUAAAGAAAUC…	Archaea,Crenarchaeota,Nitrososphaeria,Nitrosopumilales,Nitrosopumilaceae,uncultured archaeon,
KX427606.1.1403	CCUGACUGCUAUCGGAUUGAUAUUAAGCCAUGUUAGUCUUUGUAGUAAUACAAGGCAGACGGCUCAGUAACACGUAGUCAACCUAACCUAUGGACGAGGAUAACUUCGGGAAACUGAGGAUAAUACUCGAUAGGUCAUUAUGCCUGGAACGGUUUAUGACCGUAAAUGAAUUUCGCCAUAGGAUGGGACUGCGGCCUAUCAGCUUGUUGGUGAGGUAAUGGCCCACCAAGGCUAUAACAGGUACGGGCUCUGAGAGGAGUAGCCCGGAGAUGGGUACUGAGACAAGGACCCAGGCCCUAUGGGGCGCAGCAGGCGAGAAAACUUUGCAAUGAGCGAAAGCUCGACAAGGUUAAUCCGAGUGGUUUCUGCUAAAGGAACCUUUUGUUAGUUGUAAAACUA…	Archaea,Crenarchaeota,Nitrososphaeria,Nitrosopumilales,Nitrosopumilaceae,Candidatus Nitrosopelagicus,uncultured archaeon
KX427757.1.1440	AUCCGGUUGAUCCUGCCGGACCUGACUGCUAUCGGAUUAAUACUAAGCCAUGUGAGUUUUUGUAGUAAUACAAGGCAUACGGCUCAGUAACACGUAGUCAACCUAACUUAUGGACGGGGAUAACUUCGGGAAACUGAUGAUAAUACCCGAUAGGUCAUUAUGCCUGGAACGGUUAUGGUUGAAAUGAUUCGUUCGCCAUAGGAUGGGACUGCGGCCUAUCAGCUUGUUGGUGAGGUAAUGGCCCACCAAGGCGAUUACAGGUACGGGCUCUGAGAGGAGAAGCCCGGAGAUGGGUACUGAGACAAGGACCCAGGCCCUAUGGGGCGCAGCAGGCGAGAAAACUUUGCAAUGUACGAAAGUUCGACAAGGUUAAUCCGAGUGGUUUCUGCUAAAGGAACC…	Archaea,Crenarchaeota,Nitrososphaeria,Nitrosopumilales,Nitrosopumilaceae,uncultured archaeon,
KX427983.1.1474	AUCCGGUUGAUCCUGCCGGACCUGACUGCUAUCGGAUUGAUACUAAGCCAUGCGAGUCUUUGCAGUAAUGCAAGGCAUACGGCUCAGUAACACGUAGUCAACUUACCCUAUGGACGAGGAUAAUCUCGGGAAACUGAGCAUAAUACUCGAUAGAUCAUAAUGCCUGGAAUGGUUUAUGGUUGAAAUGAUUCGUCGCCAUAGGAUGGGACUGCGGCCUAUCAGCUUGUUGGUGAGGUAAUGGCCCACCAAGGCGAUUACAGGUACGGGCUCUGAGAGGAGAAGCCCGGAGAUGGGUACUGAGACAAGGACCCAGGCCCUAUGGGGCGCAGCAGGCGAGAAAACUUUGCAAUGUGCGAAAGCACGACAAGGUUAAUCCGAGUGAUUUCUGCUAAAGAAAUC…	Archaea,Crenarchaeota,Nitrososphaeria,Nitrosopumilales,Nitrosopumilaceae,uncultured archaeon,
KX428002.1.1471	AUCCGGUUGAUCCUGCCGGACCUGACUGCUAUCGGAUUGAUACUAAGCCAUGCGAGUCUUUGUAGUAAUACAAGGCAGACGGCUCAGUAACGCGUAGUCAACCUACCCUAUGGACGGGAAUAAUCUCGGGAAACUGAGCAUAAUACCCGGCGUACCACCAUUCCUGGAAUGGUUUAUGGUUAAAAUGAUUCGUCGCCAUAGGAUGGGACUGCGGCCUAUCAGCUUGUUGGUGAGGUAAUGGCCCACCAAGGCGAUUACAGGUACGGGCUCUGAGAGGAGAAGCCCGGAGAUGGGUACUGAGACACGGACCCAGGCCCUAUGGGGCGCAGCAGGCGAGAAAACUUUGCAAUGUGCGAAAGCACGACAAGGUUAAUCCGAGUGAUUUCUGCUAAAGGAAUC…	Archaea,Crenarchaeota,Nitrososphaeria,Nitrosopumilales,Nitrosopumilaceae,uncultured archaeon,
UPXH01002023.1284.2741	UCCGGUUGAUCCUGCCGGACCUGACUGCUAUCGGAUUGAUACUAAGCCAUGCGAGUCAUUGUAGCAAUACAAGGCAUACGGCUCAGUAACGCGUAGUCAACCUAACCUAUGGACGGGAAUAACCUCGGGAAACUGAGAAUAAUGCCCGAUAGAACAUUAUGCCUGGAAUGGUUUAUGUUCCAAAUGAUUUAUCGCCGUAGGAUGGGACUGCGGCCUAUCAGUUUGUUGGUGAGGUAAUGGCCCACCAAGACUAUUACAGGUACGGGCUCUGAGAGGAGUAGCCCGGAGAUGGGUACUGAGACACGGACCCAGGCCCUAUGGGGCGCAGCAGGCGAGAAAACUUUGCAAUGUGCGAAAGCACGACAAGGUUAAUCCGAGUGAUUUGUGCUAAACGAAUCU…	Archaea,Crenarchaeota,Nitrososphaeria,Nitrosopumilales,Nitrosopumilaceae,Candidatus Nitrosopumilus,marine metagenome
MG012907.1.1438	UCCGGUUGAUCCUGGCGGACCUGACUGCUAUCGGAUUGAUACUAAGCCAUGCGAGUCAUUGUAGCAAUACAAGGCAUACGGCUCAGUAACGCGUAGUCAACCUAACCUAUGGACGGGAAUAACCUCGGGAAACUGAGAAUAAUGCCCGAUAGAACAUCAUGCCUGGAAUGGUUUAUGUUCCAGAUGAUUUAUCGCCGUAGGAUGGGACUGCGGCCUAUCAGUUUGUUGGUGAGGUAAUGGCCCACCAAGACUAUUACAGGUACGGGCUCUGAGAGGAGUAGCCCGGAGAUGGGUACUGAGACACGGGCCCAGGCCCUAUGGGGCGCAGCAGGCGAGAAAACUUUGCAAUGUGCGAAAGCACGACAAGGUUAAUCCGAGUGGUUUCUGCUAAAGAAACCU…	Archaea,Crenarchaeota,Nitrososphaeria,Nitrosopumilales,Nitrosopumilaceae,Candidatus Nitrosopumilus,uncultured archaeon
MG012917.1.1439	UCCGGUUGAUCCUGCCGGACCUGACUGCUAUCGGAUAGAUACUAAGCCAUGCGAGUCAUUGUAGCAAUACAAGGCAUACGGCUCAGUAACGCGUAGUCAACCUAACCUAUGGACGGGAAUAACCUCGGGAAACUGAGAAUAAUGCCCGAUAGAACAUUAUACCUGGAAUGGUUUAUGUUCCAAAUGAUUUAUCGCCGUAGGAUGGGACUGCGGCCUAUCAGUUUGUUGGUGAGGUAAUGGCCCACCAAGACUAUUACAGGUACGGGCUCUGAGAGGAGUAGCCCGGAGAUGGGUACUGAGACACGGACCCAGGCCCUAUGGGGCGCAGCAGGCGAGAAAACUUUGCAAUGUGCGAAAGCACGACAAGGUUAAUCCGAGUGAUUUCUGCUAAAGAAAUCU…	Archaea,Crenarchaeota,Nitrososphaeria,Nitrosopumilales,Nitrosopumilaceae,Candidatus Nitrosopumilus,uncultured archaeon
MG012926.1.1438	CCGGUUGAUCCUGCCGGACCUGACUGCUAUCGGAUUGAUACUAAGCCAUGCGAGUCUUUGCAGUAAUGCAAGGCAUACGGCUCAGUAACACGUAGUCAACUUACCCUAUGACGAGGAUAAUCUCGGGAAACUGAGCAUAAUACUCGAUAGAUCAUAAUGCCUGGAAUGGUUUAUGGUUAAAAUGAUUCAUCGCCAUAGGAUGGGACUGCGGCCUAUCAGCUUGUUGGUGAGGUAAUGGCCCACCAAGGCGAUUACAGGUACGGGCUCUGAGAGGAGAAGCCCGGAGAUGGGUACUGAGACAAGGACCCAGGCCCUAUGGGGCGCAGCAGGCGAGAAAACUUUGCAAUGUGCGAAAGCACGACAAGGUUAAUCCGAGUGAUCUCUGCUAAAGAAAUCUUU…	Archaea,Crenarchaeota,Nitrososphaeria,Nitrosopumilales,Nitrosopumilaceae,uncultured archaeon,
JN591942.1.1440	UUCCGGUUGAUCCUGCCGGACCUGACUGCUAUCGGAUUGAUACUAAGCCAUGCGAGUCAUUGUAGCAAUACAAGGCAUGCGGCUCAGUAACGCGUAGUCAACCUAACCUAUGGACGGGAAUAACCUCGGGAAACUGAGAAUAAUGCCCGAUAGAACACUAUACCUGGAAUGGUUUGUGUUCCAAAUGAUUUAUCGCCAUAGGAUGGGACUGCGGCCUAUCAGUUUGUUGGUGAGGUAAUGGCCCACCAAGACUAUUACAGGUACGGGCUCUGAGAGGAGUAGCCCGGAGAUGGGUACUGAGACACGGACCCAGGCCCUAUGGGGCGCAGCAGGCGAGAAAACUUUGCAAUGUGCGAAAGCACGACAAGGUUAAUCCGAGUGAUUUGUGCUAAACGAAUC…	Archaea,Crenarchaeota,Nitrososphaeria,Nitrosopumilales,Nitrosopumilaceae,Candidatus Nitrosopumilus,uncultured Nitrosopumilaceae archaeon
KJ882168.1.1438	CCGGUUGAUCCUGCCAGACCUGACUGCUAUCGGAUUGAUACUAAGCCAUGCGAGUCAUUGUAGCAAUACAAGGCAGACGGCUCAGUAACGCGUAGUCAACCUAACCUAUGGACGGGAAUAACCUCGGGAAACUGAGAAUAAUGCCCGAUAGAACACUAUACCUGGAAUGGUUUGUGUUCCAAAUGAUUUAUCGCCGUAGGAUGGGACUGCGGCCUAUCAGUUUGUUGGUGAGGUAAUGGCCCACCAAGACUAUUACAGGUACGGGCUCUGAGAGGAGUAGCCCGGAGAUGGGUACUGAGACACGGACCCAGGCCCUAUGGGGCGCAGCAGGCGAGAAAACUUUGCAAUGUGCGAAAGCACGACAAGGUUAAUCCGAGUGGUUUCUGCUAAAGGAACCUU…	Archaea,Crenarchaeota,Nitrososphaeria,Nitrosopumilales,Nitrosopumilaceae,Candidatus Nitrosopumilus,uncultured archaeon
KJ882202.1.1439	CCGGUUGAUCCUGCCGGACCUGACUGCUAUCGGAUUGAUACUAAGCCAUGCGAGUCAUUGUAGCAAUACAAGGCAGACGGCUCAGUAACGCGUAGUCAACCUAACCUAUGGACGGGAAUAACCUCGGGAAACUGAGAAUAAUGCCCGAUAGAACACUAUACCUGGAAUGGUUUGUGUUCCAAAUGAUUUAUCGCCGUAGGAUGGGACUGCGGCCUAUCAGUUUGUUGGUGAGGUAAUGGCCCACCAAGACUAUUACAGGUACGGGCUCUGAGAGGAGUAGCCCGGAGAUGGGUACUGAGACACGGACCCAGGCCCUAUGGGGCGCAGCAGGCGAGAAAACUUUGCAAUGUGCGAAAGCACGACAAGGUUAAUCCGAGUGGUUUCUGCUAAAGGAACCUU…	Archaea,Crenarchaeota,Nitrososphaeria,Nitrosopumilales,Nitrosopumilaceae,Candidatus Nitrosopumilus,uncultured archaeon
KJ882206.1.1438	CCGGUUGAUCCUGCCGGACCUGACUGCUAUCGGAUUGAUACUAAGCCAUGCGAGUCUUUGCAGUAAUGCAAGGCAUACGGCUCAGUAACACGUAGUCAACUUACCCUAUGGACGAGGAUAAUCUCGGGAAACUGAGCAUAAUACUCGAUAGAUCAUAAUGCCUGGAAUGGUUUAUGGUUGAAAUGAUUCGUCGCCAUAGGAUAGGACCGCGGCCUAUCAGCUUGUUGGUGAGGUAAUGGCCCACCAAGGCGAUUACAGGUACGGGCUCUGAGAGGAGAAGCCCGGAGAUGGGUACUGAGACAAGGACCCAGGCCCUAUGGGGCGCAGCAGGCGAGAAAACUUUGCAAUGUGCGAAAGCACGACAAGGUUAAUCCGAGUGAUUUCUGCUAAAGAAAUCUU…	Archaea,Crenarchaeota,Nitrososphaeria,Nitrosopumilales,Nitrosopumilaceae,uncultured archaeon,
KJ882247.1.1446	UUCCGGUUGAUCCUGCCGGACCUGACUGCUAUCGGAUUGAUACUAAGCCAUGCGAGUCAUUGUAGCAAUACAAGGCAGACGGCUCAGUAACGCGUAGUCAACCUAACCUAUGGACGGGAAUAACCUCGGGAAACUGAGAAUAAUGCCCGAUAGAACACUAUACCUGGAAUGGUUUGUGUUCCAAAUGAUUUAUCGCCGUAGGAUGGGACUGCGGCCUAUCAGUUUGUUGGUGAGGUAAUGGCCCACCAAGACUAUUACAGGUACGGGCUCUGAGAGGAGUAGCCCGGAGAUGGGUACUGAGACACGGACCCAGGCCCUAUGGGGCGCAGCAGGCGAGAAAACUUUGCAAUGUGCGAAAGCACGACAAGGUUAAUCCGAGUGGUUUCUGCUAAAGGAACC…	Archaea,Crenarchaeota,Nitrososphaeria,Nitrosopumilales,Nitrosopumilaceae,Candidatus Nitrosopumilus,uncultured archaeon
KJ882252.1.1443	UUCCGGUUGAUCCUGCCGGACCUGACUGCUAUCGGAUUGAUACUAAGCCAUGCGAGUCAUUGUAGCAAUACAAGGCAGACGGCUCAGUAACGCGUAGUCAACCUAACCUAUGGACGGGAAUAACCUCGGGAAACUGAGAAUAAUGCCCGAUAGAACACUAUACCUGGAAUGGUUUGUGUUCCAAAUGAUUUAUCGCCGUAGGAUGGGACUGCGGCCUAUCAGUUUGUUGGUGAGGUAAUGGCCCACCAAGACUAUUACAGGUACGGGCUCUGAGAGGAGUAGCCCGGAGAUGGGUACUGAGACACGGACCCAGGCCCUAUGGGGCGCAGCAGGCGAGAAAACUUUGCAAUGUGCGAAAGCACGACAAGGUUAAUCCGAGUGGUUUCUGCUAAAGGAACC…	Archaea,Crenarchaeota,Nitrososphaeria,Nitrosopumilales,Nitrosopumilaceae,Candidatus Nitrosopumilus,uncultured archaeon
KJ882261.1.1441	AUCCGGUUGAUCCUGCCGGAUCUGACUGCUAUCGGAUUGAUACUAAGCCAUGCGAGUCAUUGUAGUAAUACAAGGCAGACGGCUCAGUAACGCGUAGUCAACCUACCCUAUGGACGGGAAUAACCUCGGGAAACUGAGUAUAAUGCCCGAUAGAACACUAUUCCUGGAAUGGUUUGUGUUCCAAAUGAUUUAUCGCCGUAGGAUGGGACUGCGGCCUAUCAGUUUGUUGGUGAGGUAAUGGCCCACCAAGACUAUUACAGGUACGGGCUCUGAGAGGAGUAGCCCGGAGAUGGGUACUGAGACACGGACCCAGGCCCUAUGGGGCGCAGCAGGCGAGAAAACUUUGCAAUGUGCGAAAGCACGACAAGGUUAAUCCGAGUGGUUUGUGCUAAACGAACC…	Archaea,Crenarchaeota,Nitrososphaeria,Nitrosopumilales,Nitrosopumilaceae,Candidatus Nitrosopumilus,uncultured archaeon
KJ882268.1.1440	AUCCGGUUGAUCCUGCCGGAUCUGACUGCUAUCGGAUUGAUACUAAGCCAUGCGAGUCAUUGUAGUAAUACAAGGCAGACGGCUCAGUAACGCGUAGUCAACCUACCCUAUGGACGGGAAUAACCUCGGGAAACUGAGUAUAAUGCCCGAUAGAACACUAUUCCUGGAAUGGUUUGUGUUCCAAAUGAUUUAUCGCCGUAGGAUGGGACUGCGGCCUAUCAGUUUGUUGGUGAGGUAAUGGCCCACCAAGACUAUUACAGGUACGGGCUCUGAGAGGAGUAGCCCGGAGAUGGGUACUGAGACACGGACCCAGGCCCUAUGGGGCGCAGCAGGCGAGAAAACUUUGCAAUGUGCGAAAGCACGACAAGGUUAAUCCGAGUGGUUUGUGCUAAACGAACC…	Archaea,Crenarchaeota,Nitrososphaeria,Nitrosopumilales,Nitrosopumilaceae,Candidatus Nitrosopumilus,uncultured archaeon
LN590652.1.1470	GAUCCCGCCGGACCUGACUGCUAUCGGAAUGAUACUAAGCCAUGCGAGUCAUUGUAGCAAUACAAGGCAGACGGCUCAGUAACGCGUAGUCAAUCUACCCUGUGGACGGGAAUAACCUCGGGAAACUGAGAAUAAUACCCGAUAGAACAUUAUGCCUGGAAUGGUUUAUGUUUCAAAUGAUUUAUCGCCAUAGGAUGGGACUGCGGCCUAUCAGUUUGUUGGUGAGGUAAUGGCCCACCAAGACUAUUACAGGUACGGGCUCUGAGAGGAGUAGCCCGGAGAUGGGUACUGAGACACGGACCCAGGCCCUAUGGGGCGCAGCAGGCGAGAAAACUUUGCAAUGUGCGAAAGCACGACAAGGUUAAUCCGAGUGGUUUCUGCUAAAGAAACCUUUUGCCA…	Archaea,Crenarchaeota,Nitrososphaeria,Nitrosopumilales,Nitrosopumilaceae,Nitrosarchaeum,uncultured thaumarchaeote
AB801175.1.1401	CCUGACUGCUAUCGGAUUGAUACUAAGCCAUGCGAGUCAUUGUAGCAAUACAAGGCAUACGGCUCAGUAACGCGUAGUCAACCUAACCUAUGGACGGGAAUAACCUCGGGAAACUGAGAAUAAUGCCCGAUAGAACACUAUACCUGGAAUGGUUUGUGUUCCAAAUGAUUUAUCGCCGUAGGAUGGGACUGCGGCCUAUCAGUUUGUUGGUGAGGUAAUGGCCCACCAAGACUAUUACAGGUACGGGCUCUGAGAGGAGUAGCCCGGAGAUGGGUACUGAGACACGGACCCAGGCCCUAUGGGGCGCAGCAGGCGAGAAAACUUUGCAAUGUGCGAAAGCACGACAAGGUUAAUCCGAGUGGUUUCUGCUAAAGGAACCUUUUGUUAGUCCUAGAAACA…	Archaea,Crenarchaeota,Nitrososphaeria,Nitrosopumilales,Nitrosopumilaceae,Candidatus Nitrosopumilus,uncultured archaeon
AB801182.1.1401	CCUGACUGCUAUCGGAUUGAUACUAAGCCAUGCGAGUCAUUGUAGCAAUACAAGGCAUACGGCUCAGUAACGCGUAGUCAACCUAACCUAUGGACGGGAAUAACCUCGGGAAACUGAGAAUAAUGCCCGAUAGAACACUAUACCUGGAAUGGUUUGUGUUCCAAAUGAUUUAUCGCCGUAGGAUGGGACUGCGGCCUAUCAGUUUGUUGGUGAGGUAAUGGCCCACCAAGACUAUUACAGGUACGGGCUCUGAGAGGAGUAGCCCGGAGAUGGGUACUGAGACACGGACCCAGGCCCUAUGGGGCGCAGCAGGCGAGAAAACUUUGCAAUGUGCGAAAGCACGACAAGGUUAAUCCGAGUGAUUUGUGCUAAACGAAUCUUUUGUUAGUUCUAGAAAUA…	Archaea,Crenarchaeota,Nitrososphaeria,Nitrosopumilales,Nitrosopumilaceae,Candidatus Nitrosopumilus,uncultured archaeon
U71113.1.1421	GGACCUGACUGCUAUCGGAUUGAUACUAAGCCAUGCGAGUCAUUGUAGCAAUACAAGGCAUACGGCUCAGUAACGCGUAGUCAACCUAACCUAUGGACGGGAAUAACCUCGGGAAACUGAGAAUAAUGCCCGAUAGAACAUUAUGCCUGGAAUGGUUUAUGUUCCAAAUGAUUUAUCGCCGUAGGAUGGGACUGCGGCCUAUCAGUUUGUUGGUGAGGUAAUGGCCCACCAAGACUAUUACAGGUACGGGCUCUGAGAGGAGUAGCCCGGAGAUGGGUACUGAGACACGGACCCAGGCCCUAUGGGGCGCAGCAGGCGAGAAAACUUUGCAAUGUGCGAAAGCACGACAAGGUUAAUCCGAGUGGUUUCUGCUAAGGAACCUUUUGUCAGUCCUAGAAA…	Archaea,Crenarchaeota,Nitrososphaeria,Nitrosopumilales,Nitrosopumilaceae,Candidatus Nitrosopumilus,unidentified archaeon C11
AJ347774.1.1437	CUGGUUGAUCCUGCCGGACCUGACUGCUAUCGGAUUGAUACUAAGCCAUGCGAGUCAUUGUAGCAAUACAAGGCAUACGGCUCAGUAACGCGUAGUCAACCUAACCUAUGGACGGGAAUAACCUCGGGAAACUGAGAAUAAUGCCCGAUAGAACAUUGUGCCUGGAAUGGUUUAUGUUCCAAAUGAUUUAUCGCCGUAGGAUGGGACUGCGGCCUAUCAGUUUGUUGGUGAGGUAAUGGCCCACCAAGACUAUUACAGGUACGGGCUCUGAGAGGAGUAGCCCGGAGAUGGGUACUGAGACACGGACCCAGGCCCUAUGGGGCGCAGCAGGCGAGAAAACUUUGCAAUGUGCGAAAGCACGACAAGGUUAAUCCGAGUGGUUUCUGCUAAAGGAACCUU…	Archaea,Crenarchaeota,Nitrososphaeria,Nitrosopumilales,Nitrosopumilaceae,Candidatus Nitrosopumilus,uncultured Nitrosopumilales archaeon
KC588529.1.1403	UUCCGGUUGAUCCUGCCGGACCUGACUGCUAUCGGAUUGAUACUAAGCCAUGCGAGUCGUUGUAGCAAUACAAGGCGGACUGCUCAGUAACACGUAGUCAAUCUACCCUAUGGAUGGGGAUAACCUCGGGAAACUGAGAAUAAUACCCAAUAGAUCAUAAUGCCUGGAAUGGCUUAUGGUCCAAAUGAUUUAUCGCCGUAGGAUGGGACUGCGGUCUAUCAGCUUGUUGGUGAGGUAAUGGCCCACCAAGGCUAUUACAGAUACGGGCUCUGAGAGGAGUGGCCCGGAGAUGGGUACUGAGACACGGACCCAGGUCCUAUGGGACGCAGCAGGCGAGAAAACUUUGCAAUGUGCGAAAGCACGACAAGGUUAAUCCGAGUGAUUUCUGCUAAAGAGAUC…	Archaea,Crenarchaeota,Nitrososphaeria,Nitrosopumilales,Nitrosopumilaceae,uncultured archaeon,
HQ338109.1.1436	GGUUGAUCCCGCCGGACCUGACUGCUAUCGGAUUGAUACUAAGCCAUGCGAGUCAUUGUAGCAAUACAAGGCAUACGGCUCAGUAACGCGUAGUCAACCUAACCUAUGGACGGGAAUAACCUCGGGAAACUGAGAAUAAUGCCCGAUAGAACAUUAUGCCUGGAAUGGUUUAUGUUCCAAAUGAUUUAUCGCCGUAGGAUGGGACUGCGGCCUAUCAGUUUGUUGGUGAGGUAAUGGCCCACCAAGACUAUUACAGGUACGGGCUCUGAGAGGAGUAGCCCGGAGAUGGGUACUGAGACACGGACCCAGGCCCUAUGGGGCGCAGCAGGCGAGAAAACUUUGCAAUGUGCGAAAGCACGACAAGGUUAAUCCGAGUGAUUUCUGCUAAAGAAAUCUUUU…	Archaea,Crenarchaeota,Nitrososphaeria,Nitrosopumilales,Nitrosopumilaceae,Candidatus Nitrosopumilus,archaeon enrichment culture clone CN150
AY316120.23792.25263	AUCCGGUUGAUCCUGCCGGACCUGACUGCUAUCGGAUUGAUACUAAGCCAUGCGAGUCAUUGUAGUAAUACAAGGCAGACGGCUCAGUAACGCGUAGUCAACCUACCCUAUGGACGAGGAUAAUCUCGGGAAACUGAGGAUAAUACUCGAUAGAUCAUUAUGCCUGGAACGGUUAAUGGUUAAAACGAUUCGUCGCCAUAGGAUGGGACUGCGGCCUAUCAGCUUGUUGGUGAGGUAAUGGCCCACCAAGGCGAUUACAGGUACGGGCUCUGAGAGGAGAAGCCCGGAGAUGGGUACUGAGACAAGGACCCAGGCCCUAUGGGGCGCAGCAGGCGAGAAAACUUUGCAAUGUGCGAAAGCACGACAAGGUUAGUCCGAGUGAUUUCUGCUAAAGAAAUC…	Archaea,Crenarchaeota,Nitrososphaeria,Nitrosopumilales,Nitrosopumilaceae,uncultured crenarchaeote DeepAnt-EC39,
OFLX01000023.1471.2928	UCCGGUUGAUCCUGCCGGACCUGACUGCUAUCGGAUUGAUACUAAGCCAUGCGAGUCAUUGUAGCAAUACAAGGCAUACGGCUCAGUAACGCGUAGUCAACCUAACCUAUGGACGGGAAUAACCUCGGGAAACUGAGAAUAAUGCCCGAUAGAACACUAUACCUGGAAUGGUUUGUGUUCCAAAUGAUUUAUCGCCAUAGGAUGGGACUGCGGCCUAUCAGUUUGUUGGUGAGGUAAUGGCCCACCAAGACUAUUACAGGUACGGGCUCUGAGAGGAGUAGCCCGGAGAUGGGUACUGAGACACGGACCCAGGCCCUAUGGGGCGCAGCAGGCGAGAAAACUUUGCAAUGUGCGAAAGCACGACAAGGUUAAUCCGAGUGAUUUGUGCUAAACGAAUCU…	Archaea,Crenarchaeota,Nitrososphaeria,Nitrosopumilales,Nitrosopumilaceae,Candidatus Nitrosopumilus,seawater metagenome
OFDO01000060.4069.5526	UCCGGUUGAUCCUGCCGGACCUGACUGCUAUCGGAUUGAUACUAAGCCAUGCGAGUCUUUGUAGUAAUACAAGGCAGACGGCUCAGUAACACGUAGUCAACCUACCCUAUGGACGAGAAUAAUCUCGGGAAACUGAGCAUAAUUCUUGAUAGAUCAUAAUGCCUGGAAUGGUUUAUGGUUAAAAUGAUUCGUCGCCAUAGGAUGGGACUGCGGCCUAUCAGCUUGUUGGUGAGGUAAUGGCCCACCAAGGCGAUUACAGGUACGGGCUCUGAGAGGAGAAGCCCGGAGAUGGGUACUGAGACAAGGACCCAGGCCCUAUGGGGCGCAGCAGGCGAGAAAACUUUGCAAUGUGCGAAAGCACGACAAGGUUAAUCCGAGUGAUUUCUGCUAAAGAAAUCU…	Archaea,Crenarchaeota,Nitrososphaeria,Nitrosopumilales,Nitrosopumilaceae,metagenome,
OFDL01000068.3557.5014	UCCGGUUGAUCCUGCCGGACCUGACUGCUAUCGGAUUGAUACUAAGCCAUGCGAGUCUUUGCAGUAAUGCAAGGCAUACGGCUCAGUAACACGUAGUCAACUUACCCUAUGGACGAGGAUAAUCUCGGGAAACUGAGCAUAAUACUCGAUAGAUCAUAAUGCCUGGAAUGGUUUAUGGUUGAAAUGAUUCGUCGCCAUAGGAUGGGACUGCGGCCUAUCAGCUUGUUGGUGAGGUAAUGGCCCACCAAGGCGAUUACAGGUACGGGCUCUGAGAGGAGAAGCCCGGAGAUGGGUACUGAGACAAGGACCCAGGCCCUAUGGGGCGCAGCAGGCGAGAAAACUUUGCAAUGUGCGAAAGCACGACAAGGUUAAUCCGAGUGAUUUCUGCUAAAGAAAUCU…	Archaea,Crenarchaeota,Nitrososphaeria,Nitrosopumilales,Nitrosopumilaceae,metagenome,
AY856355.1.1438	UCCGGUUGAUCCUGCCGGACCUGACUGCUAUCGGAUUGAUACUAAGCCAUGCAAGUCUUUGUAGUAAUACAAGGCAUACGGCUCAGUAACGCGUAGUCAACCUACCCUAUGGACGGGGAUAAUCUCGGGAAACUGAGCAUAAUACCCAACAGAUCAUCAAUUCUGGAAUGGUUGAUGAUUCAAAUGAUUUUUCGCCAUAGGAUGGGACUGCGUCCUAUCAGCUUGUUGGUGAGGUAAUGGCCCACCAAGGCAAUUACAGGUACGGGCUCUGAGAGGAGAAGCCCGGAGAUGGGUACUGAGACAAGGACCCAGGCCCUAUGGGGCGCAGCAGGCGAGAAAACUUUGCAAUGUGCGAAAGCACGACAAGGUUAAUCCGAGUGAUUUCUGCUAAAGGAAUCU…	Archaea,Crenarchaeota,Nitrososphaeria,Nitrosopumilales,Nitrosopumilaceae,uncultured archaeon,
EU280203.1.1401	CCUGACUGCUAUCGGAUUGAUACUAAGCCAUGCGAGUCAUUGUAGCAAUACAAGGCAUACGGCUCAGUAACGCGUAGUCAACCUACCCUAUGGACGGGAAUAACCUCGGGAAACUGAGAAUAAUGCCCGAUAGAACAUUAUGCCUGGAAUGGUUUAUGUUCCAAAUGAUUUAUCGCCGUAGGAUGGGACUGCGGCCUAUCAGUUUGUUGGUGAGGUAAUGGCCCACCAAGACUAUUACAGGUACGGGCUCUGAGAGGAGUAGCCCGGAGAUGGGUACUGAGACACGGACCCAGGCCCUAUGGGGCGCAGCAGGCGAGAAAACUUUGCAAUGUGCGAAAGCACGACAAGGUUAAUCCGAGUGGUUUGUGCUAAACGAACCUUUUGUCAGUCCUAGAAACA…	Archaea,Crenarchaeota,Nitrososphaeria,Nitrosopumilales,Nitrosopumilaceae,Candidatus Nitrosopumilus,uncultured archaeon
EU280224.1.1401	CCUGACUGCUAUCGGAUUGAUACUAAGCCAUGCGAGUCAUUGUAGCAAUACAAGGCAGACGGCUCAGUAACGCGUAGUCAACCUACCCUAUGGACGAGAAUAACCUCGGGAAACUGAGAAUAAUGCUCGAUAGAACAUUAUGCCUGGAAUGGUUUAUGUUCCAAAUGAUUUAUCGCCGUAGGAUGGGACUGCGGCCUAUCAGUUUGUUGGUGAGGUAAUGGCCCACCAAGACUAUUACAGGUACGGGCUCUGAGAGGAGUAGCCCGGAGAUGGGUACUGAGACACGGACCCAGGCCCUAUGGGGCGCAGCAGGCGAGAAAACUUUGCAAUGUGCGAAAGCACGACAAGGUUAAUCCGAGUGGUUUCUGCUAAAGGAACCUUUUGACAGUCCUAGAAACA…	Archaea,Crenarchaeota,Nitrososphaeria,Nitrosopumilales,Nitrosopumilaceae,Candidatus Nitrosopumilus,uncultured archaeon
EU280231.1.1401	CCUGACUGCUAUCGGAUUGAUACUAAGCCAUGCGAGUCAUUGUAGCAAUACAAGGCAUACGGCUCAGUAACGCGUAGUCAAUCUACCCUAUGGACGGGAAUAACCUCGGGAAACUGAGAAUAAUGCCCGAUAGAACAUUAUGCCUGGAAUGGUUUAUGUUCCAAAUGAUUUAUCGCCGUAGGAUGGGACUGCGGCCUAUCAGUUUGUUGGUGAGGUAAUGGCCCACCAAGACUAUUACAGGUACGGGCCCUGAGAGGAGUAGCCCGGAGAUGGGUACUGAGACACGGACCCAGGCCCUAUGGGGCGCAGCAGGCGAGAAAACUUUGCAAUGUGCGAAAGCACGACAAGGUUAAUCCGAGUGGUUUGUGCUAAACAAACCUUUUGUCAGUCCUAGAAACA…	Archaea,Crenarchaeota,Nitrososphaeria,Nitrosopumilales,Nitrosopumilaceae,Candidatus Nitrosopumilus,uncultured archaeon
EU284601.1.1403	CCUGACUGCUAUCGGAUUGAUACUAAGCCAUGCGAGUCAUUGUAGCAAUACAAGGCAGACGGCUCAGUAACGCGUAGUCAACCUACCCUAUGGACGGGAAUAACCUCGGGAAACUGAGAAUAAUGCCCGAUAGAACAUUAUACCUGGAAUGGUUUAUGUUCCAAAUGAUUUAUCGCCGUAGGAUGGGACUGCGGCCUACCAGUUUGUUGGUGAGGUAAUGGCCCACCAAGACUAUUACGGGUACGGGCUCUGAGAGGAGUAGCCCGGAGAUGGGUACUGAGACACGGACCCAGGCCCUAUGGGGCGCAGCAGGCGAGAAAACUUUGCAAUGUGCGAAAGCACGACAAGGUUAAUCCGAGUGGUUUGUGCUAAACGAACCUUUUGUCAGUCCUAGAAACA…	Archaea,Crenarchaeota,Nitrososphaeria,Nitrosopumilales,Nitrosopumilaceae,Candidatus Nitrosopumilus,uncultured archaeon
EU284621.1.1403	CCUGACUGCUAUCGGAUUGAUACUAAGCCAUGCGAGUCAUUGUAGCAAUACAAGGCAGACGGCUCAGUAACGCGUAGUCAACCUACCCUAUGGACGGGAAUAACCUCGGGAAACUGAGAAUAAUGCCCGAUAGGACAUUAUGCCUGGAACGGUUUAUGUUUCAAAUGAUUUAUCGCCGUAGGAUGGGACUGCGGCCUAUCAGUUUGUUGGUGAGGUAAUGGCCCACCAAGACUAUUACAGGUACGGGCUCUGAGAGGAGUAGCCCGGAGAUGGGUACUGAGACACGGACCCAGGCCCUAUGGGGCGCAGCAGGCGAGAAAACUUUGCAAUGUGCGAAAGCACGACAAGGUUAAUCCGAGUGGUUUGUGCUAAACGAACCUUUUGUCAGUCCUAGAAACA…	Archaea,Crenarchaeota,Nitrososphaeria,Nitrosopumilales,Nitrosopumilaceae,Candidatus Nitrosopumilus,uncultured archaeon
EU284628.1.1403	CCUGACUGCUAUCGGAUUGAUACUAAGCCAUGCGAGUCAUUGUAGCAAUACAAGGCAGACGGCUCAGUAACGCGUAGUCAACCUAACCUAUGGACGAGAAUAACCUCGGGAAACUGAGAAUAAUGCUCGAUAGAACACUAUACCUGGAAUGGUUUGUGUUCCAAAUGAUUUAUCGCCGUAGGAUGGGACUGCGGCCUAUCAGUUUGUUGGUGAGGUAAUGGCCCACUAAGACUAUUACAGGUACGGGCUCUGAGAGGAGUAGCCCGGAGAUGGGUACUGAGACACGGACCCAGGCCCUAUGGGGCGCAGCAGGCGAGAAAACUUUGCAAUGUGCGAAAGCACGACAAGGUUAAUCCGAGUGAUUUGUGCUAAACGAAUCUUUUGUUAGUCCUAGAAACA…	Archaea,Crenarchaeota,Nitrososphaeria,Nitrosopumilales,Nitrosopumilaceae,Candidatus Nitrosopumilus,uncultured archaeon
EU284644.1.1403	CCUGACUGCUAUCGGAUUGAUACUAAGCCAUGCGAGUCAUUGUAGCAAUACAAGGCAGACGGCUCAGUAACGCGUAGUCAACCUACCCUAUGGACGGGAAUAAUCUCGGGAAACUGAGAAUAAUGCCCGAUAGAACAUUAUGCCUGGAAUGGUUUAUGUUCCAAAUGAUUUAUCGCCGUAGGAUGGGACUGCGGCCUAUCAGUUUGUUGGUGAGGUAAUGGCCCACCAAGACUAUUACAGGUACGGGCUCUGAGAGGAGUAGCCCGGAGAUGGCUACUGAGACACGGACUCAGGCCCUAUGGGGCGCAGCAGGCGAGAAAACUUUGCAAUGUGCGAAAGCACGACAAGGUUAAUCCGAGUGGUUUCUGCUAAAGGAACCUUUUGUCAGUCCUAGAAACA…	Archaea,Crenarchaeota,Nitrososphaeria,Nitrosopumilales,Nitrosopumilaceae,Candidatus Nitrosopumilus,uncultured archaeon
EU284655.1.1401	CCUGACUGCUAUCGGAUUGAUACUAAGCCAUGCGAGUCAUUGUAGCAAUACAAGGCAUACGGCUCAGUAACGCGUAGUCAACCUACCUAUGGACGGGAAUAACCUCGGGAAACUGAGAAUAAUGCCCGAUAGAACACUAUGUCUGGAAUGGUUUGUGUUCCAAAUGAUUUAUCGCCGUAGGAUGGGACUGCGGCCUAUCAGUUUGUUGGUGAGGUAAUGGCCCACCAAGACUAUUACAGGUACGGGCUCUGAGAGGAGUAGCCCGGAGAUGGGUACUGAGACACGGACCCAGGCCCUAUGGGGCGCAGCAGGCGAGAAAACUUUGCAAUGUGCGAAAGCACGACAAGGUUAAUCCGAGUGAUUUGUGCUAAACGAAUCUUUUGUUAGUCCUAGAAACAC…	Archaea,Crenarchaeota,Nitrososphaeria,Nitrosopumilales,Nitrosopumilaceae,Candidatus Nitrosopumilus,uncultured archaeon
EU284666.1.1403	CCUGACUGCUAUCGGAUUGAUACUAAGCCAUGCGAGUCAUUGUAGCAAUACAAGGCAUACGGCUCAGUAACGCGUAGUCAACCUAACCUAUGGACGGGAAUAACCUCGGGAAACUGAGAAUAAUGCCCGAUAGAACACUAUAUCUGGAAUGGUUUGUGUUCCAAAUGAUUUAUCGCCGUAGGAUGGGACUGCGGCCUAUCAGUUUGUUGGUGAGGUAAUGGCCCACCAAGACUAUUACAGGUACGGGCUCUGAGAGGAGUAGCCCGGAGAUGGGUACUGAGACACGGACCCAGGCCCUAUGGGGCGCAGCAGGCGAGAAAACUUUGCAAUGUGCGAAAGCACGACAAGGUUAAUCCGAGUGAUUUGUGCUAAACGAAUCUUUUGUUAGUCCUAGAAACA…	Archaea,Crenarchaeota,Nitrososphaeria,Nitrosopumilales,Nitrosopumilaceae,Candidatus Nitrosopumilus,uncultured archaeon
EU309865.1.1401	CCUGACUGCUAUCGGAUUGAUACUAAGCCAUGCGAGUCAUUGUAGCAAUACAAGGCAGACGGCUCAGUAACGCGUAGUCAAUCUACCCUAUGGACGGGAAUAACCUCGGGAAACUGAGAAUAAUGCCCGAUAGAACAUUAUGCCUGGAAUGGUUUAUGUUUCAAAUGAUUUAUCGCCAUAGGAUGGGACUGCGGCCUAUCAGUUUGUUGGUGAGGUAAUGGCCCACCAAGACUAUUACAGGUACGGGCUCUGAGAGGAGUAGCCCGGAGAUGGGUACUGAGACACGGACCCAGGCCCUAUGGGGCGCAGCAGGCGAGAAAACUUUGCAAUGUGCGAAAGCACGACAAGGUUAAUCCGAGUGGUUUCUGCUAAAGAAACCUUUUGUCAGUCCUAGAAACA…	Archaea,Crenarchaeota,Nitrososphaeria,Nitrosopumilales,Nitrosopumilaceae,Nitrosarchaeum,uncultured crenarchaeote
EU420674.1.1456	UUCCGGUUGAUCCUGCCGGACCUGACUGCUAUCGGAUUGAUACUAAGCCAUGCGAGUCAUUGUAGCAAUACAAGGCAGACGGCUCAGUAACGCGUAGUCAACCUACCCUAUGGACGGGAAUAAACUCGGGAAACUGAGUAUAAUGCCCGAUAGAACAUUAUGCCUGGAAUGGUUUAUGUUUCAAAUGAUUUAUCGCCGUAGGAUGGGACUGCGGCCUAUCAGUUUGUUGGUGAGGUAAUGGCCCACCAAGACUAUUACAGGUACGGGCUCUGAGAGGAGUGGCCCGGAGAUGGGUACUGAGACACGGACCCAGGCCCUAUGGGGCGCAGCAGGCGAGAAAACUUUGCAAUGUGCGAAAGCACGACAAGGUUAAUCCGAGUGAUUUGUGCUAAACGAAUC…	Archaea,Crenarchaeota,Nitrososphaeria,Nitrosopumilales,Nitrosopumilaceae,Candidatus Nitrosopumilus,uncultured archaeon
EU420709.1.1455	UUCUGGUUGAUCCCGCCGGACCUGACUGCUAUCGGAUUGAUACUAAGCCAUGCGAGUCAUUGUAGCAAUACAAGGCAGACGGCUCAGUAACGCGUAGUCAACCUAACCUAUGGACGGGAAUAACCUCGGGAAACUGAGAAUAAUGCCCGAUAGAACACUAUACCUGGAAUGGUUUGUGUUCCAAAUGAUUUAUCGCCGUAGGAUGGGACUGCGGCCUAUCAGUUUGUUGGUGAGGUAAUGGCCCACCAAGACUAUUACAGGUACGGGCUCUGAGAGGAGUAGCCCGGAGAUGGGUACUGAGACACGGACCCAGGCCCUAUGGGGCGCAGCAGGCGAGAAAACUUUGCAAUGUGCGAAAGCACGACAAGGUUAAUCCGAGUGGUUUCUGCUAAAGGAACC…	Archaea,Crenarchaeota,Nitrososphaeria,Nitrosopumilales,Nitrosopumilaceae,Candidatus Nitrosopumilus,uncultured archaeon
JQ816007.1.1402	ACCUGACUGCUAUCGGAUUGAUACUAAGCCAUGCGAGUCAUUGUAGCAAUACAAGGCAGACGGCUCAGUAACGCGUAGUCAACCUAACCUAUGGACGGGGAUAACCUCGGGAAACUGAGAAUAAUACCAGAUAGAACAUUAUGCCUGGAAUGGUUUAUGUUUAAAAUAAUUUAUUGCCGUAGGAUGGGACUGCGGCCUAUCAGUUUGUUGGUGAGGUAAUGGCCCACCAAGACUAUUACAGGUACGGGCUCUGAGAGGAGUAGCCCGGAGAUGGGUACUGAGACACGGACCCAGGCCCUAUGGGGCGCAGCAGGCGAGAAAACUUUGCAAUGUGCGAAAGCACGACAAGGUUAAUCCGAGUGAUUUCUGCUAAAGGAAUCUUUUGUCAGUCCUAGAAAC…	Archaea,Crenarchaeota,Nitrososphaeria,Nitrosopumilales,Nitrosopumilaceae,Candidatus Nitrosopumilus,uncultured archaeon
JQ817547.1.1402	ACCUGACUGCUAUCGGAUUGAUACUAAGCCAUGCGAGUCAUUGUAGCAAUACAAGGCAGACGGCUCAGUAACGCGUAGUCAACCUACCCUAUGGACGGGGAUAACCUCGGGAAACUGAGAAUAAUACCCGAUAGAACAUUAUGCCUGGAAUGGUUUAUGUUUCAAAUAAUUUAUUGCCGUAGGAUGGGACUGCGGCCUAUCAGUUUGUUGGUGAGGUAAUGGCCCACCAAGACUAUUACAGGUACGGGCUCUGAGAGGAGUAGCCCGGAGAUGGGUACUGAGACACGGACCCAGGCCCUAUGGGGCGCAGCAGGCGAGAAAACUUUGCAAUGUGCGAAAGCACGACAAGGUUAAUCCGAGUGGUUUCUGCUAAAGGAACCUUUUGCCAGUCCUAGAAAC…	Archaea,Crenarchaeota,Nitrososphaeria,Nitrosopumilales,Nitrosopumilaceae,Candidatus Nitrosopumilus,uncultured archaeon
JQ989659.1.1402	ACCUGACUGCUAUCGGAUCGAUACUAAGCCAUGCGAGUCAUUGUAGCAAUACAAGGCAGACGGCUCAGUAACGCGUAGUCAACCUACCCUAUGGACGGGGAUAACCUCGGGAAACUGAGAAUAAUACCCGAUAGAACAUUAUACCUGGAAUGGUUUAUGUUUCAAAUAAUUUAUUGCCGUAGGAUGGGACUGCGGCCUAUCAGUUUGUUGGUGAGGUAAUGGCCCACCAAGACUAUUACAGGUACGGGCUCUGAGAGGAGUAGCCCGGAGAUGGGUACUGAGACACGGACCCAGGCCCUAUGGGGCGCAGCAGGCGAGAAAACUUUGCAAUGUGCGAAAGCACGACAAGGUUAAUCCGAGUGGUUUCUGCUAAAGGAACCUUUUGUUAGUCAUAGAACC…	Archaea,Crenarchaeota,Nitrososphaeria,Nitrosopumilales,Nitrosopumilaceae,Candidatus Nitrosopumilus,uncultured archaeon
HQ588646.1.1440	UUCCGGUUGAUCCCGCCGGACCUGACUGCUAUCGGAUUGGUACUAAGCCAUGUGAGUCGUUGUAGCAAUACAAGGCAUACGGCUCAGUAACACGUAGUCAAUCUAACCUAUGGACGGGGAUAACCUCGGGAAACUGAGGAUAAUACCCGAUAGAUCAUAAUGCCUGGAACGGUUUAUGGUCCAAAUGAUUCGUCGCCGUAGGGUGGGACUGCGGCCUAUCAGCUUGUUGGUGAGGUAAUGGCCCACCAAGGCUAUUACAGGUACGGGCUCUGAGAGGAGAAGCCCGGAGAUGGGUACUGAGACACGGACCCAGGCCCUAUGGGGCGCAGCAGGCGAGAAACCUUUGCAAUGUGCGCAAGCACGACAAGGUUAAUCCGAGUGUUUCCUGCUAAAGGAAUC…	Archaea,Crenarchaeota,Nitrososphaeria,Nitrosopumilales,Nitrosopumilaceae,uncultured archaeon,
JX000678.1.1402	ACCUGACUGCUAAUGGAUUGAUACUAAGCCAUGCGAGUCAUUGUAGCAAUACAAGGCAUACGGCUCAGUAACGCGUAGUCAACCUACCCUAUGGACGGGAAUAACCUCGGGAAACUGAGAAUAAUGCCCGAUAGAACAUUAUGCCUGGAAUGGUUUAUGUUCCAAAUAAUUUAUUGCCGUAGGAUGGGACUGCGGCCUAUCAGUUUGUUGGUGAGGUAAUGGCCCACCAAGACUAUUACAGGUACGGGCUCUGAGAGGAGUGGCCCGGAGAUGGGUACUGAGACACGGACCCAGGCCCUAUGGGGCGCAGCAGGCGAGAAAACUUUGCAAUGUGCGAAAGCACGACAAGGUUAAUCCGAGUGGUUUCUGCUAAAGGAACCUUUUGUUAGUCCUAGAAAC…	Archaea,Crenarchaeota,Nitrososphaeria,Nitrosopumilales,Nitrosopumilaceae,Candidatus Nitrosopumilus,uncultured archaeon
JX000771.1.1402	ACCUGACUGCUAUCGGAUUGAUACUAAGCCAUGCGAGUCAUUGUAGCAAUACAAGGCAGACGGCUCAGUAACGCGUAGUCAACCUACCCUAUGGACGGGGAUAACCUCGGGAAACUGAGAAUAAUACCCGAUAGAACAUUAUGCCUGGAAUGGUUUAUGUUUCAAAUAAUUUAUUGCCGUAGGAUGGGACUGCGGCCUAUCAGUUUGUUGGUGAGGUAAUGGCCCACCAAGACUAUUACAGGUACGGGCUCUGAGAGGAGUAGCCCGGAGAUGGGUACUGAGACACGGACCCAGGCCCUAUGGGGCGCAGCAGGCGAGAAAACUUUGCAAUGUGCGAAAGCACGACAAGGUUAAUCCGAGUGAUUUCUGCUAAAGGAAUCUUUUGUCAGUCCUAGAAAC…	Archaea,Crenarchaeota,Nitrososphaeria,Nitrosopumilales,Nitrosopumilaceae,Candidatus Nitrosopumilus,uncultured archaeon
GU553442.1.1401	ACCUGACUGCUAUCGGAUUGAUACUAAGCCAUGCGAGUCUUUGUAGCAAUACAAGGCAUACGGCUCAGUAACACGUAGUCAAUCUACCCUAUGGACGGGGAUAACCUCGGGAAACUGAGAAUAAUACCCGAUAGAUCAUUAUGCCUGGAAUGGUUUAUGAUCCAAAUGAAUUUCGCCAUAGGAUGGGACUGCGGUCUAUCAGCUUGUUGGUGAGGUAAUGGCCCACCAAGGCUAUAACAGAUACGGGCUCUGAGAGGAGAAGCCCGGAGAUGGGUACUGAGACACGGACCCAGGUCCUAUGGGGCGCAGCAGGCGAGAAAACUUUGCAAUGUGCGAAAGCACGACAAGGUUAAUCCUUGUGUUUCCUGCUAAAGGAAUCUUUUGUCGGGCAUAAGACCG…	Archaea,Crenarchaeota,Nitrososphaeria,Nitrosopumilales,Nitrosopumilaceae,uncultured archaeon,
EU686615.30301.31771	AUCCGGUUGAUCCUGCCGGACCUGACUGCUAUCGGAUUGAUACUAAGCCAUGCGAGUCUUUGUAGUAAUACAAGGCAGACGGCUCAGUAACGCGUAGUCAACCUACCCUAUGGACGGGAAUAAUCUCGGGAAACUGAGCAUAAUACCCGGCGUACCACCAUUCCUGGAAUGGUUGGUGGUUAAAAUGAUUCGUCGCCGUAGGAUGGGACUGCGACCUAUCAGCUUGUUGGUGAGGUAAAGGCCCACCAAGGCGAUUACAGGUACGGGCUCUGAGAGGAGAAGCCCGGAGAUGGGUACUGAGACACGGACCCAGGCCCUAUGGGGCGCAGCAGGCGAGAAAACUUUGCAAUGUGCGAAAGCACGACAAGGUUAAUCCGAGUGAUUUCUGCUAAAGGAAUC…	Archaea,Crenarchaeota,Nitrososphaeria,Nitrosopumilales,Nitrosopumilaceae,uncultured marine crenarchaeote SAT1000-23-F7,
EF069345.1.1440	UUCCGGUUGAUCCUGCCGGACCUGACUGCUAUCGGAUUGAUACUAAGCCAUGCGAGUCAUUGCAGCAAUGCAAGGCAGACGGCUCAGUAACGCGUAGUCAACCUAACCUAUGGACGGGAAUAACCUCGGGAAACUGAGAAUAAUGCCCGAUAGAACACUAUACCUGGAAUGGUUUGUGUUCCAAAUGAUUUAUCGCCGUAGGAUGGGACUGCGGCCUAUCAGUUUGUUGGUGAGGUAAUGGCCCACCAAGACUAUUACAGGUACGGGCUCUGAGAGGAGUAGCCCGGAGAUGGGUAUUGAGACACGGACCCAGGCCCUAUGGGGCGCAGCAGGCGAGAAAACUUUGCAAUGUGCGAAAGCACGACAAGGUUAAUCCGAGUGGUUUCUGCUAAAGGAACC…	Archaea,Crenarchaeota,Nitrososphaeria,Nitrosopumilales,Nitrosopumilaceae,Candidatus Nitrosopumilus,uncultured Nitrosopumilales archaeon
EF069352.1.1440	UUCCGGUUGAUCCUGCCGGACCUGACUGCUAUCGGAUUGAUACUAAGCCAUGCGAGUCAUUGUAGCAAUACAAGGCAGACGGCUCAGUAACGCGUAGUCAACCUACCCUAUGGACGGGAAUAACCUCGGGAAACUGAGUAUAAUGCCCGAUAGAACAUUAUCCCUGGAAUGGUUUAUGUUCCAAAUGAUUUAUCGCCGUAGGAUGGGACUGCGGCCUAUCAGUUUGUUGGUGAGGUAAUGGCCCACCAAGACUAUUACAGGUACGGGCUCUGAGAGGAGUGGCCCGGAGAUGGGUACUGAGACACGGACCCAGGCCCUAUGGGGCGCAGCAGGCGAGAAAACUUUGCAAUGUGCGAAAGCACGACAAGGUUAAUCCGAGUGGUUUCUGCUAAAGGAACC…	Archaea,Crenarchaeota,Nitrososphaeria,Nitrosopumilales,Nitrosopumilaceae,Candidatus Nitrosopumilus,uncultured Nitrosopumilales archaeon
EF069359.1.1439	UUCCGGUUGAUCCUGCCGGACCUGACUGCUAUCGGAUUGAUACUAAGCCAUGCGAGUUUUUGUAGCAAUACAAGGCAGACGGCUCAGUAACACGUAGUCAAUCUAACCUAUGGACGAGGAUAACCUCGGGAAACUGAGAAUAAUACUCGAUAGAUCAUUAUGCCUGGAACGGUUUAUGGUUCAAAUGAAUUUCGCCAUAGGAUGGGACUGCGGUCUAUCAGCUUGUUGGUGAGGUAAUGGCCCACCAAGGCUAUUACAGAUACGGGCUCUGAGAGGAGAAGCCCGGAGAUGGGUACUGAGACACGGACCCAGGCCCUAUGGGGCGCAGCAGGCGAGAAAACUUUGCAAUGUGCGAAAGCACGACAAGGUUAAUCCGAGUGAUUCCUGCUAAAGGAAUCU…	Archaea,Crenarchaeota,Nitrososphaeria,Nitrosopumilales,Nitrosopumilaceae,uncultured Nitrosopumilales archaeon,
EF069366.1.1440	UUCCGGUUGAUCCUGCCGGACCUGACUGCUAUCGGAUUGGUACUAAGCCAUGUGAGUCAUUGUAGCAAUACAAGGCAGACGGCUCAGUAACACGUAGUCAAUCUACCCUAUGGACGGGGAUAACCUCGGGAAACUGAGGAUAAAACCCGAUAGAUCAUAAUGCCUGGAAUGGUUUAUGGUUCAAAUGAUUCGUCGCCGUAGGAUGGGACUGCGGCCUAUCAGCUUGUUGGUGAGGUAAUGGCCCACCAAGGCUAUUACAGGUACGGGCUCUGAGAGGAGAAGCCCGGAGAUGGGUACUGAGACACGGACCCAGGCCCUAUGGGGCGCAGCAGGCGAGAAACCUUUGCAAUGUGCGCAAGCACGACAAGGUUAAUCCGAGUGUUUCCUGCUAAAGGAAUC…	Archaea,Crenarchaeota,Nitrososphaeria,Nitrosopumilales,Nitrosopumilaceae,uncultured Nitrosopumilales archaeon,
EF069373.1.1439	UUCCGGUUGAUCCUGCCGGACCUGACUGCUAUCGGAUUGAUACUAAGCCAUGCGAGUCAUUGUAGCAAUACAAGGCAGACGGCUCAGUAACGCGUAGUCAACCUACCCUAUGGACGGGAAUAACCUCGGGAAACUGAGUAUAAUGCCCGAUAGAACACUAUACCUGGAAUGGUUUGUGUUCCAAAUGAUUUAUCGCCGUAGGAUGGGACUGCGGCCUAUCAGUUUGUUGGUGAGGUAAUGGCCCACCAAGACUAUUACAGGUACGGGCUCUGAGAGGAGUGGCCCGGAGAUGGGUACUGAGACACGGACCCAGGCCCUAUGGGGCGCAGCAGGCGAGAAAACUUUGCAAUGUGCGAAAGCACGACAAGGUUAAUCCGAGUGGUUUCUGCUAAAGGAACC…	Archaea,Crenarchaeota,Nitrososphaeria,Nitrosopumilales,Nitrosopumilaceae,Candidatus Nitrosopumilus,uncultured Nitrosopumilales archaeon
EF069379.1.1440	UUCCGGUUGAUCCUGCCGGACCUGACUGCUAUCGGAUUGAUACUAAGCCAUGCGAGUCAUUGUAGCAAUACAAGGCAGACGGCUCAGUAACGCGUAGUCAACCUACCCUAUGGACGGGGAUAACCUCGGGAAACUGAGAAUAAUACCAGAUAGAACAUUAUGCCUGGAAUGGUUUAUGUUUCAAAUAAUUUAUUGCCGUAGGAUGGGACUGCGGCCUAUCAGUUUGUUGGUGAGGUAAUGGCCCACCAAGACUAUUACAGGUACGGGCUCUGAGAGGAGUAGCCCGGAGAUGGGUACUGAGACACGGACCCAGGCCCUAUGGGGCGCAGCAGGCGAGAAAACUUUGCAAUGUGCGUAAGCACGACAAGGUUAAUCCGAGUGAUUUCUGCUAAAGGAAUC…	Archaea,Crenarchaeota,Nitrososphaeria,Nitrosopumilales,Nitrosopumilaceae,Candidatus Nitrosopumilus,uncultured Nitrosopumilales archaeon
EF076166.1.1437	UUCCGGUUGAUCCUGCCGGACCUGACUGCUAUCGGAUUGAUACUAAGCCAUGCGAGUCAUUGCGCAACAGGGCAGACGGCUCAGUAACACGUAGUCAACCUAACCUGUGGACGGGCAUAACCUCGGGAAACUGAGAAUAAUACCCGAUAGGCCAUCAUGCCUGGAACGGUUCAUGGCCCAAACGAUUUAUCGCCGCAGGUGGGACUGCGUUCUAUCAGCUUGUUGGUGAGGUAAUGGCCCACCAAGGCAAUAACAGAUACGGGCUCUGAGAGGAGAAGCCCGGAGAUGGGUACUGAGACACGGACCCAGGCCCUAUGGGGCGCAGCAGGCGAGAAACCUUUGCAAUGUGCGAAAGCACGACAAGGUUAAUCCGAGUGUCUCCCGCUAAGGGAGUCUUUU…	Archaea,Crenarchaeota,Nitrososphaeria,Nitrosopumilales,Nitrosopumilaceae,Cenarchaeum,uncultured crenarchaeote
CP010868.949799.951269	AUCCGGUUGAUCCUGCCGGACCUGACUGCUAUCGGAUUGAUACUAAGCCAUGCGAGUCAUUGUAGUAAUACAAGGCAGACGGCUCAGUAACGCGUAGUCAACCUACCCUAUGGACGGGAAUAACCUCGGGAAACUGAGUAUAAUGCCCGAUAGAACACUAUAUCUGGAAUGGUUUGUGUUCCAAAUGAUUUAUCGCCGUAGGAUGGGACUGCGGCCUAUCAGUUUGUUGGUGAGGUAAUGGCCCACCAAGACUAUUACAGGUACGGGCUCUGAGAGGAGUAGCCCGGAGAUGGGUACUGAGACACGGACCCAGGCCCUAUGGGGCGCAGCAGGCGAGAAAACUUUGCAAUGUGCGAAAGCACGACAAGGUUAAUCCGAGUGGUUUGUGCUAAACGAACC…	Archaea,Crenarchaeota,Nitrososphaeria,Nitrosopumilales,Nitrosopumilaceae,Candidatus Nitrosopumilus,Candidatus Nitrosopumilus piranensis
HQ877734.1.1431	UUCCGGUUGAUCCUGCCGGACCUGACUGCUAUCGGAUUGAUACUAAGCCAUGCGAGUCGUUGCAGCAAUGCAAGGCAAACGGCUCAGUAACACGUAGUCAACCUAACCUGCAGACGGGGAUAACCUCGGGAAACUGAGAAUAAUACCCGAUAGGCCACGGUGCCUGGAAUGGCCCGCGGCCCAAACGAUUUAUCGCUGCAGGAUGGGACUGCGGCCUAUCAGCUUGUUGGUGAGGUAAUGGCCCACCAAGGCGAUAACAGGUACGGGCUCUGAGAGGAGAGGCCCGGAGAUGGGUACUGAGACACGGACCCAGGCCCUAUGGGGCGCAGCAGGCGAGAAAACUUUGCAAUGUGCGAAAGCACGACAAGGUUAAUCCGAGUGGUUCCUGCUUAGGGAACC…	Archaea,Crenarchaeota,Nitrososphaeria,Nitrosopumilales,Nitrosopumilaceae,Cenarchaeum,uncultured archaeon
HQ877741.1.1440	UUCCGGUUGAUCCUGCCGGACCUGACUGCUAUCGGAUUGAUACUAAGCCAUGCGAGUCUUUGCAGCAAUGCAAGGCAAACGGCUCAGUAACACGUAGUCAACCUAACCUGCAGACGGGGAUAACCUCGGGAAACUGAGAAUAAUACCCGAUAGGCCACGGUGCCUGGAAUGGCCCGCGGCCCAAACGAUUUAUCGCUGCAGGAUGGGACUGCGGCCUAUCAGCUUGUUGGUGAGGUAAUGGCCCACCAAGGCGAUAACAGGUACGGGCUCUGAGAGGAGAGGCCCGGAGAUGGGUACUGAGACACGGACCCAGGCCCUAUGGGGCGCAGCAGGCGAGAAAACUUUGCAAUGUGCGAAAGCACGACAAGGUUAAUCCGAGUGGUUCCUGCUUAGGGAACC…	Archaea,Crenarchaeota,Nitrososphaeria,Nitrosopumilales,Nitrosopumilaceae,Cenarchaeum,uncultured archaeon
KF954223.1.1465	UCCGGUUGAUCCUGCCGGACCUGACUGCUAUCGGAUUGAUAUUAAGCCAUGUGAGUCUUUGUAGUAAUACAAGGCAGACGGCUCAGUAACGCGUAGUCAACCUACCCUAUGGACGGGAAUAAUCUCGGGAAACUGAGUAUAAUACCCGACAGACCAUCAUUCCUGGAAUGGUUGGUGGUUAAAAUGAUUCGUCGCCGUAGGAUGGGACUGCGACUUAUCAGCUUGUUGGUGGGGUAAAGGCCCACCAAGGCUAUUACAGGUACGGGCUCUGAGAGGAGAAGCCCGGAGAUGGGUACUGAGAUACGGACCCAGGCCCUAUGGGGCGCAGCAGGCGAGAAAACUUUGCAAUGUGCGAAAGCACGACAAGGUUAAUCCGAGUGAUUUCUGCUAAAGGAAUCU…	Archaea,Crenarchaeota,Nitrososphaeria,Nitrosopumilales,Nitrosopumilaceae,uncultured thaumarchaeote,
KF954240.1.1438	GGUUGAUCCUGCCGGACCUGACUGCUAUCGGAUUGAUACUAAGCCAUGCGAGUCUUUGUAGUAAUACAAGGCAUACGGCUCAGUAACACGUAGUCAACCUACCCUAUGGAUGGGGAUAAUCUCGGGAAACUGAGGGUAAUACCCAACAGACCAUCAUUCCUGGAAUGGUUGGUGGUUAAAAUGAUUCGUCGCCAUAGGAUGGGACUGCGGCCUAUCAGCUUGUUGGUGGGGUAAAGGCCCACCAAGGCUAUUACAGGUACGGGCUCUGAGAGGAGAAGCCCGGAGAUGGGUACUGAGACACGGACCCAGGCCCUAUGGGGCGCAGCAGGCGAGAAAACUUUGCAAUGUGCGAAAGCACGACAAGGUUAAUCCGAGUGAUUUCUGCUAAAGGAAUCUUUU…	Archaea,Crenarchaeota,Nitrososphaeria,Nitrosopumilales,Nitrosopumilaceae,uncultured thaumarchaeote,
KJ882182.1.1438	CCGGUUGAUCCUGCCGGACCUGACUGCUAUCGGAUUGAUACUAAGCCAUGCGAGUCAUUGUAGCAAUACAAGGCAGACGGCUCAGUAACGCGUAGUCAACCUAACCUAUGGACGGGAAUAACCUCGGGAAACUGAGAAUAAUGCCCGAUAGAACACUAUACCUGGAAUGGUUUGUGUUCCAAAUGAUUUAUCGCCGUAGGAUGGGACUGCGGCCUAUCAGUUUGUUGGUGAGGUAAUGGCCCACCAAGACUAUUACAGGUACGGGCUCUGAGAGGAGUAGCCCGGAGAUGGGUACUGAGACACGGACCCAGGCCCUAUGGGGCGCAGCAGGCGAGAAAACUUUGCAAUGUGCGAAAGCACGACAAGGUUAAUCCGAGUGGUUUCUGCUAAAGGAACCUU…	Archaea,Crenarchaeota,Nitrososphaeria,Nitrosopumilales,Nitrosopumilaceae,Candidatus Nitrosopumilus,uncultured archaeon
KF954255.1.1443	UUCCGGUUGAUCCUGCCGGACCUGACUGCUAUCGGAUUGAUACUAAGCCAUGCGAGUCUUUGCAGUAAUGCAAGGCAUACGGCUCAGUAACGCGUAGUCAACCUACCCUAUGGACGGGGAUAAUCUCGGGAAACUGAGCAUAAUACCCGGCAGACCACUUCUCCUGGAAUGGUUAGUGGUUAAAAUGAUUCGUCGCCAUAGGAUGGGACUGCGGCCUAUCAGCUUGUUGGUGAGGUAAUGGCCCACCAAGGCGAUUACAGGUACGGGCUCUGAGAGGAGAAGCCCGGAGAUGGGUACUGAGACAAGGACCCAGGCCCUAUGGGGCGCAGCAGGCGAGAAAACUUUGCAAUGUGCGAAAGCACGACAAGGUUAAUCCGAGUGAUUUCUGCUAAAGGAAUC…	Archaea,Crenarchaeota,Nitrososphaeria,Nitrosopumilales,Nitrosopumilaceae,uncultured thaumarchaeote,
KJ882211.1.1438	CCGGUUGAUCCUGCCGGACCUGACUGCUAUCGGAUUGAUACUAAGCCAUGCGAGUCAUUGUAGUAAUACAAGGCAGACGGCUCAGUAACGCGUAGUCAACCUACCCUAUGGACGGGAAUAACCUCGGGAAACUGAGAAUAAUGCCCGAUAGAACAUUAUGCCUGGAAUGGUUUAUGUUCAAAAUGAUUUAUCGCCGUAGGAUGGGACUGCGGCCUAUCAGUUUGUUGGUGAGGUAAUGGCCCACCAAGACUAUUACAGGUACGGGCUCUGAGAGGAGUGGCCCGGAGAUGGGUACUGGGACACGGACCCAGGCCCUAUGGGGCGCAGCAGGCGAGAAAACUUUGCAAUGUGCGAAAGCACGACAAGGUUAAUCCGAGUGGUUUCUGCUAAAGGAACCUU…	Archaea,Crenarchaeota,Nitrososphaeria,Nitrosopumilales,Nitrosopumilaceae,Candidatus Nitrosopumilus,uncultured archaeon
KF954262.1.1447	UUCCGGUUGAUCCUGCCGGACCUGACUGCUAUCGGAUUGAUACUAAGCCAUGCUAGUCUUUGUAGUAAUACAAGGCAUACGGCUCAGUAACGCGUAGUCAACCUACCCUAUGGACGGGGAUAAUCUCGGGAAACUGAGCAUAAUACCCGGUAGACCACUUCUCCUGGAAUGGUUAGUGGUUAAAAUGAUUCGUCGCCAUAGGAUGGGACUGCGGCCUAUCAGCUUGUUGGUGAGGUAAUGGCCCACCAAGGCGAUUACAGGUACGGGCUCUGAGAGGAGAAGCCCGGAGAUGGGUACUGAGACAAGGACCCAGGCCCUAUGGGGCGCAGCAGGCGAGAAAACUUUGCAAUGUGCGAAAGCACGACAAGGUUAAUCCGAGUGAUUUCUGCUAAAGGAAUC…	Archaea,Crenarchaeota,Nitrososphaeria,Nitrosopumilales,Nitrosopumilaceae,uncultured thaumarchaeote,
KJ882220.1.1438	CCGGUUGAUCCUGCCAGACCUGACUGCUAUCGGAUUGAUACUAAGCCAUGCGAGUCUUUGUAGCAAUACAAGGCAUACGGCUCAGUAACACGUAGUCAAUCUACCCUAUGGACGGGGAUAACCUCGGGAAACUGAGAAUAAUACCCGACAGAUCAUUAUACCUGGAAUGGUUUAUGGUUCAAAUGAUUUUUCGCCAUAGGAUGGGACUGCGGCCUAUCAGUUUGUUGGUGAGGUAAUGGCCCACCAAGACUAUAACAGGUACGGGCUCUGAGAGGAGAAGCCCGGAGAUGGGUACUGAGACACGGACCCAGGCCCUAUGGGGCGCAGCAGGCGAGAAAACUUUGCAAUGUGCGAAAGCACGACAGGGUUAAUCCGAGUGGUUUCUGCUAAAGGAACCUU…	Archaea,Crenarchaeota,Nitrososphaeria,Nitrosopumilales,Nitrosopumilaceae,Candidatus Nitrosopumilus,uncultured archaeon
KF954265.1.1441	UUCCGGUUGAUCCUGCCGGACCUGACUGCUAUCGGAUUGAUACUAAGCCAUGUGAGUCUUUGUAGUAAUACAAGGCAGACGGCUCAGUAACGCGUAGUCAACCUACCCUAUGGACGGGAAUAAUCUCGGGAAACUGAGCAUAAUGCCCGGCGUACCAUCAUUCCUGGAAUGGUUGGUGGUUAAAAUGAUUCGUCGCCGUAGGAUGGGACUGCGACCUAUCAGCUUGUUGGUGGGGUAAAGGCCCACCAAGGCGAUUACAGGUACGGGCUCUGAGAGGAGAAGCCUGGAGAUGGGUACUGAGACACGGACCCAGGCCCUAUGGGGCGCAGCAGGCGAGAAAACUUUGCAAUGUGCGAAAGCACGACAAGGUUAAUCCGAGUGAUUUCUGCUAAAGGAAUC…	Archaea,Crenarchaeota,Nitrososphaeria,Nitrosopumilales,Nitrosopumilaceae,uncultured thaumarchaeote,
KJ882255.1.1440	UCCGGUUGAUCCUGCCGGACCUGACUGCUAUCGGAUUGAUACUAAGCCAUGCGAGUCAUUGUAGCAAUACAAGGCAGACGGCUCAGUAACGCGUAGUCAACCUAACCUAUGGACGGGAAUAACCUCGGGAAACUGAGAAUAAUGCCCGAUAGAACACUAUACCUGGAAUGGUUUGUGUUCCAAAUGAUUUAUCGCCGUAGGAUGGGACUGCGGCCUAUCAGUUUGUUGGUGAGGUAAUGGCCCACCAAGACUAUUACAGGUACGGGCUCUGAGAGGAGUAGCCCGGAGAUGGGUACUGAGACACGGACCCAGGCCCUAUGGGGCGCAGCAGGCGAGAAAACUUUGCAAUGUGCGAAAGCACGACAAGGUUAAUCCGAGUGGUUUCUGCUAAAGGAACCU…	Archaea,Crenarchaeota,Nitrososphaeria,Nitrosopumilales,Nitrosopumilaceae,Candidatus Nitrosopumilus,uncultured archaeon
KJ882265.1.1440	AUCCGGUUGAUCCUGCCGGAUCUGACUGCUAUCGGAUUGAUACUAAGCCAUGCGAGUCAUUGUAGUAAUACAAGGCAGACGGCUCAGUAACGCGUAGUCAACCUACCCUAUGGACGGGAAUAACCUCGGGAAACUGAGUAUAAUGCCCGAUAGAACACUAUUCCUGGAAUGGUUUGUGUUCCAAAUGAUUUAUCGCCGUAGGAUGGGACUGCGGCCUAUCAGUUUGUUGGUGAGGUAAUGGCCCACCAAGACUAUUACAGGUACGGGCUCUGAGAGGAGUAGCCCGGAGAUGGGUACUGAGACACGGACCCAGGCCCUAUGGGGCGCAGCAGGCGAGAAAACUUUGCAAUGUGCGAAAGCACGACAAGGUUAAUCCGAGUGGUUUGUGCUAAACGAACC…	Archaea,Crenarchaeota,Nitrososphaeria,Nitrosopumilales,Nitrosopumilaceae,Candidatus Nitrosopumilus,uncultured archaeon
KX426473.1.1472	AUCCGUUUGAUCCUGACGGACCUGACUGCUAUCAGAUUGAUACUAAGCCAUGUUAGUUAUUGUAGUAAUACAAGGCAGACGGCUCAGUAACACGUAGUCAACCUAACUUAUGGACGGGGAUAACCUCGGGAAACUGAGAAUAAUACCCGAUAGGUCAUGAUGCCUGGAAUGGUUUAUGACUCAAAUAAUUUAUUGCCGUAGGAUGGGACUGCGAGCUAUCAGCUUGUUGGUGAGGUAAUGGCCCACCAAGGCUAUUACAGCUACGGGCUCUGAGAGGAGUAGCCCGGAGAUGGGUACUGAGACAAGGACCCAGGCCCUAUGGGGCGCAGCAGGCGAGAAAACUUUGCAAUGCGCGAAAGCUCGACAAGGUUAAUCUGAGUGGUUCCUGCUAAAGGAACC…	Archaea,Crenarchaeota,Nitrososphaeria,Nitrosopumilales,Nitrosopumilaceae,Candidatus Nitrosopelagicus,uncultured archaeon
KJ882272.1.1441	UUCCGGUUGAUCCCGCCGGACCUGACUGCUAUCGGAUUGAUACUAAGCCAUGCGAGUCAUUGUAGCAAUACAAGGCAGACGGCUCAGUAACGCGUAGUCAACCUAACCUAUGGACGGGAAUAACCUCGGGAAACUGAGAAUAAUUCCCGAUAGAACACUAUACCUGGAAUGGUUUGUGUUCCAAAUGAUUUAUCGCCGUAGGAUGGGACUGCGGCCUAUCAGUUUGUUGGUGAGGUAAUGGCCCACCAAGACUAUUACAGGUACGGGCUCUGAGAGGAGUAGCCCGGAGAUGGGUACUGAGACACGGACCCAGGCCCUAUGGGGCGCAGCAGGCGAGAAAACUUUGCAAUGUGCGAAAGCACGACAAGGUUAAUCCGAGUGGUUUCUGCUAAAGGAACC…	Archaea,Crenarchaeota,Nitrososphaeria,Nitrosopumilales,Nitrosopumilaceae,Candidatus Nitrosopumilus,uncultured archaeon
KX427579.1.1473	AUCCGUUUGAUCCUGACGGACCUGACUGCUAUCAGAUUGAUACUAAGCCAUGUUAGUUAUUGUAGUAAUACAAGGCAGACGGCUCAGUAACACGUAGUCAACCUAACUUAUGGACGGGGAUAACCUCGGGAAACUGAGAAUAAUACCCGAUAGGUCAUGAUGCCUGGAAUGGUUUAUGACUCAAAUAAUUUAUUGCCGUAGGAUGGGACUGCGAGCUAUCAGCUUGUUGGUGAGGUAAUGGCCCACCAAGGCUAUUACAGCUACGGGCUCUGAGAGGAGUAGCCCGGAGAUGGGUACUGAGACAAGGACCCAGGCCCUAUGGGGCGCAGCAGGCGAGAAAACUUUGCAAUGCGCGAAAGCUCGACAAGGUUAAUCUGAGUGGUUCCUGCUAAAGGAACC…	Archaea,Crenarchaeota,Nitrososphaeria,Nitrosopumilales,Nitrosopumilaceae,Candidatus Nitrosopelagicus,uncultured archaeon
LN590651.1.1478	UUCCGGUUGAUCCCGCCGGACCUGACUGCUAUCGGAAUGAUACUAAGCCAUGCGAGUCAUUGUAGCAAUACAAGGCAGACGGCUCAGUAACGCGUAGUCAAUCUACCCUGUGGACGGGAAUAACCUCGGGAAACUGAGAAUAAUACCCGAUAGAACAUUAUGCCUGGAAUGGUUUAUGUUUCAAAUGAUUUAUCGCCAUAGGAUGGGACUGCGGCCUAUCAGUUUGUUGGUGAGGUAAUGGCCCACCAAGACUAUUACAGGUACGGGCUCUGAGAGGAGUAGCCCGGAGAUGGGUACUGAGACACGGACCCAGGCCCUAUGGGGCGCAGCAGGCGAGAAAACUUUGCAAUGUGCGAAAGCACGACAAGGUUAAUCCGAGUGGUUUCUGCUAAAGAAACC…	Archaea,Crenarchaeota,Nitrososphaeria,Nitrosopumilales,Nitrosopumilaceae,Nitrosarchaeum,uncultured thaumarchaeote
KX427672.1.1474	AUCCGGUUGAUCCUGCCGGACCUGACUGCUAUCGGAUUGAUACUAAGCCAUGCGAGUCUUUGUAGUAAUACAAGGCAUACGGCUCAGUAACACGUAGUCAACCUACCCUAUGGACGAGGAUAAUCUCGGGAAACUGAGCAUAAUACUCGAUAGAUCAUAAUGCCUGGAAUGGUUUAUGGUUGAAAUGAUUCGUCGCCAUAGGAUGGGACUGCGGCCUAUCAGCUUGUUGGUGAGGUAAUGGCCCACCAAGGCGAUUACAGGUACGGGCUCUGAGAGGAGAAGCCCGGAGAUGGGUACUGAGACAAGGACCCAGGCCCUAUGGGGCGCAGCAGGCGAGAAAACUUUGCAAUGUGCGAAAGCACGACAAGGUUAAUCCGAGUGAUUUCUGCUAAAGAAAUC…	Archaea,Crenarchaeota,Nitrososphaeria,Nitrosopumilales,Nitrosopumilaceae,uncultured archaeon,
LN590667.1.1478	UUCCGGUUGAUCCCGCCGGACCUGACUGCUAUCGGAAUGAUACUAAGCCAUGCGAGUCAUUGUAGCAAUACAAGGCAGACGGCUCAGUAACGCGUAGUCAAUCUACCCUGUGGACGGGAAUAACCUCGGGAAACUGAGAAUAAUACCCGAUAGAACAUUAUGCCUGGAAUGGUUUAUGUUUCAAAUGAUUUAUCGCCAUAGGAUGGGACUGCGGCCUAUCAGUUUGUUGGUGAGGUAAUGGCCCACCAAGACUAUUACAGGUACGGGCUCUGAGAGGAGUAGCCCGGAGAUGGGUACUGAGACACGGACCCAGGCCCUAUGGGGCGCAGCAGGCGAGAAAACUUUGCAAUGUGCGAAAGCACGACAAGGUUAAUCCGAGUGGUUUCUGCUAAAGAAACC…	Archaea,Crenarchaeota,Nitrososphaeria,Nitrosopumilales,Nitrosopumilaceae,Nitrosarchaeum,uncultured thaumarchaeote
AB801179.1.1401	CCUGACUGCUAUCGGAUUGAUACUAAGCCAUGCGAGUCAUUGUAGCAAUACAAGGCAUACGGCUCAGUAACGCGUAGUCAACCUAACCUAUGGACGGGAAUAACCUCGGGAAACUGAGAAUAAUGCCCGAUAGAACACUAUACCUGGAAUGGUUUGUGUUCCAAAUGAUUUAUCGCCGUAGGAUGGGACUGCGGCCUAUCAGUUUGUUGGUGAGGUAAUGGCCCACCAAGACUAUUACAGGUACGGGCUCUGAGAGGAGUAGCCCGGAGAUGGGUACUGAGACACGGACCCAGGCCCUAUGGGGCGCAGCAGGCGAGAAAACUUUGCAAUGUGCGAAAGCACGACAAGGUUAAUCCGAGUGAUUUGUGCUAAACGAAUCUUUUGUUAGUUCUAGAAAUA…	Archaea,Crenarchaeota,Nitrososphaeria,Nitrosopumilales,Nitrosopumilaceae,Candidatus Nitrosopumilus,uncultured archaeon
KX427906.1.1471	AUCCGGUUGAUCCUGCCGGACCUGACUGCUAUCGGAUUAAUACUAAGCCAUGCGAGUCUUUGUAGUAAUACAAGGCAUACGGCUCAGUAACACGUGGUCAACUUACCCUAUGGACGAGGAUAAUCUCGGGAAACUGAGCAUAAUACCCAACAGAUCAUCAAUUCUGGAAUGGUUGAUGAUUCAAAUGAUUUUUCGCCAUAGGAUGGGACUGCGGCCUAUCAGCUUGUUGGUGAGGUAAUGGCCCACCAAGGCGAUUACAGGUACGGGCUCUGAGAGGAGUAGCCCGGAGAUGGGUACUGAGACAAGGACCCAGGUCCUAUGGGACGCAGCAGGCGAGAAAACUUUGCAAUGUGCGAAAGCACGACAAGGUUAAUCCGAGUGUUUCCUGCUAAAGGAAUC…	Archaea,Crenarchaeota,Nitrososphaeria,Nitrosopumilales,Nitrosopumilaceae,uncultured archaeon,
AB801187.1.1401	CCUGACUGCUAUCGGAUUGGUACUAAGCCAUGUGAGUCGUUGUAGUAAUACAAGGCAUACGGCUCAGUAACACGUAGUCAAUCUAACCUAUGGACGGGGAUAACCUCGGGAAACUGAGGAUAAUACCUGAUAGAUCAUAAUGCCUGGAACGGUUUAUGGUCCAAAUGAUUCGUCGCCGUAGGGUGGGACUGCGGCCUAUCAGCUUGUUGGUGAGGUAAUGGCCCACCAAGGCUAUUACAGGUACGGGCUCUGAGAGGAGUAGCCCGGAGAUGGGUACUGAGACACGGACCCAGGCCCUAUGGGGCGCAGCAGGCGAGAAACCUUUGCAAUGUGCGCAAGCACGACAAGGUUAAUCCGAGUGUUUCCUGCUAAAGGAAUCUUUUGUUAGUUGUAAAACCA…	Archaea,Crenarchaeota,Nitrososphaeria,Nitrosopumilales,Nitrosopumilaceae,uncultured archaeon,
KX427994.1.1440	AUCCGGUUGAUCCUGCCGGACCUGACUGCUAUCGGAUUGAUACUAAGCCAUGCUAGUCUUUGUAGUAAUACAAGGCAUACGGCUCAGUAACGCGUAGUCAACCUACCCUAUGGACGGGGAUAAUCUCGGGAAACUGAGCAUAAUACCCGGCAGACCACUUAUCCUGGAAUGGUUAGUGGUUAAAAUGAUUCGUCGCCAUAGGAUGGGACUGCGGCCUAUCAGCUUGUUGGUGAGGUAAUGGCCCACCAAGGCGAUUACAGGUACGGGCUCUGAGAGGAGAGGCCCGGAGAUGGGUACUGAGACAAGGACCCAGGCCCUAUGGGGCGCAGCAGGCGAGAAAACUUUGCAAUGUGCGAAAGCACGACAAGGUUAAUCCGAGUGAUUUCUGCUAAAGGAAUC…	Archaea,Crenarchaeota,Nitrososphaeria,Nitrosopumilales,Nitrosopumilaceae,uncultured archaeon,
KP204836.1.1440	UCCGGUUGAUCCUGCCGGACCUGACUGCUAUCGGAUUGAUACUAAGCCAUGCGAGUCAUUGUAGCAAUACAAGGCAUACGGCUCAGUAACGCGUAGUCAAUCUAACCUAUGGACGGGGAUAACCUCGGGAAACUGAGAAUAAUACCCGAUAGAACAUUAUGCCUGGAAUGGUUUAUGUUUCAAAUAAUUUAUUGCCGUAGGAUGGGACUGCGGCCUAUCAGUUUGUUGGUGAGGUAAUGGCCCACCAAGACUAUUACAGGUACGGGCUCUGAGAGGAGUAGCCCGGAGAUGGGUACUGAGACACGGACCCAGGCCCUAUGGGGCGCAGCAGGCGAGAAAACUUUGCAAUGUGCGAAAGCACGACAAGGUUAAUCCGAGUGGUUUCUGCUAAAGGAACCU…	Archaea,Crenarchaeota,Nitrososphaeria,Nitrosopumilales,Nitrosopumilaceae,Candidatus Nitrosopumilus,uncultured archaeon
MG012905.1.1439	UCCGGUUAUCCUGCCGGACCUGACUGCUAUCGGAUUGAUACUAAGCCAUGCGAGUCAUUGUAGCAAUACAAGGCAUACGGCUCAGUAACACGUAGUCAACCUAACCUAUGGACGGGAAUAACCUCGGGAAACUGAGAAUAAUGCCCGAUAGAACAUUAUACCUGGAAUGGUCUAUGUUCCAAAUGAUUUAUCGCCAUAGGAUGGGACUGCGGCCUAUCAGUUUGUUGGUGAGGUAAUGGCCCACCAAGACUAUUACAGGUACGGGCUCUGAGAGGAGUAGCCCGGAGAUGGGUACUGAGACACGGACCCAGGCCCUAUGGGGCGCAGCAGGCGAGAAAACUUUGCAAUGUGCGAAACCUCGACAAGGUUAAUCCGAGUGAUUUCUGCUAAAGAGAUCUU…	Archaea,Crenarchaeota,Nitrososphaeria,Nitrosopumilales,Nitrosopumilaceae,Candidatus Nitrosopumilus,uncultured archaeon
U71118.1.1422	GGACCUGACUGCUAUCGGAUUGAUACUAAGCCAUGCGAGUCAUUGUAGCAAUACAAGGCAUACGGCUCAGUAACGCGUAGUCAACCUAACCUAUGGACGGGAAUAACCUCGGGAAACUGAGAAUAAUGCCCGAUAGAACAUUAUGCCUGGAAUGGUUUAUGUUCCAAAUGAUUUAUCGCCGUAGGAUGGGACUGCGGCCUAUCAGUUUGUUGGUGAGGUAAUGGCCCACCAAGACUAUUACAGGUACGGGCUCUGAGAGGAGUAGCCCGGAGAUGGGUACUGAGACACGGACCCAGGCCCUAUGGGGCGCAGCAGGCGAGAAAACUUUGCAAUGUGCGAAAGCACGACAAGGUUAAUCCGAGUGGUUUCUGCUAAGGAACCUUUUGUCAGUCCUAGAAA…	Archaea,Crenarchaeota,Nitrososphaeria,Nitrosopumilales,Nitrosopumilaceae,Candidatus Nitrosopumilus,unidentified archaeon C48
KJ882181.1.1437	CCGGUUGAUCCUGCCGGACCUGACUGCUAUCGGAUUGAUAUUAAGCCAUGUGAGUCUUUGUAGUAAUACAAGGCAGACGGCUCAGUAACGCGUAGUCAACCUACCCUAUGGACGGGAAUAAUCUCGGGAAACUGAGUAUAAUACCCGACAGACCAUCAUUCCUGGAAUGGUUGGUGGUUAAAAUGAUUCGUCGCCGUAGGAUGGGACUGCGACUUAUCAGCUUGUUGGUGGGGUAAAGGCCCACCAAGGCUAUUACAGGUACGGGCUCUGAGAGGAGAAGCCCGGAGAUGGGUACUGAGAUACGGACCCAGGCCCUAUGGGGCGCAGCAGGCGAGAAAACUUUGCAAUGUGCGAAAGCACGACAAGGUUAAUCCGAGUGGUUUCUGCUAAAGGAACCUU…	Archaea,Crenarchaeota,Nitrososphaeria,Nitrosopumilales,Nitrosopumilaceae,Candidatus Nitrosopumilus,uncultured archaeon
MG012912.1.1439	UCCGGUUGAUCCUGCCGGACCUGACUGCUAUCGGAUUGAUACUAAGCCAUGCGGGUCUUUGUAGUAAUACAAGGCAUACGGCUCAGUAACGCGUAGUCAACCUACCCUAUGGACAAGAAUAAUCUCGGGAAACUGAGCAUAAUUCUUGAUAGAUCAUAAUGCCUGGAAUGGUUUAUGGUUAAAAUGAUUCGUCGCCAUAGGAUGGGACUGCGGCCUAUCAGCUUGUUGGUGAGGUAAUGGCCCACCAAGGCGAUUACAGGUACGGGCUCUGAGAGGAGAAGCCCGGAGAUGGGUACUGGGACAAGGACCCAGGCCCUAUGGGGCGCAGCAGGCGAGAAAACUUUGCAAUGUGCGAAAGCACGACAAGGUUAGUCCGAGUGAUUUCUGCUAAAGAGAUCU…	Archaea,Crenarchaeota,Nitrososphaeria,Nitrosopumilales,Nitrosopumilaceae,uncultured archaeon,
KJ882210.1.1438	CCGGUUGAUCCUGCCAGACCUGACUGCUAUCGGAUUGAUACUAAGCCAUGCGAGUCAUUGUAGCAAUACAAGGCAGACGGCUCAGUAACGCGUAGUCAACCUAACCUAUGGACGGGAAUAACCUCGGGAAACUGAGAAUAAUGCCCGAUAGAACACUAUACCUGGAAUGGUUUGUGUUCCAAAUGAUUUAUCGCCGUAGGAUGGGACUGCGGCCUAUCAGUUUGUUGGUGAGGUAAUGGCCCACCAAGACCAUUACAGGUACGGGCUCUGAGAGGAGUAGCCCGGAGAUGGGUACUGAGACACGGACCCAGGCCCUAUGGGGCGCAGCAGGCGAGAAAACUUUGCAAUGUGCGAAAGCACGACAAGGUUAAUCCGAGUGGUUUCUGCUAAAGGAACCUU…	Archaea,Crenarchaeota,Nitrososphaeria,Nitrosopumilales,Nitrosopumilaceae,Candidatus Nitrosopumilus,uncultured archaeon
MG012931.1.1439	UCCGGUUGAUCCUGCCGGACCUGACUGCUAUCGGAUUGAUACUAAGCCAUGCGAGUCAUUGUAGCAAUACAAGGCAUACGGCUCAGUAACGCGUAGUCAACCUAACCUAUGGACGGGAAUAACCUCGGGAAACUGAGAAUAAUGCCCGAUAGAACAUUAUACCUGGAAUGGUUUAUGUUCCAAAUGAUUUAUCGCCAUAGGAUGGGACUGCGGCCUAUCAGUUUGUUGGUGAGGUAAUGGCCCACCAAGACUAUUACAGGUACGGGCUCUGAGAGGAGUAGCCCGGAGAUGGGUACUGAGACACGGACCCAGGCCCUAUGGGGCGCAGCAGGCGAGAAAACUUUGCAAUGUGCGAAAGCACGACAAGGUUAACCCGAGUGAUUUCUGCUAAAGAAAUCU…	Archaea,Crenarchaeota,Nitrososphaeria,Nitrosopumilales,Nitrosopumilaceae,Candidatus Nitrosopumilus,uncultured archaeon
AF419636.1.1434	UCCGGUUGAUCCUGCCGGACCUGACUGCUAUCGGAUUGAUACUAAGCCAUGCGAGUCAUUGUAGCAAUACAAGGCAUACGGCUCAGUAACGCGUAGUCAACCUAACCUAUGGACGGGAAUAACCUCGGGAAACUGAGAAUAAUGCCCGAUAGAACAUUAUGCCUGGAAUGGUUUAUGUUCCAAAUGAUUUAUCGCCGUAGAUGGGACUGCGGCCUAUCAGUUUGUUGGUGAGGUAAUGGCCCACCAAGACUAUUACAGGUACGGGCUCUGAGAGGAGUAGCCCGGAGAUGGGUACUGAGACACGGACCCAGGCCCUAUGGGGCGCAGAGGCGAGAAAACUUUGCAAUGUGCGAAAGMGACAAGGUUAAUCCGAGUGGUUUCUGCUAAAGGAACCUUUUG…	Archaea,Crenarchaeota,Nitrososphaeria,Nitrosopumilales,Nitrosopumilaceae,Candidatus Nitrosopumilus,uncultured archaeon
KJ882218.1.1438	CCGGUUGAUCCUGCCGGACCUGACUGCUAUCGGAUUGAUACUAAGCCAUGCGAGUCAUUGUAGCAAUACAAGGCAUACGGCUCAGUAACGCGUAGUCAACCUAACCUAUGGACGGGAAUAACCUCGGGAAACUGAGAAUAAUGCCCGAUAGAACAUUAUGCCUGGAAUGGUUUAUGUUCCAAAUGAUUUAUCGCCGUAGGAUGGGACUGCGGCCUAUCAGUUUGUUGGUGAGGUAAUGGCCCACCAAGACUAUUACAGGUACGGGCUCUGAGAGGAGUAGCCCGGAGAUGGGUACUGAGACACGGACCCAGGCCCUAUGGGGCGCAGCAGGCGAGAAAACUUUGCAAUGUGCGAAAGCACGACAAGGUUAAUCCGAGUGGUUUCUGCUAAAGGAACCUU…	Archaea,Crenarchaeota,Nitrososphaeria,Nitrosopumilales,Nitrosopumilaceae,Candidatus Nitrosopumilus,uncultured archaeon
JN591940.1.1440	UUCCGGUUGAUCCCGCCGGACCUGACUGCUAUCGGAUUGAUACUAAGCCAUGCGAGUCAUUGUAGCAAUACAAGGCAUACGGCUCAGUAACGCGUAGUCAACCUAACCUAUGGACGGGAAUAACCUCGGGAAACUGAGAAUAAUGCCCGAUAGAACACUAUACCUGGAAUGGUUUGUGUUCCAAAUGAUUUAUCGCCAUAGGAUGGGACUGCGGCCUAUCAGUUUGUUGGUGAGGUAAUGGCCCACCAAGACUAUUACAGGUACGGGCUCUGAGAGGAGUAGCCCGGAGAUGGGUACUGAGACACGGACCCAGGCCCUAUGGGGCGCAGCAGGCGAGAAAACUUUGCAAUGUGCGAAAGCACGACAAGGUUAAUCCGAGUGAUUUGUGCUAAACGAAUC…	Archaea,Crenarchaeota,Nitrososphaeria,Nitrosopumilales,Nitrosopumilaceae,Candidatus Nitrosopumilus,uncultured Nitrosopumilaceae archaeon
KJ882254.1.1441	UUCCGGUUGAUCCUGCCGGACCUGACUGCUAUCGGAUUGAUACUAAGCCAUGCGAGUCAUUGUAGCAAUACAAGGCAGACGGCUCAGUAACGCGUAGUCAACCUAACCUAUGGACGGGAAUAACCUCGGGAAACUGAGAAUAAUGCCCGAUAGAACACUAUACCUGGAAUGGUUUGUGUUCCAAAUGAUUUAUCGCCGUAGGAUGGGACUGCGGCCUAUCAGUUUGUUGGUGAGGUAAUGGCCCACCAAGACUAUUACAGGUACGGGCUCUGAGAGGAGUAGCCCGGAGAUGGGUACUGAGACACGGACCCAGGCCCUAUGGGGCGCAGCAGGCGAGAAAACUUUGCAAUGUGCGAAAGCACGACAAGGUUAAUCCGAGUGGUUUCUGCUAAAGGAACC…	Archaea,Crenarchaeota,Nitrososphaeria,Nitrosopumilales,Nitrosopumilaceae,Candidatus Nitrosopumilus,uncultured archaeon
KJ882203.1.1438	CCGGUUGAUCCUGCCGGACCUGACUGCUAUCGGAUUGAUACUAAGCUAUGCGAGUCAUUGUAGCAAUACAAGGCAGACGGCUCAGUAACGCGUAGUCAACCUAACCUAUGGACGGGAAUAACCUCGGGAAACUGAGAAUAAUGCCCGAUAGAACACUAUACCUGGAAUGGUUUGUGUUCCAAAUGAUUUAUCGCCGUAGGAUGGGACUGCGGCCUAUCAGUUUGUUGGUGAGGUAAUGGCCCACCAAGACUAUUACAGGUACGGGCUCUGAGAGGAGUAGCCCGGAGAUGGGUACUGAGACACGGACCCAGGCCCUAUGGGGCGCAGCAGGCGAGAAAACUUUGCAAUGUGCGAAAGCACGACAAGGUUAAUCCGAGUGGUUUCUGCUAAAGGAACCUU…	Archaea,Crenarchaeota,Nitrososphaeria,Nitrosopumilales,Nitrosopumilaceae,Candidatus Nitrosopumilus,uncultured archaeon
KJ882204.1.1438	CCGGUUGAUCCUGCCAGACCUGACUGCUAUCGGAUUGAUACUAAGCCAUGCGAGUCAUUGUAGCAAUACAAGGCAGACGGCUCAGUAACGCGUAGUCAACCUAACCUAUGGACGGGAAUAACCUCGGGAAACUGAGAAUAAUGCCCGAUAGAACACUAUACCUGGAAUGGUUUGUGUUCCAAAUGAUUUAUCGCCGUAGGAUGGGACUGCGGCCUAUCAGUUUGUUGGUGAGGUAAUGGCCCACCAAGACCAUUACAGGUACGGGCUCUGAGAGGAGUAGCCCGGAGAUGGGUACUGAGACACGGACCCAGGCCCUAUGGGGCGCAGCAGGCGAGAAAACUUUGCAAUGUGCGAAAGCACGACAAGGUUAAUCCGAGUGGUUUCUGCUAAAGGAACCUU…	Archaea,Crenarchaeota,Nitrososphaeria,Nitrosopumilales,Nitrosopumilaceae,Candidatus Nitrosopumilus,uncultured archaeon
KJ882271.1.1441	UUCCGGUUGAUCCCGCCGGACCUGACUGCUAUCGGAUUGAUACUAAGCCAUGCGAGUCAUUGUAGCAAUACAAGGCAGACGGCUCAGUAACGCGUAGUCAACCUAACCUAUGGACGGGAAUAACCUCGGGAAACUGAGAAUAAUUCCCGAUAGAACACUAUACCUGGAAUGGUUUGUGUUCCAAAUGAUUUAUCGCCGUAGGAUGGGACUGCGGCCUAUCAGUUUGUUGGUGAGGUAAUGGCCCACCAAGACUAUUACAGGUACGGGCUCUGAGAGGAGUAGCCCGGAGAUGGGUACUGAGACACGGACCCAGGCCCUAUGGGGCGCAGCAGGCGAGAAAACUUUGCAAUGUGCGAAAGCACGACAAGGUUAAUCCGAGUGGUUUCUGCUAAAGGAACC…	Archaea,Crenarchaeota,Nitrososphaeria,Nitrosopumilales,Nitrosopumilaceae,Candidatus Nitrosopumilus,uncultured archaeon
KJ882208.1.1438	CCGGUUGAUCCUGCCGGACCUGACUGCUAUCGGAUUGAUACUAAGCCAUGCGAGUCAUUGUAGCAAUACAAGGCAGACGGCUCAGUAACGCGUAGUCAACCUAACCUAUGGACGGGAAUAACCUCGGGAAACUGAGAAUAAUGCCCGAUAGAACACUAUACCUGGAAUGGUUUGUGUUCCAAAUGAUUUAUCGCCGUAGGAUGGGACUGCGGCCUAUCAGUUUGUUGGUGAGGUAAUGGCCCACCAAGACUAUUACAGGUACGGGCUCUGAGAGGAGUAGCCCGGAGAUGGGUACUGAGACACGGACCCAGGCCCUAUGGGGCGCAGCAGGCGAGAAAACUUUGCAAUGUGCGAAAGCACGACAAGGUUAAUCCGAGUGGUUUCUGCUAAAGGAACCUU…	Archaea,Crenarchaeota,Nitrososphaeria,Nitrosopumilales,Nitrosopumilaceae,Candidatus Nitrosopumilus,uncultured archaeon
LN590661.1.1479	UCCCGCCGGACCUGACUGCUAUCGGAAUGAUACUAAGCCAUGCGAGUCAUUGUAGCAAUACAAGGCAGACGGCUCAGUAACGCGUAGUCAAUCUACCCUGUGGACGGGAAUAACCUCGGGAAACUGAGAAUAAUACCCGAUAGAACAUUAUGCCUGGAAUGGUUUAUGUUUCAAAUGAUUUAUCGCCAUAGGAUGGGACUGCGGCCUAUCAGUUUGUUGGUGAGGUAAUGGCCCACCAAGACUAUUACAGGUACGGGCUCUGAGAGGAGUAGCCCGGAGAUGGGUACUGAGACACGGACCCAGGCCCUAUGGGGCGCAGCAGGCGAGAAAACUUUGCAAUGUGCGAAAGCACGACAAGGUUAAUCCGAGUGGUUUCUGCUAAAGAAACCUUUUGCCAGU…	Archaea,Crenarchaeota,Nitrososphaeria,Nitrosopumilales,Nitrosopumilaceae,Nitrosarchaeum,uncultured thaumarchaeote
JN591949.1.1440	UUCCGGUUGAUCCCGCCGGACCUGACUGCUAUCGGAUUGAUACUAAGCCAUGCGAGUCAUUGUAGCAAUACAAGGCAUACGGCUCAGUAACGCGUAGUCAACCUAACCUAUGGACGGGAAUAACCUCGGGAAACUGAGAAUAAUGCCCGAUAGAACACUAUACCUGGAAUGGUUUGUGUUCCAAAUGAUUUAUCGCCAUAGGAUGGGACUGCGGCCUAUCAGUUUGUUGGUGAGGUAAUGGCCCACCAAGACUAUUACAGGUACGGGCUCUGAGAGGAGUAGCCCGGAGAUGGGUACUGAGACACGGACCCAGGCCCUAUGGGGCGCAGCAGGCGAGAAAACUUUGCAAUGUGCGAAAGCACGACAAGGUUAAUCCGAGUGAUUUGUGCUAAACGAAUC…	Archaea,Crenarchaeota,Nitrososphaeria,Nitrosopumilales,Nitrosopumilaceae,Candidatus Nitrosopumilus,uncultured Nitrosopumilaceae archaeon
KJ882216.1.1437	CCGGUUGAUCCUGCCGGACCUGACUGCUAUCGGAUUGAUACUAAGCCAUGCGAGUCUUUGCAGUAAUGCAAGGCAUACGGCUCAGUAACACGUAGUAACUUACCCUAUGGACGAGGAUAAUCUCGGGAAACUGAGCAUAAUACUCGAUAGAUCAUAAUGCCUGGAAUGGUUUAUGGUUGAAAUGAUUCGUCGCCAUAGGAUGGGACUGCGGCCUAUCAGCUUGUUGGUGAGGUAAUGGCCCACCAAGGCGAUUACAGGUACGGGCUCUGAGAGGAGAAGCCCGGAGAUGGGUACUGAGACAAGGACCCAGGCCCUAUGGGGCGCAGCAGGCGAGAAAACUUUGCAAUGUGCGAAAGCACGACAAGGUUAAUCCGAGUGAUUUCUGCUAAAGAAAUCUUU…	Archaea,Crenarchaeota,Nitrososphaeria,Nitrosopumilales,Nitrosopumilaceae,uncultured archaeon,
AB801176.1.1401	CCUGACUGCUAUCGGAUUGAUACUAAGCCAUGCGAGUCAUUGUAGCAAUACAAGGCAGACGGCUCAGUAACGCGUAGUCAACCUAACCUAUGGACGGGAAUAACCUCGGGAAACUGAGAAUAAUGCCCGAUAGAACACUAUACCUGGAAUGGUUUGUGUUCCAAAUGAUUUAUCGCCGUAGGAUGGGACUGCGGCCUAUCAGUUUGUUGGUGAGGUGAUGGCCCACCAAGACUAUUACAGGUACGGGCUCUGAGAGGAGUAGCCCGGAGAUGGGUACUGAGACACGGACCCAGGCCCUAUGGGGCGCAGCAGGCGAGAAAACUUUGCAAUGUGCGAAAGCACGACAAGGUUAAUCCGAGUGAUUUGUGCUAAACGAAUCUUUUGUUAGUCCUAGAACCA…	Archaea,Crenarchaeota,Nitrososphaeria,Nitrosopumilales,Nitrosopumilaceae,Candidatus Nitrosopumilus,uncultured archaeon
PFTD01000139.3010.4485	AUCCGGUUGAUCCUGCCGGACCUGACUGCUAUCGGAUUGAUACUAAGCCAUGCGAGUCAUUGUAGCAAUACAAGGCAGACGGCUCAGUAACGCGUAGUCAACCUAACCUAUGGACGGGAAUAACCUCGGGAAACUGAGAAUAAUGCCCGAUAGAACAUUAUACCUGGAAUGGUUUAUGUUCCAAAUGAUUUAUCGCCGUAGGAUGGGACUGCGGCCUAUCAGUUUGUUGGUGAGGUAAUGGCCCACCAAGACUAUUACAGGUACGGGCUCUGAGAGGAGUAGCCCGGAGAUGGGUACUGAGACACGGACCCAGGCCCUAUGGGGCGCAGCAGGCGAGAAAACUUUGCAAUGUGCGAAAGCACGACAAGGUUAAUCCGAGUGGUUUGUGCUAAACGAACC…	Archaea,Crenarchaeota,Nitrososphaeria,Nitrosopumilales,Nitrosopumilaceae,Nitrosarchaeum,Nitrosopumilales archaeon CG_4_9_14_0_8_um_filter_34_10
KJ882248.1.1444	UUCCGGUUGAUCCUGCCGGACCUGACUGCUAUCGGAUUGAUACUAAGCCAUGCGAGUCAUUGUAGCAAUACAAGGCAGACGGCUCAGUAACGCGUAGUCAACCUAACCUAUGGACGGGAAUAACCUCGGGAAACUGAGAAUAAUGCCCGAUAGAACACUAUACCUGGAAUGGUUUGUGUUCCAAAUGAUUUAUCGCCGUAGGAUGGGACUGCGGCCUAUCAGUUUGUUGGUGAGGUAAUGGCCCACCAAGACUAUUACAGGUACGGGCUCUGAGAGGAGUAGCCCGGAGAUGGGUACUGAGACACGGACCCAGGCCCUAUGGGGCGCAGCAGGCGAGAAAACUUUGCAAUGUGCGAAAGCACGACAAGGUUAAUCCGAGUGGUUUCUGCUAAAGGAACC…	Archaea,Crenarchaeota,Nitrososphaeria,Nitrosopumilales,Nitrosopumilaceae,Candidatus Nitrosopumilus,uncultured archaeon
AB801178.1.1401	CCUGACUGCUAUCGGAUUGAUACUAAGCCAUGCGAGUCAUUGUAGCAAUACAAGGCAGACGGCUCAGUAACGCGUAGUCAACCUAACCUAUGGACGGGAAUAACCUCGGGAAACUGAGAAUAAUGCCCGAUAGAACACUAUACCUGGAAUGGUUUGUGUUCCAAAUGAUUUAUCGCCGUAGGAUGGGACUGCGGCCUAUCAGUUUGUUGGUGGGGUAAUGGCCCACCAAGACUAUUACAGGUACGGGCUCUGAGAGGAGUAGCCCGGAGAUGGGUACUGAGACACGGACCCAGGCCCUAUGGGGCGCAGCAGGCGAGAAAACUUUGCAAUGUGCGAAAGCACGACAAGGUUAAUCCGAGUGAUUUGUGCUAAACGAAUCUUUUGUUAGUCCUAGAACCA…	Archaea,Crenarchaeota,Nitrososphaeria,Nitrosopumilales,Nitrosopumilaceae,Candidatus Nitrosopumilus,uncultured archaeon
KJ882262.1.1440	AUCCGGUUGAUCCUGCCGGAUCUGACUGCUAUCGGAUUGAUACUAAGCCAUGCGAGUCAUUGUAGUAAUACAAGGCAGACGGCUCAGUAACGCGUAGUCAACCUACCCUAUGGACGGGAAUAACCUCGGGAAACUGAGUAUAAUGCCCGAUAGAACACUAUUCCUGGAAUGGUUUGUGUUCCAAAUGAUUUAUCGCCGUAGGAUGGGACUGCGGCCUAUCAGUUUGUUGGUGAGGUAAUGGCCCACCAAGACUAUUACAGGUACGGGCUCUGAGAGGAGUAGCCCGGAGAUGGGUACUGAGACACGGACCCAGGCCCUAUGGGGCGCAGCAGGCGAGAAAACUUUGCAAUGUGCGAAAGCACGACAAGGUUAAUCCGAGUGGUUUGUGCUAAACGAACC…	Archaea,Crenarchaeota,Nitrososphaeria,Nitrosopumilales,Nitrosopumilaceae,Candidatus Nitrosopumilus,uncultured archaeon
AB801186.1.1401	CCUGACUGCUAUCGGAUUGAUACUAAGCCAUGCGAGUCAUUGUAGCAAUACAAGGCAUACGGCUCAGUAACGCGUAGUCAACCUAACCUAUGGACGGGGAUAACCUCGGGAAACUGAGAAUAAUACCCGAUAGAACAUUAUUCCUGGAAUGGUUUAUGUUUCAAAUAAUUUAUUGCCGUAGGAUGGGACUGCGGCCUAUCAGUUUGUUGGUGAGGUAAUGGCCCACCAAGACUAUUACAGGUACGGGCUCUGAGAGGAGUAGCCCGGAGAUGGGUACUGAGACACGGACCCAGGCCCUAUGGGGCGCAGCAGGCGAGAAAACUUUGCAAUGUGCGAAAGCACGACAAGGUUAAUCCGAGUGGUUUCUGCUAAAGGAACCUUUUGACAGUCAUAGAACCA…	Archaea,Crenarchaeota,Nitrososphaeria,Nitrosopumilales,Nitrosopumilaceae,Candidatus Nitrosopumilus,uncultured archaeon
KJ882269.1.1444	UUCCGGUUGAUCCUGCCGGACCUGACUGCUAUCGGAUUGAUACUAAGCCAUGCGAGUCAUUGUAGCAAUACAAGGCAGACGGCUCAGUAACGCGUAGUCAACCUAACCUAUGGACGGGAAUAACCUCGGGAAACUGAGAAUAAUGCCCGAUAGAACACUAUGCCUGGAAUGGUUUGUGUUCCAAAUGAUUUAUCGCCGUAGGAUGGGACUGCGGCCUAUCAGUUUGUUGGUGAGGUAAUGGCCCACCAAGACUAUUACAGGUACGGGCUCUGAGAGGAGUAGCCCGGAGAUGGGUACUGAGACACGGACCCAGGCCCUAUGGGGCGCAGCAGGCGAGAAAACUUUGCAAUGUGCGAAAGCACGACAAGGUUAAUCCGAGUGGUUUCUGCUAAAGGAACC…	Archaea,Crenarchaeota,Nitrososphaeria,Nitrosopumilales,Nitrosopumilaceae,Candidatus Nitrosopumilus,uncultured archaeon
MK139955.1.1471	AUCCGGUUGAUCCUGCCGGACCUGACUGCUAUCGGAUUGAUACUAAGCCAUGCGAGUCAUUGUAGCAAUACAAGGCAGACGGCUCAGUAACGCGUAGUCAACCUACCCUAUGGACGGGAAUAACCUCGGGAAACUGAGAAUAAUGCCCGAUAGAACAUUAUGCCUGGAAUGGUUUAUGUUCCAAAUGAUUUAUCGCCGUAGGAUGGGACUGCGGCCUAUCAGUUUGUUGGUGAGGUAAUGGCCCACCAAGACUAUUACAGGUACGGGCUCUGAGAGGAGUAGCCCGGAGAUGGGUACUGAGACACGGACCCAGGCCCUAUGGGGCGCAGCAGGCGAGAAAACUUUGCAAUGUGCGAAAGCACGACAAGGUUAAUCCGAGUGGUUUCUGCUAAAGGAACC…	Archaea,Crenarchaeota,Nitrososphaeria,Nitrosopumilales,Nitrosopumilaceae,Candidatus Nitrosopumilus,Candidatus Nitrosopumilus adriaticus
LN590654.1.1475	CCUGCCGGACCUGACCGCUAUCGGAAUGAUACUAAGCCAUGCGAGUCAUUGUAGCAAUACAAGGCAGACGGCUCAGUAACGCAUAGUCAAUCUACCCUGUGGACGGGAAUAACCUCGGGAAACUGAGAAUAAUACCCGAUAGAACAUUAUGCCUGGAAUGGUUUAUGUUUCAAAUGAUUUAUCGCCAUAGGAUGGGACUGCGGCCUAUCAGUUUGUUGGUGAGGUAAUGGCCCACCAAGACUAUUACAGGUACGGGCUCUGAGAGGAGUAGCCCGGAGAUGGGUACUGAGACACGGACCCAGGCCCUAUGGGGCGCAGCAGGCGAGAAAACUUUGCAAUGUGCGAAAGCACGACAAGGUUAAUCCGAGUGGUUUCUGCUAAAGAAACCUUUUGCCAGUC…	Archaea,Crenarchaeota,Nitrososphaeria,Nitrosopumilales,Nitrosopumilaceae,Nitrosarchaeum,uncultured thaumarchaeote
AB801183.1.1401	CCUGACUGCUAUCGGAUUGAUACUAAGCCAUGCGAGUCAUUGUAGCAAUACAAGGCAUACGGCUCAGUAACGCGUAGUCAACCUAACCUAUGGACGGGAAUAACCUCGGGAAACUGAGAAUAAUGCCCGAUAGAACACUAUACCUGGAAUGGUUUGUGUUCCAAAUGAUUUAUCGCCGUAGGAUGGGACUGCGGCCUAUCAGUUUGUUGGUGAGGUAAUGGCCCACCAAGACUAUUACAGGUACGGGCUCUGGGAGGAGUAGCCCGGAGAUGGGUACUGAGACACGGACCCAGGCCCUAUGGGGCGCAGCAGGCGAGAAAACUUUGCAAUGUGCGAAAGCACGACAAGGUUAAUCCGAGUGAUUUGUGCUAAACGAAUCUUUUGUUAGUUCUAGAAAUA…	Archaea,Crenarchaeota,Nitrososphaeria,Nitrosopumilales,Nitrosopumilaceae,Candidatus Nitrosopumilus,uncultured archaeon
AB801185.1.1401	CCUGACUGCUAUCGGAUUGAUACUAAGCCAUGCGAGUCAUUGUAGCAAUACAAGGCAUACGGCUCAGUAACGCGUAGUCAACCUAACCUAUGGACGGGGAUAACCUCGGGAAACUGAGAAUAAUACCCGAUAGAACAUUAUUCCUGGAAUGGUUUAUGUUUCAAAUAAUUUAUUGCCGUAGGAUGGGACUGCGGCCUAUCAGUUUGUUGGUGAGGUAAUGGCCCACCAAGACUAUUACAGGUACGGGCUCUGAGAGGAGUAGCCCGGAGAUGGGUACUGAGACACGGACCCAGGCCCUAUGGGGCGCAGCAGGCGAGAAAACUUUGCAAUGUGCGAAAGCACGACAAGGUUAAUCCGAGUGGUUUCUGCUAAAGGAACCUUUUGACAGUCAUAGAACCA…	Archaea,Crenarchaeota,Nitrososphaeria,Nitrosopumilales,Nitrosopumilaceae,Candidatus Nitrosopumilus,uncultured archaeon
U71117.1.1451	GGACCUGACUGCUAUCGGAUUGAUACUAAGCCAUGCGAGUCAUUGUAGCAAUACAAGGCAUACGGCUCAGUAACGCGUAGUCAACCUAACCUAUGGACGGGAAUAACCUCGGGAAACUGAGAAUAAUGCCCGAUAGAACAUUAUGCCUGGAAUGGUUUAUGUUCCAAAUGAUUUAUCGCCGUAGGAUGGGACUGCGGCCUAUCAGUUUGUUGGUGAGGUAAUGGCCCACCAAGACUAUUACAGGUACGGGCUCUGAGAGGAGUAGCCCGGAGAUGGGUACUGAGACACGGACCCAGGCCCUAUGGGGCGCAGCAGGCGAGAAAACUUUGCAAUGUGCGAAAGCACGACAAGGUUAAUCCGAGUGGUUUCUGCUAAGGAACCUUUUGUCAGUCCUAGAAA…	Archaea,Crenarchaeota,Nitrososphaeria,Nitrosopumilales,Nitrosopumilaceae,Candidatus Nitrosopumilus,unidentified archaeon C46
CP000866.896241.897709	UCCGGUUGAUCCUGCCGGACCUGACUGCUAUCGGAUUGAUACUAAGCCAUGCGAGUCAUUGUAGUAAUACAAGGCAGACGGCUCAGUAACGCGUAGUCAACCUACCCUAUGGACGGGAAUAACCUCGGGAAACUGAGUAUAAUGCCCGAUAGAACACUAUACCUGGAAUGGUUUGUGUUCCAAAUGAUUUAUCGCCGUAGGAUGGGACUGCGGCCUAUCAGUUUGUUGGUGAGGUAAUGGCCCACCAAGACUAUUACAGGUACGGGCUCUGAGAGGAGUAGCCCGGAGAUGGGUACUGAGACACGGACCCAGGCCCUAUGGGGCGCAGCAGGCGAGAAAACUUUGCAAUGUGCGAAAGCACGACAAGGUUAAUCCGAGUGGUUUGUGCUAAACGAACCU…	Archaea,Crenarchaeota,Nitrososphaeria,Nitrosopumilales,Nitrosopumilaceae,Candidatus Nitrosopumilus,Nitrosopumilus maritimus SCM1
OFJX01000013.1019.2476	UCCGGUUGAUCCUGCCGGACCUGACUGCUAUCGGAUUGAUACUAAGCCAUGCGAGUCAUUGUAGCAAUACAAGGCAUACGGCUCAGUAACGCGUAGUCAACCUAACCUAUGGACGGGAAUAACCUCGGGAAACUGAGAAUAAUUCCCGAUAGAACAUUAUACCUGGAAUGGUUUAUGUUCCAAAUGAUUUAUCGCCGUAGGAUGGGACUGCGGCCUAUCAGUUUGUUGGUGAGGUAAUGGCCCACCAAGACUAUUACAGGUACGGGCUCUGAGAGGAGUAGCCCGGAGAUGGGUACUGAGACACGGACCCAGGCCCUAUGGGGCGCAGCAGGCGAGAAAACUUUGCAAUGUGCGAAAGCACGACAAGGUUAAUCCGAGUGAUUUCUGCUAAAGAGAUCU…	Archaea,Crenarchaeota,Nitrososphaeria,Nitrosopumilales,Nitrosopumilaceae,Candidatus Nitrosopumilus,marine metagenome
AF393466.20066.21538	AUCCGGUUGAUCCUGCCGGACCUGACUGCUAUCGGAUUGAUACUAAGCCAUGCGAGUCAUUGUAGCAAUACAAGGCAUACGGCUCAGUAACGCGUAGUCAACCUAACCUAUGGACGGGAAUAACCUCGGGAAACUGAGAAUAAUGCCCGAUAGAACACUAUACCUGGAAUGGUUUGUGUUCCAAAUGAUUUAUCGCCAUAGGAUGGGACUGCGGCCUAUCAGUUUGUUGGUGAGGUAAUGGCCCACCAAGACUAUUACAGGUACGGGCUCUGAGAGGAGUAGCCCGGAGAUGGGUACUGAGACACGGACCCAGGCCCUAUGGGGCGCAGCAGGCGAGAAAACUUUGCAAUGUGCGAAAGCACGACAAGGUUAAUCCGAGUGAUUUGUGCUAAACGAAUC…	Archaea,Crenarchaeota,Nitrososphaeria,Nitrosopumilales,Nitrosopumilaceae,Candidatus Nitrosopumilus,uncultured crenarchaeote 74A4
OFIT01000064.238.1695	UCCGGUUGAUCCUGCCGGACCUGACUGCUAUCGGAUUGAUACUAAGCCAUGCGAGUCAUUGUAGCAAUACAAGGCAUACGGCUCAGUAACGCGUAGUCAACCUAACCUAUGGACGGGAAUAACCUCGGGAAACUGAGAAUAAUGCCCGAUAGAACAUUAUGCCUGGAAUGGUUUAUGUUCCAAAUGAUUUAUCGCCAUAGGAUGGGACUGCGGCCUAUCAGUUUGUUGGUGAGGUAAUGGCCCACCAAGACUAUUACAGGUACGGGCUCUGAGAGGAGUAGCCCGGAGAUGGGUACUGAGACACGGACCCAGGCCCUAUGGGGCGCAGCAGGCGAGAAAACUUUGCAAUGUGCGAAAGCACGACAAGGUUAAUCCGAGUGAUUUCUGCUAAAGAAAUCU…	Archaea,Crenarchaeota,Nitrososphaeria,Nitrosopumilales,Nitrosopumilaceae,Candidatus Nitrosopumilus,marine metagenome
U71114.1.1420	GGACCUGACUGCUAUCGGAUUGAUACUAAGCCAUGCGAGUCAUUGUAGCAAUACAAGGCAUACGGCUCAGUAACGCGUAGUCAACCUAACCUAUGGACGGGAAUAACCUCGGGAAGCUGAGAAUAAUGCCCGAUAGAACAUUAUGCCUGGAAUGGUUUAUGUUCCAAAUGAUUUAUCGCCGUAGGAUGGGACUGCGGCCUAUCAGUUUGUUGGUGAGGUAAUGGCCCACCAAGACUAUUACAGGUACGGGCUCUGAGAGGAGUACUCCGGAGAUGGGUACUGAGACACGGACCCAGGCCCUAUGGGGCGCAGCAGGCGAGAAAACUUUGCAAUGUGCGAAAGCACGACAAGGUUAAUCCGAGUGGUUUCUGCUAAGAACCUUUUGUCAGUCCUAGAAAC…	Archaea,Crenarchaeota,Nitrososphaeria,Nitrosopumilales,Nitrosopumilaceae,Candidatus Nitrosopumilus,unidentified archaeon C20
AJ347775.1.1442	UCUGGUUGAUCCUGCCGGACCUGACUGCUAUCGGAUUGAUACUAAGCCAUGCGAGCCAUUGUAGCAAUACAAGGCAGACGGCUCAGUAACGCGUAGUCAACCUAACCUAUGGACGGGAAUAACCUCGGGAAACUGAGAAUAAUGCCCGAUAGAACACUAUACCUGGAAUGGUUUGUGUUCCAAAUGAUUUAUCGCCGUAGGAUGGGACUGCGGCCUAUCAGUUUGUUGGUGAGGUAAUGGCCCACCAAGACUAUUACAGGUACGGGCUCUGAGAGGAGUAGCCCGGAGAUGGGUACUGAGACGCGGACCCAGGCCCUAUGGGGCGCAGCAGGCGAGAAAACUUUGCAAUGUGCGAAAGCACGACAAGGUUAAUCCGAGUGGUUUCUGCUAAAGGAACCU…	Archaea,Crenarchaeota,Nitrososphaeria,Nitrosopumilales,Nitrosopumilaceae,Candidatus Nitrosopumilus,uncultured Nitrosopumilales archaeon
AY856365.1.1440	UUCCGGUUGAUCCUGCCGGACCUGACUGCUAUCGGAUUGAUACUAAGCCAUGCGAGUCUUUGUAGCAAUACAAGGCAGGCGGCUCAGUAACGCGUAGUCAACCUACCCUAUGGACGGGAAUAACCUCGGGAAACUGAGUAUAAUGCCCGAUAGAACAUUAUGCCUGGAAGGGUUUAUGUUCCAAAUGAUUUAUCGCCGUAAGAUGGGACUGCGGCCUAUCAGUUUGUUGGUGAGGUAAUGGCCCACCAAGACUAUUACAGGUACGGGCUCUGAGAGGAGUAGCCCGGAGAUGGGUACUGAGACACGGACCCAGGCCCUAUGGGGCGCAGCAGGCGAGAAAACUUUGCAAUGUGCGAAAGCACGACAAGGUUAAUCCGAGUGGUUUCUGCUAAAGGAACC…	Archaea,Crenarchaeota,Nitrososphaeria,Nitrosopumilales,Nitrosopumilaceae,Candidatus Nitrosopumilus,uncultured archaeon
AJ347777.1.1442	UCCGGUUGAUCCUGCCGGACCUGACUGCUAUCGGAUUGAUACUAAGCCAUGCGAGUCUUUGUAGUAAUACAAGGCAUACGGCUCAGUAACGCGUAGUCAACCUACCCUAUGGACAAGAAUAAUCUCGGGAAACUGAGCAUAAUUCUUGAUAGAUCAUAAUGCCUGGAAUGGUUUAUGGUUAAAAUGAUUUGUCGCCAUAGGAUGGGACUGCGGCCUAUCAGCUUGUUGGUGAGGUAAUGGCCCACCAAGGCGAUUACAGGUACGGGCUCUGAGAGGAGAAGCCCGGAGAUGGGUACUGAGACAAGGACCCAGGCCCUAUGGGGCGCAGCAGGCGAGAAAACUUUGCAAUGUGCGAAAGCACGACAAGGUUAGUCCGAGUGAUUUCUGCUAAAGAGAUCU…	Archaea,Crenarchaeota,Nitrososphaeria,Nitrosopumilales,Nitrosopumilaceae,uncultured Nitrosopumilales archaeon,
EU280208.1.1400	CCUGACCGCUAUCGGAUUGAUACUAAGCCAUGCGAGUCAUCGUAGCAAUACAAGGCAUACGGCUCAGUAACGCGUAGUCAACCUGCCCUAUGGACGGGAAUAACCUCGGGAAACUGAGAAUAAUGCCCGAUAGAACAUUAUAUCUGGAAUGGUUUAUGUUCCAAAUGAUUUAUCGCCGUAGGAUGGGACUGCGGCCUAUCAGUUUGUUGGUGAGGUAAUGGCCCAUCAAGACUAUUACAGGUACGGGCUCUGAGAGGAGUAGCCCGGAGAUGGGUACUGAGACACGGACCCAGGCCCUAUGGGGCGCAGCAGGCGAGAAAACUUUGCAAUGUGCGAAAGCACGACAAGGUUAAUCCGAGUGGUUUGUGCUAAACGAACCUUUUGUCAGUCCUAGAAACA…	Archaea,Crenarchaeota,Nitrososphaeria,Nitrosopumilales,Nitrosopumilaceae,Candidatus Nitrosopumilus,uncultured archaeon
AF393306.1.1418	GGACCUGACUGCUAUCGGAUUGAUACUAAGCCAUGCGAGUCAUUGUAGCAAUACAAGGCAUACGGCUCAGUAACGCGUAGUCAACCUAACCUAUGGACGGGAAUAACCUCGGGAAACUGAGAAUAAUGCCCGAUAGAACACUAUACCUGGAAUGGUUUGUGUUCCAAAUGAUUUAUCGCCAUAGGAUGGGACUGCGGCCUAUCAGUUUGUUGGUGAGGUAAUGGCCCACCAAGACUAUUACAGGUACGGGCUCUGAGAGGAGUAGCCCGGAGAUGGGUACUGAGACACGGACCCAGGCCCUAUGGGGCGCAGCAGGCGAGAAAACUUUGCAAUGUGCGAAAGCACGACAAGGUUAAUCCGAGUGAUUUGUGCUAAACGAAUCUUUUGUUAGUCCUAGAA…	Archaea,Crenarchaeota,Nitrososphaeria,Nitrosopumilales,Nitrosopumilaceae,Candidatus Nitrosopumilus,uncultured crenarchaeote 31B02
EU280228.1.1401	CCUGACUGCUAUCGGAUUGAUACUAAGCCAUGCGAGUCAUUGUAGCAAUACAAGGCAGACGGCUCAGUAACGCGUAGUCAACCUACCCUAUGGACGAGAAUAACCUCGGGAAACUGAGAAUAAUGCUCGAUAGAACAUUAUGCCUGGAAUGGUUUAUGUUCCAAAUGAUUUAUCGCCGUAGGAUGGGACUGCGGCCUAUCAGUUUGUUGGUGAGGUAAUGGCCCACCAAGACUAUUACAGGUACGGGCUCUGAGAGGAGUAGCCCGGAGAUGGGUACUGAGACACGGACCCAGGCCCUAUGGGGCGCAGCAGGCGAGAAAACUUUGCAAUGUGCGAAAGCACGACAAGGUUAAUCCGAGUGGUUUCUGCUAAAGGAACCUUUUGACAGUCCUAGAAACA…	Archaea,Crenarchaeota,Nitrososphaeria,Nitrosopumilales,Nitrosopumilaceae,Candidatus Nitrosopumilus,uncultured archaeon
EU280229.1.1403	CCUGACUGCUAUCGGAUUGAUACUAAGCCAUGCGAGUCAUUGUAGCAAUACAAGGCAGACGGCUCAGUAACGCGUAGUCAACCUACCCUAUGGACGGGAACAACCUCGGGAAACUGAGAAUAAUGCCCGAUAGAACAUUAUGCCUGGAAUGGUUUAUGUUUCAAAUGAUUUAUCGCCGUAGGAUGGGACUGCGGCCUAUCAGUUUGUUGGUGAGGUAAUGGCCCACCAAGACUAUUACAGGUACGGGCUCUGAGAGGAGUAGCCCGGAGAUGGGUACUGAGACACGGACCCAGGCCCUAUGGGGCGCAGCAGGCGAGAAAACUUUGCAAUGUGCGAAAGCACGACAAGGUUAAUCCGAGUGGUUUCUGCUAAAGGAACCUUUUGUCAGUCCUAGAAACA…	Archaea,Crenarchaeota,Nitrososphaeria,Nitrosopumilales,Nitrosopumilaceae,Candidatus Nitrosopumilus,uncultured archaeon
CP003842.945953.947418	UCCGGUUGAUCCUGCCGGACCUGACUGCUAUCGGAUUGAUACUAAGCCAUGCGAGUCAUUGUAGCAAUACAAGGCAGACGGCUCAGUAACGCGUAGUCAACCUAACCUAUGGACGGGAAUAACCUCGGGAAACUGAGAAUAAUGCCCGAUAGAACACUAUAUCUGGAAUGGUUUGUGUUCCAAAUGAUUUAUCGCCGUAGGAUGGGACUGCGGCCUAUCAGUUUGUUGGUGAGGUAAUGGCCCACCAAGACUAUUACAGGUACGGGCUCUGAGAGGAGUAGCCCGGAGAUGGGUACUGAGACACGGACCCAGGCCCUAUGGGGCGCAGCAGGCGAGAAAACUUUGCAAUGUGCGAAAGCACGACAAGGUUAAUCCGAGUGGUUUCUGCUAAAGGAACCU…	Archaea,Crenarchaeota,Nitrososphaeria,Nitrosopumilales,Nitrosopumilaceae,Candidatus Nitrosopumilus,Candidatus Nitrosopumilus koreensis AR1
EU284597.1.1403	CCUGACUGCUAUCGGAUUGAUACUAAGCCAUGCGAGUCAUUGUAGCAAUACAAGGCAGACGGCUCAGUAACGCGUAGUCAACCUAACCUAUGGACGGGAAUAACCUCGGGAAACUGAGAAUAAUGCCCGAUAGAACACUAUAUCUGGAAUGGUUUGUGUUCCAAAUGAUUUAUCGCCGUAGGAUGGGACUGCGGCCUAUCAGUUUGUUGGUGAGGUAAUGGCCCACCAAGACUAUUACAGGUACGGGCUCUGAGAGGAGUAGCCCGGAGAUGGGUACUGAGACACGGACCCAGGCCCUAUGGGGCGCAGCAGGCGAGAAAACUUUGCAAUGUGCGAAAGCACGACAAGGUUAAUCCGAGUGAUUUGUGCUAAACGAAUCUUUUGUUAGUCCUAGAAACA…	Archaea,Crenarchaeota,Nitrososphaeria,Nitrosopumilales,Nitrosopumilaceae,Candidatus Nitrosopumilus,uncultured archaeon
EU284618.1.1403	CCUGACCGCUAUCGGAUUGGUACUAAGCCAUGUGAGUCAUUGUAGCAAUACAAGGCAUACGGCUCAGUAACACGUAGUCAAUCUAACCUAUGGACGUGGAUAACCUCGGGAAACUGAGAAUAAUCCGCGAUAGAUCAUUAUACCUGGAACGGUUUAUGGUCGAAAGGAUUCGUCGCCAUAGGAUGGGACUGCGGCCUAUCAGCUUGUUGGUGAGGUAAUGGCCCACCAAGGCUAAUACAGGUACGGGCUCUGAGAGGAGAAGCCCGGAGAUGGGUACUGAGACACGGACCCAGGCCCUAUGGGGCGCAGCAGGCGAGAAACCUUUGCAAUGUGCGCAAGCACGACAAGGUUAAUCCGAGUGUUUCCUGCUAAAGGAAUCUUUUGUUAGUUCUAAAACCA…	Archaea,Crenarchaeota,Nitrososphaeria,Nitrosopumilales,Nitrosopumilaceae,uncultured archaeon,
OFKN01000059.854.2311	UCCGGUUGAUCCUGCCGGACCUGACUGCUAUCGGAUUGAUACUAAGCCAUGCGAGUCAUUGUAGCAAUACAAGGCAUACGGCUCAGUAACGCGUAGUCAACCUAACCUAUGGACGGGAAUAACCUCGGGAAACUGAGAAUAAUGCCCGAUAGAACACUAUACCUGGAAUGGUUUGUGUUCCAAAUGAUUUAUCGCCAUAGGAUGGGACUGCGGCCUAUCAGUUUGUUGGUGAGGUAAUGGCCCACCAAGACUAUUACAGGUACGGGCUCUGAGAGGAGUAGCCCGGAGAUGGGUACUGAGACACGGACCCAGGCCCUAUGGGGCGCAGCAGGCGAGAAAACUUUGCAAUGUGCGAAAGCACGACAAGGUUAAUCCGAGUGAUUUGUGCUAAACGAAUCU…	Archaea,Crenarchaeota,Nitrososphaeria,Nitrosopumilales,Nitrosopumilaceae,Candidatus Nitrosopumilus,marine metagenome
OFBD01000028.4678.6135	UCCGGUUGAUCCUGCCGGACCUGACUGCUAUCGGAUUGAUACUAAGCCAUGCGAGUCUUUGCAGUAAUGCAAGGCAUACGGCUCAGUAACACGUAGUCAACUUACCCUAUGGACGAGGAUAAUCUCGGGAAACUGAGCAUAAUACUCGAUAGAUCAUAAUGCCUGGAAUGGUUUAUGGUUGAAAUGAUUCGUCGCCAUAGGAUGGGACUGCGGCCUAUCAGCUUGUUGGUGAGGUAAUGGCCCACCAAGGCGAUUACAGGUACGGGCUCUGAGAGGAGAAGCCCGGAGAUGGGUACUGAGACAAGGACCCAGGCCCUAUGGGGCGCAGCAGGCGAGAAAACUUUGCAAUGUGCGAAAGCACGACAAGGUUAAUCCGAGUGAUUUCUGCUAAAGAAAUCU…	Archaea,Crenarchaeota,Nitrososphaeria,Nitrosopumilales,Nitrosopumilaceae,metagenome,
AY856356.1.1438	UCCGGUUGAUCCUGCCGGACCUGACUGCUAUCGGAUUGAUACUAAGCCAUGCGAGUCUUUGUAGUAAUACAAGGCAGACGGCUCAGUAACGCGUAGUCAACCUACCCUAUGGACGGGAAUAAUCUCGGGAAACUGAGCAUAAUACCCGGCGUACCACCAUUCCUGGAAUGGUUGGUGGUUAAAAUGAUUCGUCGCCGUAGGAUGGGACUGCGACUUAUCAGCUUGUUGGUGAGGUAAAGGCCCACCAAGGCGAUUACAGGUACGGGCUCUGAGAGGAGAAGCCCGGAGAUGGGUACUGAGACACGGACCCAGGCCCUAUGGGGCGCAGCAGGCGAGAAAACUUUGCAAUGUGCGAAAGCACGACAAGGUUAAUCCGAGUGAUUUCUGCUAAAGGAAUCU…	Archaea,Crenarchaeota,Nitrososphaeria,Nitrosopumilales,Nitrosopumilaceae,uncultured archaeon,
EU280227.1.1401	CCUGACUGCUAUCGGAUUGAUACUAAGCCAUGCGAGUCAUUGUAGCAAUACAAGGCAGACGGCUCAGUAACGCGUAGUCAACCUACCCUAUGGACGGGAAUAACCUCGGGAAACUGAGAAUAAUGCCCGAUAGAACAUUAUGCCUGGAAUGGUUUAUGUUCCAAAUGAUUUAUCGCCGUGGGAUGGGACUGCGGCCUAUCAGUUUGUUGGUGAGGUAAUGGCCCACCAAGACUAUUACAGGUACGGGCUCUGAGAGGAGUAGCCCGGAGAUGGGUACUGAGACACGGACCCAGGCCCUAUGGGGCGCAGCAGGCGAGAAAACUUUGCAAUGUGCGAAAGCACGACAAGGUUAAUCCGAGUGGUUUGUGCUAAACGAACCUUUUGUCAGUCCUAGAAACA…	Archaea,Crenarchaeota,Nitrososphaeria,Nitrosopumilales,Nitrosopumilaceae,Candidatus Nitrosopumilus,uncultured archaeon
EU284632.1.1403	CCUGACUGCUAUCGGAUUGAUACUAAGCCAUGCGAGUCAUUGUAGCAAUACAAGGCAUACGGCUCAGCAACGCGUAGUCAACCUGCCCUAUGGACGGGAAUAACCUCGGGAAACUGAGAAUAAUACCCGAUAGAACAUUAUAUCUGGAAUGGUUUAUGUUCCAAAUGAUUUAUCGCCGUAGGAUGGGACUGCGGCCUAUCAGUUUGUUGGUGAGGUAAUGGCCCACCAAGACUAUUACAGGUACGGGCUCUGAGAGGAGUAGCCCGGAGAUGGGUACUGAGACACGGACCCAGGCCCUAUGGGGCGCAGCAGGCGAGAAAACUUUGCAAUGUGCGAAAGCACGACAAGGUUAAUCCGAGUGGUUUGUGCUAAACGAACCUUUUGUCAGUCCUAGAAACA…	Archaea,Crenarchaeota,Nitrososphaeria,Nitrosopumilales,Nitrosopumilaceae,Candidatus Nitrosopumilus,uncultured archaeon
EU284641.1.1403	CCUGACUGCUAUCGGAUUGAUACUAAGCCAUGCGAGUCAUUGUAGCAAUACAAGGCAGACGGCUCAGUAACGCGUAGUCAACCGAACCUAUGGACGAGAAUAACCUCGGGAAACUGAGAAUAAUGCUCGAUAGAACACUAUACCUGGAAUGGUUUGUGUUCCAAAUGAUUUAUCGCCGUAGGAUGGGACUGCGGCCUAUCAGUUUGUUGGUGAGGUAAUGGCCCACCAAGACUAUUACAGGUACGGGCUCUGAGAGGAGUAGCCCGGAGAUGGGUACUGAGACACGGACCCAGGCCCUAUGGGGCGCAGCAGGCGAGAAAACUUUGCAAUGUGCGAAAGCACGACAAGGUUAAUCCGAGUGAUUUGUGCUAAACGAAUCUUUUGUUAGUCCUAGAAACA…	Archaea,Crenarchaeota,Nitrososphaeria,Nitrosopumilales,Nitrosopumilaceae,Candidatus Nitrosopumilus,uncultured archaeon
OFKG01000171.338.1795	UCCGGUUGAUCCUGCCGGACCUGACUGCUAUCGGAUUGAUACUAAGCCAUGCGAGUCAUUGUAGCAAUACAAGGCAUACGGCUCAGUAACGCGUAGUCAACCUAACCUAUGGACGGGAAUAACCUCGGGAAACUGAGAAUAAUGCCCGAUAGAACAUUAUGCCUGGAAUGGUUUAUGUUCCAAAUGAUUUAUCGCCGUAGGAUGGGACUGCGGCCUAUCAGUUUGUUGGUGAGGUAAUGGCCCACCAAGACUAUUACAGGUACGGGCUCUGAGAGGAGUAGCCCGGAGAUGGGUACUGAGACACGGACCCAGGCCCUAUGGGGCGCAGCAGGCGAGAAAACUUUGCAAUGUGCGAAAGCACGACAAGGUUAAUCCGAGUGAUUUCUGCUAAAGAGAUCU…	Archaea,Crenarchaeota,Nitrososphaeria,Nitrosopumilales,Nitrosopumilaceae,Candidatus Nitrosopumilus,marine metagenome
EU284651.1.1402	CCUGACUGCUAUCGGAUUGAUACUAAGCCAUGCGAGUCAUUGUAGCAAUACAAGGCAGACGGCUCAGUAACGCGUAGUCAACCUAACCUAUGGACGAGAAUAACCUCGGGAAACUGAGAAUAAUGCUCGAUAGAACACUAUACCUGGAAUGGUUUGUGUUCCAAAUGAUUUAUCGCCGUAGGAUGGGACUGCGGCCUAUCAGUUUGUUGGUGAGGUAAUGGCCCACCAAGACUAUUACAGGUACGGGCUCUGAGAGGAGUAGCCCGGAGAUGGGUACUGAGACACGGACCCAGGCCCUAUGGGGCGCAGCAGGCGAGAAAACUUUGCAAUGUGCGAAAGCACGACAAGGUUAAUCCGAGUGAUUUGUGCUAAACGAAUCUUUUGUUAGUCCUAGAAACA…	Archaea,Crenarchaeota,Nitrososphaeria,Nitrosopumilales,Nitrosopumilaceae,Candidatus Nitrosopumilus,uncultured archaeon
EU284596.1.1403	CCUGACUGCUAUCGGAUUGAUACUAAGCCAUGCGAGUCAUUGUAGCAAUACAAGGCAGACGGCUCAGUAACGCGUAGUCAACCUACCCUAUGGACGGGAAUAACCUCGGGAAACUGAGAAUAAUGCCCGAUAGAACAUUAUACCUGGAAUGGUAUAUGUUCCAAAUGAUUUAUCGCCGUAGGAUGGGACUGCGGCCUAUCAGUUUGUUGGUGAGGUAAUGGCCCACCAAGACUAUUACAGGUACGGGCUCUGAGAGGAGUAGCCCGGAGAUGGGUACUGAGACACGGACCCAGGCCCUAUGGGGCGCAGCAGACGAGAAAACUUUGCAAUGUGCGAAAGCACGACAAGGUUAAUCCGAGUGGUUUGUGCUAAACGAACCUUUUGUCAGUCCUAGAAACA…	Archaea,Crenarchaeota,Nitrososphaeria,Nitrosopumilales,Nitrosopumilaceae,Candidatus Nitrosopumilus,uncultured archaeon
OFKI01000083.914.2371	UCCGGUUGAUCCUGCCGGACCUGACUGCUAUCGGAUUGAUACUAAGCCAUGCGAGUCAUUGUAGCAAUACAAGGCAUACGGCUCAGUAACGCGUAGUCAACCUAACCUAUGGACGGGAAUAACCUCGGGAAACUGAGAAUAAUGCCCGAUAGAACACUAUACCUGGAAUGGUUUGUGUUCCAAAUGAUUUAUCGCCAUAGGAUGGGACUGCGGCCUAUCAGUUUGUUGGUGAGGUAAUGGCCCACCAAGACUAUUACAGGUACGGGCUCUGAGAGGAGUAGCCCGGAGAUGGGUACUGAGACACGGACCCAGGCCCUAUGGGGCGCAGCAGGCGAGAAAACUUUGCAAUGUGCGAAAGCACGACAAGGUUAAUCCGAGUGAUUUGUGCUAAACGAAUCU…	Archaea,Crenarchaeota,Nitrososphaeria,Nitrosopumilales,Nitrosopumilaceae,Candidatus Nitrosopumilus,marine metagenome
EU284660.1.1403	CCUGACUGCUAUCGGAUUGAUACUAAGCCAUGCGAGUCAUUGUAGCAAUACAAGGCAUACGGCUCAGUAACGCGUAGUCAACCUAACCUAUGGACGGGAAUAACCUCGGGAAACUGAGAAUAAUGCCCGAUAGAACACUAUAUCUGGAAUGGUUUGUGUUCCAAAUGAUUUAUCGCCGUAGGAUGGGACUGCGGCCUAUCAGUUUGUUGGUGAGGUAAUGGCCCACCAAGACUAUUACAGGUACGGGCUCUGAGAGGAGUAGCCCGGAGAUGGGUACUGAGACACGGACCCAGGCCCUAUGGGGCGCAGCAGGCGAGAAAACUUUGCAAUGUGCGAAAGCACGACAAGGUUAAUCCGAGUGAUUUGUGCUAAACGAAUCUUUUGUUAGUCCUAGAAACA…	Archaea,Crenarchaeota,Nitrososphaeria,Nitrosopumilales,Nitrosopumilaceae,Candidatus Nitrosopumilus,uncultured archaeon
EU284602.1.1403	CCUGACUGCUAUCGGAUUGAUACAAAGCCAUGCGAGUCAUUGUAGCAAUACAAGGCAUACGGCUCAGUAACGCGUAGUCAACCUAACCUAUGGACGGGAAUAACCUCGGGAAACUGAGAAUAAUGCCCGAUAGAACACUAUAUCUGGAAUGGUUUGUGUUCCAAAUGAUUUAUCGCCGUAGGAUGGGACUGCGGCCUAUCAGUUUGUUGGUGAGGUAAUGGCCCACCAAGACUAUUACAGGUACGGGCUCUGAGAGGAGUAGCCCGGAGAUGGGUACUGAGACACGGACCCAGGCCCUAUGGGGCGCAGCAGGCGAGAAAACUUUGCAAUGUGCGAAAGCACGACAAGGUUAAUCCGAGUGAUUUGUGCUAAACGAAUCUUUUGUUAGUCCUAGAAACA…	Archaea,Crenarchaeota,Nitrososphaeria,Nitrosopumilales,Nitrosopumilaceae,Candidatus Nitrosopumilus,uncultured archaeon
OFJQ01000045.341.1798	UCCGGUUGAUCCUGCCGGACCUGACUGCUAUCGGAUUGAUACUAAGCCAUGCGAGUCAUUGUAGCAAUACAAGGCAUACGGCUCAGUAACGCGUAGUCAACCUAACCUAUGGACGGGAAUAACCUCGGGAAACUGAGAAUAAUGCCCGAUAGAACAUUAUGCCUGGAAUGGUUUAUGUUCCAAAUGAUUUAUCGCCAUAGGAUGGGACUGCGGCCUAUCAGUUUGUUGGUGAGGUAAUGGCCCACCAAGACUAUUACAGGUACGGGCUCUGAGAGGAGUAGCCCGGAGAUGGGUACUGAGACACGGACCCAGGCCCUAUGGGGCGCAGCAGGCGAGAAAACUUUGCAAUGUGCGAAAGCACGACAAGGUUAAUCCGAGUGAUUUCUGCUAAAGAGAUCU…	Archaea,Crenarchaeota,Nitrososphaeria,Nitrosopumilales,Nitrosopumilaceae,Candidatus Nitrosopumilus,marine metagenome
EU309860.1.1401	CCUGACUGCUAUCGGAUUGAUACUAAGCCAUGCGAGUCAUUGUAGCAAUACAAGGCAGACGGCCCAGUAACGCGUAGUCAAUCUACCCUAUGGACGGGAAUAAUUUCGGGAAACUGAGAAUAAUGCCCGAUAGAACAUUAUGCCUGGAAUGGUUUAUGUUUCAAAUGAUUUAUCGCCAUAGGAUGGGACUGCGGCCUAUCAGUUUGUUGGUGAGGUAAUGGCCCACCAAGACUAUUACAGGUACGGGCUCUGAGAGGAGUGGCCCGGAGAUGGGUACUGAGACACGGACCCAGGCCCUAUGGGGCGCAGCAGGCGAGAAAACUUUGCAAUGUGCGAAAGCACGACAAGGUUAAUCCGAGUGGUUUCUGCUAAAGAAACCUUUUGUCAGUCCUAGAAACA…	Archaea,Crenarchaeota,Nitrososphaeria,Nitrosopumilales,Nitrosopumilaceae,Nitrosarchaeum,uncultured crenarchaeote
EU284607.1.1403	CCUGACUGCUAUCGGAUUGAUACUAAGCCAUGCGAGUCAUUGUAGUAAUACAAGGCAGACGGCUCAGUAACGCGUAGUCAACCUACCCUAUGGACGGGAAUAACCUCGGGAAACUGAGAAUAAUGCCCGACAGAACAUUAUACCUGGAAUGGUUUAUGUUUCAAAUGAUUUAUCGCCGUAGGAUGGGACUGCGGCCUAUCAGUUUGUUGGUGAGGUAAUGGCCCACCAAGACUAUUACAGAUACGGGCUCUGAGAGGAGUAGCCCGGAGAUAGGUACUGAGACACGGACCCAGGCCCUAUGGGGCGCAGCAGGCGAGAAAACUUUGCAAUGUGCGAAAGCACGACAAGGUUAAUCCGAGUGGUUUGUGCUAAACGAACCUUUUGUCAGUCCUAGAAACA…	Archaea,Crenarchaeota,Nitrososphaeria,Nitrosopumilales,Nitrosopumilaceae,Candidatus Nitrosopumilus,uncultured archaeon
OFBM01000076.2664.4104	UCCGGUUGAUCCUGCCGGACCUGACUGCUAUCGGAUUGAUACUAAGCCAUGCGAGUCUUUGCAGUAAUGCAAGGCAUACGGCUCAGUAACACGUAGUCAACUUACCCUAUGGACGAGGAUAAUCUCGGGAAACUGAGCAUAAUACUCGAUAGAUCAUAAUGCCUGGAAUGGUUUAUGGUUAAAAUGAUUCGUCGCCAUAGGAUGGGACUGCGGCCUAUCAGCUUGUUGGUGAGGUAAUGGCCCACCAAGGCGAUUACAGGUACGGGCUCUGAGAGGAGAAGCCCGGAGAUGGGUACUGAGACAAGGACCCAGGCCCUAUGGGGCGCAGCAGGCGAGAAAACUUUGCAAUGUGCGAAAGCACGACAAGGUUAAUCCGAGUGAUUUCUGCUAAAGAAAUCU…	Archaea,Crenarchaeota,Nitrososphaeria,Nitrosopumilales,Nitrosopumilaceae,metagenome,
EU280204.1.1401	CCUGACUGCUAUCGGAUUGAUACUAAGCCAUGCGAGUCAUUGUAGCAAUACAAGGCAGACGGCUCAGUAACGCGUAGUCAACCUACCCUAUGGACGGGAAUAAUCUCGGGAAACUGAGAAUAAUGCCCGAUAGAACAUUAUGCCUGGAAUGGUUUAUGUUCCAAAUGAUUUAUCGCCGUAGGAUGGGACUGCGGCCUAUCAGUUUGUUGGUGAGGUAAUGGCCCACCAAGACUAUUACAGGUACGGGCUCUGAGAGGAGUAGCCCGGAGAUGGGUACUGAGACACGGACCCAGGCCCUAUGGGGCGCAGCAGGCGAGAAAACUUUGCAAUGUGCGAAAGCACGACAAGGUUAAUCCGAGUGGUUUCUGCUAAAGGAACCUUUUGUCAGUCCUGGAAACA…	Archaea,Crenarchaeota,Nitrososphaeria,Nitrosopumilales,Nitrosopumilaceae,Candidatus Nitrosopumilus,uncultured archaeon
EU420679.1.1458	UUCUGGUUGAUCCUGCCGGACCUGACUGCUAUCGGAUUGAUACUAAGCCAUGCGAGUCAUUGUAGUAAUACAAGGCAGACGGCUCAGUAACGCGUAGUCAACCUACCCUAUGGACGGGAAUAACCUCGGGAAACUGAGAAUAAUGCCCGAUAGAACAUUAGUCCUGGAAUGGUUUAUGUUCCAAAUGAUUUAUCGCCGUAGGAUGGGACUGCGUCCUAUCAGUUUGUUGGUGAGGUAAUGGCCCACCAAGACUAUUACAGGUACGGGCUCUGAGAGGAGUGGUCCGGAGAUGGGUACUGAGACACGGACCCAGGCCCUAUGGGGCGCAGCAGGCGAGAAAACUUUGCAAUGUGCGAAAGCACGACAAGGUUAAUCCGAGUGGUUUGUGCUAAACGAACC…	Archaea,Crenarchaeota,Nitrososphaeria,Nitrosopumilales,Nitrosopumilaceae,uncultured archaeon,
EU280225.1.1400	CCUGACUGCUAUCGGAUUGAUACUAAGCCAUGCGAGUCAUUGUAGCAAUACAAGGCAGACGGCUCAGUAACGCGUAGUCAACCUACCCUAUGGACGAGAAUAACCUCGGGAAACUGAGAAUAAUGCUCGAUAGAACAUUAUGCCUGGAAUGGUUUAUGUUCCAAAUGAUUUAUCGCCGUAGGAUGGGACUGCGGCCUAUCAGUUUGUUGGUGAGGUAAUGGCCCACCAAGACUAUUACAGGUACGGGCUCUGAGAGGAGUAGCCCGGAGAUGGGUACUGAGACACGGACCCAGGCCCUAUGGGGCGCAGCAGGCGAGAAAACUUUGCAAUGUGCGAAAGCACGGCAAGGUUAAUCCGAGUGGUUUCUGCUAAAGGAACCUUUUGACAGUCCUAGAAACA…	Archaea,Crenarchaeota,Nitrososphaeria,Nitrosopumilales,Nitrosopumilaceae,Candidatus Nitrosopumilus,uncultured archaeon
EU420704.1.1453	UUCCGGUUGAUCCCGCCAGACCUGACUGCUAUCGGAUUGAUACUAAGCCAUGCGAGUCAUUGUAGUAAUACAAGGCAGACGGCUUAGUAACGCGUAGUCAAUCUACCCUAUGGACGAGAAUAACCUCGGGAAACUGAGAAUAAUGCUCGAUAGAACACUAUGCCUGGAAUGGUUUGUGUUUGAAAUGAUUUAUCGCCGUAGGAUGGGACUGCGGCCUAUCAGUUUGUUGGUGAGGUAAUGGCCCACCAAGACUAUUACAGGUACGGGCUCUGAGAGGAGUGGCCCGGAGAUGGGUACUGAGACACGGACCCAGGCCCUAUGGGGCGCAGCAGGCGAGAAAACUUUGCAAUGUGCGAAAGCACGACAAGGUUAAUCCGAGUGGUUUCUGCUAAAGAAACC…	Archaea,Crenarchaeota,Nitrososphaeria,Nitrosopumilales,Nitrosopumilaceae,Nitrosarchaeum,uncultured archaeon
EU284617.1.1403	CCUGACUGCUAUCGGAUUGAUACUAAGCCAUGCGAGUCAUUGUAGUAAUACAAGGCAGACGGCUCAGUAACGCGUAGUCAACCUACCCUAUGGACGGGAAUAACCUCGGGAAACUGAGAAUAAUGCCCGACAGAACAUUAUACCUGGAAUGGUUUAUGUUUCAAAUGAUUUAUCGCCGUAGGAUGGGACUGCGGCCUAUCAGUUUGUUGGUGAGGUAAUGGCCCACCAAGACUAUUACAGGUACGGGCUCUGAGAGGAGUAGCCCGGAGAUGGGUACUGAGACACGGACCCAGGCCCUAUGGGGCGCAGCAGGCGAGAAAACUUUGCAAUGUGCGAAAGCACGACAAGGUUAAUCCGAGUGGUUUGUGCUAAACGAACCUUUUGUCAGUCCUAGAAACA…	Archaea,Crenarchaeota,Nitrososphaeria,Nitrosopumilales,Nitrosopumilaceae,Candidatus Nitrosopumilus,uncultured archaeon
EU280234.1.1400	CCUGACCGCUAUCGGAUUGAUACUAAGCCAUGCGAGUCAUCGUAGCAAUACAAGGCAUACGGCUCAGUAACGCGUAGUCAAUCUACCCUAUGGACGGGAAUAACCUCGGGAAACUGAGAAUAAUGCCCGAUAGAACAUUAUGCCUGGAAUGGUUUAUGUUCCAAAUGAUUUAUCGCCGUAGGAUGGGACUGCGGCCUAUCAGUUUGUUGGUGAGGUAAUGGCCCACCAAGACUAUUACAGGUACGGGCUCUGAGAGGAGUAGCCCGGAGAUGGGUACUGAGACACGGACCCAGGCCCUAUGGGGCGCAGCAGGCGAGAAAACUUUGCAAUGUGCGAAAGCACGACAAGGUUAAUCCGAGUGGUUUGUGCUAAACGAACCUUUUGUCAGUCCUAGAAACA…	Archaea,Crenarchaeota,Nitrososphaeria,Nitrosopumilales,Nitrosopumilaceae,Candidatus Nitrosopumilus,uncultured archaeon
EU284624.1.1403	CCUGACUGCUAUCGGAUUGAUACUAAGCCAUGCGAGUCAUUGUAGCAAUACAAGGCAUACGGCUCAGUAACGCGUAGUCAACCUAACCUAUGGACGGGAAUAACCUCGGGAAACUGAGAAUAAUGCCCGAUAGAACACUAUAUCUGGAAUGGUUUGUGUUCCAAAUGAUUUAUCGCCGUAGGAUGGGACUGCGGCCUAUCAGUUUGUUGGUGAGGUAAUGGCCCACCAAGACUAUUACAGGUACGGGCUCUGAGAGGAGUAGCCCGGAGAUGGGUACUGAGACACGGACCCAGGCCCUAUGGGGCGCAGCAGGCGAGAAAACUUUGCAAUGUGCGAAAGCACGACAAGGUUAAUCCGAGUGAUUUGUGCUAAACGAAUCUUUUGUUAGUCCUAGAAACA…	Archaea,Crenarchaeota,Nitrososphaeria,Nitrosopumilales,Nitrosopumilaceae,Candidatus Nitrosopumilus,uncultured archaeon
JQ815995.1.1402	ACCUGACUGCUAUCGGAUUGAUACUAAGCCAUGUGAGUCAUUGUAGCAAUACAAGGCAGACGGCUCAGUAACACGUAGCCAACCUACCCUAUGGACGGGGAUAACCUCGGGAAACUGAGGAUAAACCCCGAUAGAUCAUUAUACCUGGAACGGUUUAUGGUCCAAAUGAUUCGUCGCCGUAGGAUGGGACUGCGGCCUAUCAGCUUGUUGGUGAGGUAAUGGCCCACCAAGGCUAUUACAGGUACGGGCUCUGAGAGGAGAAGCCCGGAGAUGGGUACUGAGACACGGACCCAGGCCCUAUGGGGCGCAGCAGGCGAGAAAACUUUGCAAUGUGCGCAAGCACGACAAGGUUAAUCCGAGUGUUUCCUGCUAAAGGAAUCUUUUGCUAGUCCUAAAAAC…	Archaea,Crenarchaeota,Nitrososphaeria,Nitrosopumilales,Nitrosopumilaceae,uncultured archaeon,
EU284631.1.1403	CCUGACUGCUAUCGGAUUGAUACUAAGCCAUGCGAGUCAUUGUAGUAAUACAAGGCAUACGGCUCAGUAACGCGUAGUCAACCUAACCUAUGGACAGGAAUAACCUCGGGAAACUGAGAAUAAUGCCUGAUAGAACACUAUAUCUGGAAUGGUUUGUGUUCCAAAUGAUUUAUCGCCGUAGGAUGGGACUGCGGCCUAUCAGUUUGUUGGUGAGGUAAUGGCCCACCAAGACUAUUACAGGUACGGGCUCUGAGAGGAGUAGCCCGGAGAUGGGUACUGAGACACGGACCCAGGCCCUAUGGGGCGCAGCAGGCGAGAAAACUUUGCAAUGUGCGAAAGCACGACAAGGUUAAUCCGAGUGAUUUGUGCUAAACGAAUCUUUUGUUAGUCCUAGAAACA…	Archaea,Crenarchaeota,Nitrososphaeria,Nitrosopumilales,Nitrosopumilaceae,Candidatus Nitrosopumilus,uncultured archaeon
JQ817513.1.1402	ACCUGACUGCUAUCGGAUUGAUACUAAGCCAUGCGAGUCAUUGUAGCAAUACAAGGCAGACGGCUCAGUAACGCGUAGUCAACCUACCCUAUGGACGGGGAUAACCUCGGGAAACUGAGAAUAAUACCAGAUAGAACAUUAUGCCUGGAAUGGUUUAUGUUUCAAAUAAUUUAUUGCCGUAGGAUGGGACUGCGGCCUAUCAGUUUGUUGGUGAGGUAAUGGCCCACCAAGACUAUUACAGGUACGGGCUCUGAGAGGAGUAGCCCGGAGAUGGGUACUGAGACACGGACCCAGGCCCUAUGGGGCGCAGCAGGCGAGAAAACUUUGCAAUGUGCGAAAGCACGACAAGGUUAAUCCGAGUGGUUUCUGCUAAAGGAACCUUUUGCCAGUCCUAGAAAC…	Archaea,Crenarchaeota,Nitrososphaeria,Nitrosopumilales,Nitrosopumilaceae,Candidatus Nitrosopumilus,uncultured archaeon
EU284634.1.1401	CCUGACUGCUAUCGGAUUGAUACUAAGCCAUGCGAGUCAUUGUAGCAAUACAAGGCAGACGGCUCAGUAACGCGUAGUCAACCUAACCUAUGGACGAGAAUAACCUCGGGAAACUGAGAAUAAUGCUCGAUAGAACACUAUACCUGGAAUGGUUUGUGUUCCAAAUGAUUUAUCGCCGUAGGAUGGGACUGCGGCCUAUCAGUUUGUUGGUGAGGUAAUGGCCCACAAAGACUAUUACAGGUACGGGCUCUGAGAGGAGUAGCCCGGAGAUGGGUACUGAGACACGGACCCAGGCCCUAUGGGGCGCAGCAGGCGAGAAAACUUUGCAAUGUGCGAAAGCACGACAAGGUUAAUCCGAGUGAUUUGUGCUAAACGAAUCUUUUGUUAGUCCUAGAAACA…	Archaea,Crenarchaeota,Nitrososphaeria,Nitrosopumilales,Nitrosopumilaceae,Candidatus Nitrosopumilus,uncultured archaeon
DQ085102.1.1402	ACCUGACUGCUAUCGGAUUGGUACUAAGCCAUGUGAGUCGUUGUAGCAAUACAAGGCAUACGGCUCAGUAACACGUAGUCAAUCUAACCUAUGGAUGGGGAUAACCUCGGGAAACUGAGGAUAAACCCCGAUAGAUCAUUAUGCCUGGAACGGUUUAUGGUCUAAAUGAUUCGUCGCCGUAGGGUGGGACUGCGGCCUAUCAGCUUGUUGGUGAGGUAGUGGCCCACCAAGGCUAUUACAGGUACGGGCUCUGAGAGGAGAAGCCCGGAGAUGGGUACUGAGACACGGACCCAGGCCCUAUGGGGCGCAGCAGGCGAGAAACCUUUGCAAUGUGCGCAAGCACGACAAGGUUAAUCCGAGUGUUUCCUGCUAAAGGAAUCUUUUGUUAGUUGUAAAACC…	Archaea,Crenarchaeota,Nitrososphaeria,Nitrosopumilales,Nitrosopumilaceae,uncultured Nitrosopumilales archaeon,
EU284613.1.1403	CCUGACUGCUAUCGGAUUGAUACUAAGCCAUGCGAGUCAUUGUAGCAAUACAAGGCAGACGGCUCAGUAACGCGUAGUCAACCUAACCUAUGGACGAGAAUAACCUCGGGAAACUGAGAAUAAUGCUCGAUAGAACACUAUACCUGGAAUGGUUUGUGUUCCAAAUGAUUUAUCGCCGUAGGAUGGGACUGCGGCCUAUCAGUUUGUUGGUGAGGUAAUGGCCCACCAAGACUAUUACAGGUACGGGCUCUGAGAGGAGUAGCCCGGAGAUGGGUACUGAGACACGGACCCAGGCCCUAUGGGGCGCAGCAGGCGAGAAAACUUUGCAAUGUGCGAAAGCACGACAAGGUUAGUCCGAGUGAUUUGUGCUAAACGAAUCUUUUGUUAGUCCUAGAAACA…	Archaea,Crenarchaeota,Nitrososphaeria,Nitrosopumilales,Nitrosopumilaceae,Candidatus Nitrosopumilus,uncultured archaeon
EU284640.1.1402	CCUGACUGCUAUCGGAUUGAUACUAAGCCAUGCGAGUCAUUGUAGCAAUACAAGGCAGACGGCUCAGUAACGCGUAGUCAACCUAACCUAUGGACGAGAAUAACCUCGGGAAACUGAGAAUAAUGCUCGAUAGAACACUAUACCUGGAAUGGUUUGUGUUCCAAAUGAUUUAUCGCCGUAGGAUGGGACUGCGGCCUAUCAGUUUGUUGGUGAGGUAAUGGCCCACCAAGACUAUUACAGGUACGGGCUCUGAGAGGAGUAGCCCGGAGAUGGGUACUGAGACACGGACCCAGGCCCUAUGGGGCGCAGCAGGCGAGAAAACUUUGCAAUGUGCGAAAGCACGACAAGGUUAAUCCGAGUGAUUUGUGCUAAACGAAUCUUUUGUUAGUCCUAGAAACA…	Archaea,Crenarchaeota,Nitrososphaeria,Nitrosopumilales,Nitrosopumilaceae,Candidatus Nitrosopumilus,uncultured archaeon
DQ085103.1.1402	ACCUGACUGCUACCGGAUUGAUACUAAGCCAUGCGAGUCAUUGUAGUAAUACAAGGCAGACGGCUCAGUAACGCGUAGUCAACCUACCCUAUGGACGGGAAUAACCUCGGGAAACUGAGUAUAAUGCCCGAUAGAACACUAUACCUGGAAUGGUUUGUGUUCCAAAUGAUUUAUCGCCGUAGGAUGGGACUGCGGCCUAUCAGUUUGUUGGUGAGGUAAUGGCCCACCAAGACUAUUACAGGUACGGGCUCUGAGAGGAGUAGCCCGGAGAUGGGUACUGAGACACGGACCCAGGCCCUAUGGGGCGCAGCAGGCGAGAAAACUUUGCAAUGUGCGAAAGCACGACAAGGUUAAUCCGAGUGGUUUGUGCUAAACGAACCUUUUGACAGUCCUAGAAAC…	Archaea,Crenarchaeota,Nitrososphaeria,Nitrosopumilales,Nitrosopumilaceae,Candidatus Nitrosopumilus,uncultured Nitrosopumilales archaeon
EU284616.1.1403	CCUGACUGCUAUCGGAUUGGUACUAAGCCAUGUGAGUCAUUGUAGCAAUACAAGGCAUACGGCUCAGUAACACGUAGUCAAUCUAACCUAUGGACGUGGAUAACCUCGGGAAACUGAGAAUAAUCCGCGAUAGAUCAUUAUACCUGGAACGGUUCAUGGUCGAAAGGAUUCGUCGCCAUAGGAUGGGACUGCGGCCUAUCAGCUUGUUGGUGAGGUAAUGGCCCACCAAGGCUAAUACAGGUACGGGCUCUGAGAGGAGAAGCCCGGAGAUGGGUACUGAGACACGGACCCAGGCCCUAUGGGGCGCAGCAGGCGAGAAACCUUUGCAAUGUGCGCAAGCACGACAAGGUUAAUCCGAGUGUUUCCUGCUAAAGGAAUCUUUUGUUAGUUCUAAAACCA…	Archaea,Crenarchaeota,Nitrososphaeria,Nitrosopumilales,Nitrosopumilaceae,uncultured archaeon,
EU284647.1.1403	CCUGACUGCUAUCGGAUUGAUACUAAGCCAUGCGAGUCAUUGUAGCAAGACAAGGCAGACGGCUCAGUAACGCGUAGUCAACCUACCCUAUGGACGGGAAUAAUCUCGGGAAACUGAGAAUAAUGCCCGAUAGAACAUUAUGCCUGGAAUGGUUUAUGUUCCAAAUGAUUUAUCGCCGUAGGAUGGGACUGCGGCCUAUCAGUUUGUUGGUGAGGUAAUGGCCCACCAAGACUAUUACAGGUACGGGCUCUGAGAGGAGUAGCCCGGAGAUGGGUACUGAGACACGGACCCAGGCCCUAUGGGGCGCAGCAGGCGAGAAAACUUUGCAAUGUGCGAAAGCACGACAAGGUUAAUCCGAGUGGUUUCUGCUAAAGGAACCUUUUGUCAGUCCUAGAAACA…	Archaea,Crenarchaeota,Nitrososphaeria,Nitrosopumilales,Nitrosopumilaceae,Candidatus Nitrosopumilus,uncultured archaeon
EU284622.1.1403	CCUGACUGCUAUCGGAUUGAUACUAAGCCAUGCGAGUCAUUGUAGCAAUACAAGGCAGACGGCUCAGUAACGCGUAGUCAACCUAACCUAUGGACGAGAAUAACCUCGGGAAACUGAGAAUAAUGCUCGAUAGAACACUAUACCUGGAAUGGUUUGUGUUCCAAAUGAUUUAUCGCCGUAGGAUGGGACUGCGGCCUAUCAGUUUGUUGGUGAGGUAAUGGCCCACCAAGACUAUUACAGGUACGGGCUCUGAGAGGAGUAGCCCGGAGAUGGGUACUGAGACACGGACCCAGGCCCUAUGGGGCGCAGCAGGCGAGAAAACUUUGCAAUGUGCGAAAGCACGACAAGGUUAAUCCGAGUGAUUUGUGCUAAACGAAUCUUUUGUUAGUCCUAGAAACA…	Archaea,Crenarchaeota,Nitrososphaeria,Nitrosopumilales,Nitrosopumilaceae,Candidatus Nitrosopumilus,uncultured archaeon
EU284659.1.1403	CCUGACUGCUAUCGGAUUGAUACUAAGCCAUGCGAGUCAUUGUAGCAAUACAAGGCGGACGGCUCAGUAACGCGUAGUCAACCUACCCUAUAGACGGGAAUAACCUCGGGAAACUGAGAAUAAUGCCCGAUAGAACAUUAUGCCUGGAAUGGUUUAUGUUCCAAAUGAUUUAUCGCUGUAGGAUGGGACUGCGGCCUAUCAGUUUGUUGGUGAGGUAAUGGCCCACCAAGACUAUUACAGGUACGGGCUCUGAGAGGAGUAGCCCGGAGAUGGGUACUGAGACACGGACCCGGGCCCUAUGGGGCGCAGCAGGCGAGAAAACUUUGCAAUGUGCGAAAGCACGACAAGGUUAAUCCGAGUGGUUUCUGCUAAAGGAACCUUUUGUCAGUCCUAGAAACA…	Archaea,Crenarchaeota,Nitrososphaeria,Nitrosopumilales,Nitrosopumilaceae,Candidatus Nitrosopumilus,uncultured archaeon
EU284629.1.1403	CCUGACUGCUAUCGGAUUGAUACUAAGCCAUGCGAGUCAUUGUAGCAAUACAAGGCAUACGGCUCAGUAACGCGUAGUCAACCUACCCUAUGGACGGGAAUAACCUCGGGAAACUGAGAAUAAUGCCCGAUAGAACAUUAUGCCUGGAAUGGUUUAUGUUCCAAAUGAUUUAUCGCCGUAGGAUGGGACUGCGGCCUAUCAGUUUGUUGGUGAGGUAAUGGCCCACCAAGACUAUUACAGGUACGGGCUCUGAGAGGAGUAGCCCGGAGAUGGGUACUGAGACACGGACCCAGGCCCUAUGGGGCGCAGCAGGCGAGAAAACUUUGCAAUGUGCGAAAGCACGACAAGGUUAAUCCGAGUGGUUUGUGCUAAACGAACCUUUUGUCAGUCCUAGAAACA…	Archaea,Crenarchaeota,Nitrososphaeria,Nitrosopumilales,Nitrosopumilaceae,Candidatus Nitrosopumilus,uncultured archaeon
EU309861.1.1401	CCUGACUGCUAUCGGAUUGAUACUAAGCCAUGCGAGUCAUUGUAGCAAUACAAGGCAGACGGCUCAGUAACGCGUAGUCAAUCUACCCUAUGGACGGGAAUAAUCUCGGGAAACUGAGAAUAAUGCCCGAUAGAACAUUAUGCCUGGAAUGGUUUAUGUUUCAAAUGAUUUAUCGCCAUAGGAUGGGACUGCGGCCUAUCAGUUUGUUGGUGAGGUAAUGGCCCACCAAGACUAUUACAGGUACGGGCUCUGAGAGGAGUGGCCCGGAGAUGGGUACUGAGACACGGACCCAGGCCCUAUGGGGCGCAGCAGGCGAGAAAACUUUGCAAUGUGCGAAAGCACGACAAGGUUAAUCCGAGUGGUUUCUGCUAAAGAAACCUUUUGUCAGUCCUAGAAACA…	Archaea,Crenarchaeota,Nitrososphaeria,Nitrosopumilales,Nitrosopumilaceae,Nitrosarchaeum,uncultured crenarchaeote
DQ299272.1.1406	UUGAUCCCGCCGGACCUGACUGCUAUCGGAUUGAUACUAAGCCAUGCGAGUCAUUGUAGCAAUACAAGGCAGACGGCUCAGUAACGCGUAGUCAACCUACCCUAUGGACGUGGAUAACCUCGGGAAACUGAGAAUAAUACACGAUAGAACAUUAUGCCUGGAACGGUUUAUGUUCCAAAUGAUUUAUCGCCGUAGGAUGGGACUGCGGCCUAUCAGUUUGUUGGUGAGGUAAUGGCCCACCAAGACUAUUACAGGUACGGGCUCUGAGAGGAGUGGCCCGGAGAUGGGUACUGAGACACGGACCCAGGCCCUAUGGGGCGCAGCAGGCGAGAAAACUUUGCAAUGUGCGAAAGCACGACAAGGUUAAUCCGAGUGGUUUCUGCUAAAGGAACCUUUUGA…	Archaea,Crenarchaeota,Nitrososphaeria,Nitrosopumilales,Nitrosopumilaceae,Candidatus Nitrosopumilus,uncultured Nitrosopumilales archaeon
EU284638.1.1403	CCUGACUGCUAUCGGAUUGAUACUAAGCCAUGCGAGCCAUUGUAGUAAUACAAGGCAGACGGCUCAGUAACGCGUAGUCAACCUACCCUAUGGACGGGAAUAACCUCGGGAAACUGAGAAUAAUGCCCGACAGAACAUUAUACCUGGAAUGGUUUAUGUUUCAAAUGAUUUAUCGCCGUAGGAUGGGACUGCGGCCUAUCAGUUUGUUGGUGAGGUAAUGGCCCACCAAGACUAUUACAGGUACGGGCUCUGAGAGGAGUAGCCCGGAGAUGGGUACUGAGACACGGACCCAGGCCCUAUGGGGCGCAGCAGGCGAGAAAACUUUGCAAUGUGCGAAAGCACGACAAGGUUAAUCCGAGUGGUUUGUGCUAAACGAACCUUUUGUCAGUCCUAGAAACA…	Archaea,Crenarchaeota,Nitrososphaeria,Nitrosopumilales,Nitrosopumilaceae,Candidatus Nitrosopumilus,uncultured archaeon
EU420678.1.1453	UUCUGGUUGAUCCUGCCGGACCUGACUGCUAUCGGAUUGAUACUAAGCCAUGCGAGUCAUUGUAGUAAUACAAGGCAGACGGCUCAGUAACGCGUAGUCAACCUACCCUAUGGACGGGGAUAACCUCGGGAAACUGAGAAUAAUACCCGAUAGAACAUUAUACCUGGAAUGGUUUAUGUUUCAAAUAAUUUAUUGCCGUAGGAUGGGACUGCGGCCUAUCAGUUUGUUGGUGAGGUAAUGGCCCACCAAGACUAUUACAGGUACGGGCUCUGAGGGGAGUGGCCCGGAGAUGGGUACUGAGACACGGACCCAGGCCCUAUGGGGCGCAGCAGGCGAGAAAACUUUGCAAUGUGCGAAAGCACGACAAGGUUAAUCCGAGUGGUUUCUGCUAAAGGAACC…	Archaea,Crenarchaeota,Nitrososphaeria,Nitrosopumilales,Nitrosopumilaceae,Candidatus Nitrosopumilus,uncultured archaeon
JQ989639.1.1420	UCCGGUUGAACCUGCCGGACCUGACUGCUAUCGGAUUGAUACUAAGCCAUGCGAGUCAUUGUAGCAAUACAAGGCAUACGGCUCAGUAACGCGUAGUCAAUCUAACCUAUGGACGGGGAUAACCUCGGGAAACUGAGAAUAAUACCCGAUAGAACAUUAUGCCUGGAAUGGUUUAUGUUUCAAAUAAUUUAUUGCCGUAGGAUGGGACUGCGGCCUAUCAGUUUGUUGGUGAGGUAAUGGCCCACCAAGACUAUUACAGGUACGGGCUCUGAGAGGAGUAGCCCGGAGAUGGGUACUGAGACACGGACCCAGGCCCUAUGGGGCGCAGCAGGCGAGAAAACUUUGCAAUGUGCGAAAGCACGACAAGGUUAAUCCGAGUGGUUUCUGCUAAAGGAACCU…	Archaea,Crenarchaeota,Nitrososphaeria,Nitrosopumilales,Nitrosopumilaceae,Candidatus Nitrosopumilus,uncultured archaeon
EU284643.1.1403	CCUGACUGCUAUCGGAUUGAUACUAAGCCAUGCGAGUCAUUGUAGCAAUACAAGGCAUACGGCUCAGUAACGCGUAGUCAACCUACCCUAUGGACGGGAAUAACCUCGGGAAACUGAGAAUAAUGCCCGAUAGAACAUUAUGCCUGGAAUGGUUUAUGUUCUAAAUGAUUUAUCGCCGUAGGAUGGGACUGCGGCCUAUCAGUUUGUUGGUGAGGUAAUGGCCCACCAAGACUAUUACAGGUACGGGCUCUGAGAGGAGUAGCCCGGAGAUGGGUACUGAGACACGGACCCAGGCCCUAUGGGGCGCAGCAGGCGAGAAAACUUUGCAAUGUGCGAAAGCACGACAAGGUUAAUCCGAGUGGUUUGUGCUAAACGAACCUUUUGUCAGUCCUAGAAACA…	Archaea,Crenarchaeota,Nitrososphaeria,Nitrosopumilales,Nitrosopumilaceae,Candidatus Nitrosopumilus,uncultured archaeon
EU420691.1.1453	UUCCGGUUGAUCCUGCCGGACCUGACUGCUAUCGGAUUGAUACUAAGCCAUGCGAGUCAUUGUAGUAAUACAAGGCAGACGGCUCAGUAACGCGUAGUCAACCUACCCUAUGGACGGGAAUAACCUCGGGAAACUGAGAAUAAUGCCCGAUAGAACACUAUGCCUGGAAUGGUUUGUGUUCCAAAUGAUUUAUCGCCGUAGGAUGGGACUGCGGCCUAUCAGUUUGUUGGUGAGGUAAUGGCCCACCAAGACUAUUACAGGUACGGGCUCUGAGAGGAGUAGCCCGGAGAUGGGUACUGAGACACGGACCCAGGCCCUAUGGGGCGCAGCAGGCGAGAAAACUUUGCAAUGUGCGAAAGCACGACAAGGUUAAUCUGAGUGGUUUCUGCUAAAGGAACC…	Archaea,Crenarchaeota,Nitrososphaeria,Nitrosopumilales,Nitrosopumilaceae,Candidatus Nitrosopumilus,uncultured archaeon
JQ989724.1.1402	ACCUGACUGCUAUCGGAUUGAUACUAAGCCAUGUGAGUCAUUGUAGCAAUACAAGGCAGACGGCUCAGUAACACGUAGCCAACCUACCCUAUGGACGGGGAUAACCUCGGGAAACUGAGGAUAAACCCCGAUAGAUCAUAAUACCUGGAACGGUUUAUGGUCCAAAUGAUUCGUCGCCGUAGGAUGGGACUGCGGCCUAUCAGCUUGUUGGUGAGGUAAUGGCCCACCAAGGCUAUUACAGGUACGGGCUCUGAGAGGAGAAGCCCGGAGAUGGGUACUGAGACACGGACCCAGGCCCUAUGGGGCGCAGCAGGCGAGAAAACUUUGCAAUGUGCGCAAGCACGACAAGGUUAAUCCGAGUGUUUCCUGCUAAAGGAAUCUUUUGCUAGUCCUAAAAAC…	Archaea,Crenarchaeota,Nitrososphaeria,Nitrosopumilales,Nitrosopumilaceae,uncultured archaeon,
EU284645.1.1403	CCUGACUGCUAUCGGAUUGAUACUAAGCCAUGCGAGUCAUUGUAGCAAUACAAGGCAUACGGCUCAGUAACGCGUAGUCAACCUAACCUAUGGACGGGAAUAACCUCGGGAAACUGAGAAUAAUGCCCGAUAGAACACUAUGUCUGGAAUGGUUUGUGUUCCAAAUGAUUUAUCGCCGUAGGAUGGGACUGCGGCCUAUCAGUUUGUUGGUGAGGUAAUGGCCCACCAAGACUAUUACAGGUACGGGCUCUGAGAGGAGUAGCCCGGAGAUGGGUACUGAGACACGGACCCAGGCCCUAUGGGGCGCAGCAGGCGAGAAAACUUUGCAAUGUGCGAAAGCACGACAAGGUUAAUCCGAGUGAUUUGUGCUAAACGAAUCUUUUGUUAGUCCUAGAGACA…	Archaea,Crenarchaeota,Nitrososphaeria,Nitrosopumilales,Nitrosopumilaceae,Candidatus Nitrosopumilus,uncultured archaeon
JQ815988.1.1401	ACCUGACUGCUAUCGGAUUGAUACUAAGCCAUGUGAGUCAUUGCAGCAAUGCAAGGCAGACGGCUCAGUAACACGUAGUCAACCUACCCUAUAGACGGGGAUAACCUCGGGAAACUGAGGAUAAACCCCGAUAGAUCAUUAUGCCUGGAACGGUUUAUGGUCCAAAUGAUUCGUCGCUAUAGGAUGGGACUGCGGCCUAUCAGCUUGUUGGUGAGGUAAUGGCCCACCAAGGCUAUUACAGGUACGGGCUCUGAGAGGAGAAGCCCGGAGAUGGGUACUGAGACACGGACCCAGGUCCUAUGGGGCGCAGCAGGCGAGAAAACUUUGCAAUGUGCGCAAGCACGACAAGGUUAAUCCGAGUGAUUCCUGCUAAAGGAAUCUUUUGUUAGUUGUAAAACC…	Archaea,Crenarchaeota,Nitrososphaeria,Nitrosopumilales,Nitrosopumilaceae,uncultured archaeon,
JX000665.1.1402	ACCUGACUGCUAUCGGAUUGAUACUAACCCAUGCGAGUCAUUGUAGCAAUACAAGGCAGACGGCUCAGUAACGCGUAGUCAACCUACCUUAUGGACGGGGAUAACCUCGGGAAACUGAGAAUAAUACCCGAUAGAACAUUAUGCCUGGAAUGGUUUAUGUUUCAAAUAAUUUAUUGCCGUAAGAUGGGACUGCGGCCUAUCAGUUUGUUGGUGAGGUAAUGGCCCACCAAGACUAUUACAGGUACGGGCUCUGAGAGGAGUAGCCCGGAGAUGGGUACUGAGACACGGACCCAGGCCCUAUGGGGCGCAGCAGGCGAGAAAACUUUGCAAUGUGCGAAAGCACGACAAGGUUAAUCCGAGUGAUUUCUGCUAAAGGAAUCUUUUGUCAGUCCUAGAAAC…	Archaea,Crenarchaeota,Nitrososphaeria,Nitrosopumilales,Nitrosopumilaceae,Candidatus Nitrosopumilus,uncultured archaeon
DQ085101.1.1402	ACCUGACUGCUAUCGGAUUGAUACUAAGUCAUGCGAGUCAUUGUAGUAAUACAAGGCAGACGGCUCAGUAACGCGUAGUCAACCUAACCUAUGGACGGGAAUAACCUCGGGAAACUGAGUAUAAUGCCCGAUAGAACAUUAUGCCUGGAAUGGUUUAUGUUCCAAAUGAUUUAUCGCCGUAGGAUGGGACUGCGGCCUAUCAGUUUGUUGGUGAGGUAAUGGCCCACCAAGACUAUUACAGGUACGGGCUCUGAGAGGAGUAGCCCGGAGAUGGGUACUGAGACACGGACCCAGGCCCUAUGGGGCGCAGCAGGCGAGAAAACUUUGCAAUGUGCGAAAGCACGACAAGGUUAAUCCGAGUGGUUUCUGCUAAAGGAACCUUUUGUCGGUCCUAGAAAC…	Archaea,Crenarchaeota,Nitrososphaeria,Nitrosopumilales,Nitrosopumilaceae,Candidatus Nitrosopumilus,uncultured Nitrosopumilales archaeon
JX000693.1.1400	ACCUGACUGCUAUCGGAUUGGUACUAAGCCAUGUGAGUCGUUGUAGCAAUACAAGGCAUACGGCUCAGUAACACGUAGUCAAUCUAACCUAUGGACGGGGAUAACCUCGGGAAACUGAGGAUAAAACCCGAUAGAUCAUAAUGCCUGGAACGGUUUAUGGUUCAAAUGAUUCGUCGCCGUAGGGUGGGACUGCGGCCUAUCAGCUUGUUGGUGAGGUAAUGGCCCACCAAGGCUAUUACAGGUACGGGCUCUGAGAGGAGUAGCCCGGAGAUGGGUACUGAGACACGGACCAGGCCCUAUGGGGCGCAGCAGGCGAGAAACCUUUGCAAUGUGCGCAAGCACGACAAGGUUAAUCCGAGUGUUUCCUGUUAAAGGAAUCUUUUGUUAGUCGUAAAAUCA…	Archaea,Crenarchaeota,Nitrososphaeria,Nitrosopumilales,Nitrosopumilaceae,uncultured archaeon,
[truncated: 905 more rows]

## Sheet: SILVA_sequences_assigned_groups
Nitrosopelagicus WCA and WCB and Nitrosopumilus sequences from the SILVA database
[truncated: 725 more rows]

## Sheet: amoA_Alves_Francis_tree
amoA Tree including sequences from Alves et al. 2018 and Francis et al. 2005
[truncated: 765 more rows]

[truncated: 2 more sheets: amoA_assembled_sequences_tree, ureC_assembled_sequences_tree]
