# Supplementary material for: Urea use drives niche separation between dominant marine ammonia oxidizing archaea
Source: Nat Commun. 2025 Dec 6;16:10946. doi: 10.1038/s41467-025-67048-1 (PMC12686405; doi:10.1038/s41467-025-67048-1)
Supplement: Supplementary file 7 — Supplementary Data 5 [file 41467_2025_67048_MOESM7_ESM.xlsx]

## Sheet: nanoSIMS_data
Supplementary Data 5 nanoSIMS measurements from the Gulf of Mexico and the Black Sea
nanoSIMS measurements from the Gulf of Mexico and the Black Sea
Environment	Treatment	ROI	Type	AOA	i	Xi	Yi	MEANi_15N/(14N+15N)	Poiss_%Ei_15N/(14N+15N)	SIZEi	LWratio	LOD	above_LOD	cell_15Nat_percent_excess	N_Growth_calc_1	N_Growth_rate_d
Environment in which the sample was taken	Ammonium = 15N-NH4; Urea = 15N13C-urea; Urea+Ammonium = 15N13C-urea + 14N-NH4	ROI number defined per image	a = target cell (Thaum726, AOA, mostly Nitrosopumilus in the Gulf of Mexico), p = target cell (Npum_229, Nitrosopumilus, Black Sea), g = target cell (Npe_WCA_226, Nitrosopelagicus WCA, Black Sea, b = filter background, o = other cell (non-AOA)		ROI number, from nanoSIMS output	X coordinate of ROI in pixel	Y coordinate of ROI in pixel	Mean 15N/totalN enrichment of ROI (15N/(14N+15N))	Poisson error percent of ROI (15N/(14N+15N))	ROI circumscribing circle diameter in µm	ROI length to width ratio			15N at% excess of cell (=ROI) is calculated from nanoSIMS 15N/totalN by subtracting natural abundance 15N/totalN (0.0037) and times 100 to get to percent	Growth rate calc part 1 accord. to Martinez-Perez 2016. medium 15N at% excess - (medium 15N at% excess - cell 15N at% excess)	Growth rate calc part 2 accord. to Martinez-Perez 2016. Log2(N_Growth_calc1) / time. time = 1 day
Gulf of Mexico	Ammonium	7	a	Npum	7	67.57	184.54	0.4028	0.2514	1.14	1.78	0.0107547	yes	39.91	1.68001	0.748473
Gulf of Mexico	Ammonium	13	a	Npum	13	104.18	136.31	0.2052	0.4417	0.95	2.26	0.0107547	yes	20.15	1.25685	0.329814
Gulf of Mexico	Ammonium	31	a	Npum	31	236.17	95.21	0.206	0.4621	0.85	1.58	0.0107547	yes	20.23	1.25813	0.331286
Gulf of Mexico	Ammonium	25	a	Npum	25	229.32	224.6	0.1906	0.4685	0.81	3.07	0.0107547	yes	18.69	1.23389	0.303212
Gulf of Mexico	Ammonium	17	a	Npum	17	185.77	212.93	0.2084	0.4793	1.07	1.4	0.0107547	yes	20.47	1.262	0.335711
Gulf of Mexico	Ammonium	18	a	Npum	18	160.27	185.68	0.1989	0.5251	0.83	2.25	0.0107547	yes	19.52	1.24684	0.318275
Gulf of Mexico	Ammonium	1	a	Npum	1	21.17	117.92	0.1583	0.5667	0.85	2.2	0.0107547	yes	15.46	1.18595	0.246045
Gulf of Mexico	Ammonium	1	a	Npum	1	25.96	105.36	0.1626	0.573	0.75	1.37	0.0107547	yes	15.89	1.19212	0.253526
Gulf of Mexico	Ammonium	22	a	Npum	22	237.3	13.89	0.1596	0.5759	0.97	2.1	0.0107547	yes	15.59	1.18781	0.248303
Gulf of Mexico	Ammonium	10	a	Npum	10	126.61	107	0.1604	0.5986	0.82	1.66	0.0107547	yes	15.67	1.18895	0.249694
Gulf of Mexico	Ammonium	19	a	Npum	19	167.51	87.05	0.1392	0.6571	0.9	2.27	0.0107547	yes	13.55	1.15932	0.213276
Gulf of Mexico	Ammonium	21	a	Npum	21	172.63	12.35	0.1676	0.6745	0.8	1.61	0.0107547	yes	16.39	1.19937	0.262274
Gulf of Mexico	Ammonium	8	a	Npum	8	118.38	110.95	0.1164	0.6878	0.87	1.52	0.0107547	yes	11.27	1.12905	0.17511
Gulf of Mexico	Ammonium	6	a	Npum	6	65.38	234.19	0.1584	0.6838	0.74	1.36	0.0107547	yes	15.47	1.18609	0.246218
Gulf of Mexico	Ammonium	15	a	Npum	15	184.58	96.29	0.1281	0.7051	0.78	2.89	0.0107547	yes	12.44	1.14438	0.194569
Gulf of Mexico	Ammonium	14	a	Npum	14	159.23	75.56	0.198	0.6927	0.72	2.75	0.0107547	yes	19.43	1.24542	0.316634
Gulf of Mexico	Ammonium	27	a	Npum	27	209.29	168.8	0.1388	0.706	0.78	1.8	0.0107547	yes	13.51	1.15877	0.212598
Gulf of Mexico	Ammonium	13	a	Npum	13	87.43	166.31	0.1607	0.727	0.65	1.58	0.0107547	yes	15.7	1.18938	0.250216
Gulf of Mexico	Ammonium	6	a	Npum	6	54.34	134.54	0.1532	0.7443	0.62	1.63	0.0107547	yes	14.95	1.17872	0.237222
Gulf of Mexico	Ammonium	20	a	Npum	20	213.47	80.39	0.163	0.7481	0.68	2.13	0.0107547	yes	15.93	1.19269	0.254224
Gulf of Mexico	Ammonium	19	a	Npum	19	116.08	72.24	0.1653	0.7637	0.57	1.39	0.0107547	yes	16.16	1.19602	0.258243
Gulf of Mexico	Ammonium	1	a	Npum	1	34.78	180.89	0.1639	0.767	0.77	1.24	0.0107547	yes	16.02	1.19399	0.255795
Gulf of Mexico	Ammonium	1	a	Npum	1	8.71	180.93	0.1528	0.8087	0.55	1.2	0.0107547	yes	14.91	1.17816	0.236532
Gulf of Mexico	Ammonium	2	a	Npum	2	26.99	191.95	0.1986	0.8037	0.61	1.19	0.0107547	yes	19.49	1.24637	0.317728
Gulf of Mexico	Ammonium	7	a	Npum	7	51.81	93.74	0.1513	0.8563	0.67	2.24	0.0107547	yes	14.76	1.17605	0.233949
Gulf of Mexico	Ammonium	4	a	Npum	4	42.57	50.78	0.1825	0.8525	0.7	1.83	0.0107547	yes	17.88	1.22151	0.288661
Gulf of Mexico	Ammonium	13	a	Npum	13	128.74	121.31	0.1835	0.8534	0.85	1.62	0.0107547	yes	17.98	1.22302	0.29045
Gulf of Mexico	Ammonium	5	a	Npum	5	51.98	89.05	0.125	0.8675	0.6	1.45	0.0107547	yes	12.13	1.14028	0.189388
Gulf of Mexico	Ammonium	9	a	Npum	9	119.16	225.25	0.13	0.8873	0.64	1.36	0.0107547	yes	12.63	1.14691	0.197754
Gulf of Mexico	Ammonium	4	a	Npum	4	49.01	80	0.132	0.8921	0.62	1.75	0.0107547	yes	12.83	1.14959	0.201115
Gulf of Mexico	Ammonium	25	a	Npum	25	188	93.6	0.1136	0.9245	0.61	1.21	0.0107547	yes	10.99	1.12544	0.170492
Gulf of Mexico	Ammonium	10	a	Npum	10	101.52	19.37	0.1649	0.9194	0.76	1.57	0.0107547	yes	16.12	1.19544	0.257543
Gulf of Mexico	Ammonium	2	a	Npum	2	24.37	238.01	0.1402	0.9365	0.64	2.92	0.0107547	yes	13.65	1.16068	0.214974
Gulf of Mexico	Ammonium	15	a	Npum	15	166.07	46.43	0.1448	0.9468	0.73	2.62	0.0107547	yes	14.11	1.167	0.222807
Gulf of Mexico	Ammonium	3	a	Npum	3	29.07	48	0.1978	0.9353	0.56	2.4	0.0107547	yes	19.41	1.24511	0.316269
Gulf of Mexico	Ammonium	18	a	Npum	18	202.95	193.37	0.1577	0.9525	0.57	1.81	0.0107547	yes	15.4	1.1851	0.245004
Gulf of Mexico	Ammonium	6	a	Npum	6	63.74	124.53	0.1102	0.9705	0.56	1.54	0.0107547	yes	10.65	1.12109	0.164904
Gulf of Mexico	Ammonium	12	a	Npum	12	95.26	109.52	0.0938	1.024	0.62	1.18	0.0107547	yes	9.01	1.10057	0.13825
Gulf of Mexico	Ammonium	2	a	Npum	2	19.22	233.12	0.1298	1.016	0.69	1.56	0.0107547	yes	12.61	1.14664	0.197419
Gulf of Mexico	Ammonium	11	a	Npum	11	128.05	28.67	0.1526	1.031	0.53	1.91	0.0107547	yes	14.89	1.17788	0.236188
Gulf of Mexico	Ammonium	8	a	Npum	8	58.24	105.94	0.1422	1.067	0.61	1.54	0.0107547	yes	13.85	1.16342	0.218374
Gulf of Mexico	Ammonium	9	a	Npum	9	82.54	124.34	0.1079	1.11	0.63	2.5	0.0107547	yes	10.42	1.11817	0.161136
Gulf of Mexico	Ammonium	5	a	Npum	5	47.11	74.29	0.1232	1.106	0.63	1.31	0.0107547	yes	11.95	1.13791	0.186388
Gulf of Mexico	Ammonium	5	a	Npum	5	55.18	201.52	0.123	1.114	0.52	2.25	0.0107547	yes	11.93	1.13765	0.186055
Gulf of Mexico	Ammonium	4	a	Npum	4	37.06	152.2	0.1865	1.132	0.47	1.97	0.0107547	yes	18.28	1.22759	0.295828
Gulf of Mexico	Ammonium	14	a	Npum	14	120.57	126.15	0.06092	1.177	0.61	1.39	0.0107547	yes	5.722	1.06161	0.0862507
Gulf of Mexico	Ammonium	20	a	Npum	20	204.36	39.22	0.1524	1.186	0.7	1.88	0.0107547	yes	14.87	1.17759	0.235843
Gulf of Mexico	Ammonium	20	a	Npum	20	149.35	153.27	0.09989	1.226	0.74	2.22	0.0107547	yes	9.619	1.1081	0.14809
Gulf of Mexico	Ammonium	17	a	Npum	17	176.28	169.17	0.1856	1.198	0.57	1.9	0.0107547	yes	18.19	1.22622	0.294213
Gulf of Mexico	Ammonium	3	a	Npum	3	45.67	144.82	0.0932	1.236	0.58	1.3	0.0107547	yes	8.95	1.09983	0.137284
Gulf of Mexico	Ammonium	1	a	Npum	1	14.9	243.96	0.07225	1.412	0.68	1.4	0.0107547	yes	6.855	1.07472	0.103958
Gulf of Mexico	Ammonium	20	a	Npum	20	187.78	34.94	0.1335	1.409	0.61	1.33	0.0107547	yes	12.98	1.1516	0.20364
Gulf of Mexico	Ammonium	3	a	Npum	3	34.29	217.06	0.1464	1.424	0.55	1.29	0.0107547	yes	14.27	1.16922	0.225542
Gulf of Mexico	Ammonium	6	a	Npum	6	74.3	169.38	0.03663	1.549	0.63	1.57	0.0107547	yes	3.293	1.03455	0.0490055
Gulf of Mexico	Ammonium	25	a	Npum	25	249.03	49.42	0.153	1.582	0.62	1.42	0.0107547	yes	14.93	1.17844	0.236877
Gulf of Mexico	Ammonium	26	a	Npum	26	251.25	91.51	0.167	2.004	0.56	1.87	0.0107547	yes	16.33	1.19849	0.261221
Gulf of Mexico	Ammonium	6	a	Npum	6	60.02	66.52	0.1478	2.339	0.47	1.68	0.0107547	yes	14.41	1.17116	0.227939
Gulf of Mexico	Ammonium	7	a	Npum	7	62.31	86.23	0.0896	2.981	0.46	1.16	0.0107547	yes	8.59	1.09543	0.131502
Gulf of Mexico	Ammonium	9	b	Npum	9	64.4	49.75	0.006295	2.004	1.77	3.16	0.0107547	no	0.2595	1.00264	0.00380196
Gulf of Mexico	Ammonium	17	b	Npum	17	159.05	51.42	0.009335	2.154	1.6	2.63	0.0107547	no	0.5635	1.00575	0.00826867
Gulf of Mexico	Ammonium	19	b	Npum	19	206.34	223.72	0.008912	2.273	1.43	2.37	0.0107547	no	0.5212	1.00531	0.00764632
Gulf of Mexico	Ammonium	7	b	Npum	7	71.44	55.12	0.005732	2.315	1.46	3.66	0.0107547	no	0.2032	1.00207	0.00297625
Gulf of Mexico	Ammonium	18	b	Npum	18	186.55	111.16	0.00545	2.384	1.87	2.48	0.0107547	no	0.175	1.00178	0.00256284
Gulf of Mexico	Ammonium	4	b	Npum	4	54.79	154.22	0.006154	2.395	1.52	2.28	0.0107547	no	0.2454	1.0025	0.00359512
Gulf of Mexico	Ammonium	4	b	Npum	4	68.94	57.47	0.006153	2.432	1.72	2.51	0.0107547	no	0.2453	1.00249	0.00359365
Gulf of Mexico	Ammonium	8	b	Npum	8	72.76	32.67	0.008937	2.434	1.78	2.58	0.0107547	no	0.5237	1.00534	0.00768309
Gulf of Mexico	Ammonium	14	b	Npum	14	180.95	29.97	0.006314	2.454	1.49	2.43	0.0107547	no	0.2614	1.00266	0.00382983
Gulf of Mexico	Ammonium	21	b	Npum	21	152.13	192.77	0.007796	2.493	1.46	2.21	0.0107547	no	0.4096	1.00417	0.00600567
Gulf of Mexico	Ammonium	24	b	Npum	24	204.57	93.34	0.005835	2.494	1.74	2.66	0.0107547	no	0.2135	1.00217	0.00312728
Gulf of Mexico	Ammonium	7	b	Npum	7	53.99	180.07	0.007095	2.501	1.47	3.64	0.0107547	no	0.3395	1.00346	0.00497607
Gulf of Mexico	Ammonium	8	b	Npum	8	87.91	72.91	0.006544	2.505	1.36	2.21	0.0107547	no	0.2844	1.00289	0.0041673
Gulf of Mexico	Ammonium	23	b	Npum	23	174.76	42.78	0.006545	2.69	1.6	2.63	0.0107547	no	0.2845	1.00289	0.00416876
Gulf of Mexico	Ammonium	10	b	Npum	10	99.46	185.8	0.006024	2.718	1.85	2.31	0.0107547	no	0.2324	1.00236	0.00340444
Gulf of Mexico	Ammonium	16	b	Npum	16	171.25	177.58	0.007117	2.768	1.42	2.71	0.0107547	no	0.3417	1.00348	0.00500837
Gulf of Mexico	Ammonium	4	b	Npum	4	56.66	211.8	0.009271	2.769	1.19	3.32	0.0107547	no	0.5571	1.00568	0.00817449
Gulf of Mexico	Ammonium	23	b	Npum	23	203.49	137.22	0.005813	2.776	1.58	2.52	0.0107547	no	0.2113	1.00215	0.00309502
Gulf of Mexico	Ammonium	11	b	Npum	11	126.88	151.32	0.00686	2.808	1.35	2.56	0.0107547	no	0.316	1.00322	0.00463107
Gulf of Mexico	Ammonium	19	b	Npum	19	216.48	39.81	0.005208	3.017	1.58	2.21	0.0107547	no	0.1508	1.00153	0.00220816
Gulf of Mexico	Ammonium	19	b	Npum	19	179.52	171.64	0.007239	3.042	1.63	2.01	0.0107547	no	0.3539	1.0036	0.00518751
Gulf of Mexico	Ammonium	29	b	Npum	29	214.68	129.13	0.005598	3.213	1.38	2.92	0.0107547	no	0.1898	1.00193	0.00277979
Gulf of Mexico	Ammonium	2	b	Npum	2	49.42	143.55	0.006671	3.338	1.23	2.05	0.0107547	no	0.2971	1.00302	0.00435367
Gulf of Mexico	Ammonium	11	b	Npum	11	111.65	53.41	0.009695	3.345	1.48	2.84	0.0107547	no	0.5995	1.00612	0.00879854
Gulf of Mexico	Ammonium	22	b	Npum	22	226	58.71	0.00742	3.481	1.71	2.36	0.0107547	no	0.372	1.00379	0.00545332
Gulf of Mexico	Ammonium	9	b	Npum	9	97.82	221.57	0.004888	3.708	1.57	2.88	0.0107547	no	0.1188	1.00121	0.00173931
Gulf of Mexico	Ammonium	8	b	Npum	8	80.5	143.21	0.005287	3.841	1.6	2.42	0.0107547	no	0.1587	1.00161	0.00232394
Gulf of Mexico	Ammonium	22	b	Npum	22	208.58	120.29	0.006126	3.846	1.59	2.14	0.0107547	no	0.2426	1.00247	0.00355405
Gulf of Mexico	Ammonium	16	b	Npum	16	165.35	37.01	0.007701	3.939	1.5	2.4	0.0107547	no	0.4001	1.00407	0.00586609
Gulf of Mexico	Ammonium	19	b	Npum	19	199.66	71.03	0.006158	4.448	1.54	2.54	0.0107547	no	0.2458	1.0025	0.00360099
Gulf of Mexico	Ammonium	5	o	Npum	5	58.43	140	0.2106	0.2891	1.07	1.12	0.0107547	yes	20.69	1.26556	0.339779
Gulf of Mexico	Ammonium	13	o	Npum	13	152.66	55.44	0.3204	0.469	0.76	1.54	0.0107547	yes	31.67	1.47318	0.558935
Gulf of Mexico	Ammonium	12	o	Npum	12	130.85	81.91	0.1846	0.575	0.63	1.36	0.0107547	yes	18.09	1.22469	0.29242
Gulf of Mexico	Ammonium	3	o	Npum	3	32.58	247.35	0.1624	0.6092	0.76	1.36	0.0107547	yes	15.87	1.19183	0.253177
Gulf of Mexico	Ammonium	7	o	Npum	7	115.69	27.63	0.1763	0.64	0.63	1.28	0.0107547	yes	17.26	1.2122	0.277623
Gulf of Mexico	Ammonium	10	o	Npum	10	124.04	21.82	0.1807	0.7205	0.69	1.53	0.0107547	yes	17.7	1.21879	0.285448
Gulf of Mexico	Ammonium	26	o	Npum	26	191.83	215.9	0.06208	0.8301	0.78	1.12	0.0107547	yes	5.838	1.06294	0.0880537
Gulf of Mexico	Ammonium	17	o	Npum	17	199.62	59.23	0.04406	0.8379	0.89	1.63	0.0107547	yes	4.036	1.04268	0.0602966
Gulf of Mexico	Ammonium	14	o	Npum	14	95.09	133.38	0.1253	0.8668	0.54	1.77	0.0107547	yes	12.16	1.14068	0.189889
Gulf of Mexico	Ammonium	30	o	Npum	30	217.9	59	0.07959	0.9346	0.64	1.29	0.0107547	yes	7.589	1.08339	0.115547
Gulf of Mexico	Ammonium	8	o	Npum	8	74.67	245.18	0.0724	0.9368	0.54	1.3	0.0107547	yes	6.87	1.07489	0.104194
Gulf of Mexico	Ammonium	15	o	Npum	15	163.98	115.73	0.1795	0.9443	0.75	1.39	0.0107547	yes	17.58	1.21698	0.28331
Gulf of Mexico	Ammonium	17	o	Npum	17	105.97	65.84	0.142	0.9556	0.41	1.43	0.0107547	yes	13.83	1.16315	0.218034
Gulf of Mexico	Ammonium	21	o	Npum	21	217.77	124.39	0.1321	0.9996	0.65	1.24	0.0107547	yes	12.84	1.14972	0.201283
Gulf of Mexico	Ammonium	2	o	Npum	2	26.43	204.28	0.02648	1.055	0.78	1.3	0.0107547	yes	2.278	1.02365	0.0337223
Gulf of Mexico	Ammonium	16	o	Npum	16	98.72	112.51	0.09326	1.174	0.48	1.56	0.0107547	yes	8.956	1.09991	0.137381
Gulf of Mexico	Ammonium	22	o	Npum	22	176.07	175.35	0.03331	1.246	0.84	1.24	0.0107547	yes	2.961	1.03096	0.0439886
Gulf of Mexico	Ammonium	28	o	Npum	28	213.67	38.07	0.06667	1.298	0.51	1.29	0.0107547	yes	6.297	1.06822	0.0952101
Gulf of Mexico	Ammonium	11	o	Npum	11	127.73	141.74	0.01311	1.33	0.89	3.11	0.0107547	yes	0.941	1.00964	0.0138346
Gulf of Mexico	Ammonium	9	o	Npum	9	120.47	145.85	0.01078	1.379	0.99	3.2	0.0107547	yes	0.708	1.00723	0.0103967
Gulf of Mexico	Ammonium	16	o	Npum	16	193.8	71.72	0.02334	1.444	0.78	1.16	0.0107547	yes	1.964	1.02032	0.0290269
Gulf of Mexico	Ammonium	12	o	Npum	12	125.17	171.64	0.1151	1.437	0.62	1.08	0.0107547	yes	11.14	1.12737	0.172964
Gulf of Mexico	Ammonium	2	o	Npum	2	27.31	10.95	0.06065	1.523	0.52	1.28	0.0107547	yes	5.695	1.0613	0.0858314
Gulf of Mexico	Ammonium	20	o	Npum	20	230.12	226.61	0.02899	1.642	0.65	1.31	0.0107547	yes	2.529	1.02632	0.0374866
Gulf of Mexico	Ammonium	11	o	Npum	11	89.9	152.44	0.01962	1.73	0.58	1.44	0.0107547	yes	1.592	1.01641	0.0234839
Gulf of Mexico	Ammonium	18	o	Npum	18	107.67	5.97	0.04225	1.763	0.54	1.32	0.0107547	yes	3.855	1.04069	0.0575378
Gulf of Mexico	Ammonium	16	o	Npum	16	162.12	206.63	0.03684	1.836	0.81	1.63	0.0107547	yes	3.314	1.03478	0.0493234
Gulf of Mexico	Ammonium	15	o	Npum	15	156.49	102.4	0.02416	1.949	0.98	1.45	0.0107547	yes	2.046	1.02119	0.0302516
Gulf of Mexico	Ammonium	15	o	Npum	15	95.17	139.14	0.04221	1.973	0.36	1.21	0.0107547	yes	3.851	1.04064	0.0574769
Gulf of Mexico	Ammonium	12	o	Npum	12	140.5	161.51	0.008067	2.027	0.77	1.62	0.0107547	no	0.4367	1.00445	0.0064039
Gulf of Mexico	Ammonium	13	o	Npum	13	154.35	154.05	0.009366	2.025	0.7	2.28	0.0107547	no	0.5666	1.00578	0.00831429
Gulf of Mexico	Ammonium	23	o	Npum	23	242.44	139.02	0.05249	2.004	0.49	2.03	0.0107547	yes	4.879	1.05206	0.0732153
Gulf of Mexico	Ammonium	23	o	Npum	23	238.96	226.34	0.04126	2.018	0.88	2.04	0.0107547	yes	3.756	1.0396	0.0560311
Gulf of Mexico	Ammonium	18	o	Npum	18	195.35	160.7	0.01005	2.098	1.14	1.9	0.0107547	no	0.635	1.00648	0.00932124
Gulf of Mexico	Ammonium	17	o	Npum	17	173.42	201	0.02861	2.189	0.7	1.62	0.0107547	yes	2.491	1.02592	0.0369161
Gulf of Mexico	Ammonium	15	o	Npum	15	141.9	117.92	0.03785	2.221	0.52	1.56	0.0107547	yes	3.415	1.03588	0.0508534
Gulf of Mexico	Ammonium	9	o	Npum	9	78.58	195.11	0.01704	2.417	0.52	1.32	0.0107547	yes	1.334	1.01371	0.0196521
Gulf of Mexico	Ammonium	3	o	Npum	3	62.25	32.29	0.0114	2.432	0.77	2.13	0.0107547	yes	0.77	1.00787	0.0113107
Gulf of Mexico	Ammonium	10	o	Npum	10	77.03	83.2	0.008528	2.438	0.59	2.08	0.0107547	no	0.4828	1.00492	0.00708158
Gulf of Mexico	Ammonium	24	o	Npum	24	241.36	126.38	0.03771	2.459	0.67	1.5	0.0107547	yes	3.401	1.03573	0.0506412
Gulf of Mexico	Ammonium	22	o	Npum	22	237.69	205.57	0.02786	2.548	0.52	1.33	0.0107547	yes	2.416	1.02512	0.0357907
Gulf of Mexico	Ammonium	6	o	Npum	6	44.89	20.28	0.03638	2.583	0.48	1.55	0.0107547	yes	3.268	1.03428	0.0486271
Gulf of Mexico	Ammonium	5	o	Npum	5	73.88	107.64	0.01935	2.608	0.59	1.72	0.0107547	yes	1.565	1.01613	0.0230824
Gulf of Mexico	Ammonium	22	o	Npum	22	159.77	75.77	0.009528	2.763	0.66	1.23	0.0107547	no	0.5828	1.00595	0.00855271
Gulf of Mexico	Ammonium	23	o	Npum	23	248.07	155.82	0.02861	2.756	0.54	1.22	0.0107547	yes	2.491	1.02592	0.0369161
Gulf of Mexico	Ammonium	3	o	Npum	3	50.56	65.53	0.02032	2.776	0.53	1.21	0.0107547	yes	1.662	1.01714	0.0245253
Gulf of Mexico	Ammonium	21	o	Npum	21	207.43	176.97	0.009298	2.786	0.97	1.81	0.0107547	no	0.5598	1.00571	0.00821422
Gulf of Mexico	Ammonium	20	o	Npum	20	168.76	152.34	0.02763	2.796	0.36	1.82	0.0107547	yes	2.393	1.02487	0.0354458
Gulf of Mexico	Ammonium	21	o	Npum	21	232.42	164.86	0.01683	2.872	0.62	1.64	0.0107547	yes	1.313	1.0135	0.0193406
Gulf of Mexico	Ammonium	24	o	Npum	24	239.38	171.01	0.01917	2.871	0.69	1.26	0.0107547	yes	1.547	1.01594	0.0228148
Gulf of Mexico	Ammonium	13	o	Npum	13	136.56	59.89	0.01984	3.108	0.61	1.98	0.0107547	yes	1.614	1.01664	0.0238111
Gulf of Mexico	Ammonium	1	o	Npum	1	10.08	96.6	0.02005	3.156	0.61	1.48	0.0107547	yes	1.635	1.01686	0.0241236
Gulf of Mexico	Ammonium	10	o	Npum	10	89.26	94.98	0.02281	3.336	0.45	1.63	0.0107547	yes	1.911	1.01976	0.0282359
Gulf of Mexico	Ammonium	12	o	Npum	12	135.75	179.12	0.02159	3.624	0.56	1.26	0.0107547	yes	1.789	1.01848	0.0264167
Gulf of Mexico	Ammonium	12	o	Npum	12	84.72	213.59	0.02346	3.631	0.41	1.3	0.0107547	yes	1.976	1.02045	0.0292061
Gulf of Mexico	Ammonium	24	o	Npum	24	187.06	58.24	0.007259	3.716	0.54	1.28	0.0107547	no	0.3559	1.00362	0.00521688
Gulf of Mexico	Ammonium	5	o	Npum	5	43.43	164.36	0.007605	3.735	0.62	1.51	0.0107547	no	0.3905	1.00398	0.00572506
Gulf of Mexico	Ammonium	16	o	Npum	16	145.25	195.23	0.01412	3.766	0.53	1.52	0.0107547	yes	1.042	1.01068	0.0153275
Gulf of Mexico	Ammonium	25	o	Npum	25	248.05	56.2	0.02376	3.992	0.65	1.24	0.0107547	yes	2.006	1.02077	0.0296541
Gulf of Mexico	Ammonium	23	o	Npum	23	232.46	50	0.008123	4.184	0.94	3.04	0.0107547	no	0.4423	1.00451	0.0064862
Gulf of Mexico	Ammonium	21	o	Npum	21	188.42	128.22	0.0203	4.195	0.53	1.49	0.0107547	yes	1.66	1.01712	0.0244956
Gulf of Mexico	Ammonium	14	o	Npum	14	151.3	191.88	0.008345	4.459	0.84	1.57	0.0107547	no	0.4645	1.00473	0.00681253
Gulf of Mexico	Ammonium	32	o	Npum	32	241.57	47.57	0.007768	5.292	0.36	1.92	0.0107547	no	0.4068	1.00414	0.00596453
Gulf of Mexico	Ammonium	18	o	Npum	18	174.94	67.94	0.009929	5.657	0.49	1.45	0.0107547	no	0.6229	1.00636	0.00914306
Gulf of Mexico	Ammonium	14	o	Npum	14	142.75	212.73	0.008203	6.37	0.49	1.03	0.0107547	no	0.4503	1.00459	0.00660379
Gulf of Mexico	Ammonium	11	o	Npum	11	77.48	221.48	0.006993	10.15	0.3	1.48	0.0107547	no	0.3293	1.00335	0.00482631
Gulf of Mexico	Urea	3	a	Npum	3	69.04	122.39	0.009217	3.947	0.66	1.54	0.0044335	yes	0.5517	1.00571	0.00822044
Gulf of Mexico	Urea	10	a	Npum	10	144.44	150.77	0.01329	3.795	0.64	1.12	0.0044335	yes	0.959	1.00997	0.0143195
Gulf of Mexico	Urea	11	a	Npum	11	144.23	211.87	0.007102	5.244	0.62	1.31	0.0044335	yes	0.3402	1.00352	0.00506351
Gulf of Mexico	Urea	14	a	Npum	14	203.91	47.15	0.02768	2.67	0.71	1.19	0.0044335	yes	2.398	1.02532	0.0360764
Gulf of Mexico	Urea	4	a	Npum	4	89.73	225.71	0.007041	3.157	0.67	1.3	0.0044335	yes	0.3341	1.00345	0.00497256
Gulf of Mexico	Urea	6	a	Npum	6	105.55	93.48	0.006581	4.516	0.48	1.13	0.0044335	yes	0.2881	1.00298	0.0042869
Gulf of Mexico	Urea	8	a	Npum	8	123.11	117.33	0.004049	4.62	0.59	1.53	0.0044335	no	0.0349	1.00036	0.000518631
Gulf of Mexico	Urea	10	a	Npum	10	161.47	76.11	0.00675	3.143	0.67	1.35	0.0044335	yes	0.305	1.00315	0.00453877
Gulf of Mexico	Urea	11	a	Npum	11	169.27	152.36	0.007088	3.954	0.61	1.52	0.0044335	yes	0.3388	1.0035	0.00504263
Gulf of Mexico	Urea	15	a	Npum	15	191.96	156.49	0.006946	3.654	0.6	1.17	0.0044335	yes	0.3246	1.00335	0.00483093
Gulf of Mexico	Urea	4	a	Npum	4	74.13	224.95	0.006979	3.396	0.61	1.35	0.0044335	yes	0.3279	1.00339	0.00488013
Gulf of Mexico	Urea	5	a	Npum	5	96.37	99.41	0.007505	2.392	0.65	1.05	0.0044335	yes	0.3805	1.00393	0.00566451
Gulf of Mexico	Urea	9	a	Npum	9	124.11	211.3	0.02228	3.322	0.45	1.36	0.0044335	yes	1.858	1.01951	0.0278734
Gulf of Mexico	Urea	17	a	Npum	17	231.87	155.7	0.07246	1.628	0.45	1.38	0.0044335	yes	6.876	1.07621	0.10596
Gulf of Mexico	Urea	3	a	Npum	3	61.22	169.05	0.007532	3.597	0.54	1.07	0.0044335	yes	0.3832	1.00396	0.00570478
Gulf of Mexico	Urea	5	a	Npum	5	85.53	144.12	0.007668	2.883	0.72	1.3	0.0044335	yes	0.3968	1.0041	0.00590767
Gulf of Mexico	Urea	15	a	Npum	15	167.84	159.98	0.02001	2.155	0.62	1.78	0.0044335	yes	1.631	1.01708	0.0244389
Gulf of Mexico	Urea	3	a	Npum	3	75.78	42.58	0.005985	8.164	0.44	1.44	0.0044335	yes	0.2285	1.00236	0.00339901
Gulf of Mexico	Urea	5	a	Npum	5	87.45	117.29	0.006016	5.881	0.57	2.21	0.0044335	yes	0.2316	1.00239	0.00344518
Gulf of Mexico	Urea	8	a	Npum	8	132.99	33.42	0.007785	3.216	0.74	1.25	0.0044335	yes	0.4085	1.00422	0.00608223
Gulf of Mexico	Urea	9	a	Npum	9	137.31	135.73	0.004844	7.794	0.48	1.13	0.0044335	yes	0.1144	1.00118	0.00170074
Gulf of Mexico	Urea	2	a	Npum	2	76.23	158.46	0.007454	3.592	0.69	1.31	0.0044335	yes	0.3754	1.00388	0.00558844
Gulf of Mexico	Urea	5	a	Npum	5	130.62	194.97	0.008784	4.104	0.55	1.37	0.0044335	yes	0.5084	1.00526	0.00757356
Gulf of Mexico	Urea	7	a	Npum	7	161.44	208.37	0.008562	4.675	0.49	1.09	0.0044335	yes	0.4862	1.00503	0.00724202
Gulf of Mexico	Urea	10	a	Npum	10	210.17	131.39	0.008579	4.382	0.5	1.57	0.0044335	yes	0.4879	1.00505	0.00726741
Gulf of Mexico	Urea	4	a	Npum	4	79.35	136.14	0.00645	4.81	0.48	1.05	0.0044335	yes	0.275	1.00284	0.0040917
Gulf of Mexico	Urea	6	a	Npum	6	90.2	17.24	0.00661	4.69	0.55	1.13	0.0044335	yes	0.291	1.00301	0.00433012
Gulf of Mexico	Urea	7	a	Npum	7	131.36	185.04	0.00748	3.39	0.63	1.84	0.0044335	yes	0.378	1.00391	0.00562722
Gulf of Mexico	Urea	8	a	Npum	8	145.86	117.7	0.00608	4.62	0.59	1.54	0.0044335	yes	0.238	1.00246	0.0035405
Gulf of Mexico	Urea	2	a	Npum	2	41.3	154.47	0.005702	4.302	0.45	1.8	0.0044335	yes	0.2002	1.00207	0.00297761
Gulf of Mexico	Urea	8	a	Npum	8	137.34	178.8	0.005535	3.458	0.64	1.53	0.0044335	yes	0.1835	1.00189	0.00272899
Gulf of Mexico	Urea	11	a	Npum	11	188.5	124.22	0.006235	4.188	0.57	1.2	0.0044335	yes	0.2535	1.00262	0.00377138
Gulf of Mexico	Urea	1	b	Npum	1	49.71	40	0.003905	6.202	1.28	2.49	0.0044335	no	0.0205	1.00021	0.000304618
Gulf of Mexico	Urea	2	b	Npum	2	60.32	221.11	0.003698	6.866	1.37	2.24	0.0044335	no	-0.0002	0.999998	-2.97156e-06
Gulf of Mexico	Urea	6	b	Npum	6	97.78	187.5	0.003924	6.069	1.35	2.58	0.0044335	no	0.0224	1.00023	0.000332854
Gulf of Mexico	Urea	9	b	Npum	9	133.47	41.31	0.003828	6.53	1.31	1.43	0.0044335	no	0.0128	1.00013	0.000190193
Gulf of Mexico	Urea	13	b	Npum	13	200.4	140.78	0.003754	4.761	1.43	1.6	0.0044335	no	0.0054	1.00006	8.02345e-05
Gulf of Mexico	Urea	1	b	Npum	1	37.82	126.09	0.003834	3.983	1.15	1.85	0.0044335	no	0.0134	1.00014	0.000199109
Gulf of Mexico	Urea	5	b	Npum	5	99.77	52.31	0.003604	3.624	1.32	2.69	0.0044335	no	-0.0096	0.999901	-0.000142628
Gulf of Mexico	Urea	7	b	Npum	7	121.51	157.77	0.003842	3.527	1.26	1.84	0.0044335	no	0.0142	1.00015	0.000210997
Gulf of Mexico	Urea	16	b	Npum	16	213.23	40.7	0.004191	5.053	1.2	2	0.0044335	no	0.0491	1.00051	0.000729704
Gulf of Mexico	Urea	18	b	Npum	18	232.11	193.28	0.00444	3.683	1.22	2.14	0.0044335	yes	0.074	1.00076	0.0010999
Gulf of Mexico	Urea	2	b	Npum	2	36.9	181.72	0.004096	3.908	1.24	1.86	0.0044335	no	0.0396	1.00041	0.00058849
Gulf of Mexico	Urea	11	b	Npum	11	130.18	42.92	0.004044	4.312	1.19	1.65	0.0044335	no	0.0344	1.00035	0.0005112
Gulf of Mexico	Urea	14	b	Npum	14	176.3	114.39	0.003595	4.178	1.16	1.96	0.0044335	no	-0.0105	0.999892	-0.000155999
Gulf of Mexico	Urea	15	b	Npum	15	215.54	219.79	0.00388	3.753	1.26	1.99	0.0044335	no	0.018	1.00019	0.000267466
Gulf of Mexico	Urea	16	b	Npum	16	226.69	74.64	0.003687	4.47	1.22	1.81	0.0044335	no	-0.0013	0.999987	-1.9315e-05
Gulf of Mexico	Urea	8	b	Npum	8	89.55	229.23	0.003734	4.218	1.16	2.71	0.0044335	no	0.0034	1.00004	5.05175e-05
Gulf of Mexico	Urea	9	b	Npum	9	97.6	96.75	0.00377	4.463	1.29	2.14	0.0044335	no	0.007	1.00007	0.000104009
Gulf of Mexico	Urea	10	b	Npum	10	119.01	18.78	0.003963	3.957	1.19	3.57	0.0044335	no	0.0263	1.00027	0.000390814
Gulf of Mexico	Urea	11	b	Npum	11	125.7	165.29	0.003735	4.22	1.28	1.9	0.0044335	no	0.0035	1.00004	5.20033e-05
Gulf of Mexico	Urea	17	b	Npum	17	215.2	111.65	0.003875	3.485	1.41	1.84	0.0044335	no	0.0175	1.00018	0.000260035
Gulf of Mexico	Urea	2	b	Npum	2	32.76	74.4	0.004046	6.036	1.31	2.09	0.0044335	no	0.0346	1.00036	0.000514172
Gulf of Mexico	Urea	4	b	Npum	4	78.21	157.02	0.003919	5.653	1.43	2.32	0.0044335	no	0.0219	1.00023	0.000325423
Gulf of Mexico	Urea	6	b	Npum	6	92.7	81.06	0.003956	6.137	1.35	2.41	0.0044335	no	0.0256	1.00026	0.000380411
Gulf of Mexico	Urea	11	b	Npum	11	184.3	62.3	0.003703	6.184	1.25	1.79	0.0044335	no	0.0003	1	4.45736e-06
Gulf of Mexico	Urea	12	b	Npum	12	185.17	217.43	0.003926	6.356	1.37	1.59	0.0044335	no	0.0226	1.00023	0.000335826
Gulf of Mexico	Urea	1	b	Npum	1	59.17	64.29	0.004161	4.312	1.25	2.36	0.0044335	no	0.0461	1.00047	0.000685108
Gulf of Mexico	Urea	3	b	Npum	3	86.97	224.04	0.004096	5.609	1.26	2.66	0.0044335	no	0.0396	1.00041	0.00058849
Gulf of Mexico	Urea	6	b	Npum	6	141.43	122.52	0.004213	4.893	1.18	2.67	0.0044335	no	0.0513	1.00053	0.000762408
Gulf of Mexico	Urea	11	b	Npum	11	213.32	216.49	0.003994	6.803	1.16	2.57	0.0044335	no	0.0294	1.0003	0.000436886
Gulf of Mexico	Urea	12	b	Npum	12	219.87	53.92	0.004065	5.94	1.18	2.24	0.0044335	no	0.0365	1.00038	0.000542413
Gulf of Mexico	Urea	2	b	Npum	2	49.71	190.25	0.0039	5.3	1.16	2.41	0.0044335	no	0.02	1.00021	0.000297187
Gulf of Mexico	Urea	5	b	Npum	5	88.77	76.27	0.00378	4.68	1.01	2.14	0.0044335	no	0.008	1.00008	0.000118868
Gulf of Mexico	Urea	9	b	Npum	9	150.98	231.16	0.00387	4.4	1.23	2.15	0.0044335	no	0.017	1.00018	0.000252605
Gulf of Mexico	Urea	10	b	Npum	10	164.04	39.78	0.0039	5.66	1.14	2.86	0.0044335	no	0.02	1.00021	0.000297187
Gulf of Mexico	Urea	11	b	Npum	11	199.01	151.66	0.00388	4.58	1.17	2.32	0.0044335	no	0.018	1.00019	0.000267466
Gulf of Mexico	Urea	1	b	Npum	1	34.98	115.22	0.003649	5.124	1.14	1.77	0.0044335	no	-0.0051	0.999947	-7.57729e-05
Gulf of Mexico	Urea	3	b	Npum	3	82	178.6	0.003707	4.232	1.18	2.46	0.0044335	no	0.0007	1.00001	1.04005e-05
Gulf of Mexico	Urea	6	b	Npum	6	130.8	121.79	0.003898	4.612	1.27	2.68	0.0044335	no	0.0198	1.0002	0.000294215
Gulf of Mexico	Urea	10	b	Npum	10	156.81	215.08	0.003686	3.45	1.35	2.94	0.0044335	no	-0.0014	0.999986	-2.08008e-05
Gulf of Mexico	Urea	13	b	Npum	13	198.98	66.47	0.003787	3.707	1.26	2.05	0.0044335	no	0.0087	1.00009	0.000129269
Gulf of Mexico	Urea	4	o	Npum	4	73.32	78.61	0.008067	5.819	0.48	1.03	0.0044335	yes	0.4367	1.00452	0.00650305
Gulf of Mexico	Urea	5	o	Npum	5	91.31	114.06	0.0173	3.862	0.59	1.24	0.0044335	yes	1.36	1.01421	0.0203495
Gulf of Mexico	Urea	7	o	Npum	7	103.69	102.91	0.005955	6.83	0.57	1.42	0.0044335	yes	0.2255	1.00233	0.00335434
Gulf of Mexico	Urea	8	o	Npum	8	115.21	156.74	0.005633	5.107	0.66	1.73	0.0044335	yes	0.1933	1.00199	0.00287488
Gulf of Mexico	Urea	12	o	Npum	12	161.88	96.67	0.004529	5.941	0.64	2.48	0.0044335	yes	0.0829	1.00085	0.00123224
Gulf of Mexico	Urea	2	o	Npum	2	45.93	8.43	0.007082	3.35	0.55	1.35	0.0044335	yes	0.3382	1.0035	0.00503369
Gulf of Mexico	Urea	3	o	Npum	3	58.12	182.96	0.007656	2.564	0.72	1.19	0.0044335	yes	0.3956	1.00409	0.00588976
Gulf of Mexico	Urea	9	o	Npum	9	155.32	35.76	0.004484	4.495	0.66	1.6	0.0044335	yes	0.0784	1.00081	0.00116532
Gulf of Mexico	Urea	12	o	Npum	12	168.98	233.58	0.005259	2.001	1.02	1.32	0.0044335	yes	0.1559	1.00161	0.0023182
Gulf of Mexico	Urea	13	o	Npum	13	187.3	93.19	0.004343	1.905	0.98	1.58	0.0044335	no	0.0643	1.00066	0.000955675
Gulf of Mexico	Urea	14	o	Npum	14	186.91	188.08	0.09484	0.5007	0.99	2.1	0.0044335	yes	9.114	1.10358	0.142197
Gulf of Mexico	Urea	17	o	Npum	17	215.84	82.69	0.007157	1.817	1.01	2.25	0.0044335	yes	0.3457	1.00357	0.00514552
Gulf of Mexico	Urea	1	o	Npum	1	23.73	73.06	0.004156	3.878	0.67	1.94	0.0044335	no	0.0456	1.00047	0.000677676
Gulf of Mexico	Urea	3	o	Npum	3	68.99	159.56	0.006993	3.21	0.69	1.43	0.0044335	yes	0.3293	1.0034	0.004901
Gulf of Mexico	Urea	6	o	Npum	6	103.45	140.51	0.01146	2.762	0.59	1.15	0.0044335	yes	0.776	1.00806	0.011576
Gulf of Mexico	Urea	7	o	Npum	7	105.09	171.39	0.3257	0.3088	0.89	1.46	0.0044335	yes	32.2	1.49615	0.581253
Gulf of Mexico	Urea	8	o	Npum	8	107.3	120.72	0.005144	3.491	0.67	1.23	0.0044335	yes	0.1444	1.00149	0.00214707
Gulf of Mexico	Urea	10	o	Npum	10	124.41	197.66	0.01048	3.479	0.59	1.08	0.0044335	yes	0.678	1.00703	0.0101089
Gulf of Mexico	Urea	12	o	Npum	12	149.26	213.15	0.004303	5.332	0.73	1.65	0.0044335	no	0.0603	1.00062	0.000896205
Gulf of Mexico	Urea	13	o	Npum	13	171.49	68.36	0.005241	3.208	0.66	1.32	0.0044335	yes	0.1541	1.00159	0.00229141
Gulf of Mexico	Urea	1	o	Npum	1	25.36	22.4	0.00495	2.44	0.75	1.39	0.0044335	yes	0.125	1.00129	0.00185842
Gulf of Mexico	Urea	2	o	Npum	2	49.47	126.95	0.004383	7.421	0.41	1.13	0.0044335	no	0.0683	1.0007	0.00101515
Gulf of Mexico	Urea	4	o	Npum	4	63.21	157.87	0.004532	7.179	0.39	1.78	0.0044335	yes	0.0832	1.00086	0.0012367
Gulf of Mexico	Urea	6	o	Npum	6	87.97	183.91	0.003734	7.711	0.45	1.16	0.0044335	no	0.0034	1.00004	5.05175e-05
Gulf of Mexico	Urea	7	o	Npum	7	89.44	59.61	0.004807	6.32	0.43	1.33	0.0044335	yes	0.1107	1.00114	0.0016457
Gulf of Mexico	Urea	12	o	Npum	12	126.8	66.18	0.00467	9.046	0.36	1.22	0.0044335	yes	0.097	1.001	0.00144193
Gulf of Mexico	Urea	13	o	Npum	13	142.72	63.77	0.00489	3.45	0.76	2.64	0.0044335	yes	0.119	1.00123	0.00176917
Gulf of Mexico	Urea	14	o	Npum	14	157.19	79.08	0.005361	2.989	0.75	1.99	0.0044335	yes	0.1661	1.00171	0.00247
Gulf of Mexico	Urea	16	o	Npum	16	169.6	95.66	0.006009	3.344	0.63	1.6	0.0044335	yes	0.2309	1.00238	0.00343476
Gulf of Mexico	Urea	18	o	Npum	18	215.64	211.15	0.005386	4.35	0.57	1.66	0.0044335	yes	0.1686	1.00174	0.00250721
Gulf of Mexico	Urea	19	o	Npum	19	249.67	164.64	0.003921	4.974	0.48	1.23	0.0044335	no	0.0221	1.00023	0.000328395
Gulf of Mexico	Urea	1	o	Npum	1	24.05	217.4	0.003676	9.654	0.47	1.87	0.0044335	no	-0.0024	0.999975	-3.56583e-05
Gulf of Mexico	Urea	7	o	Npum	7	129.22	205.01	0.006779	4.528	0.64	1.55	0.0044335	yes	0.3079	1.00318	0.00458199
Gulf of Mexico	Urea	10	o	Npum	10	149.01	158.19	0.004297	5.799	0.65	1.17	0.0044335	no	0.0597	1.00062	0.000887285
Gulf of Mexico	Urea	13	o	Npum	13	201.96	125.63	0.1183	0.7766	1.18	2.05	0.0044335	yes	11.46	1.13382	0.181186
Gulf of Mexico	Urea	14	o	Npum	14	203.88	32.48	0.00497	8.633	0.41	1.2	0.0044335	yes	0.127	1.00131	0.00188818
Gulf of Mexico	Urea	15	o	Npum	15	221.11	198.2	0.003656	7.792	0.76	2.37	0.0044335	no	-0.0044	0.999955	-6.5373e-05
Gulf of Mexico	Urea	16	o	Npum	16	241.58	128.9	0.1393	1.086	0.98	1.1	0.0044335	yes	13.56	1.16232	0.217004
Gulf of Mexico	Urea	4	o	Npum	4	121.46	66	0.005661	3.934	0.52	1.63	0.0044335	yes	0.1961	1.00202	0.00291657
Gulf of Mexico	Urea	8	o	Npum	8	168.73	53.97	0.003839	2.19	0.86	1.18	0.0044335	no	0.0139	1.00014	0.000206539
Gulf of Mexico	Urea	9	o	Npum	9	192.35	139.49	0.005018	4.364	0.65	2.05	0.0044335	yes	0.1318	1.00136	0.00195959
Gulf of Mexico	Urea	1	o	Npum	1	39.53	100.08	0.00436	4.79	0.65	2.61	0.0044335	no	0.066	1.00068	0.00098095
Gulf of Mexico	Urea	3	o	Npum	3	78.82	212.12	0.00483	7.81	0.43	1.45	0.0044335	yes	0.113	1.00117	0.00167991
Gulf of Mexico	Urea	12	o	Npum	12	207.14	61.69	0.00461	8.22	0.34	1.39	0.0044335	yes	0.091	1.00094	0.0013527
Gulf of Mexico	Urea	14	o	Npum	14	223.67	86.23	0.0047	3.16	0.79	1.26	0.0044335	yes	0.1	1.00103	0.00148655
Gulf of Mexico	Urea	4	o	Npum	4	99.84	50.02	0.007273	2.344	0.76	1.37	0.0044335	yes	0.3573	1.00369	0.00531849
Gulf of Mexico	Urea	5	o	Npum	5	102.49	8.51	0.004843	4.057	0.55	1.25	0.0044335	yes	0.1143	1.00118	0.00169925
Gulf of Mexico	Urea	7	o	Npum	7	137.3	156.47	0.01521	2.66	0.66	1.29	0.0044335	yes	1.151	1.012	0.0172035
Gulf of Mexico	Urea	9	o	Npum	9	145.43	252.55	0.004508	9.589	0.32	1.53	0.0044335	yes	0.0808	1.00083	0.00120101
Gulf of Mexico	Urea	12	o	Npum	12	193.38	30.29	0.004661	4.797	0.51	1.13	0.0044335	yes	0.0961	1.00099	0.00142854
Gulf of Mexico	Urea	14	o	Npum	14	220.2	185.42	0.004889	7.045	0.37	1.23	0.0044335	yes	0.1189	1.00123	0.00176768
Gulf of Mexico	Urea	13	i	Npum	13	209.06	245.44	0.00655	5.54	0.44	1.22	0.0044335	yes	0.285	1.00294	0.00424071
Black Sea	Ammonium	1	b	Npum	1	40.94	220.59	0.0037282	1.9742	1.6	1.13	0.00406079	no	0.00282	1.00003	4.12473e-05
Black Sea	Ammonium	2	b	Npum	2	55.8	46.81	0.0037903	1.1755	2.46	1.11	0.00406079	no	0.00903	1.00009	0.000132083
Black Sea	Ammonium	3	b	Npum	3	68.55	125.96	0.0037858	1.8759	1.69	1.15	0.00406079	no	0.00858	1.00009	0.000125501
Black Sea	Ammonium	7	b	Npum	7	209.76	218.01	0.0037452	1.5137	1.96	1.21	0.00406079	no	0.00452	1.00005	6.61132e-05
Black Sea	Ammonium	8	b	Npum	8	215.17	39.36	0.0037787	1.6663	1.88	1.11	0.00406079	no	0.00787	1.00008	0.000115115
Black Sea	Ammonium	2	b	Npum	2	39.82	77.59	0.0037019	1.5861	1.53	1.12	0.00406079	no	0.00019	1	2.77903e-06
Black Sea	Ammonium	4	b	Npum	4	101.6	211.06	0.0036498	1.5908	1.67	1.19	0.00406079	no	-0.00502	0.999949	-7.34231e-05
Black Sea	Ammonium	5	b	Npum	5	114.29	31.77	0.0037864	1.8806	1.18	1.07	0.00406079	no	0.00864	1.00009	0.000126378
Black Sea	Ammonium	9	b	Npum	9	198.22	205.7	0.0036717	0.96869	2.64	1.07	0.00406079	no	-0.00283	0.999971	-4.13924e-05
Black Sea	Ammonium	10	b	Npum	10	209.18	43.97	0.0036974	1.2912	2.02	1.02	0.00406079	no	-0.00026	0.999997	-3.80288e-06
Black Sea	Ammonium	2	b	Npum	2	30.6	33.58	0.0037432	1.6151	1.65	1.04	0.00406079	no	0.00432	1.00004	6.31878e-05
Black Sea	Ammonium	6	b	Npum	6	106.49	198.22	0.0038451	1.2794	2.13	1.03	0.00406079	no	0.01451	1.00015	0.000212246
Black Sea	Ammonium	8	b	Npum	8	213.06	44.04	0.0037198	1.2007	2.27	1.05	0.00406079	no	0.00198	1.00002	2.89607e-05
Black Sea	Ammonium	9	b	Npum	9	213.93	207.81	0.0037129	1.4115	1.84	1.15	0.00406079	no	0.00129	1.00001	1.88683e-05
Black Sea	Ammonium	1	b	Npum	1	51.31	49.8	0.0038976	1.3273	2.23	1.04	0.00406079	no	0.01976	1.0002	0.000289048
Black Sea	Ammonium	2	b	Npum	2	55.35	183.15	0.0037203	1.103	2.48	1.04	0.00406079	no	0.00203	1.00002	2.96921e-05
Black Sea	Ammonium	4	b	Npum	4	128.24	170.07	0.0037828	1.5704	1.54	1.04	0.00406079	no	0.00828	1.00008	0.000121112
Black Sea	Ammonium	5	b	Npum	5	159.71	55.84	0.0037171	1.0037	2.58	1.01	0.00406079	no	0.00171	1.00002	2.50115e-05
Black Sea	Ammonium	6	b	Npum	6	201.25	201.48	0.0037703	0.93049	2.58	1.11	0.00406079	no	0.00703	1.00007	0.000102828
Black Sea	Ammonium	1	b	Npum	1	43.25	195.23	0.0037311	1.4123	2.28	1.01	0.00406079	no	0.00311	1.00003	4.54891e-05
Black Sea	Ammonium	3	b	Npum	3	107.39	55.43	0.0037188	1.4471	1.93	1.04	0.00406079	no	0.00188	1.00002	2.74981e-05
Black Sea	Ammonium	4	b	Npum	4	125.23	183.31	0.0036857	1.3792	2.27	1.03	0.00406079	no	-0.00143	0.999986	-2.09157e-05
Black Sea	Ammonium	8	b	Npum	8	191.89	41.64	0.0037698	1.532	2.09	1.02	0.00406079	no	0.00698	1.00007	0.000102096
Black Sea	Ammonium	9	b	Npum	9	231.97	174.77	0.003901	2.5692	1.48	1.17	0.00406079	no	0.0201	1.0002	0.000294022
Black Sea	Ammonium	1	b	Npum	1	38.96	34.61	0.003846	1.4628	1.8	1.02	0.00406079	no	0.0146	1.00015	0.000213562
Black Sea	Ammonium	2	b	Npum	2	40.09	214.52	0.003749	1.3438	1.91	1.28	0.00406079	no	0.0049	1.00005	7.16716e-05
Black Sea	Ammonium	6	b	Npum	6	220.96	230.51	0.0038285	1.5965	1.81	1.08	0.00406079	no	0.01285	1.00013	0.000187963
Black Sea	Ammonium	7	b	Npum	7	223.34	39.76	0.0038063	1.3498	2.14	1.02	0.00406079	no	0.01063	1.00011	0.000155488
Black Sea	Ammonium	2	b	Npum	2	41.85	97.46	0.0035519	1.4545	2.23	1.01	0.00406079	no	-0.01481	0.99985	-0.000216602
Black Sea	Ammonium	4	b	Npum	4	120.54	217.26	0.0034488	1.3441	2.15	1.03	0.00406079	no	-0.02512	0.999745	-0.000367371
Black Sea	Ammonium	5	b	Npum	5	123.91	36.81	0.0034645	1.2774	2.15	1.09	0.00406079	no	-0.02355	0.999761	-0.000344413
Black Sea	Ammonium	7	b	Npum	7	208.96	207.03	0.003439	1.3187	2.32	1.01	0.00406079	no	-0.0261	0.999735	-0.000381701
Black Sea	Ammonium	8	b	Npum	8	220.2	39.22	0.0034374	1.247	2	1	0.00406079	no	-0.02626	0.999734	-0.00038404
Black Sea	Ammonium	1	b	Npum	1	33.99	38.73	0.0037828	1.6426	1.9	1.05	0.00406079	no	0.00828	1.00008	0.000121112
Black Sea	Ammonium	2	b	Npum	2	53.6	201.84	0.0037187	1.1846	2.36	1.06	0.00406079	no	0.00187	1.00002	2.73518e-05
Black Sea	Ammonium	7	b	Npum	7	210.45	46.04	0.0037227	1.2803	2.36	1.19	0.00406079	no	0.00227	1.00002	3.32025e-05
Black Sea	Ammonium	8	b	Npum	8	218.89	150.45	0.0038246	1.389	2.21	1.01	0.00406079	no	0.01246	1.00013	0.000182258
Black Sea	Ammonium	2	b	Npum	2	60.3	210.06	0.0034994	1.5277	2.88	1.12	0.00406079	no	-0.02006	0.999797	-0.000293377
Black Sea	Ammonium	5	b	Npum	5	111.57	43.88	0.0034948	1.9354	2.53	1.12	0.00406079	no	-0.02052	0.999792	-0.000300104
Black Sea	Ammonium	9	b	Npum	9	208.98	58.33	0.0035787	1.5643	3.05	1.05	0.00406079	no	-0.01213	0.999877	-0.000177408
Black Sea	Ammonium	10	b	Npum	10	218.12	203.22	0.003661	1.9795	2.91	1.18	0.00406079	no	-0.0039	0.99996	-5.70422e-05
Black Sea	Ammonium	1	b	Npum	1	51.27	143.63	0.0034983	1.2648	2.27	1.14	0.00406079	no	-0.02017	0.999796	-0.000294986
Black Sea	Ammonium	3	b	Npum	3	57.73	64.13	0.0035206	1.1239	2.67	1.18	0.00406079	no	-0.01794	0.999818	-0.000262375
Black Sea	Ammonium	5	b	Npum	5	205.16	207.6	0.0035309	1.2003	2.77	1.08	0.00406079	no	-0.01691	0.999829	-0.000247313
Black Sea	Ammonium	6	b	Npum	6	210.82	60.69	0.0034192	1.1323	2.61	1.03	0.00406079	no	-0.02808	0.999715	-0.000410653
Black Sea	Ammonium	1	b	Npum	1	42.29	141.85	0.0035109	1.4205	2.57	1.04	0.00406079	no	-0.01891	0.999808	-0.00027656
Black Sea	Ammonium	2	b	Npum	2	54	55.44	0.0036198	1.4493	2.58	1.2	0.00406079	no	-0.00802	0.999919	-0.0001173
Black Sea	Ammonium	7	b	Npum	7	204.78	195.24	0.0035008	1.1504	2.65	1.05	0.00406079	no	-0.01992	0.999798	-0.00029133
Black Sea	Ammonium	8	b	Npum	8	211.66	44.43	0.0035798	1.1782	2.71	1.1	0.00406079	no	-0.01202	0.999878	-0.0001758
Black Sea	Ammonium	1	b	Npum	1	36.54	133.02	0.0036683	2.0178	1.85	1.07	0.00406079	no	-0.00317	0.999968	-4.63652e-05
Black Sea	Ammonium	2	b	Npum	2	41.24	39.89	0.0037672	2.1372	1.76	1.17	0.00406079	no	0.00672	1.00007	9.82933e-05
Black Sea	Ammonium	3	b	Npum	3	48.67	216.15	0.0037302	1.8926	1.96	1.01	0.00406079	no	0.00302	1.00003	4.41727e-05
Black Sea	Ammonium	9	b	Npum	9	217.4	47.44	0.0036248	2.5399	1.9	1.01	0.00406079	no	-0.00752	0.999924	-0.000109987
Black Sea	Ammonium	10	b	Npum	10	218.57	218.57	0.0038173	1.8401	1.96	1	0.00406079	no	0.01173	1.00012	0.000171579
Black Sea	Ammonium	1	b	Npum	1	45.23	40.8	0.0037013	2.5713	1.81	1.07	0.00406079	no	0.00013	1	1.90144e-06
Black Sea	Ammonium	2	b	Npum	2	53.61	204.28	0.003569	1.5308	2.17	1.09	0.00406079	no	-0.0131	0.999867	-0.000191594
Black Sea	Ammonium	5	b	Npum	5	204.09	190.05	0.0037405	1.3311	2.52	1.03	0.00406079	no	0.00405	1.00004	5.92385e-05
Black Sea	Ammonium	6	b	Npum	6	217.61	49.75	0.0037814	2.3181	1.96	1.02	0.00406079	no	0.00814	1.00008	0.000119065
Black Sea	Ammonium	1	b	NpeI	1	66.28	229.22	0.0035839	1.012	2.59	1.79	0.00382538	no	-0.01161	0.999882	-0.000169803
Black Sea	Ammonium	2	b	NpeI	2	70.97	54.38	0.0035838	0.89796	2.93	1.08	0.00382538	no	-0.01162	0.999882	-0.00016995
Black Sea	Ammonium	7	b	NpeI	7	212.93	117.86	0.0035805	0.94046	2.8	1.01	0.00382538	no	-0.01195	0.999879	-0.000174776
Black Sea	Ammonium	1	b	NpeI	1	41.69	41.81	0.0036205	1.1757	2.26	1.05	0.00382538	no	-0.00795	0.999919	-0.000116276
Black Sea	Ammonium	3	b	NpeI	3	47.9	210.33	0.0035036	1.0674	2.48	1.07	0.00382538	no	-0.01964	0.999801	-0.000287236
Black Sea	Ammonium	5	b	NpeI	5	202.44	48.08	0.0035982	1.0406	2.49	1.07	0.00382538	no	-0.01018	0.999897	-0.00014889
Black Sea	Ammonium	7	b	NpeI	7	212.2	218.08	0.0038963	1.0025	2.47	1.07	0.00382538	yes	0.01963	1.0002	0.000287146
Black Sea	Ammonium	2	b	NpeI	2	51.06	76.94	0.0035468	0.92817	2.83	1.12	0.00382538	no	-0.01532	0.999845	-0.00022406
Black Sea	Ammonium	4	b	NpeI	4	89.69	183.85	0.0035595	0.74394	3.4	1.82	0.00382538	no	-0.01405	0.999858	-0.000205487
Black Sea	Ammonium	8	b	NpeI	8	202.54	204.68	0.0035786	0.70359	3.58	1.11	0.00382538	no	-0.01214	0.999877	-0.000177555
Black Sea	Ammonium	9	b	NpeI	9	230.79	67.28	0.0037243	0.94372	2.57	2.13	0.00382538	no	0.00243	1.00002	3.55428e-05
Black Sea	Ammonium	1	b	NpeI	1	66.85	202.06	0.0037557	0.80851	3.76	1.12	0.00382538	no	0.00557	1.00006	8.14718e-05
Black Sea	Ammonium	3	b	NpeI	3	99.14	40.63	0.0036989	0.93567	3.04	1.38	0.00382538	no	-0.00011	0.999999	-1.60891e-06
Black Sea	Ammonium	7	b	NpeI	7	208.01	54.96	0.0036142	0.93472	3.17	1.06	0.00382538	no	-0.00858	0.999913	-0.00012549
Black Sea	Ammonium	8	b	NpeI	8	219.92	165.26	0.003758	1.5712	2	1.33	0.00382538	no	0.0058	1.00006	8.48361e-05
Black Sea	Ammonium	1	b	NpeI	1	51.01	184.96	0.0036125	0.95003	2.89	1.01	0.00382538	no	-0.00875	0.999911	-0.000127976
Black Sea	Ammonium	3	b	NpeI	3	101.39	39.83	0.0036021	1.0198	2.73	1.13	0.00382538	no	-0.00979	0.999901	-0.000143186
Black Sea	Ammonium	6	b	NpeI	6	194.91	200.37	0.0035903	0.9198	3.1	1	0.00382538	no	-0.01097	0.999889	-0.000160444
Black Sea	Ammonium	7	b	NpeI	7	197.41	68.68	0.0036777	0.88057	3.31	1.05	0.00382538	no	-0.00223	0.999977	-3.26167e-05
Black Sea	Ammonium	1	b	NpeI	1	57.98	56.52	0.0036067	0.85532	3.3	1.09	0.00382538	no	-0.00933	0.999905	-0.000136459
Black Sea	Ammonium	2	b	NpeI	2	94.18	204.72	0.0036297	0.7642	3.71	1.01	0.00382538	no	-0.00703	0.999929	-0.000102821
Black Sea	Ammonium	5	b	NpeI	5	179.8	33.53	0.0035725	1.4233	1.98	1.23	0.00382538	no	-0.01275	0.999871	-0.000186476
Black Sea	Ammonium	8	b	NpeI	8	201.17	167.2	0.0035892	0.8321	3.43	1.07	0.00382538	no	-0.01108	0.999888	-0.000162052
Black Sea	Ammonium	1	b	NpeI	1	71.95	55.39	0.0036136	0.7904	3.56	1.12	0.00382538	no	-0.00864	0.999912	-0.000126367
Black Sea	Ammonium	2	b	NpeI	2	112.95	221.9	0.0036337	1.0323	2.73	1.2	0.00382538	no	-0.00663	0.999933	-9.69703e-05
Black Sea	Ammonium	5	b	NpeI	5	206.76	203.33	0.0035922	0.92534	3.03	1.06	0.00382538	no	-0.01078	0.999891	-0.000157665
Black Sea	Ammonium	6	b	NpeI	6	213.34	78.7	0.0036303	0.88561	3.01	1.21	0.00382538	no	-0.00697	0.999929	-0.000101943
Black Sea	Ammonium	1	b	NpeI	1	49.34	54.38	0.0036113	0.84284	3.21	1.03	0.00382538	no	-0.00887	0.99991	-0.000129731
Black Sea	Ammonium	6	b	NpeI	6	208.78	54.07	0.0036604	0.81905	3.02	1.01	0.00382538	no	-0.00396	0.99996	-5.79197e-05
Black Sea	Ammonium	7	b	NpeI	7	215.32	210.16	0.0036562	1.2392	2.31	1.05	0.00382538	no	-0.00438	0.999956	-6.40626e-05
Black Sea	Ammonium	2	b	NpeI	2	60.45	204.56	0.0035739	0.85744	3.13	1.05	0.00382538	no	-0.01261	0.999872	-0.000184428
Black Sea	Ammonium	3	b	NpeI	3	73.08	58.75	0.0035806	0.78431	3.36	1.08	0.00382538	no	-0.01194	0.999879	-0.00017463
Black Sea	Ammonium	6	b	NpeI	6	201.41	71.72	0.0036252	0.90777	2.97	1.08	0.00382538	no	-0.00748	0.999924	-0.000109402
Black Sea	Ammonium	7	b	NpeI	7	208.9	202.61	0.0036364	0.96486	2.81	1.07	0.00382538	no	-0.00636	0.999936	-9.30214e-05
Black Sea	Ammonium	1	b	NpeI	1	58.39	50.65	0.0035825	0.74988	3.45	1.04	0.00382538	no	-0.01175	0.999881	-0.000171851
Black Sea	Ammonium	3	b	NpeI	3	71.54	203.26	0.0036164	0.82839	3.4	1.03	0.00382538	no	-0.00836	0.999915	-0.000122272
Black Sea	Ammonium	6	b	NpeI	6	211.68	217.19	0.0036604	0.96163	2.78	1.09	0.00382538	no	-0.00396	0.99996	-5.79197e-05
Black Sea	Ammonium	7	b	NpeI	7	220.15	63.97	0.003665	0.87854	2.98	1.44	0.00382538	no	-0.0035	0.999965	-5.11918e-05
Black Sea	Ammonium	1	b	NpeI	1	46.92	37.46	0.0035484	1.2856	2.28	1.24	0.00382538	no	-0.01516	0.999846	-0.00022172
Black Sea	Ammonium	2	b	NpeI	2	52.81	219.18	0.0035134	1.1566	2.53	1.26	0.00382538	no	-0.01866	0.999811	-0.000272904
Black Sea	Ammonium	6	b	NpeI	6	159.19	41.46	0.0035346	1.0082	2.65	1.26	0.00382538	no	-0.01654	0.999832	-0.000241902
Black Sea	Ammonium	7	b	NpeI	7	184.88	213.36	0.0035724	1.0092	2.67	1.09	0.00382538	no	-0.01276	0.999871	-0.000186622
Black Sea	Ammonium	1	b	NpeI	1	45.28	50.67	0.0035601	0.95197	2.77	1.03	0.00382538	no	-0.01399	0.999858	-0.00020461
Black Sea	Ammonium	2	b	NpeI	2	56.57	206.87	0.0035596	1.1308	2.6	1.1	0.00382538	no	-0.01404	0.999858	-0.000205341
Black Sea	Ammonium	6	b	NpeI	6	197.22	208.09	0.0036065	1.0713	2.73	1.22	0.00382538	no	-0.00935	0.999905	-0.000136751
Black Sea	Ammonium	7	b	NpeI	7	208.96	32.37	0.0036022	1.2125	2.38	1.27	0.00382538	no	-0.00978	0.999901	-0.00014304
Black Sea	Ammonium	2	b	NpeI	2	44.98	41.88	0.003623	1.1374	2.73	1.04	0.00382538	no	-0.0077	0.999922	-0.00011262
Black Sea	Ammonium	3	b	NpeI	3	50.59	197.86	0.0035577	0.92568	2.96	1.06	0.00382538	no	-0.01423	0.999856	-0.00020812
Black Sea	Ammonium	7	b	NpeI	7	204.34	174.79	0.003581	0.96262	2.93	1.35	0.00382538	no	-0.0119	0.999879	-0.000174045
Black Sea	Ammonium	8	b	NpeI	8	206.07	31.2	0.0035443	1.2472	2.26	1.77	0.00382538	no	-0.01557	0.999842	-0.000227716
Black Sea	Ammonium	1	b	NpeI	1	52.89	210.89	0.0035918	0.89322	3.11	1.08	0.00382538	no	-0.01082	0.99989	-0.00015825
Black Sea	Ammonium	2	b	NpeI	2	56.23	41.14	0.0035214	1.2008	2.24	1.4	0.00382538	no	-0.01786	0.999819	-0.000261205
Black Sea	Ammonium	7	b	NpeI	7	200.06	196.96	0.0036359	0.95496	3.11	1.05	0.00382538	no	-0.00641	0.999935	-9.37527e-05
Black Sea	Ammonium	8	b	NpeI	8	229.64	65.22	0.0037311	1.2821	2.14	1.46	0.00382538	no	0.00311	1.00003	4.54891e-05
Black Sea	Ammonium	1	b	NpeI	1	42.01	45.48	0.0037716	1.196	2.46	1.07	0.00382538	no	0.00716	1.00007	0.000104729
Black Sea	Ammonium	4	b	NpeI	4	116.09	230.15	0.0039522	1.2323	2.25	1.63	0.00382538	yes	0.02522	1.00026	0.000368927
Black Sea	Ammonium	6	b	NpeI	6	206.82	53.52	0.0036773	1.0457	2.76	1.13	0.00382538	no	-0.00227	0.999977	-3.32017e-05
Black Sea	Ammonium	7	b	NpeI	7	212.91	205.39	0.0036933	1.2188	2.38	1.03	0.00382538	no	-0.00067	0.999993	-9.79971e-06
Black Sea	Ammonium	1	b	NpeI	1	51.98	37.33	0.0035916	1.3821	1.98	1.1	0.00382538	no	-0.01084	0.99989	-0.000158542
Black Sea	Ammonium	2	b	NpeI	2	51.49	218.56	0.0034935	1.0172	2.55	1.14	0.00382538	no	-0.02065	0.999791	-0.000302005
Black Sea	Ammonium	7	b	NpeI	7	206.03	206.48	0.0036003	0.98645	2.64	1.03	0.00382538	no	-0.00997	0.999899	-0.000145819
Black Sea	Ammonium	8	b	NpeI	8	217.78	44.97	0.0035747	1.0989	2.51	1.03	0.00382538	no	-0.01253	0.999873	-0.000183258
Black Sea	Ammonium	1	b	NpeI	1	56.39	144.39	0.003617	0.98347	2.57	1.02	0.00382538	no	-0.0083	0.999916	-0.000121395
Black Sea	Ammonium	2	b	NpeI	2	61.41	41.52	0.0035932	0.99547	2.52	1.01	0.00382538	no	-0.01068	0.999892	-0.000156202
Black Sea	Ammonium	6	b	NpeI	6	206.74	209.9	0.0035876	0.89563	3.12	1.01	0.00382538	no	-0.01124	0.999886	-0.000164392
Black Sea	Ammonium	7	b	NpeI	7	223.27	44.95	0.0034936	1.1383	2.36	1.04	0.00382538	no	-0.02064	0.999791	-0.000301859
Black Sea	Ammonium	3	b	NpeI	3	87.29	223.19	0.0035244	1.0755	2.56	1.18	0.00382538	no	-0.01756	0.999822	-0.000256818
Black Sea	Ammonium	5	b	NpeI	5	117.62	56.1	0.0035067	1.0388	2.76	1.15	0.00382538	no	-0.01933	0.999804	-0.000282702
Black Sea	Ammonium	7	b	NpeI	7	196.9	53.87	0.0035365	1.1568	2.17	1.25	0.00382538	no	-0.01635	0.999834	-0.000239123
Black Sea	Ammonium	8	b	NpeI	8	208.97	200.65	0.0035728	1.2785	2.01	1.09	0.00382538	no	-0.01272	0.999871	-0.000186037
Black Sea	Ammonium	2	b	NpeI	2	50.05	52.72	0.0037231	1.4058	1.5	1.1	0.00382538	no	0.00231	1.00002	3.37876e-05
Black Sea	Ammonium	3	b	NpeI	3	54.22	166.86	0.0036108	1.5966	1.24	1.16	0.00382538	no	-0.00892	0.99991	-0.000130462
Black Sea	Ammonium	5	b	NpeI	5	156.88	198.27	0.0036357	1.5718	1.21	1.05	0.00382538	no	-0.00643	0.999935	-9.40452e-05
Black Sea	Ammonium	6	b	NpeI	6	224.67	90	0.0036221	1.7239	1.03	1.01	0.00382538	no	-0.00779	0.999921	-0.000113936
Black Sea	Ammonium	1	b	NpeI	1	72.52	209.34	0.0035209	1.4239	1.45	1.12	0.00382538	no	-0.01791	0.999818	-0.000261937
Black Sea	Ammonium	3	b	NpeI	3	187.86	193.05	0.0036383	1.4507	1.44	1.06	0.00382538	no	-0.00617	0.999937	-9.02426e-05
Black Sea	Ammonium	4	b	NpeI	4	212.05	56.99	0.0035264	1.4295	1.54	1.06	0.00382538	no	-0.01736	0.999824	-0.000253893
Black Sea	Ammonium	1	b	NpeI	1	62.05	45.43	0.0035654	1.2085	1.72	1.15	0.00382538	no	-0.01346	0.999864	-0.000196859
Black Sea	Ammonium	2	b	NpeI	2	64.77	223.16	0.0036245	1.5832	1.43	1.17	0.00382538	no	-0.00755	0.999923	-0.000110426
Black Sea	Ammonium	6	b	NpeI	6	194.6	193.33	0.0035528	1.2217	1.69	1.04	0.00382538	no	-0.01472	0.999851	-0.000215286
Black Sea	Ammonium	7	b	NpeI	7	213.59	61.72	0.0036065	1.3985	1.47	1.08	0.00382538	no	-0.00935	0.999905	-0.000136751
Black Sea	Ammonium	1	b	NpeI	1	53.98	65.15	0.0036197	1.5097	1.31	1.06	0.00382538	no	-0.00803	0.999919	-0.000117446
Black Sea	Ammonium	2	b	NpeI	2	58.14	210.95	0.0036896	1.3379	1.51	1.03	0.00382538	no	-0.00104	0.999989	-1.52115e-05
Black Sea	Ammonium	6	b	NpeI	6	207.25	203.84	0.0036164	1.1028	1.67	1.03	0.00382538	no	-0.00836	0.999915	-0.000122272
Black Sea	Ammonium	7	b	NpeI	7	216.28	62.24	0.0036168	1.4932	1.3	1.04	0.00382538	no	-0.00832	0.999916	-0.000121687
Black Sea	Ammonium	1	b	NpeI	1	58.41	86.48	0.0035426	1.2578	1.57	1.01	0.00382538	no	-0.01574	0.99984	-0.000230203
Black Sea	Ammonium	2	b	NpeI	2	61.56	199.16	0.0036159	1.082	1.7	1.03	0.00382538	no	-0.00841	0.999915	-0.000123003
Black Sea	Ammonium	5	b	NpeI	5	198.28	53.69	0.0036337	1.2287	1.59	1.01	0.00382538	no	-0.00663	0.999933	-9.69703e-05
Black Sea	Ammonium	6	b	NpeI	6	200.8	194.92	0.0036602	1.2248	1.62	1.06	0.00382538	no	-0.00398	0.99996	-5.82122e-05
Black Sea	Ammonium	1	b	NpeI	1	50.26	148.25	0.0035936	1.2383	1.61	1.1	0.00382538	no	-0.01064	0.999892	-0.000155617
Black Sea	Ammonium	4	b	NpeI	4	141.24	215.87	0.0036348	1.0722	1.64	1.06	0.00382538	no	-0.00652	0.999934	-9.53615e-05
Black Sea	Ammonium	5	b	NpeI	5	150.63	43.39	0.0035257	1.2334	1.45	1.05	0.00382538	no	-0.01743	0.999823	-0.000254917
Black Sea	Ammonium	6	b	NpeI	6	218.62	172.38	0.0036408	1.3607	1.41	1.08	0.00382538	no	-0.00592	0.99994	-8.65862e-05
Black Sea	Ammonium	1	b	NpeI	1	63.67	105.89	0.0035142	1.5487	1.27	1.04	0.00382538	no	-0.01858	0.999812	-0.000271735
Black Sea	Ammonium	2	b	NpeI	2	64.39	212.27	0.0035269	1.3067	1.49	1.08	0.00382538	no	-0.01731	0.999825	-0.000253162
Black Sea	Ammonium	5	b	NpeI	5	203.99	61.81	0.0035508	1.2498	1.52	1.13	0.00382538	no	-0.01492	0.999849	-0.000218211
Black Sea	Ammonium	6	b	NpeI	6	207.42	211.27	0.003571	1.3218	1.59	1.04	0.00382538	no	-0.0129	0.999869	-0.000188669
Black Sea	Ammonium	1	b	NpeI	1	61.08	208.64	0.0035352	1.2755	1.57	1.03	0.00382538	no	-0.01648	0.999833	-0.000241024
Black Sea	Ammonium	2	b	NpeI	2	80.52	53.3	0.0036236	1.1439	1.77	1.08	0.00382538	no	-0.00764	0.999923	-0.000111742
Black Sea	Ammonium	4	b	NpeI	4	207.5	68.43	0.0035466	1.2699	1.68	1.03	0.00382538	no	-0.01534	0.999845	-0.000224353
Black Sea	Ammonium	5	b	NpeI	5	219.01	221.18	0.0036039	1.5035	1.32	1.04	0.00382538	no	-0.00961	0.999903	-0.000140554
Black Sea	Ammonium	1	b	NpeI	1	46.45	77.62	0.0036172	1.3684	1.4	1.05	0.00382538	no	-0.00828	0.999916	-0.000121102
Black Sea	Ammonium	2	b	NpeI	2	52.35	217.46	0.0035777	1.3457	1.4	1.07	0.00382538	no	-0.01223	0.999876	-0.000178871
Black Sea	Ammonium	5	b	NpeI	5	203.18	70.38	0.0036426	1.5383	1.35	1.1	0.00382538	no	-0.00574	0.999942	-8.39536e-05
Black Sea	Ammonium	6	b	NpeI	6	210.02	212.9	0.0035584	1.2551	1.28	1.13	0.00382538	no	-0.01416	0.999856	-0.000207096
Black Sea	Ammonium	4	g	NpeI	4	139.06	119.15	0.0035742	2.9051	0.61	2.13	0.00382538	no	-0.01258	0.999872	-0.000183989
Black Sea	Ammonium	2	g	NpeI	2	44.36	89.95	0.0036191	3.3782	0.55	1.76	0.00382538	no	-0.00809	0.999918	-0.000118323
Black Sea	Ammonium	7	g	NpeI	7	133.3	127.37	0.0038749	1.7072	0.71	2.14	0.00382538	yes	0.01749	1.00018	0.00025584
Black Sea	Ammonium	2	g	NpeI	2	81.93	102.27	0.0046001	3.552	0.48	2.74	0.00382538	yes	0.09001	1.00091	0.00131713
Black Sea	Ammonium	5	g	NpeI	5	117.03	124.95	0.0036904	3.603	0.47	2.62	0.00382538	no	-0.00096	0.99999	-1.40414e-05
Black Sea	Ammonium	4	g	NpeI	4	129.49	87.48	0.0039107	4.7573	0.38	1.36	0.00382538	yes	0.02107	1.00021	0.000308213
Black Sea	Ammonium	4	g	NpeI	4	158.99	113.1	0.0051339	2.4065	0.6	2.28	0.00382538	yes	0.14339	1.00146	0.00209882
Black Sea	Ammonium	5	g	NpeI	5	163.41	180.38	0.0038923	3.7496	0.5	2.42	0.00382538	yes	0.01923	1.00019	0.000281295
Black Sea	Ammonium	5	g	NpeI	5	137.16	176.78	0.004545	3.9179	0.36	1.03	0.00382538	yes	0.0845	1.00086	0.00123647
Black Sea	Ammonium	2	g	NpeI	2	65.4	121.37	0.0035591	3.0583	0.63	2.87	0.00382538	no	-0.01409	0.999857	-0.000206072
Black Sea	Ammonium	5	g	NpeI	5	135.18	158.96	0.0038929	4.5772	0.4	1.71	0.00382538	yes	0.01929	1.0002	0.000282172
Black Sea	Ammonium	4	g	NpeI	4	154.7	140.21	0.0037806	4.4414	0.41	1.54	0.00382538	no	0.00806	1.00008	0.000117894
Black Sea	Ammonium	6	g	NpeI	6	142.37	197.03	0.003773	3.0149	0.63	1.84	0.00382538	no	0.0073	1.00007	0.000106777
Black Sea	Ammonium	3	g	NpeI	3	97.1	151.02	0.0044903	4.4399	0.4	1.22	0.00382538	yes	0.07903	1.0008	0.00115639
Black Sea	Ammonium	4	g	NpeI	4	113.7	146.89	0.0042829	4.8863	0.37	1.11	0.00382538	yes	0.05829	1.00059	0.00085283
Black Sea	Ammonium	3	g	NpeI	3	87.45	173.69	0.03262	0.53938	0.77	1.19	0.00382538	yes	2.892	1.03021	0.0429323
Black Sea	Ammonium	6	g	NpeI	6	175.27	127.83	0.0035848	3.9791	0.42	1.48	0.00382538	no	-0.01152	0.999883	-0.000168487
Black Sea	Ammonium	3	g	NpeI	3	71.05	200.95	0.0038043	3.9288	0.45	2.39	0.00382538	no	0.01043	1.00011	0.000152562
Black Sea	Ammonium	4	g	NpeI	4	90	118.26	0.0037813	3.1181	0.49	1.52	0.00382538	no	0.00813	1.00008	0.000118918
Black Sea	Ammonium	2	g	NpeI	2	137.3	124.16	0.0036558	3.295	0.51	1.51	0.00382538	no	-0.00442	0.999955	-6.46476e-05
Black Sea	Ammonium	3	g	NpeI	3	110.68	96.94	0.0037391	2.8829	0.51	2.41	0.00382538	no	0.00391	1.00004	5.71907e-05
Black Sea	Ammonium	4	g	NpeI	4	118.4	117.99	0.0036551	2.6334	0.51	2.48	0.00382538	no	-0.00449	0.999954	-6.56714e-05
Black Sea	Ammonium	3	g	NpeI	3	136.15	153.38	0.0036919	2.0925	0.7	3.08	0.00382538	no	-0.00081	0.999992	-1.18474e-05
Black Sea	Ammonium	3	g	NpeI	3	117.44	134.4	0.0037751	2.466	0.59	2.09	0.00382538	no	0.00751	1.00008	0.000109849
Black Sea	Ammonium	3	g	NpeI	3	112.04	153.87	0.0037005	3.1492	0.46	1.13	0.00382538	no	5e-05	1	7.31324e-07
Black Sea	Ammonium	3	g	NpeI	3	131.28	136.73	0.0035292	2.4912	0.71	1.46	0.00382538	no	-0.01708	0.999827	-0.000249799
Black Sea	Ammonium	4	g	NpeI	4	137.24	125.74	0.0037566	3.0152	0.42	1.11	0.00382538	no	0.00566	1.00006	8.27883e-05
Black Sea	Ammonium	4	o	Npum	4	82.93	179.87	0.0083243	2.4469	0.55	1.43	0.00406079	yes	0.46243	1.00471	0.00677963
Black Sea	Ammonium	6	o	Npum	6	175.21	63.64	0.0035823	2.8698	0.63	1.2	0.00406079	no	-0.01177	0.999881	-0.000172143
Black Sea	Ammonium	1	o	Npum	1	39.31	172.83	0.010893	2.2579	0.45	1.85	0.00406079	yes	0.7193	1.00735	0.0105594
Black Sea	Ammonium	3	o	Npum	3	94.32	120.04	0.019958	1.1453	0.57	3.56	0.00406079	yes	1.6258	1.01676	0.0239779
Black Sea	Ammonium	6	o	Npum	6	124.72	99.5	0.0041593	1.9452	0.78	5.91	0.00406079	yes	0.04593	1.00047	0.000671951
Black Sea	Ammonium	8	o	Npum	8	146.99	87.05	0.005952	4.1985	0.4	2.69	0.00406079	yes	0.2252	1.00229	0.00329765
Black Sea	Ammonium	3	o	Npum	3	69.6	109.17	0.0039011	2.1455	0.69	1.96	0.00406079	no	0.02011	1.0002	0.000294169
Black Sea	Ammonium	4	o	Npum	4	80.58	45.18	0.052134	0.85612	0.56	1.05	0.00406079	yes	4.8434	1.05164	0.0726403
Black Sea	Ammonium	5	o	Npum	5	99.28	139.34	0.0094055	4.1954	0.24	1.16	0.00406079	yes	0.57055	1.00582	0.00836937
Black Sea	Ammonium	7	o	Npum	7	190.89	229.72	0.0037325	1.5228	1.15	3.19	0.00406079	no	0.00325	1.00003	4.75369e-05
Black Sea	Ammonium	4	o	Npum	4	96.85	177.03	0.0038715	1.9471	0.64	1.86	0.00406079	no	0.01715	1.00017	0.000250866
Black Sea	Ammonium	5	o	Npum	5	214.23	173.21	0.0052454	1.1518	0.94	1.49	0.00406079	yes	0.15454	1.00157	0.00226215
Black Sea	Ammonium	1	o	Npum	1	36.13	12.38	0.0036057	2.1758	0.72	2.57	0.00406079	no	-0.00943	0.999904	-0.000137921
Black Sea	Ammonium	3	o	Npum	3	65.4	173.8	0.0034676	2.1085	0.8	2.86	0.00406079	no	-0.02324	0.999764	-0.000339879
Black Sea	Ammonium	3	o	Npum	3	83.9	61.42	0.0049623	2.3946	0.7	2.01	0.00406079	yes	0.12623	1.00128	0.00184748
Black Sea	Ammonium	3	o	Npum	3	63.43	125.82	0.042008	1.2727	0.57	1.83	0.00406079	yes	3.8308	1.04041	0.0571482
Black Sea	Ammonium	6	o	Npum	6	141.88	90.11	0.026631	3.0173	0.33	1.28	0.00406079	yes	2.2931	1.0238	0.033936
Black Sea	Ammonium	8	o	Npum	8	162.16	208.79	0.048458	1.4061	0.56	1.67	0.00406079	yes	4.4758	1.04753	0.0669971
Black Sea	Ammonium	2	o	Npum	2	55.04	195.61	0.0039474	1.2952	1.14	1.81	0.00406079	no	0.02474	1.00025	0.000361905
Black Sea	Ammonium	4	o	Npum	4	111.59	60.03	0.053992	1.4856	0.41	1.41	0.00406079	yes	5.0292	1.05373	0.0755011
Black Sea	Ammonium	5	o	Npum	5	134.51	91.15	0.032816	1.6646	0.38	2.14	0.00406079	yes	2.9116	1.03042	0.0432277
Black Sea	Ammonium	8	o	Npum	8	197.04	147.73	0.014248	1.5529	0.6	2.82	0.00406079	yes	1.0548	1.01081	0.0155111
Black Sea	Ammonium	4	o	Npum	4	119.66	120.63	0.0036302	2.5454	0.85	1.86	0.00406079	no	-0.00698	0.999929	-0.000102089
Black Sea	Ammonium	3	o	NpeI	3	119.1	189.69	0.006722	1.9538	0.65	1.06	0.00382538	yes	0.3022	1.00307	0.00442691
Black Sea	Ammonium	5	o	NpeI	5	181.93	189.96	0.01163	1.359	0.63	1.07	0.00382538	yes	0.793	1.0081	0.0116457
Black Sea	Ammonium	6	o	NpeI	6	186.57	49.23	0.0056011	2.9126	0.49	2.39	0.00382538	yes	0.19011	1.00193	0.00278332
Black Sea	Ammonium	6	o	NpeI	6	203.9	106.46	0.012442	1.6683	0.49	2.1	0.00382538	yes	0.8742	1.00894	0.0128435
Black Sea	Ammonium	8	o	NpeI	8	222.61	103.01	0.015341	1.7756	0.43	1.5	0.00382538	yes	1.1641	1.01194	0.017128
Black Sea	Ammonium	9	o	NpeI	9	234.02	103.43	0.040566	1.1395	0.43	2.34	0.00382538	yes	3.6866	1.03883	0.0549555
Black Sea	Ammonium	1	o	NpeI	1	26.63	224.87	0.003819	1.5192	0.98	4.33	0.00382538	no	0.0119	1.00012	0.000174066
Black Sea	Ammonium	3	o	NpeI	3	85.74	125.94	0.011175	2.9507	0.35	2.14	0.00382538	yes	0.7475	1.00764	0.0109749
Black Sea	Ammonium	5	o	NpeI	5	114.8	135.13	0.003781	1.6146	0.83	2.15	0.00382538	no	0.0081	1.00008	0.000118479
Black Sea	Ammonium	6	o	NpeI	6	119	114.21	0.028497	1.3471	0.4	1.32	0.00382538	yes	2.4797	1.02579	0.036733
Black Sea	Ammonium	4	o	NpeI	4	101.94	104.28	0.0091261	2.9932	0.37	1.51	0.00382538	yes	0.54261	1.00553	0.00795839
Black Sea	Ammonium	5	o	NpeI	5	107.83	125.61	0.02142	0.73948	0.72	3.14	0.00382538	yes	1.772	1.01829	0.0261538
Black Sea	Ammonium	6	o	NpeI	6	133.64	108.12	0.0042964	2.5192	0.6	2.93	0.00382538	yes	0.05964	1.00061	0.000872587
Black Sea	Ammonium	2	o	NpeI	2	53.96	67.04	0.0038385	4.0889	0.52	2.66	0.00382538	yes	0.01385	1.00014	0.000202591
Black Sea	Ammonium	4	o	NpeI	4	112.35	236.31	0.0035854	1.6024	1.01	2.86	0.00382538	no	-0.01146	0.999884	-0.00016761
Black Sea	Ammonium	3	o	NpeI	3	98.32	113.73	0.0061791	3.2512	0.43	3.2	0.00382538	yes	0.24791	1.00252	0.00363062
Black Sea	Ammonium	3	o	NpeI	3	142.17	116.67	0.0063763	2.9636	0.45	1.99	0.00382538	yes	0.26763	1.00272	0.00391981
Black Sea	Ammonium	2	o	NpeI	2	61.83	157.22	0.0046132	1.4227	0.88	2.26	0.00382538	yes	0.09132	1.00093	0.00133631
Black Sea	Ammonium	3	o	NpeI	3	92.89	95.63	0.041907	1.3171	0.37	1.96	0.00382538	yes	3.8207	1.0403	0.0569945
Black Sea	Ammonium	4	o	NpeI	4	108.53	68.75	0.0137	3.3676	0.26	1.65	0.00382538	yes	1	1.01024	0.0147011
Black Sea	Ammonium	1	o	NpeI	1	59.78	123.3	0.003589	4.3395	0.43	2.04	0.00382538	no	-0.0111	0.999887	-0.000162345
Black Sea	Ammonium	4	o	NpeI	4	118.33	108.11	0.0039259	4.1699	0.4	1.17	0.00382538	yes	0.02259	1.00023	0.00033045
Black Sea	Ammonium	4	o	NpeI	4	161.15	28.47	0.003785	3.4133	0.56	2.95	0.00382538	no	0.0085	1.00009	0.00012433
Black Sea	Ammonium	5	o	NpeI	5	167.44	164.03	0.037418	1.6379	0.37	2.14	0.00382538	yes	3.3718	1.03539	0.0501802
Black Sea	Ammonium	3	o	NpeI	3	59.6	85.85	0.0036704	2.0421	0.69	3.49	0.00382538	no	-0.00296	0.99997	-4.32937e-05
Black Sea	Ammonium	4	o	NpeI	4	128.53	112.51	0.016292	1.5052	0.48	1.56	0.00382538	yes	1.2592	1.01293	0.0185362
Black Sea	Ammonium	8	o	NpeI	8	213.9	78.89	0.0036791	1.8823	0.79	2.37	0.00382538	no	-0.00209	0.999979	-3.0569e-05
Black Sea	Ammonium	5	o	NpeI	5	175.37	65.39	0.0044236	4.4607	0.45	1.21	0.00382538	yes	0.07236	1.00073	0.00105876
Black Sea	Ammonium	8	o	NpeI	8	237.87	90.01	0.022131	0.87608	0.63	1.08	0.00382538	yes	1.8431	1.01904	0.0272131
Black Sea	Ammonium	1	o	NpeI	1	12.11	94.22	0.0046687	4.7858	0.35	1.42	0.00382538	yes	0.09687	1.00098	0.00141756
Black Sea	Ammonium	4	o	NpeI	4	117.94	56.03	0.0038581	1.5126	1.14	4.63	0.00382538	yes	0.01581	1.00016	0.000231263
Black Sea	Ammonium	5	o	NpeI	5	120.85	111.53	0.0037368	4.4003	0.43	1.68	0.00382538	no	0.00368	1.00004	5.38265e-05
Black Sea	Ammonium	5	o	NpeI	5	186.2	63.44	0.0039117	1.4827	0.86	3.63	0.00382538	yes	0.02117	1.00021	0.000309676
Black Sea	Ammonium	6	o	NpeI	6	193.57	29.29	0.0043759	3.1504	0.41	2.58	0.00382538	yes	0.06759	1.00069	0.000988943
Black Sea	Ammonium	2	o	NpeI	2	51.52	196.83	0.0046089	1.7775	0.72	1.32	0.00382538	yes	0.09089	1.00092	0.00133001
Black Sea	Ammonium	5	o	NpeI	5	127.79	19.6	0.0056591	1.8304	0.65	1.26	0.00382538	yes	0.19591	1.00199	0.00286832
Black Sea	Ammonium	3	o	NpeI	3	108.6	106.89	0.0039725	4.099	0.4	1.14	0.00382538	yes	0.02725	1.00028	0.000398627
Black Sea	Ammonium	4	o	NpeI	4	128.47	220.9	0.052803	0.89404	0.6	1.5	0.00382538	yes	4.9103	1.05239	0.0736698
Black Sea	Ammonium	4	o	NpeI	4	164.12	20.35	0.0076536	2.8553	0.4	1.95	0.00382538	yes	0.39536	1.00402	0.00579435
Black Sea	Ammonium	5	o	NpeI	5	187.45	124.66	0.0038613	2.33	0.55	1.12	0.00382538	yes	0.01613	1.00016	0.000235944
Black Sea	Ammonium	1	o	NpeI	1	19.03	210.27	0.055213	0.84182	0.55	1.85	0.00382538	yes	5.1513	1.0551	0.0773842
Black Sea	Ammonium	2	o	NpeI	2	52.95	60.87	0.003551	1.5907	0.85	2.43	0.00382538	no	-0.0149	0.999849	-0.000217918
Black Sea	Ammonium	4	o	NpeI	4	95.69	180.69	0.0052943	3.858	0.46	1.52	0.00382538	yes	0.15943	1.00162	0.00233379
Black Sea	Ammonium	1	o	NpeI	1	41.19	212.02	0.029218	1.1348	0.5	2.09	0.00382538	yes	2.5518	1.02656	0.0378152
Black Sea	Ammonium	4	o	NpeI	4	123.19	221.82	0.0046904	2.7738	0.43	1.35	0.00382538	yes	0.09904	1.00101	0.00144933
Black Sea	Ammonium	5	o	NpeI	5	152.57	91.82	0.0050427	2.7683	0.57	1.48	0.00382538	yes	0.13427	1.00136	0.00196524
Black Sea	Ammonium	3	o	NpeI	3	115.97	164.07	0.0041057	0.77209	0.97	1.21	0.00382538	yes	0.04057	1.00041	0.000593519
Black Sea	Ammonium	5	o	NpeI	5	121.92	42.79	0.0036524	1.5457	0.73	4.21	0.00382538	no	-0.00476	0.999952	-6.96204e-05
Black Sea	Ammonium	4	o	NpeI	4	143.52	85.2	0.0037993	3.9515	0.4	1.25	0.00382538	no	0.00993	1.0001	0.000145248
Black Sea	Ammonium	2	o	NpeI	2	71.52	242.1	0.0036959	3.49	0.37	1.53	0.00382538	no	-0.00041	0.999996	-5.99685e-06
Black Sea	Ammonium	4	o	NpeI	4	121.56	92.86	0.0051498	3.1702	0.33	1.21	0.00382538	yes	0.14498	1.00147	0.00212211
Black Sea	Ammonium	3	o	NpeI	3	117.36	114.99	0.0035928	1.8129	0.62	1.02	0.00382538	no	-0.01072	0.999891	-0.000156787
Black Sea	Ammonium	5	p	Npum	5	148.03	145.09	0.0056607	2.1939	0.67	1.64	0.00406079	yes	0.19607	1.00199	0.00287067
Black Sea	Ammonium	7	p	Npum	7	140.81	101.81	0.059724	0.75879	0.57	2.75	0.00406079	yes	5.6024	1.06022	0.0843626
Black Sea	Ammonium	7	p	Npum	7	129.22	109.91	0.024013	1.0807	0.66	1.82	0.00406079	yes	2.0313	1.02103	0.030021
Black Sea	Ammonium	3	p	Npum	3	107.14	109.75	0.045415	0.74581	0.64	2.22	0.00406079	yes	4.1715	1.04416	0.0623422
Black Sea	Ammonium	2	p	Npum	2	57.36	82.21	0.0037367	3.4176	0.56	3.74	0.00406079	no	0.00367	1.00004	5.36802e-05
Black Sea	Ammonium	6	p	Npum	6	187.34	133.75	0.060355	1.0736	0.47	1.99	0.00406079	yes	5.6655	1.06094	0.0853415
Black Sea	Ammonium	3	p	Npum	3	90.85	112.56	0.0063566	1.9359	0.57	3.13	0.00406079	yes	0.26566	1.0027	0.00389091
Black Sea	Ammonium	6	p	Npum	6	150.23	145.68	0.041156	0.51194	0.9	2.5	0.00406079	yes	3.7456	1.03947	0.0558523
Black Sea	Ammonium	4	p	Npum	4	139.16	108.29	0.019419	2.246	0.31	1.27	0.00406079	yes	1.5719	1.01619	0.0231765
Black Sea	Ammonium	4	p	Npum	4	84.33	136.88	0.0089421	2.846	0.61	2.53	0.00406079	yes	0.52421	1.00534	0.0076878
Black Sea	Ammonium	7	p	Npum	7	144.49	105.46	0.052131	1.6693	0.51	1.88	0.00406079	yes	4.8431	1.05164	0.0726357
Black Sea	Ammonium	4	p	Npum	4	158.99	124.23	0.036391	1.1497	0.53	1.99	0.00406079	yes	3.2691	1.03428	0.0486258
Black Sea	Ammonium	3	p	Npum	3	62.52	197.85	0.055152	1.035	0.46	1.08	0.00406079	yes	5.1452	1.05503	0.0772901
Black Sea	Ammonium	5	p	Npum	5	119.43	66.33	0.031917	2.2836	0.36	1.66	0.00406079	yes	2.8217	1.02945	0.0418734
Black Sea	Ammonium	6	p	Npum	6	129.79	62.64	0.040053	2.0574	0.33	1.5	0.00406079	yes	3.6353	1.03827	0.0541763
Black Sea	Ammonium	6	p	Npum	6	141.39	105.43	0.047384	1.4993	0.38	1.26	0.00406079	yes	4.3684	1.04634	0.0653524
Black Sea	Ammonium	7	p	Npum	7	174.6	129.95	0.029016	1.6628	0.38	1.84	0.00406079	yes	2.5316	1.02634	0.0375119
Black Sea	Ammonium	3	p	Npum	3	109.95	142.16	0.039638	0.97909	0.75	2.23	0.00406079	yes	3.5938	1.03781	0.0535462
Black Sea	Urea	1	b	NpeI	1	55.72	51.75	0.0035557	1.883	3.03	1.01	0.00369956	no	-0.01443	0.999853	-0.000212778
Black Sea	Urea	2	b	NpeI	2	58.1	200.8	0.0035702	1.7241	2.95	1.01	0.00369956	no	-0.01298	0.999867	-0.000191398
Black Sea	Urea	5	b	NpeI	5	185	44.26	0.0034736	1.8241	2.94	1.04	0.00369956	no	-0.02264	0.999769	-0.000333825
Black Sea	Urea	6	b	NpeI	6	204.28	211.35	0.0035225	1.4542	2.7	1.15	0.00369956	no	-0.01775	0.999819	-0.000261729
Black Sea	Urea	1	b	NpeI	1	44.82	134.29	0.0035638	1.8352	2.46	1.1	0.00369956	no	-0.01362	0.999861	-0.000200835
Black Sea	Urea	2	b	NpeI	2	52.75	44.98	0.0035435	1.6299	2.75	1.04	0.00369956	no	-0.01565	0.99984	-0.000230766
Black Sea	Urea	4	b	NpeI	4	200.83	197.47	0.0036712	2.011	2.87	1.01	0.00369956	no	-0.00288	0.999971	-4.24697e-05
Black Sea	Urea	5	b	NpeI	5	203.96	48.35	0.0035519	2.0526	2.83	1.08	0.00369956	no	-0.01481	0.999849	-0.000218381
Black Sea	Urea	2	b	NpeI	2	46.41	32.14	0.0035595	1.6277	2.02	1.17	0.00369956	no	-0.01405	0.999856	-0.000207175
Black Sea	Urea	3	b	NpeI	3	46.95	153.4	0.0035207	1.8509	1.87	1.06	0.00369956	no	-0.01793	0.999817	-0.000264383
Black Sea	Urea	7	b	NpeI	7	137.38	85.8	0.0035963	1.1331	3.08	1.09	0.00369956	no	-0.01037	0.999894	-0.000152914
Black Sea	Urea	9	b	NpeI	9	222.33	157.96	0.0035248	2.305	1.78	1.09	0.00369956	no	-0.01752	0.999821	-0.000258338
Black Sea	Urea	1	b	NpeI	1	49.16	211.29	0.0036453	1.2405	2.9	1.06	0.00369956	no	-0.00547	0.999944	-8.06618e-05
Black Sea	Urea	2	b	NpeI	2	105.49	50.66	0.0036069	1.4736	2.67	1.03	0.00369956	no	-0.00931	0.999905	-0.000137285
Black Sea	Urea	6	b	NpeI	6	198.64	205.74	0.003585	1.2207	3.08	1.04	0.00369956	no	-0.0115	0.999882	-0.000169576
Black Sea	Urea	7	b	NpeI	7	231.99	70.61	0.0037098	1.8861	2.3	2.1	0.00369956	yes	0.00098	1.00001	1.44518e-05
Black Sea	Urea	1	b	NpeI	1	58.77	51.99	0.0035376	1.3268	2.93	1.17	0.00369956	no	-0.01624	0.999834	-0.000239465
Black Sea	Urea	2	b	NpeI	2	65.78	190.63	0.0035425	1.2034	3.11	1.17	0.00369956	no	-0.01575	0.999839	-0.000232241
Black Sea	Urea	4	b	NpeI	4	187.85	84.06	0.0034434	1.9365	2.27	1.3	0.00369956	no	-0.02566	0.999738	-0.000378349
Black Sea	Urea	5	b	NpeI	5	190.72	191.23	0.0035793	1.4056	2.81	1.23	0.00369956	no	-0.01207	0.999877	-0.000177981
Black Sea	Urea	4	b	NpeI	4	69.69	45.25	0.003483	2.2016	2.53	1.12	0.00369956	no	-0.0217	0.999778	-0.000319966
Black Sea	Urea	5	b	NpeI	5	91.4	157.7	0.0034581	3.1202	2.88	1.34	0.00369956	no	-0.02419	0.999753	-0.000356677
Black Sea	Urea	8	b	NpeI	8	202.25	50.92	0.0034973	1.599	3.17	1.08	0.00369956	no	-0.02027	0.999793	-0.000298883
Black Sea	Urea	9	b	NpeI	9	202.12	196.4	0.0035596	3.2063	2.72	1.05	0.00369956	no	-0.01404	0.999857	-0.000207028
Black Sea	Urea	1	b	NpeI	1	53.1	53.18	0.0035154	1.2344	2.66	1.03	0.00369956	no	-0.01846	0.999811	-0.000272197
Black Sea	Urea	2	b	NpeI	2	62.23	200.25	0.0035453	1.0045	2.95	1.2	0.00369956	no	-0.01547	0.999842	-0.000228112
Black Sea	Urea	5	b	NpeI	5	155.88	51.72	0.0037055	1.0812	2.82	1.45	0.00369956	yes	0.00055	1.00001	8.11067e-06
Black Sea	Urea	6	b	NpeI	6	210.36	139.19	0.0036251	1.1103	2.71	1.02	0.00369956	no	-0.00749	0.999923	-0.000110448
Black Sea	Urea	1	b	NpeI	1	34.08	44.64	0.0034578	1.7823	2.06	1.01	0.00369956	no	-0.02422	0.999752	-0.000357119
Black Sea	Urea	2	b	NpeI	2	87.5	112.64	0.0035543	1.4844	2.38	1.01	0.00369956	no	-0.01457	0.999851	-0.000214842
Black Sea	Urea	5	b	NpeI	5	154.25	217.06	0.003523	1.4263	2.42	1.24	0.00369956	no	-0.0177	0.999819	-0.000260992
Black Sea	Urea	6	b	NpeI	6	216.59	144.82	0.0035647	1.3568	2.64	1.01	0.00369956	no	-0.01353	0.999862	-0.000199508
Black Sea	Urea	1	b	NpeI	1	59.04	52.48	0.0034992	1.1243	2.95	1.09	0.00369956	no	-0.02008	0.999795	-0.000296082
Black Sea	Urea	2	b	NpeI	2	111.8	209.33	0.0035769	1.0198	3.03	1.08	0.00369956	no	-0.01231	0.999874	-0.00018152
Black Sea	Urea	4	b	NpeI	4	204.23	58.83	0.0034961	1.0937	2.92	1.01	0.00369956	no	-0.02039	0.999792	-0.000300652
Black Sea	Urea	5	b	NpeI	5	209.2	217.21	0.0034721	1.318	2.6	1.15	0.00369956	no	-0.02279	0.999767	-0.000336036
Black Sea	Urea	3	b	NpeI	3	54.19	60.36	0.003439	1.2583	3.33	1.05	0.00369956	no	-0.0261	0.999733	-0.000384836
Black Sea	Urea	4	b	NpeI	4	82.16	212.3	0.0035459	1.0233	3.09	1.17	0.00369956	no	-0.01541	0.999843	-0.000227228
Black Sea	Urea	8	b	NpeI	8	208.02	200.4	0.0034827	1.0848	2.95	1.04	0.00369956	no	-0.02173	0.999778	-0.000320409
Black Sea	Urea	9	b	NpeI	9	212.51	82.74	0.0034846	1.2296	2.72	1.02	0.00369956	no	-0.02154	0.99978	-0.000317607
Black Sea	Urea	1	b	NpeI	1	53.69	210.37	0.0035715	1.1002	2.63	1.05	0.00369956	no	-0.01285	0.999869	-0.000189482
Black Sea	Urea	2	b	NpeI	2	80.99	50.84	0.0034784	1.22	2.47	1.07	0.00369956	no	-0.02216	0.999774	-0.000326748
Black Sea	Urea	5	b	NpeI	5	158.55	41.62	0.0035217	1.2032	2.4	1.05	0.00369956	no	-0.01783	0.999818	-0.000262908
Black Sea	Urea	6	b	NpeI	6	202.83	201.26	0.0034843	1.0296	3.1	1	0.00369956	no	-0.02157	0.99978	-0.00031805
Black Sea	Urea	2	b	NpeI	2	62.64	54.29	0.0035446	0.9882	3.27	1.04	0.00369956	no	-0.01554	0.999841	-0.000229144
Black Sea	Urea	3	b	NpeI	3	75.62	207.11	0.0034965	1.2803	2.6	1.29	0.00369956	no	-0.02035	0.999792	-0.000300063
Black Sea	Urea	4	b	NpeI	4	156.54	93.98	0.0035814	1.1558	2.42	1.1	0.00369956	no	-0.01186	0.999879	-0.000174884
Black Sea	Urea	6	b	NpeI	6	210.86	203.77	0.0035598	1.1662	2.57	1.06	0.00369956	no	-0.01402	0.999857	-0.000206733
Black Sea	Urea	2	b	NpeI	2	70.25	184.81	0.003533	0.96963	3.16	1.02	0.00369956	no	-0.0167	0.999829	-0.000246248
Black Sea	Urea	3	b	NpeI	3	88.89	53.65	0.0034997	0.88388	3.34	1.04	0.00369956	no	-0.02003	0.999795	-0.000295345
Black Sea	Urea	5	b	NpeI	5	193.82	199.58	0.0034687	1.0493	2.96	1.11	0.00369956	no	-0.02313	0.999764	-0.000341049
Black Sea	Urea	6	b	NpeI	6	201.79	83.3	0.0035026	0.95194	3.16	1.04	0.00369956	no	-0.01974	0.999798	-0.000291069
Black Sea	Urea	1	b	NpeI	1	62.17	52.94	0.0035129	0.95155	2.96	1.01	0.00369956	no	-0.01871	0.999809	-0.000275883
Black Sea	Urea	3	b	NpeI	3	63.4	214.41	0.0035494	1.063	2.77	1.23	0.00369956	no	-0.01506	0.999846	-0.000222067
Black Sea	Urea	5	b	NpeI	5	190.03	60.94	0.0035136	0.80858	3.6	1.07	0.00369956	no	-0.01864	0.99981	-0.000274851
Black Sea	Urea	6	b	NpeI	6	206.6	158.15	0.0035954	1.076	2.6	1.03	0.00369956	no	-0.01046	0.999893	-0.000154241
Black Sea	Urea	1	b	NpeI	1	61.87	43.79	0.0035713	0.95569	2.73	1.16	0.00369956	no	-0.01287	0.999868	-0.000189777
Black Sea	Urea	2	b	NpeI	2	68.93	206.92	0.0035465	0.92647	2.93	1.2	0.00369956	no	-0.01535	0.999843	-0.000226343
Black Sea	Urea	4	b	NpeI	4	170.77	95.57	0.0035074	1.0619	2.91	1.01	0.00369956	no	-0.01926	0.999803	-0.000283992
Black Sea	Urea	5	b	NpeI	5	204.9	206.05	0.003528	1.2599	2.45	1.15	0.00369956	no	-0.0172	0.999824	-0.00025362
Black Sea	Urea	1	b	NpeI	1	69.31	57.53	0.0034847	1.2499	2.84	1.01	0.00369956	no	-0.02153	0.99978	-0.00031746
Black Sea	Urea	3	b	NpeI	3	100.19	221.27	0.0034566	1.5459	2.39	1.27	0.00369956	no	-0.02434	0.999751	-0.000358888
Black Sea	Urea	6	b	NpeI	6	175.39	216.18	0.0034879	1.4289	2.59	1.05	0.00369956	no	-0.02121	0.999783	-0.000312742
Black Sea	Urea	8	b	NpeI	8	208.62	57.96	0.0035412	1.3663	2.65	1.02	0.00369956	no	-0.01588	0.999838	-0.000234157
Black Sea	Urea	2	b	NpeI	2	42.56	200.31	0.0035917	1.2755	2.95	1.04	0.00369956	no	-0.01083	0.999889	-0.000159697
Black Sea	Urea	3	b	NpeI	3	60.73	42.67	0.0035618	1.4615	2.7	1.04	0.00369956	no	-0.01382	0.999859	-0.000203784
Black Sea	Urea	7	b	NpeI	7	183.87	58.72	0.0034945	1.2463	2.83	1	0.00369956	no	-0.02055	0.99979	-0.000303011
Black Sea	Urea	8	b	NpeI	8	190.5	204.74	0.0035421	1.4079	2.95	1.16	0.00369956	no	-0.01579	0.999839	-0.00023283
Black Sea	Urea	2	b	NpeI	2	46.32	35.59	0.0035988	1.2709	2.43	1.23	0.00369956	no	-0.01012	0.999897	-0.000149228
Black Sea	Urea	4	b	NpeI	4	99.63	211.18	0.0035454	1.1912	2.9	1.09	0.00369956	no	-0.01546	0.999842	-0.000227965
Black Sea	Urea	8	b	NpeI	8	201.71	41.05	0.0035651	1.2729	2.74	1.11	0.00369956	no	-0.01349	0.999862	-0.000198918
Black Sea	Urea	9	b	NpeI	9	208.73	174.35	0.0035427	1.3442	2.99	1.03	0.00369956	no	-0.01573	0.999839	-0.000231946
Black Sea	Urea	1	b	NpeI	1	39.08	36.56	0.0034409	1.182	2.13	1.05	0.00369956	no	-0.02591	0.999735	-0.000382034
Black Sea	Urea	2	b	NpeI	2	70.79	202.18	0.003456	0.80933	3.3	1.02	0.00369956	no	-0.0244	0.999751	-0.000359773
Black Sea	Urea	5	b	NpeI	5	200.71	48.67	0.0034254	0.87625	2.99	1.13	0.00369956	no	-0.02746	0.999719	-0.000404885
Black Sea	Urea	7	b	NpeI	7	210.35	140.29	0.0034813	1.0992	2.4	1.16	0.00369956	no	-0.02187	0.999777	-0.000322473
Black Sea	Urea	1	b	NpeI	1	43.08	76.32	0.0034517	1.9429	1.81	1.14	0.00369956	no	-0.02483	0.999746	-0.000366112
Black Sea	Urea	2	b	NpeI	2	66.75	203.52	0.003506	1.2537	3.06	1.07	0.00369956	no	-0.0194	0.999802	-0.000286056
Black Sea	Urea	6	b	NpeI	6	203.58	53.1	0.0035278	1.3854	2.58	1.03	0.00369956	no	-0.01722	0.999824	-0.000253915
Black Sea	Urea	7	b	NpeI	7	205.04	174.37	0.003472	1.259	2.99	1.05	0.00369956	no	-0.0228	0.999767	-0.000336184
Black Sea	Urea	2	b	NpeI	2	47.63	47.58	0.0035178	1.1162	2.68	1.11	0.00369956	no	-0.01822	0.999814	-0.000268658
Black Sea	Urea	3	b	NpeI	3	54.18	200.65	0.0035093	1.0999	2.5	1.05	0.00369956	no	-0.01907	0.999805	-0.000281191
Black Sea	Urea	5	b	NpeI	5	167.5	198.91	0.0035382	1.2224	2.6	1.09	0.00369956	no	-0.01618	0.999835	-0.000238581
Black Sea	Urea	6	b	NpeI	6	202.07	40.71	0.0034251	1.3313	2.26	1.28	0.00369956	no	-0.02749	0.999719	-0.000405328
Black Sea	Urea	2	b	NpeI	2	57.1	46.29	0.0034901	1.3204	2.64	1.12	0.00369956	no	-0.02099	0.999785	-0.000309498
Black Sea	Urea	5	b	NpeI	5	153.28	206.52	0.0035536	1.1328	3.08	1.06	0.00369956	no	-0.01464	0.99985	-0.000215874
Black Sea	Urea	7	b	NpeI	7	196.92	51.2	0.0034527	1.3085	3.05	1.08	0.00369956	no	-0.02473	0.999747	-0.000364638
Black Sea	Urea	2	b	NpeI	2	46.75	107.32	0.0036094	1.4384	2.53	1.03	0.00369956	no	-0.00906	0.999907	-0.000133598
Black Sea	Urea	3	b	NpeI	3	75.74	208.94	0.0035553	1.0651	3.68	1.11	0.00369956	no	-0.01447	0.999852	-0.000213368
Black Sea	Urea	5	b	NpeI	5	138.11	57.23	0.0035956	0.99106	3.49	1.03	0.00369956	no	-0.01044	0.999893	-0.000153947
Black Sea	Urea	7	b	NpeI	7	199.48	173.44	0.0034945	1.0625	3.04	1.57	0.00369956	no	-0.02055	0.99979	-0.000303011
Black Sea	Urea	1	b	NpeI	1	53.81	51.72	0.0035475	1.136	2.74	1.03	0.00369956	no	-0.01525	0.999844	-0.000224869
Black Sea	Urea	2	b	NpeI	2	106.44	205.18	0.0035755	1.1933	2.59	1.01	0.00369956	no	-0.01245	0.999873	-0.000183584
Black Sea	Urea	5	b	NpeI	5	196.83	200.63	0.0034616	1.042	3.07	1.07	0.00369956	no	-0.02384	0.999756	-0.000351517
Black Sea	Urea	6	b	NpeI	6	204.15	47.34	0.0035587	1.1447	2.86	1.04	0.00369956	no	-0.01413	0.999856	-0.000208355
Black Sea	Urea	1	b	Npum	1	56.04	194.05	0.0034608	1.36	1.99	1.95	0.00372783	no	-0.02392	0.999756	-0.000352696
Black Sea	Urea	2	b	Npum	2	62.4	46.42	0.0035191	1.1368	2.57	1.1	0.00372783	no	-0.01809	0.999815	-0.000266742
Black Sea	Urea	5	b	Npum	5	188.12	50.43	0.0034561	1.0816	2.66	1.03	0.00372783	no	-0.02439	0.999751	-0.000359625
Black Sea	Urea	6	b	Npum	6	192.2	133.78	0.0035943	1.1122	2.68	1.06	0.00372783	no	-0.01057	0.999892	-0.000155863
Black Sea	Urea	2	b	Npum	2	52.11	45.39	0.0034898	1.1162	2.62	1.13	0.00372783	no	-0.02102	0.999785	-0.000309941
Black Sea	Urea	3	b	Npum	3	54.33	212.89	0.0035692	1.035	2.95	1.01	0.00372783	no	-0.01308	0.999866	-0.000192873
Black Sea	Urea	6	b	Npum	6	195.72	209.05	0.0035892	0.92018	2.9	1.05	0.00372783	no	-0.01108	0.999887	-0.000163383
Black Sea	Urea	7	b	Npum	7	207	126	0.0035505	1.0057	2.5	1.09	0.00372783	no	-0.01495	0.999847	-0.000220445
Black Sea	Urea	1	b	Npum	1	44.62	153.26	0.0034585	1.4511	2.22	1.2	0.00372783	no	-0.02415	0.999753	-0.000356087
Black Sea	Urea	2	b	Npum	2	76.55	54.46	0.0034808	1.0151	3.08	1.08	0.00372783	no	-0.02192	0.999776	-0.00032321
Black Sea	Urea	4	b	Npum	4	189.53	193.29	0.003586	0.80635	3.87	1.11	0.00372783	no	-0.0114	0.999883	-0.000168102
Black Sea	Urea	5	b	Npum	5	198.62	47.42	0.0035271	1.1169	2.94	1.37	0.00372783	no	-0.01729	0.999823	-0.000254947
Black Sea	Urea	1	b	Npum	1	47.43	178.84	0.0035799	1.6523	2.11	1.03	0.00372783	no	-0.01201	0.999877	-0.000177096
Black Sea	Urea	3	b	Npum	3	142.11	58.56	0.0035522	1.2995	2.42	1.02	0.00372783	no	-0.01478	0.999849	-0.000217939
Black Sea	Urea	5	b	Npum	5	200.76	121.97	0.0035444	1.3482	2.42	1.1	0.00372783	no	-0.01556	0.999841	-0.000229439
Black Sea	Urea	6	b	Npum	6	209.94	196.67	0.0036809	1.5462	2.25	1.12	0.00372783	no	-0.00191	0.99998	-2.81658e-05
Black Sea	Urea	1	b	Npum	1	49.88	142.21	0.003592	1.01	2.73	1	0.00372783	no	-0.0108	0.99989	-0.000159255
Black Sea	Urea	2	b	Npum	2	52.81	46.3	0.0035932	1.2843	2.4	1.02	0.00372783	no	-0.01068	0.999891	-0.000157485
Black Sea	Urea	4	b	Npum	4	209.68	47.82	0.0035851	1.185	2.66	1.06	0.00372783	no	-0.01149	0.999883	-0.000169429
Black Sea	Urea	5	b	Npum	5	229.74	122.61	0.0035912	1.7815	1.58	1.03	0.00372783	no	-0.01088	0.999889	-0.000160434
Black Sea	Urea	1	b	Npum	1	48.04	41.8	0.003613	1.4096	2.19	1.11	0.00372783	no	-0.0087	0.999911	-0.00012829
Black Sea	Urea	2	b	Npum	2	66.01	192.48	0.003532	1.1454	2.37	1.1	0.00372783	no	-0.0168	0.999828	-0.000247722
Black Sea	Urea	5	b	Npum	5	207.32	199.54	0.0035414	1.209	2.23	1.05	0.00372783	no	-0.01586	0.999838	-0.000233863
Black Sea	Urea	6	b	Npum	6	210.36	32.44	0.0036102	1.3588	2.07	1.73	0.00372783	no	-0.00898	0.999908	-0.000132419
Black Sea	Urea	1	b	Npum	1	33.63	184.44	0.0034871	1.0025	2.41	1.21	0.00372783	no	-0.02129	0.999782	-0.000313921
Black Sea	Urea	4	b	Npum	4	97.32	37.55	0.0034394	1.1747	2.32	1.1	0.00372783	no	-0.02606	0.999734	-0.000384246
Black Sea	Urea	5	b	Npum	5	154.27	118.75	0.0035022	0.91663	2.57	1.11	0.00372783	no	-0.01978	0.999798	-0.000291659
Black Sea	Urea	8	b	Npum	8	206.21	39.78	0.0034936	0.93837	2.87	1.07	0.00372783	no	-0.02064	0.999789	-0.000304338
Black Sea	Urea	1	b	Npum	1	43.23	63.82	0.0034916	1.1576	2.49	1.03	0.00372783	no	-0.02084	0.999787	-0.000307287
Black Sea	Urea	3	b	Npum	3	113.35	214.84	0.003476	1.0773	2.69	1.27	0.00372783	no	-0.0224	0.999771	-0.000330287
Black Sea	Urea	5	b	Npum	5	187.81	87.72	0.0035845	1.084	2.49	1.12	0.00372783	no	-0.01155	0.999882	-0.000170313
Black Sea	Urea	6	b	Npum	6	208.78	214.28	0.0035695	1.131	2.4	1.04	0.00372783	no	-0.01305	0.999867	-0.000192431
Black Sea	Urea	1	b	Npum	1	49.85	83.48	0.0035517	1.0561	2.84	1.14	0.00372783	no	-0.01483	0.999848	-0.000218676
Black Sea	Urea	3	b	Npum	3	92.91	217.41	0.0035001	1.3122	2.92	1.34	0.00372783	no	-0.01999	0.999796	-0.000294755
Black Sea	Urea	6	b	Npum	6	195.63	48.23	0.0037981	1.0194	2.85	1.33	0.00372783	yes	0.00981	1.0001	0.000144672
Black Sea	Urea	7	b	Npum	7	208.84	206.27	0.0036021	1.3042	2.97	1.05	0.00372783	no	-0.00979	0.9999	-0.000144362
Black Sea	Urea	1	b	Npum	1	59.32	71.98	0.0034419	0.97406	2.95	1.14	0.00372783	no	-0.02581	0.999736	-0.00038056
Black Sea	Urea	2	b	Npum	2	65.28	210.04	0.0035593	1.0565	2.93	1.16	0.00372783	no	-0.01407	0.999856	-0.00020747
Black Sea	Urea	4	b	Npum	4	188.38	60.4	0.0034987	0.82347	3.34	1.21	0.00372783	no	-0.02013	0.999794	-0.000296819
Black Sea	Urea	5	b	Npum	5	188.22	207.3	0.0034722	1.0143	3.08	1.34	0.00372783	no	-0.02278	0.999767	-0.000335889
Black Sea	Urea	1	b	Npum	1	50.72	165.82	0.0035053	1.3238	2.56	1.02	0.00372783	no	-0.01947	0.999801	-0.000287088
Black Sea	Urea	2	b	Npum	2	55.23	49.51	0.0034523	1.263	2.69	1.05	0.00372783	no	-0.02477	0.999747	-0.000365228
Black Sea	Urea	6	b	Npum	6	205.91	46.6	0.0035542	1.3549	2.55	1.28	0.00372783	no	-0.01458	0.999851	-0.00021499
Black Sea	Urea	7	b	Npum	7	222.66	218.47	0.0034082	2.2703	2.15	1.04	0.00372783	no	-0.02918	0.999702	-0.000430242
Black Sea	Urea	1	b	Npum	1	46.81	224.91	0.0035592	2.3043	2.08	1.07	0.00372783	no	-0.01408	0.999856	-0.000207618
Black Sea	Urea	2	b	Npum	2	50.58	47.29	0.0036466	2.0244	2.49	1.02	0.00372783	no	-0.00534	0.999945	-7.87448e-05
Black Sea	Urea	6	b	Npum	6	162.86	53.7	0.0035246	2.0004	2.35	1.02	0.00372783	no	-0.01754	0.999821	-0.000258633
Black Sea	Urea	8	b	Npum	8	204.84	125.22	0.0035611	2.2486	1.94	1.39	0.00372783	no	-0.01389	0.999858	-0.000204816
Black Sea	Urea	9	b	Npum	9	226.67	235.27	0.003506	3.7646	1.49	1.22	0.00372783	no	-0.0194	0.999802	-0.000286056
Black Sea	Urea	2	b	Npum	2	69.2	211.28	0.0035203	1.3171	3.11	1.3	0.00372783	no	-0.01797	0.999816	-0.000264973
Black Sea	Urea	3	b	Npum	3	101.36	43.98	0.0035761	1.9827	2.48	1.02	0.00372783	no	-0.01239	0.999873	-0.000182699
Black Sea	Urea	9	b	Npum	9	208.12	214.89	0.0035035	1.5921	2.75	1.21	0.00372783	no	-0.01965	0.999799	-0.000289742
Black Sea	Urea	10	b	Npum	10	209.22	45.69	0.0036108	2.1268	2.52	1.02	0.00372783	no	-0.00892	0.999909	-0.000131534
Black Sea	Urea	1	b	Npum	1	38.47	32.51	0.0035779	1.91	1.78	1.06	0.00372783	no	-0.01221	0.999875	-0.000180045
Black Sea	Urea	2	b	Npum	2	52.38	214.7	0.0034633	1.3103	2.93	1.03	0.00372783	no	-0.02367	0.999758	-0.00034901
Black Sea	Urea	9	b	Npum	9	218.79	45.78	0.0034696	1.789	2.15	1.05	0.00372783	no	-0.02304	0.999765	-0.000339722
Black Sea	Urea	10	b	Npum	10	224.37	199.85	0.0035066	1.6321	2.22	1.04	0.00372783	no	-0.01934	0.999802	-0.000285172
Black Sea	Urea	2	b	Npum	2	41.85	41.6	0.0034958	1.1795	2.31	1.08	0.00372783	no	-0.02042	0.999791	-0.000301095
Black Sea	Urea	4	b	Npum	4	77.72	158.16	0.0034494	0.89018	3	1.15	0.00372783	no	-0.02506	0.999744	-0.000369503
Black Sea	Urea	6	b	Npum	6	163.44	213.31	0.0035024	1.1493	2.15	1.02	0.00372783	no	-0.01976	0.999798	-0.000291364
Black Sea	Urea	7	b	Npum	7	208.83	45.83	0.0035007	1.038	2.33	1.01	0.00372783	no	-0.01993	0.999796	-0.00029387
Black Sea	Urea	1	b	Npum	1	47.15	137.29	0.003582	1.122	2.43	1.01	0.00372783	no	-0.0118	0.999879	-0.000174
Black Sea	Urea	2	b	Npum	2	54.63	51.52	0.0034298	1.1344	2.66	1	0.00372783	no	-0.02702	0.999724	-0.000398399
Black Sea	Urea	8	b	Npum	8	211.51	202.81	0.0035379	1.1193	2.65	1.08	0.00372783	no	-0.01621	0.999834	-0.000239023
Black Sea	Urea	9	b	Npum	9	219.63	66.3	0.0035149	1.1812	2.37	1.06	0.00372783	no	-0.01851	0.999811	-0.000272934
Black Sea	Urea	1	b	Npum	1	46.02	203.67	0.0034541	1.0337	2.72	1.08	0.00372783	no	-0.02459	0.999749	-0.000362574
Black Sea	Urea	2	b	Npum	2	52.72	50.79	0.0034112	1.3305	2.1	1.03	0.00372783	no	-0.02888	0.999705	-0.00042582
Black Sea	Urea	7	b	Npum	7	204.37	55.22	0.003537	1.0564	2.76	1.04	0.00372783	no	-0.0163	0.999833	-0.00024035
Black Sea	Urea	8	b	Npum	8	212.77	208.47	0.0034885	1.0156	2.88	1.1	0.00372783	no	-0.02115	0.999784	-0.000311857
Black Sea	Urea	1	b	Npum	1	42.01	172.5	0.0034021	1.2399	2.25	1.06	0.00372783	no	-0.02979	0.999696	-0.000439235
Black Sea	Urea	2	b	Npum	2	43.9	34.9	0.0034257	1.516	1.94	1.08	0.00372783	no	-0.02743	0.99972	-0.000404443
Black Sea	Urea	5	b	Npum	5	138.69	40.68	0.0034962	1.1997	2.43	1.09	0.00372783	no	-0.02038	0.999792	-0.000300505
Black Sea	Urea	6	b	Npum	6	226.04	221.25	0.0034441	1.6473	1.93	1.01	0.00372783	no	-0.02559	0.999738	-0.000377317
Black Sea	Urea	1	b	Npum	1	35	217.2	0.0035918	1.1682	2.34	1.11	0.00372783	no	-0.01082	0.999889	-0.00015955
Black Sea	Urea	6	b	Npum	6	107.31	54.4	0.0035292	1.0894	2.61	1.07	0.00372783	no	-0.01708	0.999825	-0.00025185
Black Sea	Urea	8	b	Npum	8	185.28	182.37	0.0034556	0.9772	2.9	1.19	0.00372783	no	-0.02444	0.99975	-0.000360363
Black Sea	Urea	9	b	Npum	9	205.59	95.6	0.003521	1.0414	2.68	1.19	0.00372783	no	-0.0179	0.999817	-0.00026394
Black Sea	Urea	3	g	NpeI	3	138.76	138.16	0.0035951	3.7236	0.7	2.13	0.00369956	no	-0.01049	0.999893	-0.000154684
Black Sea	Urea	3	g	NpeI	3	59.28	191.04	0.0067936	3.8451	0.61	1.82	0.00369956	yes	0.30936	1.00317	0.00456924
Black Sea	Urea	5	g	NpeI	5	108.69	206.75	0.0035057	4.2172	0.48	1.67	0.00369956	no	-0.01943	0.999801	-0.000286498
Black Sea	Urea	6	g	NpeI	6	119.08	207.33	0.0036214	4.6653	0.37	1.67	0.00369956	no	-0.00786	0.99992	-0.000115904
Black Sea	Urea	3	g	NpeI	3	78.64	135.6	0.0040133	4.3993	0.42	2.14	0.00369956	yes	0.03133	1.00032	0.000462086
Black Sea	Urea	3	g	NpeI	3	132.55	153.97	0.0035994	3.4984	0.58	1.95	0.00369956	no	-0.01006	0.999897	-0.000148343
Black Sea	Urea	6	g	NpeI	6	138.63	135.86	0.0036259	3.0819	0.61	1.45	0.00369956	no	-0.00741	0.999924	-0.000109268
Black Sea	Urea	3	g	NpeI	3	129.22	119.73	0.0038669	3.0519	0.53	1.38	0.00369956	yes	0.01669	1.00017	0.000246142
Black Sea	Urea	5	g	NpeI	5	163.68	147.05	0.0035055	3.1687	0.61	1.22	0.00369956	no	-0.01945	0.999801	-0.000286793
Black Sea	Urea	4	g	NpeI	4	145.84	126.65	0.0037077	2.8054	0.63	1.51	0.00369956	yes	0.00077	1.00001	1.13549e-05
Black Sea	Urea	4	g	NpeI	4	135.65	132.4	0.0039658	3.0426	0.51	2.33	0.00369956	yes	0.02658	1.00027	0.000392019
Black Sea	Urea	3	g	NpeI	3	115.46	130.24	0.0053761	1.8844	0.62	1.99	0.00369956	yes	0.16761	1.00172	0.0024738
Black Sea	Urea	4	g	NpeI	4	124.75	126.39	0.0032891	3.8206	0.55	1.16	0.00369956	no	-0.04109	0.99958	-0.000605812
Black Sea	Urea	6	g	NpeI	6	134.91	93.86	0.004323	4.5766	0.34	2.21	0.00369956	yes	0.0623	1.00064	0.000919007
Black Sea	Urea	1	g	NpeI	1	45.33	168.02	0.0058919	3.4159	0.44	1.9	0.00369956	yes	0.21919	1.00225	0.00323594
Black Sea	Urea	7	g	NpeI	7	180.95	89.35	0.0035757	2.9574	0.64	2.17	0.00369956	no	-0.01243	0.999873	-0.000183289
Black Sea	Urea	4	g	NpeI	4	129.76	127.73	0.0034137	3.425	0.48	1.54	0.00369956	no	-0.02863	0.999707	-0.000422134
Black Sea	Urea	5	g	NpeI	5	137.26	133.46	0.0038632	4.1763	0.47	1.33	0.00369956	yes	0.01632	1.00017	0.000240685
Black Sea	Urea	4	g	NpeI	4	125.24	127.89	0.0035325	3.0673	0.53	3.4	0.00369956	no	-0.01675	0.999829	-0.000246985
Black Sea	Urea	6	g	NpeI	6	157.2	132.8	0.0041128	3.5204	0.5	1.91	0.00369956	yes	0.04128	1.00042	0.000608869
Black Sea	Urea	6	g	NpeI	6	176.83	114.06	0.0036766	3.0844	0.57	1.23	0.00369956	no	-0.00234	0.999976	-3.45067e-05
Black Sea	Urea	3	g	NpeI	3	114.77	133.66	0.0045163	2.4865	0.52	1.22	0.00369956	yes	0.08163	1.00084	0.00120427
Black Sea	Urea	1	o	NpeI	1	40.75	74.01	0.0058388	4.6038	0.38	1.63	0.00369956	yes	0.21388	1.00219	0.00315746
Black Sea	Urea	4	o	NpeI	4	158.77	115.44	0.007831	3.1864	0.43	1.46	0.00369956	yes	0.4131	1.00424	0.00610473
Black Sea	Urea	5	o	NpeI	5	176	91.32	0.0038745	2.6242	0.76	2.7	0.00369956	yes	0.01745	1.00018	0.000257352
Black Sea	Urea	6	o	NpeI	6	237.52	43.62	0.0036177	4.2343	0.55	2.15	0.00369956	no	-0.00823	0.999916	-0.00012136
Black Sea	Urea	4	o	NpeI	4	100	129.68	0.0053362	1.944	0.63	1.52	0.00369956	yes	0.16362	1.00168	0.00241486
Black Sea	Urea	4	o	NpeI	4	143.26	44.42	0.0036533	3.5175	0.61	1.28	0.00369956	no	-0.00467	0.999952	-6.88651e-05
Black Sea	Urea	1	o	NpeI	1	16.81	150.59	0.0046141	4.1979	0.49	1.2	0.00369956	yes	0.09141	1.00094	0.00134862
Black Sea	Urea	2	o	NpeI	2	29.97	155.32	0.0036048	4.839	0.45	1.33	0.00369956	no	-0.00952	0.999903	-0.000140381
Black Sea	Urea	7	o	NpeI	7	142.47	53.18	0.003694	2.5543	0.69	1.38	0.00369956	no	-0.0006	0.999994	-8.84795e-06
Black Sea	Urea	4	o	NpeI	4	136.28	132.56	0.0036035	3.6807	0.42	1.78	0.00369956	no	-0.00965	0.999901	-0.000142298
Black Sea	Urea	1	o	NpeI	1	48.19	145.27	0.0038997	2.7441	0.52	1.13	0.00369956	yes	0.01997	1.0002	0.00029452
Black Sea	Urea	2	o	NpeI	2	62.96	153.97	0.0037967	3.2442	0.47	1.76	0.00369956	yes	0.00967	1.0001	0.000142607
Black Sea	Urea	7	o	NpeI	7	195.66	139.6	0.003728	3.4809	0.51	2.28	0.00369956	yes	0.0028	1.00003	4.12911e-05
Black Sea	Urea	1	o	NpeI	1	14.1	89.39	0.0037529	1.914	0.7	1.6	0.00369956	yes	0.00529	1.00005	7.80118e-05
Black Sea	Urea	4	o	NpeI	4	125.52	103.29	0.012787	1.2055	0.68	2.71	0.00369956	yes	0.9087	1.00938	0.0134629
Black Sea	Urea	5	o	NpeI	5	131.88	132.66	0.006737	2.2394	0.48	2.79	0.00369956	yes	0.3037	1.00311	0.00448552
Black Sea	Urea	3	o	NpeI	3	52.55	80.13	0.0036316	3.9188	0.46	2.15	0.00369956	no	-0.00684	0.99993	-0.000100863
Black Sea	Urea	5	o	NpeI	5	100.85	110.63	0.0041513	2.9093	0.59	3.12	0.00369956	yes	0.04513	1.00046	0.000665669
Black Sea	Urea	6	o	NpeI	6	166.24	219.96	0.0036893	3.4213	0.6	1.53	0.00369956	no	-0.00107	0.999989	-1.57788e-05
Black Sea	Urea	3	o	NpeI	3	76.46	57.47	0.0036378	3.0144	0.59	1.69	0.00369956	no	-0.00622	0.999936	-9.17211e-05
Black Sea	Urea	6	o	NpeI	6	206.73	191.19	0.0034961	1.9325	0.65	1.69	0.00369956	no	-0.02039	0.999792	-0.000300652
Black Sea	Urea	3	o	NpeI	3	83.75	34.29	0.003734	4.0562	0.54	2.54	0.00369956	yes	0.0034	1.00003	5.01394e-05
Black Sea	Urea	4	o	NpeI	4	86.49	107.45	0.0064399	3.2595	0.46	1.17	0.00369956	yes	0.27399	1.00281	0.0040461
Black Sea	Urea	1	o	NpeI	1	43.55	130.37	0.0038767	3.2897	0.52	1.56	0.00369956	yes	0.01767	1.00018	0.000260596
Black Sea	Urea	7	o	NpeI	7	224.75	121.35	0.003706	3.6158	0.46	1.91	0.00369956	yes	0.0006	1.00001	8.848e-06
Black Sea	Urea	8	o	NpeI	8	228.1	204.43	0.010783	2.0777	0.4	1.42	0.00369956	yes	0.7083	1.00729	0.010483
Black Sea	Urea	1	o	NpeI	1	51.84	197.41	0.0032729	3.4163	0.51	1.34	0.00369956	no	-0.04271	0.999564	-0.000629691
Black Sea	Urea	3	o	NpeI	3	67.84	194.69	0.0034935	2.9434	0.53	1.04	0.00369956	no	-0.02065	0.999789	-0.000304486
Black Sea	Urea	4	o	NpeI	4	69.23	103.87	0.0037854	2.1338	0.72	3.58	0.00369956	yes	0.00854	1.00009	0.000125942
Black Sea	Urea	1	o	NpeI	1	39.52	37.87	0.0082559	1.3761	0.94	1.79	0.00369956	yes	0.45559	1.00468	0.00673411
Black Sea	Urea	4	o	NpeI	4	111.26	124	0.0037431	4.2987	0.41	1.57	0.00369956	yes	0.00431	1.00004	6.35594e-05
Black Sea	Urea	4	o	NpeI	4	170.52	98.14	0.0038265	3.5222	0.46	2.11	0.00369956	yes	0.01265	1.00013	0.000186557
Black Sea	Urea	1	o	Npum	1	44.3	139.67	0.0035825	2.9915	0.45	1.07	0.00372783	no	-0.01175	0.99988	-0.000173262
Black Sea	Urea	4	o	Npum	4	68.75	145.25	0.0036316	2.3166	0.59	1.89	0.00372783	no	-0.00684	0.99993	-0.000100863
Black Sea	Urea	2	o	Npum	2	99.09	131.68	0.0035837	3.5113	0.91	3.05	0.00372783	no	-0.01163	0.999881	-0.000171493
Black Sea	Urea	4	o	Npum	4	147.09	145.17	0.020928	0.39762	1.21	1.91	0.00372783	yes	1.7228	1.01793	0.0256318
Black Sea	Urea	3	o	Npum	3	70.05	124.8	0.0035125	2.3637	0.67	1.05	0.00372783	no	-0.01875	0.999808	-0.000276473
Black Sea	Urea	6	o	Npum	6	183.51	243.03	0.0036621	2.2596	0.61	1.1	0.00372783	no	-0.00379	0.999961	-5.58886e-05
Black Sea	Urea	2	o	Npum	2	47.85	185.34	0.0034889	4.7137	0.41	1.43	0.00372783	no	-0.02111	0.999784	-0.000311268
Black Sea	Urea	2	o	Npum	2	55.18	167.28	0.0033549	3.2256	0.59	1.78	0.00372783	no	-0.03451	0.999647	-0.000508816
Black Sea	Urea	3	o	Npum	3	119.23	67.81	0.0041191	3.3891	0.51	1.36	0.00372783	yes	0.04191	1.00043	0.000618163
Black Sea	Urea	5	o	Npum	5	179.1	101.05	0.003542	2.2852	0.77	2.52	0.00372783	no	-0.0158	0.999839	-0.000232978
Black Sea	Urea	1	o	Npum	1	41.99	43.7	0.0042694	3.6406	0.56	1.36	0.00372783	yes	0.05694	1.00058	0.000839917
Black Sea	Urea	4	o	Npum	4	121.99	163.72	0.0042782	1.7148	0.77	1.4	0.00372783	yes	0.05782	1.00059	0.000852902
Black Sea	Urea	6	o	Npum	6	168.06	158.44	0.0042345	2.3648	0.59	1.33	0.00372783	yes	0.05345	1.00055	0.000788422
Black Sea	Urea	8	o	Npum	8	179.13	166.44	0.0050011	2.9066	0.47	1.22	0.00372783	yes	0.13011	1.00133	0.00191996
Black Sea	Urea	4	o	Npum	4	110.45	176.79	0.0036633	2.9779	0.59	1.27	0.00372783	no	-0.00367	0.999962	-5.41191e-05
Black Sea	Urea	5	o	Npum	5	113.75	108.11	0.0037409	4.9569	0.41	1.39	0.00372783	yes	0.00409	1.00004	6.0315e-05
Black Sea	Urea	7	o	Npum	7	136.58	189.52	0.0035869	3.1889	0.57	1.47	0.00372783	no	-0.01131	0.999884	-0.000166775
Black Sea	Urea	1	o	Npum	1	33.81	208.51	0.0034158	3.6402	0.44	1.19	0.00372783	no	-0.02842	0.99971	-0.000419038
Black Sea	Urea	3	o	Npum	3	53.7	217.51	0.0048042	2.7464	0.44	1.74	0.00372783	yes	0.11042	1.00113	0.00162924
Black Sea	Urea	8	o	Npum	8	221.3	113	0.0035909	1.5361	0.88	2.8	0.00372783	no	-0.01091	0.999888	-0.000160877
Black Sea	Urea	5	o	Npum	5	119.17	20.46	0.0033534	4.4449	0.47	2.29	0.00372783	no	-0.03466	0.999646	-0.000511027
Black Sea	Urea	7	o	Npum	7	172.78	31.44	0.0035659	4.0361	0.36	1.46	0.00372783	no	-0.01341	0.999863	-0.000197739
Black Sea	Urea	6	o	Npum	6	193.52	135.73	0.005722	2.592	0.52	2.2	0.00372783	yes	0.2022	1.00207	0.00298485
Black Sea	Urea	3	o	Npum	3	86.24	214.82	0.0035941	3.9043	0.39	1.39	0.00372783	no	-0.01059	0.999892	-0.000156158
Black Sea	Urea	2	o	Npum	2	45.68	47.59	0.003422	4.3395	0.35	1.26	0.00372783	no	-0.0278	0.999716	-0.000409898
Black Sea	Urea	3	o	Npum	3	51.66	119.98	0.021027	0.77711	0.73	2.75	0.00372783	yes	1.7327	1.01803	0.0257805
Black Sea	Urea	4	o	Npum	4	64.35	120.75	0.0039885	1.9657	0.65	2.78	0.00372783	yes	0.02885	1.00029	0.000425503
Black Sea	Urea	5	o	Npum	5	69.49	247.35	0.0041825	2.3278	0.58	2.89	0.00372783	yes	0.04825	1.00049	0.0007117
Black Sea	Urea	3	p	Npum	3	87.43	151.84	0.0085786	2.1358	0.49	1.52	0.00372783	yes	0.48786	1.00501	0.00721229
Black Sea	Urea	5	p	Npum	5	125.53	117.94	0.005852	1.768	0.66	2.06	0.00372783	yes	0.2152	1.0022	0.00317697
Black Sea	Urea	3	p	Npum	3	116.61	112.9	0.0064641	1.9613	0.62	1.34	0.00372783	yes	0.27641	1.00283	0.00408188
Black Sea	Urea	4	p	Npum	4	153.95	166.24	0.0037602	3.9083	0.47	1.27	0.00372783	yes	0.00602	1.00006	8.87774e-05
Black Sea	Urea	3	p	Npum	3	124.86	119.78	0.0038101	2.4846	0.66	1.58	0.00372783	yes	0.01101	1.00011	0.000162369
Black Sea	Urea	3	p	Npum	3	112.85	143.8	0.0089533	1.332	0.53	3.2	0.00372783	yes	0.52533	1.0054	0.00776772
Black Sea	Urea	2	p	Npum	2	37.15	63.27	0.0043235	2.3205	0.65	2.15	0.00372783	yes	0.06235	1.00064	0.000919745
Black Sea	Urea	7	p	Npum	7	205.26	155.56	0.0037795	3.5221	0.41	1.79	0.00372783	yes	0.00795	1.00008	0.00011724
Black Sea	Urea	9	p	Npum	9	221.07	168.53	0.0035522	4.1147	0.34	1.2	0.00372783	no	-0.01478	0.999849	-0.000217939
Black Sea	Urea	4	p	Npum	4	119.14	120.79	0.0068722	3.259	0.43	1.12	0.00372783	yes	0.31722	1.00325	0.00468552
Black Sea	Urea	3	p	Npum	3	77.2	148.73	0.0063079	2.2212	0.6	2.3	0.00372783	yes	0.26079	1.00267	0.00385091
Black Sea	Urea	4	p	Npum	4	126.02	118.75	0.0036912	4.1221	0.46	1.04	0.00372783	no	-0.00088	0.999991	-1.2977e-05
Black Sea	Urea	5	p	Npum	5	120.67	124.39	0.0080226	4.0832	0.46	1.22	0.00372783	yes	0.43226	1.00444	0.0063885
Black Sea	Urea	7	p	Npum	7	178.99	138.87	0.0072474	2.5392	0.53	1.96	0.00372783	yes	0.35474	1.00364	0.00524072
Black Sea	Urea	5	p	Npum	5	112.37	68.55	0.0054937	2.481	0.5	1.11	0.00372783	yes	0.17937	1.00184	0.00264753
Black Sea	Urea	6	p	Npum	6	146.61	165.45	0.0061388	2.3328	0.5	1.69	0.00372783	yes	0.24388	1.0025	0.0036009
Black Sea	Urea	3	p	Npum	3	97.71	190.3	0.0041789	3.1542	0.44	1.55	0.00372783	yes	0.04789	1.00049	0.000706389
Black Sea	Urea	4	p	Npum	4	120.05	158.85	0.0078154	1.4441	0.59	2.04	0.00372783	yes	0.41154	1.00422	0.00608163
Black Sea	Urea	7	p	Npum	7	128.03	116.7	0.008651	1.7	0.51	1.45	0.00372783	yes	0.4951	1.00509	0.00731959
Black Sea	Urea+Ammonium	1	b	NpeI	1	49.23	219.42	0.0035221	1.1252	2.54	1.04	0.00366777	no	-0.01779	0.999818	-0.000262684
Black Sea	Urea+Ammonium	2	b	NpeI	2	53.37	46.74	0.0034839	0.92712	2.97	1.04	0.00366777	no	-0.02161	0.999779	-0.000319083
Black Sea	Urea+Ammonium	7	b	NpeI	7	192.46	201.3	0.0035181	0.85664	3.22	1.28	0.00366777	no	-0.01819	0.999814	-0.00026859
Black Sea	Urea+Ammonium	8	b	NpeI	8	223.75	74.1	0.0035334	1.3444	2	1.06	0.00366777	no	-0.01666	0.99983	-0.000246
Black Sea	Urea+Ammonium	1	b	NpeI	1	37.32	218.45	0.0034905	2.0403	1.35	1.01	0.00366777	no	-0.02095	0.999786	-0.000309339
Black Sea	Urea+Ammonium	2	b	NpeI	2	49.7	45.18	0.0035467	1.6301	1.62	1.04	0.00366777	no	-0.01533	0.999843	-0.000226363
Black Sea	Urea+Ammonium	7	b	NpeI	7	203.17	213.13	0.003432	1.5323	1.72	1.05	0.00366777	no	-0.0268	0.999726	-0.000395706
Black Sea	Urea+Ammonium	8	b	NpeI	8	227.91	37.41	0.0035965	2.0196	1.19	1.01	0.00366777	no	-0.01035	0.999894	-0.000152832
Black Sea	Urea+Ammonium	1	b	NpeI	1	86.59	210.5	0.0034576	1.3286	1.75	1.02	0.00366777	no	-0.02424	0.999752	-0.000357912
Black Sea	Urea+Ammonium	2	b	NpeI	2	102.92	62.46	0.00345	1.7718	1.6	1.02	0.00366777	no	-0.025	0.999744	-0.000369132
Black Sea	Urea+Ammonium	3	b	NpeI	3	187.95	62.05	0.0034966	1.3053	1.58	1.01	0.00366777	no	-0.02034	0.999792	-0.000300333
Black Sea	Urea+Ammonium	5	b	NpeI	5	215.9	153.1	0.0036854	1.7309	1.6	1.05	0.00366777	yes	-0.00146	0.999985	-2.15599e-05
Black Sea	Urea+Ammonium	1	b	NpeI	1	45.88	51.02	0.0036578	1.763	1.38	1.03	0.00366777	no	-0.00422	0.999957	-6.23161e-05
Black Sea	Urea+Ammonium	2	b	NpeI	2	55.89	204.58	0.0035738	1.4082	1.55	1.08	0.00366777	no	-0.01262	0.999871	-0.00018635
Black Sea	Urea+Ammonium	5	b	NpeI	5	194.64	52.77	0.0035869	1.4528	1.59	1.04	0.00366777	no	-0.01131	0.999884	-0.000167007
Black Sea	Urea+Ammonium	6	b	NpeI	6	194.77	219.07	0.0035522	1.5343	1.55	1.42	0.00366777	no	-0.01478	0.999849	-0.000218242
Black Sea	Urea+Ammonium	1	b	NpeI	1	68.47	63.09	0.0034326	1.6866	1.39	1.02	0.00366777	no	-0.02674	0.999726	-0.00039482
Black Sea	Urea+Ammonium	2	b	NpeI	2	74.72	196.46	0.0034835	1.3784	1.63	1.02	0.00366777	no	-0.02165	0.999778	-0.000319674
Black Sea	Urea+Ammonium	5	b	NpeI	5	212.13	209.19	0.003502	1.7988	1.41	1.04	0.00366777	no	-0.0198	0.999797	-0.00029236
Black Sea	Urea+Ammonium	6	b	NpeI	6	213.73	56.13	0.0034901	1.3241	1.56	1.01	0.00366777	no	-0.02099	0.999785	-0.00030993
Black Sea	Urea+Ammonium	1	b	NpeI	1	57.23	215.26	0.0034917	1.4279	1.59	1.01	0.00366777	no	-0.02083	0.999787	-0.000307567
Black Sea	Urea+Ammonium	2	b	NpeI	2	58.18	54.08	0.0034225	1.9352	1.47	1.06	0.00366777	no	-0.02775	0.999716	-0.000409731
Black Sea	Urea+Ammonium	5	b	NpeI	5	200.25	203.13	0.0034732	1.4131	1.71	1.01	0.00366777	no	-0.02268	0.999768	-0.000334881
Black Sea	Urea+Ammonium	6	b	NpeI	6	217.45	50.64	0.0035067	1.6608	1.55	1.01	0.00366777	no	-0.01933	0.999802	-0.000285421
Black Sea	Urea+Ammonium	1	b	NpeI	1	57.23	203.34	0.0035014	1.2377	1.69	1	0.00366777	no	-0.01986	0.999797	-0.000293246
Black Sea	Urea+Ammonium	2	b	NpeI	2	60.98	62.29	0.0034666	1.5424	1.55	1.01	0.00366777	no	-0.02334	0.999761	-0.000344625
Black Sea	Urea+Ammonium	5	b	NpeI	5	198.89	208.06	0.0035145	1.4652	1.73	1.01	0.00366777	no	-0.01855	0.99981	-0.000273905
Black Sea	Urea+Ammonium	6	b	NpeI	6	206.45	63.71	0.0035112	1.7415	1.5	1.05	0.00366777	no	-0.01888	0.999807	-0.000278777
Black Sea	Urea+Ammonium	1	b	NpeI	1	63.38	73.57	0.0035432	1.3687	1.78	1.04	0.00366777	no	-0.01568	0.99984	-0.000231531
Black Sea	Urea+Ammonium	3	b	NpeI	3	86.22	224.45	0.0035118	1.6426	1.46	1.54	0.00366777	no	-0.01882	0.999807	-0.000277891
Black Sea	Urea+Ammonium	5	b	NpeI	5	199.36	67.63	0.0035584	1.3576	1.85	1.03	0.00366777	no	-0.01416	0.999855	-0.000209088
Black Sea	Urea+Ammonium	6	b	NpeI	6	209.01	210.94	0.0035144	1.3311	1.65	1.03	0.00366777	no	-0.01856	0.99981	-0.000274053
Black Sea	Urea+Ammonium	1	b	NpeI	1	48.5	216.26	0.0035155	1.983	1.42	1.13	0.00366777	no	-0.01845	0.999811	-0.000272429
Black Sea	Urea+Ammonium	2	b	NpeI	2	60.75	114.04	0.0034807	1.5186	1.54	1.15	0.00366777	no	-0.02193	0.999776	-0.000323808
Black Sea	Urea+Ammonium	5	b	NpeI	5	206.21	55.71	0.0035642	1.4129	1.65	1.05	0.00366777	no	-0.01358	0.999861	-0.000200524
Black Sea	Urea+Ammonium	6	b	NpeI	6	215.74	214.67	0.0035413	2.1313	1.35	1.02	0.00366777	no	-0.01587	0.999838	-0.000234336
Black Sea	Urea+Ammonium	1	b	NpeI	1	49.21	207.97	0.0036164	1.6593	1.41	1.16	0.00366777	no	-0.00836	0.999914	-0.000123448
Black Sea	Urea+Ammonium	2	b	NpeI	2	56.52	78.06	0.0034799	1.2717	1.8	1.01	0.00366777	no	-0.02201	0.999775	-0.000324989
Black Sea	Urea+Ammonium	6	b	NpeI	6	191.53	56.12	0.0034554	1.4917	1.72	1.03	0.00366777	no	-0.02446	0.99975	-0.00036116
Black Sea	Urea+Ammonium	7	b	NpeI	7	203.14	207.06	0.0034569	1.9415	1.6	1.03	0.00366777	no	-0.02431	0.999751	-0.000358945
Black Sea	Urea+Ammonium	1	b	NpeI	1	56.77	49.44	0.0034929	1.7288	1.44	1.08	0.00366777	no	-0.02071	0.999788	-0.000305796
Black Sea	Urea+Ammonium	2	b	NpeI	2	61.33	192.87	0.0034613	1.7217	1.38	1.07	0.00366777	no	-0.02387	0.999756	-0.000352449
Black Sea	Urea+Ammonium	4	b	NpeI	4	165.11	58.52	0.0034707	1.6683	1.63	1.03	0.00366777	no	-0.02293	0.999765	-0.000338571
Black Sea	Urea+Ammonium	5	b	NpeI	5	204.13	208.84	0.0035119	1.8028	1.69	1.01	0.00366777	no	-0.01881	0.999808	-0.000277744
Black Sea	Urea+Ammonium	1	b	NpeI	1	56.27	56.5	0.0035687	1.7743	1.44	1.08	0.00366777	no	-0.01313	0.999866	-0.00019388
Black Sea	Urea+Ammonium	2	b	NpeI	2	97.23	205.57	0.00354	1.6492	1.46	1.02	0.00366777	no	-0.016	0.999836	-0.000236255
Black Sea	Urea+Ammonium	4	b	NpeI	4	203.53	55.84	0.0035197	1.8387	1.47	1.02	0.00366777	no	-0.01803	0.999815	-0.000266228
Black Sea	Urea+Ammonium	5	b	NpeI	5	212.21	212.59	0.0035729	1.835	1.55	1.07	0.00366777	no	-0.01271	0.99987	-0.000187679
Black Sea	Urea+Ammonium	2	b	NpeI	2	53.26	199.6	0.003581	1.544	1.57	1.02	0.00366777	no	-0.0119	0.999878	-0.000175719
Black Sea	Urea+Ammonium	3	b	NpeI	3	55.7	45.2	0.0035409	1.4828	1.75	1.18	0.00366777	no	-0.01591	0.999837	-0.000234927
Black Sea	Urea+Ammonium	5	b	NpeI	5	178.61	51.11	0.003514	1.2429	1.77	1.25	0.00366777	no	-0.0186	0.99981	-0.000274643
Black Sea	Urea+Ammonium	6	b	NpeI	6	198.78	195.95	0.0035404	1.0937	1.94	1.01	0.00366777	no	-0.01596	0.999837	-0.000235665
Black Sea	Urea+Ammonium	1	b	NpeI	1	55.88	60.29	0.0035867	1.6863	1.54	1.01	0.00366777	no	-0.01133	0.999884	-0.000167302
Black Sea	Urea+Ammonium	2	b	NpeI	2	65.79	211.31	0.0034636	1.1978	1.5	1.08	0.00366777	no	-0.02364	0.999758	-0.000349054
Black Sea	Urea+Ammonium	4	b	NpeI	4	198.86	203.26	0.0036119	1.1476	1.69	1.06	0.00366777	no	-0.00881	0.99991	-0.000130093
Black Sea	Urea+Ammonium	5	b	NpeI	5	208.11	65.32	0.0035919	1.2452	1.79	1.07	0.00366777	no	-0.01081	0.999889	-0.000159624
Black Sea	Urea+Ammonium	2	b	NpeI	2	50.51	40.79	0.0034613	1.6504	1.51	1.09	0.00366777	no	-0.02387	0.999756	-0.000352449
Black Sea	Urea+Ammonium	4	b	NpeI	4	198.24	47.36	0.0035852	1.1879	1.76	1.06	0.00366777	no	-0.01148	0.999883	-0.000169517
Black Sea	Urea+Ammonium	5	b	NpeI	5	208.8	206.74	0.0035138	1.7457	1.46	1.03	0.00366777	no	-0.01862	0.999809	-0.000274939
Black Sea	Urea+Ammonium	1	b	NpeI	1	58.07	57.8	0.0035555	1.3222	1.85	1.05	0.00366777	no	-0.01445	0.999852	-0.00021337
Black Sea	Urea+Ammonium	2	b	NpeI	2	61.97	195.18	0.003516	1.2554	1.97	1.03	0.00366777	no	-0.0184	0.999812	-0.00027169
Black Sea	Urea+Ammonium	4	b	NpeI	4	177.04	203.71	0.0034907	1.4696	1.74	1.3	0.00366777	no	-0.02093	0.999786	-0.000309044
Black Sea	Urea+Ammonium	6	b	NpeI	6	216.6	131.63	0.0034036	2.1236	1.3	1.04	0.00366777	no	-0.02964	0.999697	-0.000437633
Black Sea	Urea+Ammonium	2	b	NpeI	2	49.11	175.71	0.003491	1.429	1.61	1.05	0.00366777	no	-0.0209	0.999786	-0.000308601
Black Sea	Urea+Ammonium	3	b	NpeI	3	50.5	65.99	0.0035142	1.5469	1.5	1.15	0.00366777	no	-0.01858	0.99981	-0.000274348
Black Sea	Urea+Ammonium	5	b	NpeI	5	197.08	195.74	0.0035824	1.3968	1.85	1.02	0.00366777	no	-0.01176	0.99988	-0.000173651
Black Sea	Urea+Ammonium	6	b	NpeI	6	215.86	61.71	0.003551	1.4693	1.62	1.01	0.00366777	no	-0.0149	0.999848	-0.000220014
Black Sea	Urea+Ammonium	1	b	NpeI	1	52.11	47.31	0.0034995	1.9947	1.56	1.09	0.00366777	no	-0.02005	0.999795	-0.000296051
Black Sea	Urea+Ammonium	2	b	NpeI	2	54.43	214.59	0.0035502	1.7071	1.63	1.09	0.00366777	no	-0.01498	0.999847	-0.000221195
Black Sea	Urea+Ammonium	4	b	NpeI	4	157.67	212.6	0.0034476	1.57	1.59	1.02	0.00366777	no	-0.02524	0.999742	-0.000372675
Black Sea	Urea+Ammonium	5	b	NpeI	5	164.07	41.89	0.0034857	2.3495	1.48	1.01	0.00366777	no	-0.02143	0.999781	-0.000316426
Black Sea	Urea+Ammonium	1	b	NpeI	1	40.83	44.83	0.0034781	1.037	2.65	1.05	0.00366777	no	-0.02219	0.999773	-0.000327646
Black Sea	Urea+Ammonium	2	b	NpeI	2	60.7	195.85	0.0035309	0.82216	3.36	1.02	0.00366777	no	-0.01691	0.999827	-0.000249691
Black Sea	Urea+Ammonium	6	b	NpeI	6	209.56	200.33	0.0035655	0.90702	3.07	1.12	0.00366777	no	-0.01345	0.999862	-0.000198605
Black Sea	Urea+Ammonium	7	b	NpeI	7	211.67	59.09	0.0035111	1.0717	2.58	1.04	0.00366777	no	-0.01889	0.999807	-0.000278925
Black Sea	Urea+Ammonium	1	b	NpeI	1	43.24	213.26	0.0035244	1.1625	2.31	1.11	0.00366777	no	-0.01756	0.99982	-0.000259288
Black Sea	Urea+Ammonium	2	b	NpeI	2	64.78	54.01	0.0034889	0.95847	3.02	1.01	0.00366777	no	-0.02111	0.999784	-0.000311701
Black Sea	Urea+Ammonium	7	b	NpeI	7	198.24	63.48	0.0035598	0.7119	3.51	1.03	0.00366777	no	-0.01402	0.999857	-0.000207021
Black Sea	Urea+Ammonium	8	b	NpeI	8	199.57	212.89	0.0035324	0.88197	2.86	1.21	0.00366777	no	-0.01676	0.999828	-0.000247477
Black Sea	Urea+Ammonium	1	b	NpeI	1	47.81	43.45	0.0034833	1.1626	2.61	1.07	0.00366777	no	-0.02167	0.999778	-0.000319969
Black Sea	Urea+Ammonium	2	b	NpeI	2	54.68	208.73	0.0034992	0.87263	2.97	1.02	0.00366777	no	-0.02008	0.999795	-0.000296494
Black Sea	Urea+Ammonium	8	b	NpeI	8	210.34	54.19	0.0034266	1.0741	2.85	1.03	0.00366777	no	-0.02734	0.99972	-0.000403678
Black Sea	Urea+Ammonium	9	b	NpeI	9	212.35	211.21	0.003518	1.0686	2.57	1.02	0.00366777	no	-0.0182	0.999814	-0.000268737
Black Sea	Urea+Ammonium	1	b	NpeI	1	43.64	39.23	0.0034551	1.1736	2.24	1.05	0.00366777	no	-0.02449	0.999749	-0.000361603
Black Sea	Urea+Ammonium	2	b	NpeI	2	59.97	206.89	0.0035095	0.99643	2.98	1.09	0.00366777	no	-0.01905	0.999805	-0.000281287
Black Sea	Urea+Ammonium	8	b	NpeI	8	217.36	44.99	0.0034916	1.2259	2.57	1.11	0.00366777	no	-0.02084	0.999787	-0.000307715
Black Sea	Urea+Ammonium	9	b	NpeI	9	220.05	213.02	0.0035234	1.2405	2.43	1.05	0.00366777	no	-0.01766	0.999819	-0.000260765
Black Sea	Urea+Ammonium	3	b	NpeI	3	53.05	55.05	0.0034947	0.92279	2.73	1.04	0.00366777	no	-0.02053	0.99979	-0.000303138
Black Sea	Urea+Ammonium	5	b	NpeI	5	109.3	212.39	0.0034983	1.0175	2.5	1.06	0.00366777	no	-0.02017	0.999794	-0.000297823
Black Sea	Urea+Ammonium	8	b	NpeI	8	199.14	47.83	0.0034677	1.0658	2.46	1.03	0.00366777	no	-0.02323	0.999762	-0.000343001
Black Sea	Urea+Ammonium	9	b	NpeI	9	207.76	206.02	0.0034705	0.9083	2.89	1.01	0.00366777	no	-0.02295	0.999765	-0.000338867
Black Sea	Urea+Ammonium	1	b	Npum	1	41.31	133.6	0.0035083	0.97873	2.39	1.06	0.00371685	no	-0.01917	0.999804	-0.000283059
Black Sea	Urea+Ammonium	2	b	Npum	2	92.54	69.14	0.0035664	0.80025	3.09	1.12	0.00371685	no	-0.01336	0.999863	-0.000197276
Black Sea	Urea+Ammonium	6	b	Npum	6	196.04	38.15	0.0034553	1.2233	1.99	1.07	0.00371685	no	-0.02447	0.99975	-0.000361307
Black Sea	Urea+Ammonium	7	b	Npum	7	199.16	132.26	0.0035623	0.77429	3.27	1.04	0.00371685	no	-0.01377	0.999859	-0.00020333
Black Sea	Urea+Ammonium	1	b	Npum	1	65.67	204.82	0.0034512	0.91803	2.72	1.02	0.00371685	no	-0.02488	0.999745	-0.00036736
Black Sea	Urea+Ammonium	2	b	Npum	2	77.55	52.49	0.0035334	0.87723	2.74	1.05	0.00371685	no	-0.01666	0.99983	-0.000246
Black Sea	Urea+Ammonium	5	b	Npum	5	196.8	181.85	0.0034778	1.267	1.99	1.25	0.00371685	no	-0.02222	0.999773	-0.000328089
Black Sea	Urea+Ammonium	6	b	Npum	6	217.15	102.19	0.003526	1.0984	2.41	1.04	0.00371685	no	-0.0174	0.999822	-0.000256926
Black Sea	Urea+Ammonium	1	b	Npum	1	65.64	221.49	0.0035133	0.99414	2.72	1.33	0.00371685	no	-0.01867	0.999809	-0.000275677
Black Sea	Urea+Ammonium	2	b	Npum	2	66.71	49.87	0.0034816	1.0002	2.61	1.11	0.00371685	no	-0.02184	0.999776	-0.000322479
Black Sea	Urea+Ammonium	5	b	Npum	5	193.74	79.38	0.0034988	0.92891	2.9	1.64	0.00371685	no	-0.02012	0.999794	-0.000297085
Black Sea	Urea+Ammonium	6	b	Npum	6	206.44	208.11	0.0035207	0.97167	2.83	1.1	0.00371685	no	-0.01793	0.999817	-0.000264751
Black Sea	Urea+Ammonium	3	b	Npum	3	61.43	89.12	0.0034825	0.91079	2.99	1.14	0.00371685	no	-0.02175	0.999777	-0.00032115
Black Sea	Urea+Ammonium	5	b	Npum	5	104.12	221.1	0.0035463	1.0035	2.49	1.24	0.00371685	no	-0.01537	0.999843	-0.000226954
Black Sea	Urea+Ammonium	7	b	Npum	7	203.32	208.53	0.0034351	0.91181	2.97	1.17	0.00371685	no	-0.02649	0.999729	-0.000391129
Black Sea	Urea+Ammonium	8	b	Npum	8	216.87	52.78	0.0034929	1.0824	2.6	1.14	0.00371685	no	-0.02071	0.999788	-0.000305796
Black Sea	Urea+Ammonium	4	b	Npum	4	136.01	218.65	0.0034985	1.2364	2.24	1.61	0.00371685	no	-0.02015	0.999794	-0.000297528
Black Sea	Urea+Ammonium	5	b	Npum	5	146.29	52.28	0.0035357	1.0245	2.33	1.03	0.00371685	no	-0.01643	0.999832	-0.000242604
Black Sea	Urea+Ammonium	6	b	Npum	6	192.22	173.62	0.0034617	0.92673	2.79	1.14	0.00371685	no	-0.02383	0.999756	-0.000351859
Black Sea	Urea+Ammonium	7	b	Npum	7	218.16	80.57	0.0034907	1.0372	2.46	1.06	0.00371685	no	-0.02093	0.999786	-0.000309044
Black Sea	Urea+Ammonium	1	b	Npum	1	50.22	52.08	0.0038393	1.6565	1.62	1.04	0.00371685	yes	0.01393	1.00014	0.000205721
Black Sea	Urea+Ammonium	2	b	Npum	2	79.53	210.64	0.0035591	1.9293	1.48	1.03	0.00371685	no	-0.01409	0.999856	-0.000208054
Black Sea	Urea+Ammonium	5	b	Npum	5	198.92	57.98	0.0035734	1.7084	1.58	1.02	0.00371685	no	-0.01266	0.99987	-0.00018694
Black Sea	Urea+Ammonium	6	b	Npum	6	206.96	158.66	0.0036008	1.9318	1.45	1.06	0.00371685	no	-0.00992	0.999898	-0.000146483
Black Sea	Urea+Ammonium	1	b	Npum	1	61.03	57.78	0.0035091	1.5592	2.06	1.03	0.00371685	no	-0.01909	0.999805	-0.000281878
Black Sea	Urea+Ammonium	2	b	Npum	2	61.37	192.98	0.0035579	1.5763	2.07	1.04	0.00371685	no	-0.01421	0.999855	-0.000209826
Black Sea	Urea+Ammonium	4	b	Npum	4	190.49	66.62	0.0035012	1.6368	2.12	1.03	0.00371685	no	-0.01988	0.999797	-0.000293541
Black Sea	Urea+Ammonium	5	b	Npum	5	198.82	202.99	0.0035685	1.6593	1.79	1.01	0.00371685	no	-0.01315	0.999865	-0.000194175
Black Sea	Urea+Ammonium	1	b	Npum	1	57.68	60.28	0.0035029	1.6007	1.66	1.02	0.00371685	no	-0.01971	0.999798	-0.000291032
Black Sea	Urea+Ammonium	2	b	Npum	2	67.08	206.49	0.0035397	1.5193	1.71	1.04	0.00371685	no	-0.01603	0.999836	-0.000236698
Black Sea	Urea+Ammonium	4	b	Npum	4	181.64	190.49	0.003465	1.2759	1.92	1.09	0.00371685	no	-0.0235	0.99976	-0.000346987
Black Sea	Urea+Ammonium	5	b	Npum	5	203.42	62.73	0.0035378	1.4407	1.84	1.12	0.00371685	no	-0.01622	0.999834	-0.000239504
Black Sea	Urea+Ammonium	1	b	Npum	1	73.44	192.31	0.0035903	0.92997	2.94	1.16	0.00371685	no	-0.01097	0.999888	-0.000161987
Black Sea	Urea+Ammonium	6	b	Npum	6	193.21	48.29	0.0035278	0.90116	2.98	1.25	0.00371685	no	-0.01722	0.999824	-0.000254268
Black Sea	Urea+Ammonium	1	b	Npum	1	49.31	212.56	0.0035281	1.2181	1.73	1.08	0.00371685	no	-0.01719	0.999824	-0.000253825
Black Sea	Urea+Ammonium	2	b	Npum	2	65.63	52.26	0.0035621	1.2919	1.66	1.05	0.00371685	no	-0.01379	0.999859	-0.000203625
Black Sea	Urea+Ammonium	5	b	Npum	5	195.2	61.61	0.0035481	1.1763	1.74	1.04	0.00371685	no	-0.01519	0.999845	-0.000224296
Black Sea	Urea+Ammonium	6	b	Npum	6	224.18	224.03	0.003555	1.7455	1.23	1.06	0.00371685	no	-0.0145	0.999852	-0.000214108
Black Sea	Urea+Ammonium	2	b	Npum	2	57.44	154.51	0.0034944	1.5234	1.39	1.03	0.00371685	no	-0.02056	0.99979	-0.000303581
Black Sea	Urea+Ammonium	3	b	Npum	3	66.27	71.69	0.0035572	1.3852	1.63	1.08	0.00371685	no	-0.01428	0.999854	-0.00021086
Black Sea	Urea+Ammonium	5	b	Npum	5	197.08	63.59	0.0034865	1.3201	1.62	1.11	0.00371685	no	-0.02135	0.999782	-0.000315245
Black Sea	Urea+Ammonium	6	b	Npum	6	206.84	212.84	0.0035917	1.3415	1.58	1.02	0.00371685	no	-0.01083	0.999889	-0.00015992
Black Sea	Urea+Ammonium	1	b	Npum	1	52.22	203.05	0.0036496	1.6303	1.64	1.03	0.00371685	no	-0.00504	0.999948	-7.44246e-05
Black Sea	Urea+Ammonium	2	b	Npum	2	56.37	59.31	0.0035613	1.3853	1.75	1.07	0.00371685	no	-0.01387	0.999858	-0.000204806
Black Sea	Urea+Ammonium	5	b	Npum	5	200.46	206.74	0.0034775	1.5123	1.69	1.06	0.00371685	no	-0.02225	0.999772	-0.000328532
Black Sea	Urea+Ammonium	6	b	Npum	6	201.7	64.91	0.0036358	1.3612	1.92	1.01	0.00371685	no	-0.00642	0.999934	-9.48021e-05
Black Sea	Urea+Ammonium	1	b	Npum	1	47.98	201.9	0.0035121	1.8849	1.39	1.23	0.00371685	no	-0.01879	0.999808	-0.000277448
Black Sea	Urea+Ammonium	2	b	Npum	2	54.26	59.97	0.003557	1.491	1.81	1.05	0.00371685	no	-0.0143	0.999854	-0.000211155
Black Sea	Urea+Ammonium	4	b	Npum	4	187.36	201.76	0.0035519	1.5119	1.65	1.04	0.00371685	no	-0.01481	0.999848	-0.000218685
Black Sea	Urea+Ammonium	5	b	Npum	5	188.83	62.92	0.0036979	1.4507	1.7	1.04	0.00371685	no	-0.00021	0.999998	-3.1011e-06
Black Sea	Urea+Ammonium	1	b	Npum	1	33.38	41.5	0.0035843	1.5641	2.05	1.25	0.00371685	no	-0.01157	0.999882	-0.000170846
Black Sea	Urea+Ammonium	3	b	Npum	3	74.8	173.21	0.003539	0.8186	3.28	1.06	0.00371685	no	-0.0161	0.999835	-0.000237732
Black Sea	Urea+Ammonium	6	b	Npum	6	193.22	226.25	0.0035558	1.2081	2.36	1.74	0.00371685	no	-0.01442	0.999852	-0.000212927
Black Sea	Urea+Ammonium	7	b	Npum	7	204.39	57.11	0.0035205	0.82895	3.04	1.07	0.00371685	no	-0.01795	0.999816	-0.000265046
Black Sea	Urea+Ammonium	1	b	Npum	1	50.21	60.13	0.0034789	1.3974	3.23	1.07	0.00371685	no	-0.02211	0.999774	-0.000326465
Black Sea	Urea+Ammonium	2	b	Npum	2	63.18	183.86	0.0034604	1.337	2.97	1.25	0.00371685	no	-0.02396	0.999755	-0.000353778
Black Sea	Urea+Ammonium	6	b	Npum	6	190.46	198.17	0.0035181	0.85676	3.43	1.1	0.00371685	no	-0.01819	0.999814	-0.00026859
Black Sea	Urea+Ammonium	7	b	Npum	7	203.98	54.71	0.0034201	1.0756	3.09	1.13	0.00371685	no	-0.02799	0.999714	-0.000413274
Black Sea	Urea+Ammonium	3	b	Npum	3	60.05	196.69	0.0035741	0.87014	3.16	1.06	0.00371685	no	-0.01259	0.999871	-0.000185907
Black Sea	Urea+Ammonium	4	b	Npum	4	61.75	40.75	0.0035505	1.066	2.65	1.15	0.00371685	no	-0.01495	0.999847	-0.000220752
Black Sea	Urea+Ammonium	7	b	Npum	7	180.86	31.78	0.0036082	1.3706	2.03	1.19	0.00371685	no	-0.00918	0.999906	-0.000135556
Black Sea	Urea+Ammonium	8	b	Npum	8	208.04	157.75	0.0035742	0.91727	2.96	1.08	0.00371685	no	-0.01258	0.999871	-0.000185759
Black Sea	Urea+Ammonium	1	b	Npum	1	58.56	50.72	0.0034821	1.1224	3.23	1.13	0.00371685	no	-0.02179	0.999777	-0.000321741
Black Sea	Urea+Ammonium	2	b	Npum	2	58.79	207.15	0.0035239	1.2174	3.26	1.02	0.00371685	no	-0.01761	0.99982	-0.000260026
Black Sea	Urea+Ammonium	6	b	Npum	6	173.41	54.17	0.0035094	0.88556	3.26	1.02	0.00371685	no	-0.01906	0.999805	-0.000281435
Black Sea	Urea+Ammonium	7	b	Npum	7	212.75	215.27	0.0035059	1.1437	2.67	1.05	0.00371685	no	-0.01941	0.999801	-0.000286602
Black Sea	Urea+Ammonium	1	b	Npum	1	41.18	92.03	0.0034808	1.1624	2.34	1.17	0.00371685	no	-0.02192	0.999776	-0.00032366
Black Sea	Urea+Ammonium	2	b	Npum	2	53.7	212.56	0.0034488	0.96203	2.78	1.05	0.00371685	no	-0.02512	0.999743	-0.000370904
Black Sea	Urea+Ammonium	7	b	Npum	7	206.8	216.84	0.0034578	1.0053	2.69	1.19	0.00371685	no	-0.02422	0.999752	-0.000357617
Black Sea	Urea+Ammonium	8	b	Npum	8	213.99	51.55	0.003444	1.0109	2.71	1.06	0.00371685	no	-0.0256	0.999738	-0.00037799
Black Sea	Urea+Ammonium	2	b	Npum	2	51.01	46.15	0.0034848	1.0533	2.85	1.06	0.00371685	no	-0.02152	0.99978	-0.000317755
Black Sea	Urea+Ammonium	3	b	Npum	3	71.78	232.22	0.0034459	1.1453	2.58	2.74	0.00371685	no	-0.02541	0.99974	-0.000375185
Black Sea	Urea+Ammonium	7	b	Npum	7	172.23	33.55	0.0034483	1.0723	2.48	2.75	0.00371685	no	-0.02517	0.999742	-0.000371642
Black Sea	Urea+Ammonium	8	b	Npum	8	206.5	215.77	0.0034372	1.1145	2.64	1.15	0.00371685	no	-0.02628	0.999731	-0.000388029
Black Sea	Urea+Ammonium	1	b	Npum	1	37.67	32.05	0.0034889	1.2274	2.06	1.01	0.00371685	no	-0.02111	0.999784	-0.000311701
Black Sea	Urea+Ammonium	4	b	Npum	4	60	164.54	0.0035432	1.0258	2.47	1.25	0.00371685	no	-0.01568	0.99984	-0.000231531
Black Sea	Urea+Ammonium	8	b	Npum	8	147.98	60.65	0.0035455	0.85539	2.98	1.02	0.00371685	no	-0.01545	0.999842	-0.000228135
Black Sea	Urea+Ammonium	12	b	Npum	12	201.73	174.08	0.0035511	0.93091	2.79	1.54	0.00371685	no	-0.01489	0.999848	-0.000219866
Black Sea	Urea+Ammonium	4	g	NpeI	4	110.27	118.66	0.0054978	2.5186	0.6	1.65	0.00366777	yes	0.17978	1.00184	0.00265729
Black Sea	Urea+Ammonium	5	g	NpeI	5	99.62	152.09	0.0037882	3.0881	0.48	2.06	0.00366777	yes	0.00882	1.00009	0.000130252
Black Sea	Urea+Ammonium	4	g	NpeI	4	192.23	209.75	0.0041476	3.0933	0.53	2.47	0.00366777	yes	0.04476	1.00046	0.00066113
Black Sea	Urea+Ammonium	4	g	NpeI	4	168.41	145.72	0.0038489	2.3565	0.44	1.7	0.00366777	yes	0.01489	1.00015	0.0002199
Black Sea	Urea+Ammonium	3	g	NpeI	3	159.4	93.86	0.0041804	2.1013	0.6	2.82	0.00366777	yes	0.04804	1.00049	0.000709589
Black Sea	Urea+Ammonium	4	g	NpeI	4	159.12	188.57	0.0037318	3.1633	0.45	2.37	0.00366777	yes	0.00318	1.00003	4.69604e-05
Black Sea	Urea+Ammonium	3	g	NpeI	3	121.52	169.14	0.0039191	2.1827	0.57	1.17	0.00366777	yes	0.02191	1.00022	0.000323585
Black Sea	Urea+Ammonium	4	g	NpeI	4	133.38	143.12	0.0036306	2.7408	0.48	1.27	0.00366777	no	-0.00694	0.999929	-0.000102481
Black Sea	Urea+Ammonium	4	g	NpeI	4	129.28	145.71	0.0049792	2.9968	0.5	1.49	0.00366777	yes	0.12792	1.00131	0.00189025
Black Sea	Urea+Ammonium	4	g	NpeI	4	136.46	170.77	0.0036278	1.47	0.71	1.85	0.00366777	no	-0.00722	0.999926	-0.000106615
Black Sea	Urea+Ammonium	5	g	NpeI	5	149.61	129.48	0.0035948	4.5315	0.36	1.21	0.00366777	no	-0.01052	0.999892	-0.000155342
Black Sea	Urea+Ammonium	3	g	NpeI	3	108.2	98.85	0.0037275	3.6568	0.37	1.48	0.00366777	yes	0.00275	1.00003	4.06103e-05
Black Sea	Urea+Ammonium	3	g	NpeI	3	121.92	98.98	0.0044175	2.4787	0.59	1.94	0.00366777	yes	0.07175	1.00073	0.00105993
Black Sea	Urea+Ammonium	4	g	NpeI	4	120.56	146.31	0.0038708	3.7418	0.46	1.78	0.00366777	yes	0.01708	1.00017	0.000252245
Black Sea	Urea+Ammonium	3	g	NpeI	3	98.31	158.64	0.0047354	2.7007	0.42	1.56	0.00366777	yes	0.10354	1.00106	0.0015298
Black Sea	Urea+Ammonium	3	g	NpeI	3	160.83	111.13	0.0042057	3.4433	0.37	2.24	0.00366777	yes	0.05057	1.00052	0.000746969
Black Sea	Urea+Ammonium	3	g	NpeI	3	152.46	91.9	0.0053935	2.0042	0.64	2.3	0.00366777	yes	0.16935	1.00174	0.00250299
Black Sea	Urea+Ammonium	4	g	NpeI	4	104.57	148.37	0.0052934	2.5667	0.52	1.83	0.00366777	yes	0.15934	1.00163	0.00235492
Black Sea	Urea+Ammonium	3	g	NpeI	3	87.86	143.18	0.0047337	2.4315	0.71	2.55	0.00366777	yes	0.10337	1.00106	0.00152729
Black Sea	Urea+Ammonium	5	g	NpeI	5	120.53	96.91	0.0037823	3.2015	0.57	1.93	0.00366777	yes	0.00823	1.00008	0.000121539
Black Sea	Urea+Ammonium	6	g	NpeI	6	179.55	145.86	0.0045131	2.3332	0.61	2.88	0.00366777	yes	0.08131	1.00083	0.00120122
Black Sea	Urea+Ammonium	4	g	NpeI	4	109.46	156.98	0.0049828	2.9725	0.51	1.87	0.00366777	yes	0.12828	1.00131	0.00189558
Black Sea	Urea+Ammonium	5	g	NpeI	5	158.21	143.39	0.005135	2.5719	0.54	2.94	0.00366777	yes	0.1435	1.00147	0.00212065
Black Sea	Urea+Ammonium	6	g	NpeI	6	130.14	118.54	0.004217	3.3205	0.42	1.35	0.00366777	yes	0.0517	1.00053	0.000763665
Black Sea	Urea+Ammonium	3	o	NpeI	3	75.56	172.3	0.0035978	1.428	1.26	2.88	0.00366777	no	-0.01022	0.999895	-0.000150913
Black Sea	Urea+Ammonium	5	o	NpeI	5	150.32	52.12	0.0035552	2.6682	0.64	2.35	0.00366777	no	-0.01448	0.999852	-0.000213813
Black Sea	Urea+Ammonium	6	o	NpeI	6	166.93	122.45	0.0037408	3.3349	0.46	1.47	0.00366777	yes	0.00408	1.00004	6.02513e-05
Black Sea	Urea+Ammonium	3	o	NpeI	3	73.59	184.18	0.003528	3.0985	0.47	1.85	0.00366777	no	-0.0172	0.999824	-0.000253973
Black Sea	Urea+Ammonium	4	o	NpeI	4	82.85	166.13	0.0033818	2.9473	0.47	1.78	0.00366777	no	-0.03182	0.999674	-0.000469815
Black Sea	Urea+Ammonium	6	o	NpeI	6	190	99.07	0.0035105	1.2882	0.84	2.32	0.00366777	no	-0.01895	0.999806	-0.000279811
Black Sea	Urea+Ammonium	6	o	NpeI	6	247.3	61.74	0.0037117	2.834	0.49	1.52	0.00366777	yes	0.00117	1.00001	1.72777e-05
Black Sea	Urea+Ammonium	3	o	NpeI	3	92.58	84.59	0.0038551	4.4161	0.33	2.44	0.00366777	yes	0.01551	1.00016	0.000229057
Black Sea	Urea+Ammonium	4	o	NpeI	4	123.58	231.98	0.003385	3.9678	0.4	1.93	0.00366777	no	-0.0315	0.999678	-0.000465091
Black Sea	Urea+Ammonium	3	o	NpeI	3	111.84	137.58	0.0033272	4.2696	0.3	1.37	0.00366777	no	-0.03728	0.999619	-0.000550415
Black Sea	Urea+Ammonium	2	o	NpeI	2	63.9	174.49	0.0035595	3.2247	0.5	1.5	0.00366777	no	-0.01405	0.999856	-0.000207464
Black Sea	Urea+Ammonium	3	o	NpeI	3	78.73	53.27	0.0070835	1.1946	0.63	1.17	0.00366777	yes	0.33835	1.00348	0.00500514
Black Sea	Urea+Ammonium	4	o	NpeI	4	128.78	227.56	0.0037513	3.1114	0.51	1.3	0.00366777	yes	0.00513	1.00005	7.57576e-05
Black Sea	Urea+Ammonium	8	o	NpeI	8	206.54	115.96	0.0036378	3.1644	0.43	1.14	0.00366777	no	-0.00622	0.999936	-9.18489e-05
Black Sea	Urea+Ammonium	1	o	NpeI	1	29.98	113.5	0.0041107	1.5634	0.81	2.43	0.00366777	yes	0.04107	1.00042	0.000606615
Black Sea	Urea+Ammonium	1	o	NpeI	1	38.78	200.81	0.0035458	1.0827	0.84	3.25	0.00366777	no	-0.01542	0.999842	-0.000227692
Black Sea	Urea+Ammonium	5	o	NpeI	5	203.05	37.95	0.0036411	1.7425	0.61	1.72	0.00366777	no	-0.00589	0.99994	-8.6976e-05
Black Sea	Urea+Ammonium	1	o	NpeI	1	43.86	237.64	0.0034673	2.6031	0.5	1.53	0.00366777	no	-0.02327	0.999762	-0.000343591
Black Sea	Urea+Ammonium	6	o	NpeI	6	209.17	75.9	0.0034335	4.3155	0.41	1.64	0.00366777	no	-0.02665	0.999727	-0.000393491
Black Sea	Urea+Ammonium	7	o	NpeI	7	210.66	165.16	0.0034791	4.4503	0.45	1.87	0.00366777	no	-0.02209	0.999774	-0.00032617
Black Sea	Urea+Ammonium	8	o	NpeI	8	236.56	230.73	0.0036773	1.68	0.71	2.33	0.00366777	yes	-0.00227	0.999977	-3.35211e-05
Black Sea	Urea+Ammonium	4	o	NpeI	4	96.12	122.44	0.0051372	2.0733	0.63	1.79	0.00366777	yes	0.14372	1.00147	0.0021239
Black Sea	Urea+Ammonium	3	o	NpeI	3	73.06	181.87	0.0037869	2.1037	0.6	1.21	0.00366777	yes	0.00869	1.00009	0.000128332
Black Sea	Urea+Ammonium	4	o	NpeI	4	88.25	187.01	0.003622	1.986	0.68	2.02	0.00366777	no	-0.0078	0.99992	-0.000115179
Black Sea	Urea+Ammonium	5	o	NpeI	5	124.44	142.12	0.0037319	2.6614	0.52	1.27	0.00366777	yes	0.00319	1.00003	4.7108e-05
Black Sea	Urea+Ammonium	3	o	NpeI	3	109.78	59.82	0.0035559	1.5033	0.93	2.25	0.00366777	no	-0.01441	0.999853	-0.000212779
Black Sea	Urea+Ammonium	10	o	NpeI	10	214.21	147.88	0.0037939	3.7265	0.47	1.76	0.00366777	yes	0.00939	1.0001	0.00013867
Black Sea	Urea+Ammonium	3	o	NpeI	3	81.92	65.67	0.003512	2.5089	0.57	1.74	0.00366777	no	-0.0188	0.999808	-0.000277596
Black Sea	Urea+Ammonium	4	o	NpeI	4	126.1	139.52	0.0036728	1.8503	0.85	1.25	0.00366777	yes	-0.00272	0.999972	-4.01661e-05
Black Sea	Urea+Ammonium	6	o	NpeI	6	166.43	190.44	0.0037275	3.4513	0.51	1.67	0.00366777	yes	0.00275	1.00003	4.06103e-05
Black Sea	Urea+Ammonium	7	o	NpeI	7	169.27	65.57	0.0037789	3.8234	0.48	1.63	0.00366777	yes	0.00789	1.00008	0.000116518
Black Sea	Urea+Ammonium	1	o	NpeI	1	25.91	180.86	0.0034659	4.2709	0.43	1.48	0.00366777	no	-0.02341	0.99976	-0.000345658
Black Sea	Urea+Ammonium	2	o	NpeI	2	52.1	152.81	0.0035533	1.7139	0.77	1.14	0.00366777	no	-0.01467	0.99985	-0.000216618
Black Sea	Urea+Ammonium	4	o	NpeI	4	56.98	122.9	0.0035548	3.4298	0.5	1.23	0.00366777	no	-0.01452	0.999851	-0.000214403
Black Sea	Urea+Ammonium	7	o	NpeI	7	160.4	116.9	0.0035767	1.5603	0.82	1.13	0.00366777	no	-0.01233	0.999874	-0.000182068
Black Sea	Urea+Ammonium	10	o	NpeI	10	248.06	66.01	0.0035803	2.7391	0.56	2.01	0.00366777	no	-0.01197	0.999877	-0.000176752
Black Sea	Urea+Ammonium	4	o	Npum	4	163.17	188.63	0.0036154	1.9075	0.7	1.86	0.00371685	no	-0.00846	0.999913	-0.000124925
Black Sea	Urea+Ammonium	5	o	Npum	5	182.48	211.07	0.0036841	1.7084	0.82	2.63	0.00371685	no	-0.00159	0.999984	-2.34796e-05
Black Sea	Urea+Ammonium	4	o	Npum	4	141.09	146.38	0.0036158	2.9263	0.54	1.53	0.00371685	no	-0.00842	0.999914	-0.000124334
Black Sea	Urea+Ammonium	4	o	Npum	4	179.14	31.73	0.0036274	1.8731	0.75	1.05	0.00371685	no	-0.00726	0.999926	-0.000107206
Black Sea	Urea+Ammonium	7	o	Npum	7	229.63	124.24	0.0034857	1.9402	0.75	1.71	0.00371685	no	-0.02143	0.999781	-0.000316426
Black Sea	Urea+Ammonium	2	o	Npum	2	38.88	26.55	0.0035202	4.4699	0.38	1.93	0.00371685	no	-0.01798	0.999816	-0.000265489
Black Sea	Urea+Ammonium	6	o	Npum	6	172.84	69.03	0.0034972	2.4936	0.6	1.35	0.00371685	no	-0.02028	0.999792	-0.000299447
Black Sea	Urea+Ammonium	1	o	Npum	1	23.77	216.98	0.0038058	2.3249	0.58	1.13	0.00371685	yes	0.01058	1.00011	0.000156245
Black Sea	Urea+Ammonium	3	o	Npum	3	129.09	96.87	0.0035812	3.8189	0.44	1.59	0.00371685	no	-0.01188	0.999878	-0.000175423
Black Sea	Urea+Ammonium	2	o	Npum	2	88.16	126.35	0.0036962	3.9871	0.39	1.62	0.00371685	no	-0.00038	0.999996	-5.61151e-06
Black Sea	Urea+Ammonium	4	o	Npum	4	106.94	78.71	0.0037243	1.8065	0.8	3.03	0.00371685	yes	0.00243	1.00002	3.58847e-05
Black Sea	Urea+Ammonium	5	o	Npum	5	111.36	106.13	0.003584	1.8939	0.76	1.21	0.00371685	no	-0.0116	0.999881	-0.000171289
Black Sea	Urea+Ammonium	8	o	Npum	8	200.81	145.08	0.0035423	0.9493	2.78	1.18	0.00371685	no	-0.01577	0.999839	-0.000232859
Black Sea	Urea+Ammonium	4	o	Npum	4	120.78	150.25	0.0035645	0.93288	0.94	1.36	0.00371685	no	-0.01355	0.999861	-0.000200081
Black Sea	Urea+Ammonium	1	o	Npum	1	53.05	230.98	0.0036557	1.4703	0.8	2.43	0.00371685	no	-0.00443	0.999955	-6.54171e-05
Black Sea	Urea+Ammonium	2	o	Npum	2	66.59	82.39	0.0035445	2.082	0.66	1.46	0.00371685	no	-0.01555	0.999841	-0.000229611
Black Sea	Urea+Ammonium	4	o	Npum	4	138.69	81.99	0.0035215	1.9458	0.76	1.64	0.00371685	no	-0.01785	0.999817	-0.00026357
Black Sea	Urea+Ammonium	5	o	Npum	5	117.84	58.22	0.0035006	4.4215	0.43	2.51	0.00371685	no	-0.01994	0.999796	-0.000294427
Black Sea	Urea+Ammonium	2	o	Npum	2	39.57	95	0.0035908	1.4715	0.89	1.97	0.00371685	no	-0.01092	0.999888	-0.000161248
Black Sea	Urea+Ammonium	5	o	Npum	5	105.95	125.53	0.0035544	2.6856	0.55	1.68	0.00371685	no	-0.01456	0.999851	-0.000214994
Black Sea	Urea+Ammonium	6	o	Npum	6	176.69	74.73	0.0037182	1.4252	1.03	3.92	0.00371685	yes	0.00182	1.00002	2.68765e-05
Black Sea	Urea+Ammonium	4	o	Npum	4	130.31	187.26	0.0035347	1.9079	0.99	3.62	0.00371685	no	-0.01653	0.999831	-0.000244081
Black Sea	Urea+Ammonium	5	o	Npum	5	133.85	109.37	0.0075373	2.8644	0.45	1.55	0.00371685	yes	0.38373	1.00394	0.00567776
Black Sea	Urea+Ammonium	8	o	Npum	8	224.71	143.01	0.0035625	3.9282	0.47	1.17	0.00371685	no	-0.01375	0.999859	-0.000203034
Black Sea	Urea+Ammonium	3	o	Npum	3	106.1	103.5	0.0034956	2.4716	0.57	2	0.00371685	no	-0.02044	0.999791	-0.000301809
Black Sea	Urea+Ammonium	5	o	Npum	5	118.53	103.8	0.0035471	2.4921	0.49	1.12	0.00371685	no	-0.01529	0.999844	-0.000225772
Black Sea	Urea+Ammonium	6	o	Npum	6	122.05	121.91	0.003526	2.5521	0.57	1.28	0.00371685	no	-0.0174	0.999822	-0.000256926
Black Sea	Urea+Ammonium	1	o	Npum	1	32.19	155.22	0.0045386	1.0707	1.28	5.3	0.00371685	yes	0.08386	1.00086	0.00123891
Black Sea	Urea+Ammonium	4	o	Npum	4	74.8	178.08	0.007193	1.2236	0.82	3.01	0.00371685	yes	0.3493	1.00359	0.00516742
Black Sea	Urea+Ammonium	5	o	Npum	5	75.56	160.28	0.0046462	1.3646	0.93	2	0.00371685	yes	0.09462	1.00097	0.00139795
Black Sea	Urea+Ammonium	10	o	Npum	10	246.45	29.81	0.0035358	3.7145	0.43	1.67	0.00371685	no	-0.01642	0.999832	-0.000242457
Black Sea	Urea+Ammonium	2	o	Npum	2	37.69	202.32	0.0034681	3.8093	0.42	2.04	0.00371685	no	-0.02319	0.999763	-0.00034241
Black Sea	Urea+Ammonium	3	o	Npum	3	54.52	113.84	0.0036414	4.4323	0.47	2.32	0.00371685	no	-0.00586	0.99994	-8.6533e-05
Black Sea	Urea+Ammonium	6	o	Npum	6	74.61	65.89	0.0042105	1.6789	0.76	1.82	0.00371685	yes	0.05105	1.00052	0.000754061
Black Sea	Urea+Ammonium	7	o	Npum	7	111.74	180.39	0.0035511	3.0763	0.53	1.54	0.00371685	no	-0.01489	0.999848	-0.000219866
Black Sea	Urea+Ammonium	9	o	Npum	9	182.97	124.45	0.0035306	3.7653	0.48	1.45	0.00371685	no	-0.01694	0.999827	-0.000250134
Black Sea	Urea+Ammonium	11	o	Npum	11	198.37	33.93	0.0036073	1.4158	1.02	3.56	0.00371685	no	-0.00927	0.999905	-0.000136885
Black Sea	Urea+Ammonium	3	p	Npum	3	96.78	148.55	0.0036858	2.0702	0.87	2.23	0.00371685	no	-0.00142	0.999985	-2.09692e-05
Black Sea	Urea+Ammonium	3	p	Npum	3	125.94	156.53	0.0034834	1.9086	0.81	2.03	0.00371685	no	-0.02166	0.999778	-0.000319821
Black Sea	Urea+Ammonium	3	p	Npum	3	110.77	124.57	0.0036812	2.4281	0.75	1.73	0.00371685	no	-0.00188	0.999981	-2.7762e-05
Black Sea	Urea+Ammonium	4	p	Npum	4	90.41	164.7	0.0036611	2.5153	0.64	1.43	0.00371685	no	-0.00389	0.99996	-5.74432e-05
Black Sea	Urea+Ammonium	2	p	Npum	2	77.38	119.49	0.0035966	1.9544	0.78	1.76	0.00371685	no	-0.01034	0.999894	-0.000152684
Black Sea	Urea+Ammonium	3	p	Npum	3	80.94	122.43	0.0035834	3.654	0.48	1.33	0.00371685	no	-0.01166	0.999881	-0.000172175
Black Sea	Urea+Ammonium	4	p	Npum	4	100.68	117.26	0.003848	4.072	0.46	1.47	0.00371685	yes	0.0148	1.00015	0.000218571
Black Sea	Urea+Ammonium	3	p	Npum	3	124.44	130.61	0.0036082	3.6392	0.58	1.66	0.00371685	no	-0.00918	0.999906	-0.000135556
Black Sea	Urea+Ammonium	3	p	Npum	3	115.89	116.26	0.0035578	3.06	0.55	1.31	0.00371685	no	-0.01422	0.999854	-0.000209974
Black Sea	Urea+Ammonium	3	p	Npum	3	96.72	53.72	0.0036309	3.5368	0.46	1.11	0.00371685	no	-0.00691	0.999929	-0.000102038
Black Sea	Urea+Ammonium	7	p	Npum	7	193.13	220.95	0.0038188	3.1096	0.5	1.86	0.00371685	yes	0.01188	1.00012	0.000175445
Black Sea	Urea+Ammonium	3	p	Npum	3	120.21	180.77	0.0037434	3.2229	0.4	1.45	0.00371685	yes	0.00434	1.00004	6.40909e-05
Black Sea	Urea+Ammonium	4	p	Npum	4	142.1	131.8	0.0037733	2.3844	0.55	1.63	0.00371685	yes	0.00733	1.00008	0.000108247
Black Sea	Urea+Ammonium	3	p	Npum	3	109.33	141.37	0.0048782	2.6103	0.5	1.28	0.00371685	yes	0.11782	1.00121	0.00174092
Black Sea	Urea+Ammonium	4	p	Npum	4	131.89	134.57	0.0048321	3.0101	0.43	1.27	0.00371685	yes	0.11321	1.00116	0.00167276
Black Sea	Urea+Ammonium	3	p	Npum	3	118.99	157.01	0.0037693	2.9753	0.51	2.13	0.00371685	yes	0.00693	1.00007	0.00010234
Black Sea	Urea+Ammonium	5	p	Npum	5	170.15	168.45	0.0035255	3.1592	0.51	1.47	0.00371685	no	-0.01745	0.999821	-0.000257664
Black Sea	Urea+Ammonium	4	p	Npum	4	116.22	93.43	0.0036082	3.6513	0.54	1.07	0.00371685	no	-0.00918	0.999906	-0.000135556
Black Sea	Urea+Ammonium	1	p	Npum	1	36.7	117.01	0.0037064	2.7127	0.53	1.35	0.00371685	no	0.00064	1.00001	9.45102e-06
Black Sea	Urea+Ammonium	3	p	Npum	3	81.4	114.78	0.0036458	3.6498	0.61	1.25	0.00371685	no	-0.00542	0.999945	-8.00358e-05
Black Sea	Urea+Ammonium	4	p	Npum	4	110.32	21.48	0.0037546	2.5618	0.55	1.17	0.00371685	yes	0.00546	1.00006	8.0631e-05
Black Sea	Urea+Ammonium	6	p	Npum	6	161.3	155.09	0.0038687	2.5617	0.64	1.68	0.00371685	yes	0.01687	1.00017	0.000249144
Black Sea	Urea+Ammonium	5	p	Npum	5	65.04	81.37	0.0053768	2.1833	0.62	1.52	0.00371685	yes	0.16768	1.00172	0.00247829
Black Sea	Urea+Ammonium	10	p	Npum	10	194.24	229.48	0.0036691	2.9415	0.54	2.07	0.00371685	no	-0.00309	0.999968	-4.56298e-05
