# Supplementary material for: Urea use drives niche separation between dominant marine ammonia oxidizing archaea
Source: Nat Commun. 2025 Dec 6;16:10946. doi: 10.1038/s41467-025-67048-1 (PMC12686405; doi:10.1038/s41467-025-67048-1)
Supplement: Supplementary file 10 — Source Data [file 41467_2025_67048_MOESM10_ESM.xlsx]

## Sheet: statistical_tests
Figure 1
Parameter	x	y	test	W	P value	95% confidence interval
fraction of urea-N to combined ammonium-N plus urea-N	Gulf of Mexico	Black Sea	two-sided Mann-Whitney-Wilcoxon test	2462.5	7.445e-08	-0.509101	-0.274753
fraction of urea-N to combined ammonium-N plus urea-N	Gulf of Mexico	Angola Gyre	two-sided Mann-Whitney-Wilcoxon test	413.5	2.193e-07	-0.558594	-0.265238
fraction of urea-N to combined ammonium-N plus urea-N	Black Sea	Angola Gyre	two-sided Mann-Whitney-Wilcoxon test	6353	0.3673	-0.0325379	0.0672662
Ammonium	Gulf of Mexico	Black Sea	two-sided Mann-Whitney-Wilcoxon test	9876.5	1.43e-10	0.120548	0.317468
Ammonium	Gulf of Mexico	Angola Gyre	two-sided Mann-Whitney-Wilcoxon test	2300.5	7.165e-14	0.234197	0.414487
Ammonium	Black Sea	Angola Gyre	two-sided Mann-Whitney-Wilcoxon test	8647.5	0.5663	-0.00220744	0.0446443
Figure 2
Parameter	x	y	test	W	P value	95% confidence interval
fraction of urea oxidation rates to combined ammonium + urea oxidation rates	Angola Gyre	Black Sea	two-sided Mann-Whitney-Wilcoxon test	157	0.0008989	11.6766	59.1081
fraction of urea oxidation rates to combined ammonium + urea oxidation rates	Black Sea	Gulf of Mexico	two-sided Mann-Whitney-Wilcoxon test	127	0.0854	-0.396415	15.2794
fraction of urea oxidation rates to combined ammonium + urea oxidation rates	Angola Gyre	Gulf of Mexico	two-sided Mann-Whitney-Wilcoxon test	74	0.001851	17.5199	82.4883
urea oxidation rates Angola Gyre	without added ammonium	with added ammonium	two-sided Mann-Whitney-Wilcoxon test	42	0.9289	-1.02957	0.631289
urea oxidation rates Black Sea	without added ammonium	with added ammonium	two-sided Mann-Whitney-Wilcoxon test	181	0.811	-1.06724	0.399149
urea oxidation rates Gulf of Mexico	without added ammonium	with added ammonium	two-sided Mann-Whitney-Wilcoxon test	74	0.003235	2.35494	30.8
Figure 3
Parameter	x	y	test	W	P value	95% confidence interval
Black Sea Nitrosopelagicus	Ammonium	Urea	two-sided Mann-Whitney-Wilcoxon test	335	0.4545	-0.0001384	0.0002241
Black Sea Nitrosopelagicus	Urea	Urea+Ammonium	two-sided Mann-Whitney-Wilcoxon test	156	0.01705	-0.0007098	-5.49e-05
Black Sea Nitrosopumilus	Ammonium	Urea	two-sided Mann-Whitney-Wilcoxon test	305	1.245e-05	0.0185193	0.0385428
Black Sea other microorganisms	Ammonium	Urea	two-sided Mann-Whitney-Wilcoxon test	3337	1.501e-06	0.000323371	0.00206793
Black Sea Nitrosopumilus	Urea	Urea+Ammonium	two-sided Mann-Whitney-Wilcoxon test	397	3.773e-05	0.000535073	0.00319749
Black Sea other microorganisms	Urea	Urea+Ammonium	two-sided Mann-Whitney-Wilcoxon test	2990.5	0.0002976	7.85395e-05	0.000226859

## Sheet: Figure 1b
Environment	Urea/(ammonium + urea) (mol-N / mol-N)
Angola Gyre	0
Angola Gyre	0
Angola Gyre	0
Angola Gyre	0.0894018
Angola Gyre	0.27669
Angola Gyre	0.282653
Angola Gyre	0.285559
Angola Gyre	0.329219
Angola Gyre	0.344448
Angola Gyre	0.368783
Angola Gyre	0.372271
Angola Gyre	0.38507
Angola Gyre	0.431338
Angola Gyre	0.478021
Angola Gyre	0.484634
Angola Gyre	0.543767
Angola Gyre	0.573843
Angola Gyre	0.582316
Angola Gyre	0.61133
Angola Gyre	0.663471
Angola Gyre	0.71619
Angola Gyre	0.719207
Angola Gyre	0.755062
Angola Gyre	0.755851
Angola Gyre	0.783076
Angola Gyre	0.802232
Angola Gyre	0.81506
Angola Gyre	0.840939
Angola Gyre	0.852152
Angola Gyre	0.862247
Angola Gyre	0.903909
Angola Gyre	0.907214
Angola Gyre	0.912103
Angola Gyre	0.91817
Angola Gyre	0.93064
Angola Gyre	0.938419
Angola Gyre	0.940021
Angola Gyre	0.941924
Angola Gyre	0.949203
Angola Gyre	0.970768
Angola Gyre	0.986037
Angola Gyre	0.991302
Angola Gyre	0.996568
Angola Gyre	1
Angola Gyre	1
Angola Gyre	1
Angola Gyre	1
Angola Gyre	1
Angola Gyre	1
Angola Gyre	1
Angola Gyre	1
Black Sea	0
Black Sea	0
Black Sea	0
Black Sea	0
Black Sea	0
Black Sea	0
Black Sea	0
Black Sea	0
Black Sea	0
Black Sea	0
Black Sea	0
Black Sea	0
Black Sea	0
Black Sea	0
Black Sea	0.0109964
Black Sea	0.0164222
Black Sea	0.0174686
Black Sea	0.0199832
Black Sea	0.02196
Black Sea	0.021998
Black Sea	0.0243344
Black Sea	0.0248549
Black Sea	0.0266873
Black Sea	0.0281275
Black Sea	0.0296083
Black Sea	0.0423498
Black Sea	0.0549487
Black Sea	0.0555327
Black Sea	0.0600424
Black Sea	0.0629383
Black Sea	0.0639897
Black Sea	0.0680292
Black Sea	0.0766742
Black Sea	0.0773987
Black Sea	0.0915824
Black Sea	0.0962516
Black Sea	0.120232
Black Sea	0.137326
Black Sea	0.14921
Black Sea	0.175152
Black Sea	0.177406
Black Sea	0.185265
Black Sea	0.196939
Black Sea	0.217878
Black Sea	0.281313
Black Sea	0.287906
Black Sea	0.302538
Black Sea	0.326927
Black Sea	0.343308
Black Sea	0.343876
Black Sea	0.357988
Black Sea	0.372984
Black Sea	0.394848
Black Sea	0.41153
Black Sea	0.413653
Black Sea	0.419118
Black Sea	0.422478
Black Sea	0.42325
Black Sea	0.423289
Black Sea	0.436509
Black Sea	0.436626
Black Sea	0.445894
Black Sea	0.468784
Black Sea	0.471001
Black Sea	0.474783
Black Sea	0.476415
Black Sea	0.495609
Black Sea	0.514412
Black Sea	0.515235
Black Sea	0.518076
Black Sea	0.532285
Black Sea	0.545312
Black Sea	0.551832
Black Sea	0.554387
Black Sea	0.56403
Black Sea	0.564108
Black Sea	0.566203
Black Sea	0.56981
Black Sea	0.57155
Black Sea	0.571614
Black Sea	0.572106
Black Sea	0.576573
Black Sea	0.578713
Black Sea	0.580622
Black Sea	0.583983
Black Sea	0.605779
Black Sea	0.616941
Black Sea	0.62711
Black Sea	0.632336
Black Sea	0.634261
Black Sea	0.647017
Black Sea	0.649712
Black Sea	0.658908
Black Sea	0.663571
Black Sea	0.665994
Black Sea	0.668702
Black Sea	0.668928
Black Sea	0.681765
Black Sea	0.68571
Black Sea	0.686637
Black Sea	0.686642
Black Sea	0.69183
Black Sea	0.692383
Black Sea	0.695796
Black Sea	0.696167
Black Sea	0.696344
Black Sea	0.698638
Black Sea	0.699528
Black Sea	0.706899
Black Sea	0.71238
Black Sea	0.716525
Black Sea	0.721203
Black Sea	0.721326
Black Sea	0.722726
Black Sea	0.735588
Black Sea	0.748131
Black Sea	0.75193
Black Sea	0.756115
Black Sea	0.758856
Black Sea	0.763498
Black Sea	0.773206
Black Sea	0.78396
Black Sea	0.785998
Black Sea	0.795092
Black Sea	0.795128
Black Sea	0.795417
Black Sea	0.79587
Black Sea	0.811176
Black Sea	0.811568
Black Sea	0.826258
Black Sea	0.895507
Black Sea	0.961865
Black Sea	1
Black Sea	1
Black Sea	1
Black Sea	1
Black Sea	1
Black Sea	1
Black Sea	1
Black Sea	1
Black Sea	1
Black Sea	1
Black Sea	1
Black Sea	1
Black Sea	1
Black Sea	1
Black Sea	1
Black Sea	1
Black Sea	1
Black Sea	1
Black Sea	1
Black Sea	1
Black Sea	1
Black Sea	1
Black Sea	1
Black Sea	1
Black Sea	1
Black Sea	1
Black Sea	1
Black Sea	1
Black Sea	1
Black Sea	1
Black Sea	1
Black Sea	1
Black Sea	1
Black Sea	1
Black Sea	1
Black Sea	1
Black Sea	1
Black Sea	1
Black Sea	1
Black Sea	1
Black Sea	1
Black Sea	1
Black Sea	1
Black Sea	1
Black Sea	1
Black Sea	1
Black Sea	1
Black Sea	1
Black Sea	1
Black Sea	1
Black Sea	1
Black Sea	1
Black Sea	1
Black Sea	1
Black Sea	1
Black Sea	1
Black Sea	1
Black Sea	1
Black Sea	1
Black Sea	1
Black Sea	1
Black Sea	1
Black Sea	1
Black Sea	1
Black Sea	1
Black Sea	1
Black Sea	1
Black Sea	1
Black Sea	1
Black Sea	1
Black Sea	1
Black Sea	1
Black Sea	1
Black Sea	1
Black Sea	1
Black Sea	1
Black Sea	1
Black Sea	1
Black Sea	1
Black Sea	1
Black Sea	1
Black Sea	1
Black Sea	1
Black Sea	1
Black Sea	1
Black Sea	1
Black Sea	1
Black Sea	1
Black Sea	1
Black Sea	1
Black Sea	1
Black Sea	1
Black Sea	1
Black Sea	1
Black Sea	1
Black Sea	1
Black Sea	1
Black Sea	1
Black Sea	1
Gulf of Mexico	0
Gulf of Mexico	0.0512106
Gulf of Mexico	0.0715066
Gulf of Mexico	0.0752122
Gulf of Mexico	0.0754654
Gulf of Mexico	0.0985235
Gulf of Mexico	0.118335
Gulf of Mexico	0.139325
Gulf of Mexico	0.141948
Gulf of Mexico	0.148084
Gulf of Mexico	0.15002
Gulf of Mexico	0.153927
Gulf of Mexico	0.163748
Gulf of Mexico	0.168243
Gulf of Mexico	0.18135
Gulf of Mexico	0.183357
Gulf of Mexico	0.18725
Gulf of Mexico	0.19458
Gulf of Mexico	0.20239
Gulf of Mexico	0.203898
Gulf of Mexico	0.211959
Gulf of Mexico	0.216025
Gulf of Mexico	0.216354
Gulf of Mexico	0.217849
Gulf of Mexico	0.22272
Gulf of Mexico	0.314053
Gulf of Mexico	0.314593
Gulf of Mexico	0.318478
Gulf of Mexico	0.365579
Gulf of Mexico	0.390572
Gulf of Mexico	0.447128
Gulf of Mexico	0.488487
Gulf of Mexico	0.49182
Gulf of Mexico	0.53348
Gulf of Mexico	0.54796
Gulf of Mexico	0.575698
Gulf of Mexico	0.659573
Gulf of Mexico	0.674782
Gulf of Mexico	0.725261
Gulf of Mexico	0.762079
Gulf of Mexico	0.79895
Gulf of Mexico	0.879104
Gulf of Mexico	1

## Sheet: Figure 1c
Environment	Ammonium(µM-N)
Angola Gyre	0
Angola Gyre	0
Angola Gyre	0
Angola Gyre	0
Angola Gyre	0
Angola Gyre	0
Angola Gyre	0
Angola Gyre	0
Angola Gyre	0
Angola Gyre	0.00142628
Angola Gyre	0.00206703
Angola Gyre	0.00228288
Angola Gyre	0.00335476
Angola Gyre	0.00336508
Angola Gyre	0.00384615
Angola Gyre	0.00387706
Angola Gyre	0.00387706
Angola Gyre	0.00410317
Angola Gyre	0.00646505
Angola Gyre	0.00682603
Angola Gyre	0.00720017
Angola Gyre	0.00732011
Angola Gyre	0.0077225
Angola Gyre	0.00825186
Angola Gyre	0.00871429
Angola Gyre	0.00994748
Angola Gyre	0.0103933
Angola Gyre	0.0104921
Angola Gyre	0.0108341
Angola Gyre	0.011073
Angola Gyre	0.0116658
Angola Gyre	0.0117742
Angola Gyre	0.0145477
Angola Gyre	0.015361
Angola Gyre	0.0200743
Angola Gyre	0.0225873
Angola Gyre	0.0299179
Angola Gyre	0.0318799
Angola Gyre	0.0323036
Angola Gyre	0.0429168
Angola Gyre	0.0437511
Angola Gyre	0.0438544
Angola Gyre	0.0443561
Angola Gyre	0.0459762
Angola Gyre	0.0517999
Angola Gyre	0.0532061
Angola Gyre	0.0533842
Angola Gyre	0.0591687
Angola Gyre	0.0606865
Angola Gyre	0.0642178
Angola Gyre	0.105788
Angola Gyre	0.106537
Angola Gyre	0.136548
Angola Gyre	0.142675
Angola Gyre	0.147083
Angola Gyre	0.15628
Angola Gyre	0.290045
Black Sea	0
Black Sea	0
Black Sea	0
Black Sea	0
Black Sea	0
Black Sea	0
Black Sea	0
Black Sea	0
Black Sea	0
Black Sea	0
Black Sea	0
Black Sea	0
Black Sea	0
Black Sea	0
Black Sea	0
Black Sea	0
Black Sea	0
Black Sea	0
Black Sea	0
Black Sea	0
Black Sea	0
Black Sea	0
Black Sea	0
Black Sea	0
Black Sea	0
Black Sea	0
Black Sea	0
Black Sea	0
Black Sea	0
Black Sea	0
Black Sea	0
Black Sea	0
Black Sea	0
Black Sea	0
Black Sea	0
Black Sea	0
Black Sea	0
Black Sea	0
Black Sea	0
Black Sea	0
Black Sea	0
Black Sea	0
Black Sea	0
Black Sea	0
Black Sea	0
Black Sea	0
Black Sea	0
Black Sea	0
Black Sea	0
Black Sea	0
Black Sea	0
Black Sea	0
Black Sea	0
Black Sea	0
Black Sea	0
Black Sea	0
Black Sea	0
Black Sea	0
Black Sea	0
Black Sea	0
Black Sea	0
Black Sea	0
Black Sea	0
Black Sea	0
Black Sea	0
Black Sea	0
Black Sea	0
Black Sea	0
Black Sea	0
Black Sea	0
Black Sea	0
Black Sea	0
Black Sea	0
Black Sea	0
Black Sea	0
Black Sea	0
Black Sea	0
Black Sea	0
Black Sea	0
Black Sea	0
Black Sea	0
Black Sea	0
Black Sea	0
Black Sea	0
Black Sea	0
Black Sea	0
Black Sea	0
Black Sea	0
Black Sea	0
Black Sea	0
Black Sea	0
Black Sea	0
Black Sea	0
Black Sea	0
Black Sea	0
Black Sea	0
Black Sea	0
Black Sea	0
Black Sea	0
Black Sea	0
Black Sea	0
Black Sea	0
Black Sea	0
Black Sea	0
Black Sea	0
Black Sea	0
Black Sea	0
Black Sea	0
Black Sea	0
Black Sea	0
Black Sea	0
Black Sea	0
Black Sea	0
Black Sea	0
Black Sea	0
Black Sea	0
Black Sea	0
Black Sea	0
Black Sea	0
Black Sea	0
Black Sea	0
Black Sea	0
Black Sea	0
Black Sea	0
Black Sea	0
Black Sea	0
Black Sea	0
Black Sea	0
Black Sea	0
Black Sea	0
Black Sea	0
Black Sea	0
Black Sea	0
Black Sea	0
Black Sea	0
Black Sea	0
Black Sea	0
Black Sea	0.0432659
Black Sea	0.0434647
Black Sea	0.0451218
Black Sea	0.0458439
Black Sea	0.0465801
Black Sea	0.0470809
Black Sea	0.0487675
Black Sea	0.0493307
Black Sea	0.0521265
Black Sea	0.0534736
Black Sea	0.0548467
Black Sea	0.0552099
Black Sea	0.0562575
Black Sea	0.0588426
Black Sea	0.0588515
Black Sea	0.0610427
Black Sea	0.0624401
Black Sea	0.0638417
Black Sea	0.0651396
Black Sea	0.0657207
Black Sea	0.0657361
Black Sea	0.0661338
Black Sea	0.0664964
Black Sea	0.0665227
Black Sea	0.0666301
Black Sea	0.0668282
Black Sea	0.0673283
Black Sea	0.0678901
Black Sea	0.069448
Black Sea	0.070376
Black Sea	0.0705635
Black Sea	0.070744
Black Sea	0.07084
Black Sea	0.0719072
Black Sea	0.0724696
Black Sea	0.072696
Black Sea	0.0729719
Black Sea	0.0731101
Black Sea	0.074817
Black Sea	0.0755159
Black Sea	0.0785289
Black Sea	0.0794383
Black Sea	0.0804338
Black Sea	0.0806993
Black Sea	0.0809648
Black Sea	0.0842832
Black Sea	0.0850247
Black Sea	0.0856213
Black Sea	0.0860088
Black Sea	0.0868716
Black Sea	0.0870043
Black Sea	0.0872034
Black Sea	0.087316
Black Sea	0.0880034
Black Sea	0.0883317
Black Sea	0.0887963
Black Sea	0.0893793
Black Sea	0.0902612
Black Sea	0.0913217
Black Sea	0.0929775
Black Sea	0.0945704
Black Sea	0.0966278
Black Sea	0.0972251
Black Sea	0.0975389
Black Sea	0.0977235
Black Sea	0.0984198
Black Sea	0.0994598
Black Sea	0.102999
Black Sea	0.105388
Black Sea	0.106716
Black Sea	0.107008
Black Sea	0.10718
Black Sea	0.10774
Black Sea	0.111959
Black Sea	0.113341
Black Sea	0.114016
Black Sea	0.115609
Black Sea	0.11614
Black Sea	0.116311
Black Sea	0.117268
Black Sea	0.117401
Black Sea	0.122246
Black Sea	0.122409
Black Sea	0.122701
Black Sea	0.124436
Black Sea	0.126228
Black Sea	0.135003
Black Sea	0.135931
Black Sea	0.137779
Black Sea	0.14288
Black Sea	0.146166
Black Sea	0.150314
Black Sea	0.156939
Black Sea	0.163527
Black Sea	0.173018
Black Sea	0.176005
Black Sea	0.181336
Black Sea	0.182642
Black Sea	0.184524
Black Sea	0.190018
Black Sea	0.197774
Black Sea	0.198172
Black Sea	0.201557
Black Sea	0.203607
Black Sea	0.211446
Black Sea	0.216585
Black Sea	0.22486
Black Sea	0.248216
Black Sea	0.300648
Black Sea	0.306884
Black Sea	0.32431
Black Sea	0.324973
Black Sea	0.337413
Black Sea	0.437206
Black Sea	0.521079
Black Sea	0.525017
Black Sea	0.625333
Black Sea	0.750757
Black Sea	0.800486
Black Sea	0.937478
Black Sea	1.02135
Black Sea	1.2501
Black Sea	1.28398
Black Sea	1.32891
Black Sea	1.34105
Black Sea	1.35306
Black Sea	1.52572
Black Sea	1.75467
Black Sea	1.85473
Black Sea	1.89729
Black Sea	2.04159
Black Sea	2.19882
Black Sea	2.28134
Black Sea	2.29158
Black Sea	2.40779
Black Sea	2.80313
Black Sea	2.88962
Black Sea	2.92986
Black Sea	3.06223
Black Sea	3.60175
Black Sea	3.73952
Black Sea	4.16856
Black Sea	4.18813
Black Sea	4.24765
Black Sea	4.60442
Black Sea	4.85215
Black Sea	5.00099
Black Sea	5.01351
Black Sea	5.03219
Black Sea	5.40114
Black Sea	5.4736
Black Sea	5.58152
Black Sea	6.10095
Gulf of Mexico	0
Gulf of Mexico	0.0346408
Gulf of Mexico	0.051766
Gulf of Mexico	0.062358
Gulf of Mexico	0.0635923
Gulf of Mexico	0.0766715
Gulf of Mexico	0.0815738
Gulf of Mexico	0.094851
Gulf of Mexico	0.109485
Gulf of Mexico	0.109802
Gulf of Mexico	0.113449
Gulf of Mexico	0.118885
Gulf of Mexico	0.120517
Gulf of Mexico	0.159554
Gulf of Mexico	0.238226
Gulf of Mexico	0.247936
Gulf of Mexico	0.256723
Gulf of Mexico	0.275164
Gulf of Mexico	0.296068
Gulf of Mexico	0.300372
Gulf of Mexico	0.305304
Gulf of Mexico	0.319607
Gulf of Mexico	0.388666
Gulf of Mexico	0.38895
Gulf of Mexico	0.390441
Gulf of Mexico	0.434056
Gulf of Mexico	0.440768
Gulf of Mexico	0.458295
Gulf of Mexico	0.479526
Gulf of Mexico	0.489162
Gulf of Mexico	0.516315
Gulf of Mexico	0.577999
Gulf of Mexico	0.770153
Gulf of Mexico	0.818391
Gulf of Mexico	0.982763
Gulf of Mexico	1.40733
Gulf of Mexico	1.43482
Gulf of Mexico	1.69093
Gulf of Mexico	1.71884
Gulf of Mexico	1.98996
Gulf of Mexico	2.03733
Gulf of Mexico	2.04106
Gulf of Mexico	2.78807

## Sheet: Figure 1d
Environment	Urea(µM-N)
Angola Gyre	0
Angola Gyre	0
Angola Gyre	0
Angola Gyre	0.00310411
Angola Gyre	0.00310411
Angola Gyre	0.00910976
Angola Gyre	0.00910976
Angola Gyre	0.00910976
Angola Gyre	0.00910976
Angola Gyre	0.0103862
Angola Gyre	0.0103862
Angola Gyre	0.0103862
Angola Gyre	0.0103862
Angola Gyre	0.0158546
Angola Gyre	0.0158546
Angola Gyre	0.019137
Angola Gyre	0.0324819
Angola Gyre	0.0375187
Angola Gyre	0.0375187
Angola Gyre	0.0380665
Angola Gyre	0.0380665
Angola Gyre	0.0380665
Angola Gyre	0.0380665
Angola Gyre	0.0403576
Angola Gyre	0.0403576
Angola Gyre	0.0516516
Angola Gyre	0.0545776
Angola Gyre	0.0545776
Angola Gyre	0.0545776
Angola Gyre	0.0589836
Angola Gyre	0.0602784
Angola Gyre	0.0615782
Angola Gyre	0.0670875
Angola Gyre	0.0766733
Angola Gyre	0.0804484
Angola Gyre	0.0824903
Angola Gyre	0.101913
Angola Gyre	0.10402
Angola Gyre	0.104702
Angola Gyre	0.136735
Angola Gyre	0.136735
Angola Gyre	0.152399
Angola Gyre	0.210123
Angola Gyre	0.231343
Angola Gyre	0.24309
Angola Gyre	0.252167
Angola Gyre	0.253439
Angola Gyre	0.260186
Angola Gyre	0.273785
Angola Gyre	0.593364
Angola Gyre	0.974065
Black Sea	0
Black Sea	0
Black Sea	0
Black Sea	0
Black Sea	0
Black Sea	0
Black Sea	0
Black Sea	0
Black Sea	0
Black Sea	0
Black Sea	0
Black Sea	0
Black Sea	0
Black Sea	0
Black Sea	0
Black Sea	0
Black Sea	0
Black Sea	0
Black Sea	0
Black Sea	0
Black Sea	0
Black Sea	0
Black Sea	0
Black Sea	0
Black Sea	0.0390933
Black Sea	0.0564426
Black Sea	0.0600533
Black Sea	0.0600533
Black Sea	0.0600533
Black Sea	0.0642973
Black Sea	0.0652174
Black Sea	0.0652174
Black Sea	0.0682796
Black Sea	0.0682796
Black Sea	0.0682796
Black Sea	0.0700855
Black Sea	0.0709798
Black Sea	0.0709798
Black Sea	0.0709798
Black Sea	0.0739464
Black Sea	0.0739464
Black Sea	0.074103
Black Sea	0.074103
Black Sea	0.074103
Black Sea	0.074103
Black Sea	0.0770833
Black Sea	0.0770833
Black Sea	0.0770833
Black Sea	0.0810133
Black Sea	0.0810133
Black Sea	0.0839636
Black Sea	0.0839636
Black Sea	0.0839636
Black Sea	0.0839636
Black Sea	0.0854604
Black Sea	0.0854604
Black Sea	0.0854894
Black Sea	0.0854894
Black Sea	0.0854894
Black Sea	0.0854894
Black Sea	0.0854894
Black Sea	0.0854894
Black Sea	0.0854894
Black Sea	0.0854894
Black Sea	0.0854894
Black Sea	0.0888037
Black Sea	0.0894086
Black Sea	0.0894086
Black Sea	0.0916802
Black Sea	0.0927682
Black Sea	0.0927682
Black Sea	0.0927682
Black Sea	0.0927682
Black Sea	0.0945398
Black Sea	0.0980769
Black Sea	0.0980769
Black Sea	0.0980769
Black Sea	0.0998264
Black Sea	0.0998264
Black Sea	0.0998264
Black Sea	0.0998264
Black Sea	0.101973
Black Sea	0.10649
Black Sea	0.10649
Black Sea	0.10649
Black Sea	0.106624
Black Sea	0.106624
Black Sea	0.108896
Black Sea	0.108896
Black Sea	0.108896
Black Sea	0.110538
Black Sea	0.110538
Black Sea	0.110538
Black Sea	0.111485
Black Sea	0.111485
Black Sea	0.112389
Black Sea	0.112389
Black Sea	0.112389
Black Sea	0.112389
Black Sea	0.112833
Black Sea	0.112833
Black Sea	0.112833
Black Sea	0.112912
Black Sea	0.114977
Black Sea	0.114977
Black Sea	0.114977
Black Sea	0.114977
Black Sea	0.116359
Black Sea	0.122569
Black Sea	0.122569
Black Sea	0.122933
Black Sea	0.126068
Black Sea	0.126068
Black Sea	0.127787
Black Sea	0.127787
Black Sea	0.127787
Black Sea	0.127787
Black Sea	0.128988
Black Sea	0.128988
Black Sea	0.128988
Black Sea	0.128988
Black Sea	0.130412
Black Sea	0.130412
Black Sea	0.130412
Black Sea	0.130412
Black Sea	0.130412
Black Sea	0.130412
Black Sea	0.131667
Black Sea	0.131667
Black Sea	0.133759
Black Sea	0.133759
Black Sea	0.133759
Black Sea	0.133759
Black Sea	0.134144
Black Sea	0.134144
Black Sea	0.135413
Black Sea	0.135413
Black Sea	0.139006
Black Sea	0.139288
Black Sea	0.139288
Black Sea	0.139288
Black Sea	0.139288
Black Sea	0.14908
Black Sea	0.14908
Black Sea	0.14908
Black Sea	0.14908
Black Sea	0.149234
Black Sea	0.149234
Black Sea	0.149234
Black Sea	0.149234
Black Sea	0.149234
Black Sea	0.152796
Black Sea	0.152796
Black Sea	0.152796
Black Sea	0.152796
Black Sea	0.152796
Black Sea	0.152796
Black Sea	0.15406
Black Sea	0.15406
Black Sea	0.154686
Black Sea	0.154686
Black Sea	0.154686
Black Sea	0.15585
Black Sea	0.15585
Black Sea	0.15585
Black Sea	0.156018
Black Sea	0.156018
Black Sea	0.156018
Black Sea	0.164699
Black Sea	0.164699
Black Sea	0.164699
Black Sea	0.164699
Black Sea	0.166188
Black Sea	0.166188
Black Sea	0.166188
Black Sea	0.166527
Black Sea	0.166527
Black Sea	0.169172
Black Sea	0.169172
Black Sea	0.170113
Black Sea	0.170113
Black Sea	0.173925
Black Sea	0.175612
Black Sea	0.175612
Black Sea	0.176287
Black Sea	0.176287
Black Sea	0.180781
Black Sea	0.180781
Black Sea	0.180781
Black Sea	0.182051
Black Sea	0.182051
Black Sea	0.186877
Black Sea	0.188868
Black Sea	0.188868
Black Sea	0.189264
Black Sea	0.189264
Black Sea	0.189264
Black Sea	0.189264
Black Sea	0.191276
Black Sea	0.193087
Black Sea	0.195054
Black Sea	0.195054
Black Sea	0.195054
Black Sea	0.196539
Black Sea	0.196539
Black Sea	0.196539
Black Sea	0.196539
Black Sea	0.205545
Black Sea	0.209356
Black Sea	0.209356
Black Sea	0.209356
Black Sea	0.213038
Black Sea	0.213038
Black Sea	0.213038
Black Sea	0.213038
Black Sea	0.213038
Black Sea	0.213038
Black Sea	0.217161
Black Sea	0.217465
Black Sea	0.230309
Black Sea	0.237208
Black Sea	0.237208
Black Sea	0.238034
Black Sea	0.238034
Black Sea	0.255072
Black Sea	0.255072
Black Sea	0.255072
Black Sea	0.255072
Black Sea	0.259028
Black Sea	0.261378
Black Sea	0.261378
Black Sea	0.279836
Black Sea	0.279836
Black Sea	0.279836
Black Sea	0.3046
Black Sea	0.309717
Black Sea	0.309717
Black Sea	0.318255
Black Sea	0.31863
Black Sea	0.319345
Black Sea	0.329364
Black Sea	0.386695
Black Sea	0.405983
Black Sea	0.768942
Black Sea	1.41897
Gulf of Mexico	0
Gulf of Mexico	0.0555556
Gulf of Mexico	0.0555556
Gulf of Mexico	0.062963
Gulf of Mexico	0.062963
Gulf of Mexico	0.0703704
Gulf of Mexico	0.071504
Gulf of Mexico	0.0789684
Gulf of Mexico	0.084127
Gulf of Mexico	0.0938972
Gulf of Mexico	0.0938972
Gulf of Mexico	0.1
Gulf of Mexico	0.104438
Gulf of Mexico	0.107407
Gulf of Mexico	0.107407
Gulf of Mexico	0.107407
Gulf of Mexico	0.112698
Gulf of Mexico	0.115466
Gulf of Mexico	0.11629
Gulf of Mexico	0.126296
Gulf of Mexico	0.126296
Gulf of Mexico	0.137522
Gulf of Mexico	0.137522
Gulf of Mexico	0.137522
Gulf of Mexico	0.137816
Gulf of Mexico	0.144444
Gulf of Mexico	0.14855
Gulf of Mexico	0.14855
Gulf of Mexico	0.154417
Gulf of Mexico	0.159578
Gulf of Mexico	0.166602
Gulf of Mexico	0.170606
Gulf of Mexico	0.170606
Gulf of Mexico	0.188889
Gulf of Mexico	0.192663
Gulf of Mexico	0.203691
Gulf of Mexico	0.214719
Gulf of Mexico	0.21534
Gulf of Mexico	0.236775
Gulf of Mexico	0.247803
Gulf of Mexico	0.251893
Gulf of Mexico	0.337037
Gulf of Mexico	0.385922
Gulf of Mexico	0.385922

## Sheet: Figure 2a
Environment	% Urea oxidation / (ammonia + urea oxidation)	Error % Urea oxidation / (ammonia + urea oxidation)
Gulf of Mexico	3.48094	0.724199
Gulf of Mexico	4.64584	0.525293
Gulf of Mexico	6.59918	2.11736
Gulf of Mexico	7.13158	1.30206
Gulf of Mexico	1.83228	0.792564
Gulf of Mexico	3.49521	1.29951
Gulf of Mexico	1.99648	0.182008
Gulf of Mexico	3.04121	0.275224
Gulf of Mexico	2.90901	0.166929
Angola Gyre	25.354	18.5328
Angola Gyre	43.7019	33.6583
Angola Gyre	63.6982	26.6537
Angola Gyre	90.0293	7.98238
Angola Gyre	29.4852	17.1598
Angola Gyre	61.5401	13.357
Angola Gyre	89.6199	8.69872
Angola Gyre	2.36121	0.535478
Angola Gyre	19.3522	18.5251
Black Sea	0.430143	0.0456973
Black Sea	4.5901	1.19736
Black Sea	5.8126	1.63616
Black Sea	21.3108	9.10358
Black Sea	14.3827	4.07693
Black Sea	0.207454	0.00555871
Black Sea	33.9403	2.2142
Black Sea	7.67556	0.516177
Black Sea	17.2759	0.601607
Black Sea	0.717128	0.109927
Black Sea	0.706385	0.0376105
Black Sea	16.983	1.93875
Black Sea	22.5847	2.14244
Black Sea	17.4955	2.8735
Black Sea	2.64479	0.499314
Black Sea	3.20218	0.354018
Black Sea	9.21952	0.769854
Black Sea	19.0101	1.5804
Black Sea	20.3815	2.94371
Black Sea	20.1338	3.14174

## Sheet: Figure 2b
Region	Urea_ox_nM_per_day	Urea_pool_ox_nM_per_day
Gulf of Mexico	14.7	0
Gulf of Mexico	28.4	0
Gulf of Mexico	33.9	9.7
Gulf of Mexico	6.26942	0
Gulf of Mexico	5.2	0
Gulf of Mexico	11.3	0
Gulf of Mexico	51.1	14.4
Gulf of Mexico	54.1	10.1
Gulf of Mexico	25.8	3.1
Angola Gyre	0.311094	0
Angola Gyre	0.819853	1.60968
Angola Gyre	0.189733	0
Angola Gyre	0.366653	0
Angola Gyre	0.0406064	0
Angola Gyre	1.68443	1.37846
Angola Gyre	2.25585	1.84947
Angola Gyre	0.0406064	0.334773
Angola Gyre	0.129388	0.188548
Black Sea	0.0812793	0
Black Sea	0.399146	0.420173
Black Sea	0.313606	3.43611
Black Sea	0.104004	0.391178
Black Sea	0.43465	1.46645
Black Sea	0.0812793	0
Black Sea	2.90382	2.71761
Black Sea	0.493029	0
Black Sea	1.07371	1.11087
Black Sea	0.183969	0.335937
Black Sea	0.0812793	0
Black Sea	0.553362	0
Black Sea	2.41463	2.54094
Black Sea	3.87168	3.23877
Black Sea	0.393155	nd
Black Sea	1.02449	1.70173
Black Sea	1.52419	1.86346
Black Sea	0.795148	0.765743
Black Sea	2.21338	2.27932
Black Sea	1.36116	1.80414

## Sheet: Figure 2c
cruise	fill	% amoA AOA
Gulf of Mexico	Nitrosopelagicus WCA	1.66637
Gulf of Mexico	Nitrosopelagicus WCB	0.714075
Gulf of Mexico	Nitrosopumilus	95.5407
Gulf of Mexico	other	2.07885
Angola Gyre	Nitrosopelagicus WCA	36.657
Angola Gyre	Nitrosopelagicus WCB	19.9578
Angola Gyre	Nitrosopumilus	17.4778
Angola Gyre	other	25.9075
Black Sea	Nitrosopelagicus WCA	18.303
Black Sea	Nitrosopelagicus WCB	7.1753
Black Sea	Nitrosopumilus	63.9987
Black Sea	other	10.523
Gulf of Mexico	Nitrosopelagicus WCA	1.43583
Gulf of Mexico	Nitrosopelagicus WCB	0.805933
Gulf of Mexico	Nitrosopumilus	82.9275
Gulf of Mexico	other	1.63859
Angola Gyre	Nitrosopelagicus WCA	31.7543
Angola Gyre	Nitrosopelagicus WCB	17.3536
Angola Gyre	Nitrosopumilus	15.4674
Angola Gyre	other	22.2325
Black Sea	Nitrosopelagicus WCA	15.9523
Black Sea	Nitrosopelagicus WCB	5.47399
Black Sea	Nitrosopumilus	55.3601
Black Sea	other	9.24991

## Sheet: Figure 2d
db	cruise	fill	% ureC AOA
ureC	Gulf of Mexico	Nitrosopelagicus WCA	11.2276
ureC	Gulf of Mexico	Nitrosopelagicus WCB	0
ureC	Gulf of Mexico	Nitrosopumilus	88.7724
ureC	Gulf of Mexico	other	0
ureC	Angola Gyre	Nitrosopelagicus WCA	72.0281
ureC	Angola Gyre	Nitrosopelagicus WCB	22.5765
ureC	Angola Gyre	Nitrosopumilus	3.36884
ureC	Angola Gyre	other	2.02665
ureC	Black Sea	Nitrosopelagicus WCA	33.5701
ureC	Black Sea	Nitrosopelagicus WCB	1.65265
ureC	Black Sea	Nitrosopumilus	64.5686
ureC	Black Sea	other	0.208655

## Sheet: Figure 3c
Treatment	Panel/Group	MEANi_15N/(14N+15N)	above_LOD
15N-NH4+	Nitrosopelagicus WCA	0.0035742	no
15N-NH4+	Nitrosopelagicus WCA	0.0036191	no
15N-NH4+	Nitrosopelagicus WCA	0.0038749	yes
15N-NH4+	Nitrosopelagicus WCA	0.0046001	yes
15N-NH4+	Nitrosopelagicus WCA	0.0036904	no
15N-NH4+	Nitrosopelagicus WCA	0.0039107	yes
15N-NH4+	Nitrosopelagicus WCA	0.0051339	yes
15N-NH4+	Nitrosopelagicus WCA	0.0038923	yes
15N-NH4+	Nitrosopelagicus WCA	0.004545	yes
15N-NH4+	Nitrosopelagicus WCA	0.0035591	no
15N-NH4+	Nitrosopelagicus WCA	0.0038929	yes
15N-NH4+	Nitrosopelagicus WCA	0.0037806	no
15N-NH4+	Nitrosopelagicus WCA	0.003773	no
15N-NH4+	Nitrosopelagicus WCA	0.0044903	yes
15N-NH4+	Nitrosopelagicus WCA	0.0042829	yes
15N-NH4+	Nitrosopelagicus WCA	0.03262	yes
15N-NH4+	Nitrosopelagicus WCA	0.0035848	no
15N-NH4+	Nitrosopelagicus WCA	0.0038043	no
15N-NH4+	Nitrosopelagicus WCA	0.0037813	no
15N-NH4+	Nitrosopelagicus WCA	0.0036558	no
15N-NH4+	Nitrosopelagicus WCA	0.0037391	no
15N-NH4+	Nitrosopelagicus WCA	0.0036551	no
15N-NH4+	Nitrosopelagicus WCA	0.0036919	no
15N-NH4+	Nitrosopelagicus WCA	0.0037751	no
15N-NH4+	Nitrosopelagicus WCA	0.0037005	no
15N-NH4+	Nitrosopelagicus WCA	0.0035292	no
15N-NH4+	Nitrosopelagicus WCA	0.0037566	no
15N-urea	Nitrosopelagicus WCA	0.0035951	no
15N-urea	Nitrosopelagicus WCA	0.0067936	yes
15N-urea	Nitrosopelagicus WCA	0.0035057	no
15N-urea	Nitrosopelagicus WCA	0.0036214	no
15N-urea	Nitrosopelagicus WCA	0.0040133	yes
15N-urea	Nitrosopelagicus WCA	0.0035994	no
15N-urea	Nitrosopelagicus WCA	0.0036259	no
15N-urea	Nitrosopelagicus WCA	0.0038669	yes
15N-urea	Nitrosopelagicus WCA	0.0035055	no
15N-urea	Nitrosopelagicus WCA	0.0037077	yes
15N-urea	Nitrosopelagicus WCA	0.0039658	yes
15N-urea	Nitrosopelagicus WCA	0.0053761	yes
15N-urea	Nitrosopelagicus WCA	0.0032891	no
15N-urea	Nitrosopelagicus WCA	0.004323	yes
15N-urea	Nitrosopelagicus WCA	0.0058919	yes
15N-urea	Nitrosopelagicus WCA	0.0035757	no
15N-urea	Nitrosopelagicus WCA	0.0034137	no
15N-urea	Nitrosopelagicus WCA	0.0038632	yes
15N-urea	Nitrosopelagicus WCA	0.0035325	no
15N-urea	Nitrosopelagicus WCA	0.0041128	yes
15N-urea	Nitrosopelagicus WCA	0.0036766	no
15N-urea	Nitrosopelagicus WCA	0.0045163	yes
15N-urea + 14N-NH4+	Nitrosopelagicus WCA	0.0054978	yes
15N-urea + 14N-NH4+	Nitrosopelagicus WCA	0.0037882	yes
15N-urea + 14N-NH4+	Nitrosopelagicus WCA	0.0041476	yes
15N-urea + 14N-NH4+	Nitrosopelagicus WCA	0.0038489	yes
15N-urea + 14N-NH4+	Nitrosopelagicus WCA	0.0041804	yes
15N-urea + 14N-NH4+	Nitrosopelagicus WCA	0.0037318	yes
15N-urea + 14N-NH4+	Nitrosopelagicus WCA	0.0039191	yes
15N-urea + 14N-NH4+	Nitrosopelagicus WCA	0.0036306	no
15N-urea + 14N-NH4+	Nitrosopelagicus WCA	0.0049792	yes
15N-urea + 14N-NH4+	Nitrosopelagicus WCA	0.0036278	no
15N-urea + 14N-NH4+	Nitrosopelagicus WCA	0.0035948	no
15N-urea + 14N-NH4+	Nitrosopelagicus WCA	0.0037275	yes
15N-urea + 14N-NH4+	Nitrosopelagicus WCA	0.0044175	yes
15N-urea + 14N-NH4+	Nitrosopelagicus WCA	0.0038708	yes
15N-urea + 14N-NH4+	Nitrosopelagicus WCA	0.0047354	yes
15N-urea + 14N-NH4+	Nitrosopelagicus WCA	0.0042057	yes
15N-urea + 14N-NH4+	Nitrosopelagicus WCA	0.0053935	yes
15N-urea + 14N-NH4+	Nitrosopelagicus WCA	0.0052934	yes
15N-urea + 14N-NH4+	Nitrosopelagicus WCA	0.0047337	yes
15N-urea + 14N-NH4+	Nitrosopelagicus WCA	0.0037823	yes
15N-urea + 14N-NH4+	Nitrosopelagicus WCA	0.0045131	yes
15N-urea + 14N-NH4+	Nitrosopelagicus WCA	0.0049828	yes
15N-urea + 14N-NH4+	Nitrosopelagicus WCA	0.005135	yes
15N-urea + 14N-NH4+	Nitrosopelagicus WCA	0.004217	yes
15N-NH4+	Nitrosopumilus	0.0056607	yes
15N-NH4+	Nitrosopumilus	0.059724	yes
15N-NH4+	Nitrosopumilus	0.024013	yes
15N-NH4+	Nitrosopumilus	0.045415	yes
15N-NH4+	Nitrosopumilus	0.0037367	no
15N-NH4+	Nitrosopumilus	0.060355	yes
15N-NH4+	Nitrosopumilus	0.0063566	yes
15N-NH4+	Nitrosopumilus	0.041156	yes
15N-NH4+	Nitrosopumilus	0.019419	yes
15N-NH4+	Nitrosopumilus	0.0089421	yes
15N-NH4+	Nitrosopumilus	0.052131	yes
15N-NH4+	Nitrosopumilus	0.036391	yes
15N-NH4+	Nitrosopumilus	0.055152	yes
15N-NH4+	Nitrosopumilus	0.031917	yes
15N-NH4+	Nitrosopumilus	0.040053	yes
15N-NH4+	Nitrosopumilus	0.047384	yes
15N-NH4+	Nitrosopumilus	0.029016	yes
15N-NH4+	Nitrosopumilus	0.039638	yes
15N-urea	Nitrosopumilus	0.0085786	yes
15N-urea	Nitrosopumilus	0.005852	yes
15N-urea	Nitrosopumilus	0.0064641	yes
15N-urea	Nitrosopumilus	0.0037602	yes
15N-urea	Nitrosopumilus	0.0038101	yes
15N-urea	Nitrosopumilus	0.0089533	yes
15N-urea	Nitrosopumilus	0.0043235	yes
15N-urea	Nitrosopumilus	0.0037795	yes
15N-urea	Nitrosopumilus	0.0035522	no
15N-urea	Nitrosopumilus	0.0068722	yes
15N-urea	Nitrosopumilus	0.0063079	yes
15N-urea	Nitrosopumilus	0.0036912	no
15N-urea	Nitrosopumilus	0.0080226	yes
15N-urea	Nitrosopumilus	0.0072474	yes
15N-urea	Nitrosopumilus	0.0054937	yes
15N-urea	Nitrosopumilus	0.0061388	yes
15N-urea	Nitrosopumilus	0.0041789	yes
15N-urea	Nitrosopumilus	0.0078154	yes
15N-urea	Nitrosopumilus	0.008651	yes
15N-urea+14N-NH4+	Nitrosopumilus	0.0036858	no
15N-urea+14N-NH4+	Nitrosopumilus	0.0034834	no
15N-urea+14N-NH4+	Nitrosopumilus	0.0036812	no
15N-urea+14N-NH4+	Nitrosopumilus	0.0036611	no
15N-urea+14N-NH4+	Nitrosopumilus	0.0035966	no
15N-urea+14N-NH4+	Nitrosopumilus	0.0035834	no
15N-urea+14N-NH4+	Nitrosopumilus	0.003848	yes
15N-urea+14N-NH4+	Nitrosopumilus	0.0036082	no
15N-urea+14N-NH4+	Nitrosopumilus	0.0035578	no
15N-urea+14N-NH4+	Nitrosopumilus	0.0036309	no
15N-urea+14N-NH4+	Nitrosopumilus	0.0038188	yes
15N-urea+14N-NH4+	Nitrosopumilus	0.0037434	yes
15N-urea+14N-NH4+	Nitrosopumilus	0.0037733	yes
15N-urea+14N-NH4+	Nitrosopumilus	0.0048782	yes
15N-urea+14N-NH4+	Nitrosopumilus	0.0048321	yes
15N-urea+14N-NH4+	Nitrosopumilus	0.0037693	yes
15N-urea+14N-NH4+	Nitrosopumilus	0.0035255	no
15N-urea+14N-NH4+	Nitrosopumilus	0.0036082	no
15N-urea+14N-NH4+	Nitrosopumilus	0.0037064	no
15N-urea+14N-NH4+	Nitrosopumilus	0.0036458	no
15N-urea+14N-NH4+	Nitrosopumilus	0.0037546	yes
15N-urea+14N-NH4+	Nitrosopumilus	0.0038687	yes
15N-urea+14N-NH4+	Nitrosopumilus	0.0053768	yes
15N-urea+14N-NH4+	Nitrosopumilus	0.0036691	no
15N-NH4+	other microorganisms	0.0083243	yes
15N-NH4+	other microorganisms	0.0035823	no
15N-NH4+	other microorganisms	0.010893	yes
15N-NH4+	other microorganisms	0.019958	yes
15N-NH4+	other microorganisms	0.0041593	yes
15N-NH4+	other microorganisms	0.005952	yes
15N-NH4+	other microorganisms	0.0039011	no
15N-NH4+	other microorganisms	0.052134	yes
15N-NH4+	other microorganisms	0.0094055	yes
15N-NH4+	other microorganisms	0.0037325	no
15N-NH4+	other microorganisms	0.0038715	no
15N-NH4+	other microorganisms	0.0052454	yes
15N-NH4+	other microorganisms	0.0036057	no
15N-NH4+	other microorganisms	0.0034676	no
15N-NH4+	other microorganisms	0.0049623	yes
15N-NH4+	other microorganisms	0.042008	yes
15N-NH4+	other microorganisms	0.026631	yes
15N-NH4+	other microorganisms	0.048458	yes
15N-NH4+	other microorganisms	0.0039474	no
15N-NH4+	other microorganisms	0.053992	yes
15N-NH4+	other microorganisms	0.032816	yes
15N-NH4+	other microorganisms	0.014248	yes
15N-NH4+	other microorganisms	0.0036302	no
15N-NH4+	other microorganisms	0.006722	yes
15N-NH4+	other microorganisms	0.01163	yes
15N-NH4+	other microorganisms	0.0056011	yes
15N-NH4+	other microorganisms	0.012442	yes
15N-NH4+	other microorganisms	0.015341	yes
15N-NH4+	other microorganisms	0.040566	yes
15N-NH4+	other microorganisms	0.003819	no
15N-NH4+	other microorganisms	0.011175	yes
15N-NH4+	other microorganisms	0.003781	no
15N-NH4+	other microorganisms	0.028497	yes
15N-NH4+	other microorganisms	0.0091261	yes
15N-NH4+	other microorganisms	0.02142	yes
15N-NH4+	other microorganisms	0.0042964	yes
15N-NH4+	other microorganisms	0.0038385	yes
15N-NH4+	other microorganisms	0.0035854	no
15N-NH4+	other microorganisms	0.0061791	yes
15N-NH4+	other microorganisms	0.0063763	yes
15N-NH4+	other microorganisms	0.0046132	yes
15N-NH4+	other microorganisms	0.041907	yes
15N-NH4+	other microorganisms	0.0137	yes
15N-NH4+	other microorganisms	0.003589	no
15N-NH4+	other microorganisms	0.0039259	yes
15N-NH4+	other microorganisms	0.003785	no
15N-NH4+	other microorganisms	0.037418	yes
15N-NH4+	other microorganisms	0.0036704	no
15N-NH4+	other microorganisms	0.016292	yes
15N-NH4+	other microorganisms	0.0036791	no
15N-NH4+	other microorganisms	0.0044236	yes
15N-NH4+	other microorganisms	0.022131	yes
15N-NH4+	other microorganisms	0.0046687	yes
15N-NH4+	other microorganisms	0.0038581	yes
15N-NH4+	other microorganisms	0.0037368	no
15N-NH4+	other microorganisms	0.0039117	yes
15N-NH4+	other microorganisms	0.0043759	yes
15N-NH4+	other microorganisms	0.0046089	yes
15N-NH4+	other microorganisms	0.0056591	yes
15N-NH4+	other microorganisms	0.0039725	yes
15N-NH4+	other microorganisms	0.052803	yes
15N-NH4+	other microorganisms	0.0076536	yes
15N-NH4+	other microorganisms	0.0038613	yes
15N-NH4+	other microorganisms	0.055213	yes
15N-NH4+	other microorganisms	0.003551	no
15N-NH4+	other microorganisms	0.0052943	yes
15N-NH4+	other microorganisms	0.029218	yes
15N-NH4+	other microorganisms	0.0046904	yes
15N-NH4+	other microorganisms	0.0050427	yes
15N-NH4+	other microorganisms	0.0041057	yes
15N-NH4+	other microorganisms	0.0036524	no
15N-NH4+	other microorganisms	0.0037993	no
15N-NH4+	other microorganisms	0.0036959	no
15N-NH4+	other microorganisms	0.0051498	yes
15N-NH4+	other microorganisms	0.0035928	no
15N-urea	other microorganisms	0.0058388	yes
15N-urea	other microorganisms	0.007831	yes
15N-urea	other microorganisms	0.0038745	yes
15N-urea	other microorganisms	0.0036177	no
15N-urea	other microorganisms	0.0053362	yes
15N-urea	other microorganisms	0.0036533	no
15N-urea	other microorganisms	0.0046141	yes
15N-urea	other microorganisms	0.0036048	no
15N-urea	other microorganisms	0.003694	no
15N-urea	other microorganisms	0.0036035	no
15N-urea	other microorganisms	0.0038997	yes
15N-urea	other microorganisms	0.0037967	yes
15N-urea	other microorganisms	0.003728	yes
15N-urea	other microorganisms	0.0037529	yes
15N-urea	other microorganisms	0.012787	yes
15N-urea	other microorganisms	0.006737	yes
15N-urea	other microorganisms	0.0036316	no
15N-urea	other microorganisms	0.0041513	yes
15N-urea	other microorganisms	0.0036893	no
15N-urea	other microorganisms	0.0036378	no
15N-urea	other microorganisms	0.0034961	no
15N-urea	other microorganisms	0.003734	yes
15N-urea	other microorganisms	0.0064399	yes
15N-urea	other microorganisms	0.0038767	yes
15N-urea	other microorganisms	0.003706	yes
15N-urea	other microorganisms	0.010783	yes
15N-urea	other microorganisms	0.0032729	no
15N-urea	other microorganisms	0.0034935	no
15N-urea	other microorganisms	0.0037854	yes
15N-urea	other microorganisms	0.0082559	yes
15N-urea	other microorganisms	0.0037431	yes
15N-urea	other microorganisms	0.0038265	yes
15N-urea	other microorganisms	0.0035825	no
15N-urea	other microorganisms	0.0036316	no
15N-urea	other microorganisms	0.0035837	no
15N-urea	other microorganisms	0.020928	yes
15N-urea	other microorganisms	0.0035125	no
15N-urea	other microorganisms	0.0036621	no
15N-urea	other microorganisms	0.0034889	no
15N-urea	other microorganisms	0.0033549	no
15N-urea	other microorganisms	0.0041191	yes
15N-urea	other microorganisms	0.003542	no
15N-urea	other microorganisms	0.0042694	yes
15N-urea	other microorganisms	0.0042782	yes
15N-urea	other microorganisms	0.0042345	yes
15N-urea	other microorganisms	0.0050011	yes
15N-urea	other microorganisms	0.0036633	no
15N-urea	other microorganisms	0.0037409	yes
15N-urea	other microorganisms	0.0035869	no
15N-urea	other microorganisms	0.0034158	no
15N-urea	other microorganisms	0.0048042	yes
15N-urea	other microorganisms	0.0035909	no
15N-urea	other microorganisms	0.0033534	no
15N-urea	other microorganisms	0.0035659	no
15N-urea	other microorganisms	0.005722	yes
15N-urea	other microorganisms	0.0035941	no
15N-urea	other microorganisms	0.003422	no
15N-urea	other microorganisms	0.021027	yes
15N-urea	other microorganisms	0.0039885	yes
15N-urea	other microorganisms	0.0041825	yes
15N-urea+14N-NH4+	other microorganisms	0.0035978	no
15N-urea+14N-NH4+	other microorganisms	0.0035552	no
15N-urea+14N-NH4+	other microorganisms	0.0037408	yes
15N-urea+14N-NH4+	other microorganisms	0.003528	no
15N-urea+14N-NH4+	other microorganisms	0.0033818	no
15N-urea+14N-NH4+	other microorganisms	0.0035105	no
15N-urea+14N-NH4+	other microorganisms	0.0037117	yes
15N-urea+14N-NH4+	other microorganisms	0.0038551	yes
15N-urea+14N-NH4+	other microorganisms	0.003385	no
15N-urea+14N-NH4+	other microorganisms	0.0033272	no
15N-urea+14N-NH4+	other microorganisms	0.0035595	no
15N-urea+14N-NH4+	other microorganisms	0.0070835	yes
15N-urea+14N-NH4+	other microorganisms	0.0037513	yes
15N-urea+14N-NH4+	other microorganisms	0.0036378	no
15N-urea+14N-NH4+	other microorganisms	0.0041107	yes
15N-urea+14N-NH4+	other microorganisms	0.0035458	no
15N-urea+14N-NH4+	other microorganisms	0.0036411	no
15N-urea+14N-NH4+	other microorganisms	0.0034673	no
15N-urea+14N-NH4+	other microorganisms	0.0034335	no
15N-urea+14N-NH4+	other microorganisms	0.0034791	no
15N-urea+14N-NH4+	other microorganisms	0.0036773	yes
15N-urea+14N-NH4+	other microorganisms	0.0051372	yes
15N-urea+14N-NH4+	other microorganisms	0.0037869	yes
15N-urea+14N-NH4+	other microorganisms	0.003622	no
15N-urea+14N-NH4+	other microorganisms	0.0037319	yes
15N-urea+14N-NH4+	other microorganisms	0.0035559	no
15N-urea+14N-NH4+	other microorganisms	0.0037939	yes
15N-urea+14N-NH4+	other microorganisms	0.003512	no
15N-urea+14N-NH4+	other microorganisms	0.0036728	yes
15N-urea+14N-NH4+	other microorganisms	0.0037275	yes
15N-urea+14N-NH4+	other microorganisms	0.0037789	yes
15N-urea+14N-NH4+	other microorganisms	0.0034659	no
15N-urea+14N-NH4+	other microorganisms	0.0035533	no
15N-urea+14N-NH4+	other microorganisms	0.0035548	no
15N-urea+14N-NH4+	other microorganisms	0.0035767	no
15N-urea+14N-NH4+	other microorganisms	0.0035803	no
15N-urea+14N-NH4+	other microorganisms	0.0036154	no
15N-urea+14N-NH4+	other microorganisms	0.0036841	no
15N-urea+14N-NH4+	other microorganisms	0.0036158	no
15N-urea+14N-NH4+	other microorganisms	0.0036274	no
15N-urea+14N-NH4+	other microorganisms	0.0034857	no
15N-urea+14N-NH4+	other microorganisms	0.0035202	no
15N-urea+14N-NH4+	other microorganisms	0.0034972	no
15N-urea+14N-NH4+	other microorganisms	0.0038058	yes
15N-urea+14N-NH4+	other microorganisms	0.0035812	no
15N-urea+14N-NH4+	other microorganisms	0.0036962	no
15N-urea+14N-NH4+	other microorganisms	0.0037243	yes
15N-urea+14N-NH4+	other microorganisms	0.003584	no
15N-urea+14N-NH4+	other microorganisms	0.0035423	no
15N-urea+14N-NH4+	other microorganisms	0.0035645	no
15N-urea+14N-NH4+	other microorganisms	0.0036557	no
15N-urea+14N-NH4+	other microorganisms	0.0035445	no
15N-urea+14N-NH4+	other microorganisms	0.0035215	no
15N-urea+14N-NH4+	other microorganisms	0.0035006	no
15N-urea+14N-NH4+	other microorganisms	0.0035908	no
15N-urea+14N-NH4+	other microorganisms	0.0035544	no
15N-urea+14N-NH4+	other microorganisms	0.0037182	yes
15N-urea+14N-NH4+	other microorganisms	0.0035347	no
15N-urea+14N-NH4+	other microorganisms	0.0075373	yes
15N-urea+14N-NH4+	other microorganisms	0.0035625	no
15N-urea+14N-NH4+	other microorganisms	0.0034956	no
15N-urea+14N-NH4+	other microorganisms	0.0035471	no
15N-urea+14N-NH4+	other microorganisms	0.003526	no
15N-urea+14N-NH4+	other microorganisms	0.0045386	yes
15N-urea+14N-NH4+	other microorganisms	0.007193	yes
15N-urea+14N-NH4+	other microorganisms	0.0046462	yes
15N-urea+14N-NH4+	other microorganisms	0.0035358	no
15N-urea+14N-NH4+	other microorganisms	0.0034681	no
15N-urea+14N-NH4+	other microorganisms	0.0036414	no
15N-urea+14N-NH4+	other microorganisms	0.0042105	yes
15N-urea+14N-NH4+	other microorganisms	0.0035511	no
15N-urea+14N-NH4+	other microorganisms	0.0035306	no
15N-urea+14N-NH4+	other microorganisms	0.0036073	no

## Sheet: Supplementary Figure 1
Environment	Depth(m)	Ammonium(µM-N)	NO2(µM-N)	NO3(µM-N)	Urea(µM-N)
Angola_Gyre	10.901	0.0437511	0.036	0.872	0.252167
Angola_Gyre	27.156	0.0318799	0	0.796	0.0804484
Angola_Gyre	51.907	0.0642178	0.04	1.393	0
Angola_Gyre	76.898	0.0103933	0.603	16.575	0
Angola_Gyre	101.125	0.0299179	0	25.224	0
Angola_Gyre	125.803	0.0108341	0	27.489	0.101913
Black Sea	7.986	0	0	0	0.133759
Black Sea	8.002	0.0493307	0	0	0.112833
Black Sea	9.799	0	0	0	0.154686
Black Sea	10.502	0.0521265	0	0	0.0709798
Black Sea	11.185	0	0	0	0.112833
Black Sea	14.747	0	0	0	0.133759
Black Sea	17.653	0	0	0	0.196539
Black Sea	21.005	0	0	0	0.154686
Black Sea	23.142	0	0	0	0.196539
Black Sea	26.459	0	0	0	0.175612
Black Sea	29.77	0.0610427	0	0	0.133759
Black Sea	33.34	0	0	0	0.175612
Black Sea	36.734	0	0	0	0.154686
Black Sea	40.321	0	0	0	0.112833
Black Sea	43.967	0.0548467	0	0	0.0709798
Black Sea	46.851	0.0705635	0	0	0
Black Sea	49.546	0.181336	0	0	0.0709798
Black Sea	52.622	0.22486	0	0	0.133759
Black Sea	55.954	0.10774	0	0	0.217465
Black Sea	58.968	0	0.088	0	0.196539
Black Sea	62.107	0	0.097	0.213	0.196539
Black Sea	64.874	0	0	0.36	0.0739464
Black Sea	68.083	0	0	0.894	0.0927682
Black Sea	71.431	0	0	0.946	0.0927682
Black Sea	74.298	0.0975389	0	1.571	0.130412
Black Sea	77.626	0	0	1.678	0.130412
Black Sea	80.972	0	0	0.462	0.149234
Black Sea	84.08	0	0	1.026	0.149234
Black Sea	87.39	0	0	0.311	0.149234
Black Sea	90.734	0	0	1.464	0.130412
Black Sea	93.829	0	0	1.812	0.149234
Black Sea	97.042	0	0	1.388	0.31863
Black Sea	100.415	0	0	2.244	0.130412
Black Sea	103.95	0	0	2.284	0.0927682
Black Sea	107.264	0	0	3.56	0
Black Sea	109.3	1.02135	0	3.012	0.0600533
Black Sea	110.325	0	0	4.786	0.0927682
Black Sea	113.47	2.19882	0	0.978	0.0390933
Black Sea	113.501	0.122701	0	1.981	0
Black Sea	120	0.300648	0	0	0.130412
Black Sea	123.034	0.937478	0	2.581	0.149234
Black Sea	126.124	1.75467	0	2.273	0.186877
Black Sea	129.356	2.04159	0	1.155	0.130412
Black Sea	130.97	5.00099	0	0	0.101973
Black Sea	132.01	2.40779	0	0	0.0600533
Black Sea	134.482	2.92986	0	0	0
Black Sea	137.02	3.60175	0	0	0.0810133
Black Sea	139.551	4.24765	0	0	0.122933
Black Sea	141.849	4.85215	0	0	0.0810133
Black Sea	144.529	5.40114	0	0	0.0600533
Black Sea	147.362	5.87423	0	0	0.164853
Black Sea	149.55	6.24071	0	0	0.101973
Gulf of Mexico	1.729	0.256723	0	0.275785	0.071504
Gulf of Mexico	4.749	0.434056	0	0.592201	0.0789684
Gulf of Mexico	12.33	0.479526	0.782937	5.32304	0.0938972
Gulf of Mexico	13.831	0.305304	0.847887	9.03592	0.084127
Gulf of Mexico	15.348	0.458295	1.31796	9.39192	0.11629
Gulf of Mexico	16.102	0.319607	0.966197	7.01329	0.0555556
Gulf of Mexico	17.816	0.388666	1.51101	9.55247	0.0938972
Gulf of Mexico	18.236	0.489162	0.830986	7.62049	0.112698

[truncated: 28 more sheets: Supplementary Figure 2a, Supplementary Figure 2b, Supplementary Figure 2c, Supplementary Figure 2d, Supplementary Figure 2e, Supplementary Figure 2f, Supplementary Figure 2g, Supplementary Figure 2j, Supplementary Figure 2m, Supplementary Figure 2i+l, Supplementary Figure 5b, Supplementary Figure 5c, Supplementary Figure 5d, Supplementary Figure 5e, Supplementary Figure 5f, Supplementary Figure 5g, Supplementary Figure 6a, Supplementary Figure 6b, Supplementary Figure 6c, Supplementary Figure 6d …]
